# Supplementary material for: The landscape of metabolic pathway dependencies in cancer cell lines
Source: PLoS Comput Biol. 2021 Apr 19;17(4):e1008942. doi: 10.1371/journal.pcbi.1008942 (PMC8084347; doi:10.1371/journal.pcbi.1008942)
Supplement: S1 Table — (XLSX) [file pcbi.1008942.s009.xlsx]

## Sheet: Supp. Table 1
S1 Table. Genetic Pathway Dependency Enrichment Analysis (Genetic PDEA) Results for Adherent DMEM and Adherent RPMI cell lines
Sample Type	Metabolic Pathway Activity	Metabolic Dependency	ES	NES	p_value	Position_at_max	FDR_q_value	Leading_Edge_Genes
Adherent RPMI	KEGG_ONE_CARBON_POOL_BY_FOLATE	KEGG_FOLATE_BIOSYNTHESIS	0.96581	3.29	0	569	0	ALPI, ALPP, FPGS, ALPG, QDPR, GCH1, ALPL, GGH, DHFR, SPR
Adherent RPMI	KEGG_DRUG_METABOLISM_OTHER_ENZYMES	KEGG_VALINE_LEUCINE_AND_ISOLEUCINE_BIOSYNTHESIS	0.89301	2.97	0	672	5.56e-05	PDHA2
Adherent RPMI	KEGG_ETHER_LIPID_METABOLISM	KEGG_STEROID_BIOSYNTHESIS	0.69674	2.34	0.00495	3283	0.00738	MSMO1, SQLE, CYP51A1, CYP27B1, SOAT2, SC5D
Adherent RPMI	KEGG_BUTANOATE_METABOLISM	KEGG_ONE_CARBON_POOL_BY_FOLATE	0.71001	2.32	0.00473	1504	0.00653	MTHFD1, GART, MTR, ATIC, TYMS, DHFR, MTHFS
Adherent RPMI	KEGG_FRUCTOSE_AND_MANNOSE_METABOLISM	KEGG_FOLATE_BIOSYNTHESIS	0.71479	2.3	0.00716	3313	0.00647	GGH, ALPI, GCH1, DHFR, ALPL, ALPG
Adherent RPMI	KEGG_PANTOTHENATE_AND_COA_BIOSYNTHESIS	KEGG_GLYCOSYLPHOSPHATIDYLINOSITOL_GPI_ANCHOR_BIOSYNTHESIS	0.67814	2.29	0.00484	2416	0.00611	PIGK, GPAA1, PIGW, PIGM, PIGL, PIGG, DPM2, PIGT, PIGY, PIGC, PIGP, PIGH, PIGO
Adherent RPMI	KEGG_TRYPTOPHAN_METABOLISM	KEGG_FOLATE_BIOSYNTHESIS	0.68583	2.28	0	2225	0.0109	FPGS, QDPR, ALPG, GGH, SPR
Adherent RPMI	KEGG_CYSTEINE_AND_METHIONINE_METABOLISM	KEGG_AMINOACYL_TRNA_BIOSYNTHESIS	0.69197	2.26	0.00781	3474	0.00842	DARS2, FARSB, HARS2, MARS2, AARS2, CARS2, FARSA, MTFMT, FARS2, SEPSECS, WARS2, TARS2
Adherent RPMI	KEGG_O_GLYCAN_BIOSYNTHESIS	KEGG_TAURINE_AND_HYPOTAURINE_METABOLISM	0.69895	2.22	0.00186	3244	0.00577	CSAD, GAD2, GGT1, GGT6
Adherent RPMI	KEGG_PORPHYRIN_AND_CHLOROPHYLL_METABOLISM	KEGG_N_GLYCAN_BIOSYNTHESIS	0.65454	2.19	0.0133	2521	0.0133	ALG3, DPM1, MGAT1, ALG2, ALG6, DPM2, DAD1, ALG9, ALG5, ALG8, MGAT4A, MAN1C1, MGAT2, ALG12, DPM3, B4GALT2, STT3B, ST6GAL1, MGAT5, MGAT4B, B4GALT1, DOLPP1
Adherent RPMI	KEGG_ARGININE_AND_PROLINE_METABOLISM	KEGG_VALINE_LEUCINE_AND_ISOLEUCINE_BIOSYNTHESIS	0.67167	2.17	0.00243	83	0.0177
Adherent RPMI	KEGG_BUTANOATE_METABOLISM	KEGG_FOLATE_BIOSYNTHESIS	0.6449	2.16	0.00699	1505	0.0134	FPGS, DHFR, GCH1
Adherent RPMI	KEGG_AMINOACYL_TRNA_BIOSYNTHESIS	KEGG_VALINE_LEUCINE_AND_ISOLEUCINE_BIOSYNTHESIS	0.66504	2.15	0.0039	3561	0.00881	LARS2, IARS2
Adherent RPMI	KEGG_HISTIDINE_METABOLISM	KEGG_FOLATE_BIOSYNTHESIS	0.63805	2.14	0.00559	1412	0.0188	FPGS, GCH1, GGH
Adherent RPMI	KEGG_N_GLYCAN_BIOSYNTHESIS	KEGG_PANTOTHENATE_AND_COA_BIOSYNTHESIS	0.6536	2.12	0.00893	3846	0.0113	PPCDC, COASY, DPYD, ENPP3, PPCS, DPYS, VNN1, UPB1
Adherent RPMI	KEGG_PRIMARY_BILE_ACID_BIOSYNTHESIS	KEGG_GLYCOSYLPHOSPHATIDYLINOSITOL_GPI_ANCHOR_BIOSYNTHESIS	0.63127	2.11	0.00832	1879	0.0143	DPM2, PIGT, PIGU, PIGX, PIGB, GPAA1, PIGW, PIGO, PGAP1
Adherent RPMI	KEGG_STARCH_AND_SUCROSE_METABOLISM	KEGG_N_GLYCAN_BIOSYNTHESIS	0.62713	2.11	0.00993	2496	0.0164	ALG3, DPM2, ALG12, ALG2, DAD1, DPM1, DPM3, ALG8, ALG9, DPAGT1, STT3B, ALG1, ALG5, MGAT2, MAN1C1, B4GALT1, MAN1A1, MGAT1, RPN1
Adherent RPMI	KEGG_ETHER_LIPID_METABOLISM	KEGG_PHENYLALANINE_METABOLISM	0.62779	2.1	0.00962	3953	0.0188	PAH, NAA80, AOC3, AOC2, ALDH3B2
Adherent RPMI	KEGG_GLYCINE_SERINE_AND_THREONINE_METABOLISM	KEGG_AMINOACYL_TRNA_BIOSYNTHESIS	0.62509	2.08	0.00674	1562	0.0163	HARS2, MTFMT, FARS2, LARS2, EARS2, WARS2, NARS2, CARS2, RARS2, MARS2, AARS2, VARS2
Adherent RPMI	KEGG_O_GLYCAN_BIOSYNTHESIS	KEGG_GLYCOSYLPHOSPHATIDYLINOSITOL_GPI_ANCHOR_BIOSYNTHESIS	0.66382	2.08	0.00903	1696	0.0119	DPM2, PIGS, PIGW, PIGM, PIGT, PIGL, PIGO, PIGN, PIGK, PIGZ, GPAA1
Adherent RPMI	KEGG_HISTIDINE_METABOLISM	KEGG_ONE_CARBON_POOL_BY_FOLATE	0.61755	2.06	0.00769	1412	0.0254	MTR, GART, MTHFD1, TYMS, ATIC, MTHFD2
Adherent RPMI	KEGG_TYROSINE_METABOLISM	KEGG_VALINE_LEUCINE_AND_ISOLEUCINE_BIOSYNTHESIS	0.65346	2.06	0.01	3250	0.022	PDHA2, PDHB
Adherent RPMI	KEGG_GLYCEROPHOSPHOLIPID_METABOLISM	KEGG_VALINE_LEUCINE_AND_ISOLEUCINE_BIOSYNTHESIS	0.61708	2.06	0.0109	4364	0.0154	PDHB, PDHA2, LARS2
Adherent RPMI	KEGG_CITRATE_CYCLE_TCA_CYCLE	KEGG_ONE_CARBON_POOL_BY_FOLATE	0.63742	2.06	0.012	1647	0.0177	MTR, MTHFD1, ATIC, MTHFS, GART, DHFR, MTFMT, TYMS
Adherent RPMI	KEGG_TERPENOID_BACKBONE_BIOSYNTHESIS	KEGG_CYSTEINE_AND_METHIONINE_METABOLISM	0.62168	2.06	0.0211	1666	0.0174	APIP, AHCY, AMD1, LDHAL6A, AHCYL1, MTR, SRM, LDHB
Adherent RPMI	KEGG_PANTOTHENATE_AND_COA_BIOSYNTHESIS	KEGG_N_GLYCAN_BIOSYNTHESIS	0.61231	2.05	0.00461	1631	0.0166	DPM3, ALG8, ALG6, GANAB, RPN2, ALG5, MGAT1, DOLPP1, ALG2, MAN2A2, RFT1, DPM2, ALG9, ST6GAL1, ALG12, RPN1, ALG1, DPM1, MAN1A1
Adherent RPMI	KEGG_GLYCOSYLPHOSPHATIDYLINOSITOL_GPI_ANCHOR_BIOSYNTHESIS	KEGG_TAURINE_AND_HYPOTAURINE_METABOLISM	0.61069	2.05	0.0115	1951	0.0217	GGT1, GGT5
Adherent RPMI	KEGG_TERPENOID_BACKBONE_BIOSYNTHESIS	KEGG_ONE_CARBON_POOL_BY_FOLATE	0.63241	2.04	0.00266	2164	0.0188	MTHFD1, MTHFR, ATIC, MTR, TYMS, MTHFS, GART, DHFR, MTFMT
Adherent RPMI	KEGG_FOLATE_BIOSYNTHESIS	KEGG_VALINE_LEUCINE_AND_ISOLEUCINE_BIOSYNTHESIS	0.58631	2.04	0.00549	1613	0.0302	IARS2
Adherent RPMI	KEGG_STEROID_BIOSYNTHESIS	KEGG_STEROID_BIOSYNTHESIS	0.62701	2.04	0.00609	403	0.0146	MSMO1, FDFT1, SQLE
Adherent RPMI	KEGG_ETHER_LIPID_METABOLISM	KEGG_VALINE_LEUCINE_AND_ISOLEUCINE_BIOSYNTHESIS	0.61378	2.04	0.00789	5020	0.0231	PDHB, PDHA2
Adherent RPMI	KEGG_TYROSINE_METABOLISM	KEGG_OXIDATIVE_PHOSPHORYLATION	0.61542	2.03	0.00759	3152	0.0248	COX7C, UQCRFS1, CYC1, COX8A, COX4I1, ATP5F1B, ATP5ME, COX6C, SDHB, NDUFA2, COX15, ATP5PO, COX5B, UQCRQ, NDUFS3, ATP6V1B2, NDUFC1, UQCRC1, NDUFV2, NDUFB7, NDUFB10, ATP6V0B, NDUFB9, COX11, NDUFA4, COX6B1, NDUFS2, TCIRG1, COX17, ATP6V1H, ATP5F1C, NDUFC2, ATP5PB, NDUFA8, SDHC, SDHA, NDUFB8, ATP5F1D, NDUFS8, NDUFS4, NDUFB6, NDUFA10, NDUFA7, PPA2, UQCRC2, ATP6V0E2, NDUFA9, NDUFV1, NDUFS5, ATP6V1G1, NDU…
Adherent RPMI	KEGG_INOSITOL_PHOSPHATE_METABOLISM	KEGG_CITRATE_CYCLE_TCA_CYCLE	0.59818	2.02	0.0143	4097	0.034	DLAT, SDHD, SUCLG1, CS, SDHA, PC, PCK2, PCK1, ACLY, ACO1
Adherent RPMI	KEGG_PENTOSE_PHOSPHATE_PATHWAY	KEGG_CITRATE_CYCLE_TCA_CYCLE	0.47437	2.01	0.000717	1602	0.02	SDHB, SDHD, SDHC, PDHA2, PCK2, ACO1, SUCLA2
Adherent RPMI	KEGG_CITRATE_CYCLE_TCA_CYCLE	KEGG_VALINE_LEUCINE_AND_ISOLEUCINE_BIOSYNTHESIS	0.5889	2.01	0.00471	3166	0.0215	PDHB
Adherent RPMI	KEGG_FATTY_ACID_METABOLISM	KEGG_ONE_CARBON_POOL_BY_FOLATE	0.60548	2	0.0144	2036	0.0261	MTR, MTHFD1, TYMS, ATIC, GART, DHFR, MTHFR
Adherent RPMI	KEGG_O_GLYCAN_BIOSYNTHESIS	KEGG_N_GLYCAN_BIOSYNTHESIS	0.63316	1.99	0.00917	2490	0.0175	DPM2, RFT1, ALG9, DPM1, ALG6, RPN1, MGAT1, DDOST, ALG5, ALG12, RPN2, STT3A, DPM3, ALG8, MGAT4B, STT3B, ALG3, GANAB, MGAT2, DPAGT1, ST6GAL1, ALG14
Adherent RPMI	KEGG_AMINOACYL_TRNA_BIOSYNTHESIS	KEGG_AMINOACYL_TRNA_BIOSYNTHESIS	0.60851	1.99	0.0106	3027	0.0176	HARS2, DARS2, MARS2, WARS2, NARS2, FARS2, TARS2, MTFMT, EARS2, PARS2, LARS2, AARS2, IARS2, SARS2, RARS2
Adherent RPMI	KEGG_PENTOSE_AND_GLUCURONATE_INTERCONVERSIONS	KEGG_N_GLYCAN_BIOSYNTHESIS	0.59822	1.98	0.0147	663	0.0235	DPM2, MGAT2, DAD1, ALG2, MGAT1, B4GALT1, DPM1, STT3B, ALG3, ALG9, ST6GAL1, DPAGT1
Adherent RPMI	KEGG_RIBOFLAVIN_METABOLISM	KEGG_PANTOTHENATE_AND_COA_BIOSYNTHESIS	0.58583	1.98	0.0185	3974	0.0309	COASY, PPCDC, PPCS, VNN2, VNN1, ENPP1, ENPP3, DPYS, DPYD
Adherent RPMI	KEGG_GLYCEROLIPID_METABOLISM	KEGG_N_GLYCAN_BIOSYNTHESIS	0.59841	1.98	0.0193	4304	0.032	ALG9, ALG3, DPM1, ALG6, FUT8, RFT1, ALG8, ALG12, DOLPP1, DAD1, DPM3, DPAGT1, DPM2, MAN2A2, B4GALT3, B4GALT1, ALG2, MGAT2, ALG10, ALG5, MGAT1, ST6GAL1, MAN1B1, DDOST, ALG10B, TUSC3, STT3A, STT3B, MAN1C1
Adherent RPMI	KEGG_GLYCOSPHINGOLIPID_BIOSYNTHESIS_LACTO_AND_NEOLACTO_SERIES	KEGG_CITRATE_CYCLE_TCA_CYCLE	0.6229	1.97	0.00832	2722	0.0189	SDHC, SUCLA2, SDHB, FH, PC, SDHA, ACLY, ACO2, PDHB
Adherent RPMI	KEGG_GLYCEROPHOSPHOLIPID_METABOLISM	KEGG_ONE_CARBON_POOL_BY_FOLATE	0.58416	1.97	0.0126	1797	0.0214	MTHFD1, GART, TYMS, ATIC, MTR, SHMT2
Adherent RPMI	KEGG_ASCORBATE_AND_ALDARATE_METABOLISM	KEGG_AMINO_SUGAR_AND_NUCLEOTIDE_SUGAR_METABOLISM	0.59862	1.97	0.0254	761	0.032	UXS1, NANP, GMDS, GNPNAT1, MPI, UGP2, GALE, PMM2, PGM3, GNE, CMAS, GMPPA
Adherent RPMI	KEGG_LYSINE_DEGRADATION	KEGG_FOLATE_BIOSYNTHESIS	0.58395	1.96	0.0135	4297	0.0278	ALPL, FPGS, GGH, GCH1
Adherent RPMI	KEGG_GLYCOSPHINGOLIPID_BIOSYNTHESIS_LACTO_AND_NEOLACTO_SERIES	KEGG_TAURINE_AND_HYPOTAURINE_METABOLISM	0.59708	1.95	0.0127	4726	0.0209	BAAT, GGT1, GAD2, CSAD
Adherent RPMI	KEGG_VALINE_LEUCINE_AND_ISOLEUCINE_BIOSYNTHESIS	KEGG_AMINOACYL_TRNA_BIOSYNTHESIS	0.61207	1.95	0.0137	4062	0.0172	HARS2, MARS2, WARS2, PARS2, DARS2, RARS2, TARS2, MTFMT, NARS2, FARS2, CARS2, IARS2, AARS2, SEPSECS
Adherent RPMI	KEGG_PRIMARY_BILE_ACID_BIOSYNTHESIS	KEGG_N_GLYCAN_BIOSYNTHESIS	0.60357	1.95	0.0157	3131	0.0271	DPM1, DPM2, ALG9, ALG3, MGAT1, ALG2, MGAT4B, STT3B, ALG5, DPM3, DAD1, B4GALT1, MGAT2, STT3A, ALG6, ALG10, MAN1B1, RFT1, MAN1C1, ALG8, RPN1, RPN2, ALG12
Adherent RPMI	KEGG_BUTANOATE_METABOLISM	KEGG_CYSTEINE_AND_METHIONINE_METABOLISM	0.58096	1.94	0.00879	1914	0.0333	MTR, AMD1, AHCYL1, MTAP, AHCY, AHCYL2, LDHA, MAT2A
Adherent RPMI	KEGG_HISTIDINE_METABOLISM	KEGG_CITRATE_CYCLE_TCA_CYCLE	0.58199	1.93	0.0109	3009	0.0423	SDHB, SDHA, DLAT, PDHB, SDHC, SDHD, FH, CS
Adherent RPMI	KEGG_GALACTOSE_METABOLISM	KEGG_PRIMARY_BILE_ACID_BIOSYNTHESIS	0.58553	1.93	0.0145	5539	0.0232	HSD17B4, CYP39A1, SLC27A5, CYP7A1, AMACR, ACOX2, SCP2, CYP46A1, HSD3B7, AKR1D1
Adherent RPMI	KEGG_PYRIMIDINE_METABOLISM	KEGG_TERPENOID_BACKBONE_BIOSYNTHESIS	0.58281	1.92	0.0114	2255	0.0333	PMVK, MVD, GGPS1, FDPS, HMGCS2
Adherent RPMI	KEGG_ALANINE_ASPARTATE_AND_GLUTAMATE_METABOLISM	KEGG_NITROGEN_METABOLISM	0.57475	1.92	0.0195	2227	0.0403	CA13, CA4, HAL, CA12, CA2, CA8, CA7
Adherent RPMI	KEGG_PYRIMIDINE_METABOLISM	KEGG_AMINOACYL_TRNA_BIOSYNTHESIS	0.59301	1.92	0.0211	3216	0.0333	DARS2, MARS2, IARS2, HARS2, WARS2, PARS2, TARS2, FARSA, RARS2, EARS2, NARS2
Adherent RPMI	KEGG_VALINE_LEUCINE_AND_ISOLEUCINE_DEGRADATION	KEGG_CYSTEINE_AND_METHIONINE_METABOLISM	0.58549	1.9	0.0118	2982	0.0345	MTR, MTAP, AHCYL2, LDHA, LDHAL6B, LDHC, AHCYL1, AHCY, AMD1, IL4I1
Adherent RPMI	KEGG_PYRIMIDINE_METABOLISM	KEGG_SELENOAMINO_ACID_METABOLISM	0.56201	1.9	0.0121	1416	0.036	LCMT1, HEMK1, GGT1, CTH, MARS2, AHCYL1, LCMT2
Adherent RPMI	KEGG_DRUG_METABOLISM_CYTOCHROME_P450	KEGG_GLYCOSPHINGOLIPID_BIOSYNTHESIS_GLOBO_SERIES	0.59098	1.9	0.0172	4605	0.046	HEXA, ST8SIA1, FUT1, GBGT1, B3GALT5, ST3GAL1, A4GALT, NAGA
Adherent RPMI	KEGG_TERPENOID_BACKBONE_BIOSYNTHESIS	KEGG_STEROID_BIOSYNTHESIS	0.55738	1.89	0.00266	1027	0.0332	FDFT1, SQLE, SOAT2, MSMO1
Adherent RPMI	KEGG_VALINE_LEUCINE_AND_ISOLEUCINE_DEGRADATION	KEGG_FOLATE_BIOSYNTHESIS	0.58048	1.89	0.0115	3582	0.0358	FPGS, GCH1, SPR, GGH, ALPL
Adherent RPMI	KEGG_CYSTEINE_AND_METHIONINE_METABOLISM	KEGG_NITROGEN_METABOLISM	0.56881	1.89	0.0207	2879	0.0314	GLUL, CA13, CA3, CA2, CA8, CPS1, CA12, CTH, CA1, HAL
Adherent RPMI	KEGG_RETINOL_METABOLISM	KEGG_ONE_CARBON_POOL_BY_FOLATE	0.57834	1.88	0.00965	2359	0.0399	TYMS, GART, MTHFD1, MTR, DHFR, ALDH1L1, ATIC, AMT
Adherent RPMI	KEGG_GALACTOSE_METABOLISM	KEGG_PENTOSE_PHOSPHATE_PATHWAY	0.56313	1.88	0.0117	2709	0.0291	GPI, ALDOA, PGD, PRPS1L1, DERA, PGM1, RPIA, FBP1, RPEL1
Adherent RPMI	KEGG_TAURINE_AND_HYPOTAURINE_METABOLISM	KEGG_SULFUR_METABOLISM	0.57511	1.88	0.0124	687	0.0376	SULT1A4, SULT1A2
Adherent RPMI	KEGG_GLYCINE_SERINE_AND_THREONINE_METABOLISM	KEGG_OXIDATIVE_PHOSPHORYLATION	0.56675	1.88	0.013	2655	0.0353	ATP5F1C, SDHB, ATP5F1E, SDHD, TCIRG1, COX7A2, COX15, SDHA, COX4I1, ATP5F1D, NDUFS8, NDUFA2, ATP5PF, CYC1, NDUFA4, NDUFA9, COX7C, NDUFB9, ATP5PB, UQCRC2, NDUFB8, ATP5MC3, NDUFB5, ATP5PD, COX10, UQCRQ, ATP5ME, NDUFA10, COX11, UQCRC1, ATP6V1F, NDUFA8, NDUFS1, UQCRFS1, NDUFV1, NDUFV2, COX6B1, UQCR10, ATP6V0E2, NDUFB2, NDUFB4, COX6B2, NDUFA6, ATP6V1B2, NDUFA11, NDUFB10, COX6C, NDUFC2, ATP5MF, NDUFS2, …
Adherent RPMI	KEGG_BIOSYNTHESIS_OF_UNSATURATED_FATTY_ACIDS	KEGG_GLYCOSYLPHOSPHATIDYLINOSITOL_GPI_ANCHOR_BIOSYNTHESIS	0.55659	1.88	0.0158	4477	0.0325	PIGO, PIGB, PIGS, DPM2, PIGH, PIGK, PIGV, PIGM, PIGW, PGAP1, PIGU, PIGY, PIGX, PIGT
Adherent RPMI	KEGG_TYROSINE_METABOLISM	KEGG_TERPENOID_BACKBONE_BIOSYNTHESIS	0.56504	1.88	0.0193	842	0.0412	HMGCR, PDSS1, PDSS2, MVD
Adherent RPMI	KEGG_AMINOACYL_TRNA_BIOSYNTHESIS	KEGG_NITROGEN_METABOLISM	0.57904	1.87	0.0106	1152	0.0273	GLUL, CA13, CTH, CA3, CPS1, CA8
Adherent RPMI	KEGG_TAURINE_AND_HYPOTAURINE_METABOLISM	KEGG_ALANINE_ASPARTATE_AND_GLUTAMATE_METABOLISM	0.55484	1.87	0.015	5448	0.039	ASNS, ASL, GAD1, IL4I1, ACY3, GLUL, ASS1, ASPA
Adherent RPMI	KEGG_GLYCOSPHINGOLIPID_BIOSYNTHESIS_GLOBO_SERIES	KEGG_TERPENOID_BACKBONE_BIOSYNTHESIS	0.56267	1.87	0.0177	3821	0.0362	MVD, MVK, PMVK, GGPS1, FDPS, HMGCS1
Adherent RPMI	KEGG_OTHER_GLYCAN_DEGRADATION	KEGG_PRIMARY_BILE_ACID_BIOSYNTHESIS	0.56072	1.86	0.0229	4689	0.0437	CYP7B1, AMACR, HSD17B4, SLC27A5, CYP8B1, AKR1D1, CYP39A1, CYP46A1, ACOX2
Adherent RPMI	KEGG_GLYCOSAMINOGLYCAN_BIOSYNTHESIS_HEPARAN_SULFATE	KEGG_GLYCOSAMINOGLYCAN_BIOSYNTHESIS_HEPARAN_SULFATE	0.56955	1.85	0.0199	2437	0.0428	B3GAT3, EXT2, EXT1, HS2ST1, EXTL3, EXTL2, B3GALT6, B4GALT7, B3GAT1, GLCE
Adherent RPMI	KEGG_PORPHYRIN_AND_CHLOROPHYLL_METABOLISM	KEGG_OXIDATIVE_PHOSPHORYLATION	0.55408	1.84	0.033	3299	0.0466	ATP6V1B2, SDHB, COX6C, SDHA, NDUFA2, ATP6V1H, COX15, ATP6V1A, COX6B1, NDUFA10, ATP6V0C, NDUFB4, NDUFB9, CYC1, COX5A, NDUFC1, COX4I1, NDUFA7, NDUFB7, ATP6V1G1, COX7C, NDUFB5, NDUFB6, SDHD, UQCRC1, NDUFA9, NDUFC2, ATP5F1C, NDUFS3, ATP6V0E2, ATP4B, UQCRFS1, NDUFA5, ATP6V1D, NDUFB10, NDUFA8, SDHC, NDUFB8, UQCRB, COX7A2, ATP6V1B1, UQCRQ, COX5B, NDUFV2, UQCRC2, COX17, ATP5ME, ATP5F1B, ATP6V1C1, NDUFA4,…
Adherent RPMI	KEGG_GLUTATHIONE_METABOLISM	KEGG_FOLATE_BIOSYNTHESIS	0.54682	1.84	0.0404	1437	0.0551	GGH, ALPI, ALPG, FPGS
Adherent RPMI	KEGG_CITRATE_CYCLE_TCA_CYCLE	KEGG_CITRATE_CYCLE_TCA_CYCLE	0.54783	1.83	0.0272	497	0.0434	SDHB, SDHA, FH, SDHC, SDHD, ACLY
Adherent RPMI	KEGG_SPHINGOLIPID_METABOLISM	KEGG_N_GLYCAN_BIOSYNTHESIS	0.56012	1.82	0.0181	2186	0.0535	ALG6, STT3B, MGAT1, ALG3, ALG5, ALG2, DPM2, DAD1, ALG8, DPM1, ALG12, ALG9, RPN2, MAN1C1, ALG10, DPM3, DOLPP1, MGAT2
Adherent RPMI	KEGG_VALINE_LEUCINE_AND_ISOLEUCINE_BIOSYNTHESIS	KEGG_GLYCOSAMINOGLYCAN_BIOSYNTHESIS_HEPARAN_SULFATE	0.55701	1.82	0.0188	3819	0.0306	EXTL2, GLCE, EXTL1, XYLT2, EXTL3, EXT1, HS6ST1, NDST1, B3GAT1, HS2ST1, HS3ST2, B3GAT3
Adherent RPMI	KEGG_SULFUR_METABOLISM	KEGG_ONE_CARBON_POOL_BY_FOLATE	0.5631	1.82	0.0193	2261	0.0426	TYMS, GART, DHFR, MTR, MTHFD1, ALDH1L1, ATIC
Adherent RPMI	KEGG_SPHINGOLIPID_METABOLISM	KEGG_ONE_CARBON_POOL_BY_FOLATE	0.52868	1.81	0.0125	1535	0.0553	MTHFD2, MTHFD1, MTR, GART, ATIC, DHFR
Adherent RPMI	KEGG_GLYCINE_SERINE_AND_THREONINE_METABOLISM	KEGG_ONE_CARBON_POOL_BY_FOLATE	0.561	1.81	0.0141	1444	0.0455	MTFMT, MTHFR, ATIC, MTR
Adherent RPMI	KEGG_ASCORBATE_AND_ALDARATE_METABOLISM	KEGG_N_GLYCAN_BIOSYNTHESIS	0.54235	1.81	0.0166	4601	0.0598	MGAT1, ALG3, FUT8, ALG9, STT3B, RPN1, MGAT2, DDOST, ALG2, DPM2, DPAGT1, B4GALT3, ALG5, DAD1, ALG10B, RFT1, DPM1, MAN1C1, ALG6, MGAT4A, B4GALT2, ALG8, B4GALT1, MGAT5, STT3A, MAN1A2, DPM3, ST6GAL1, MGAT4B
Adherent RPMI	KEGG_GLYCOSPHINGOLIPID_BIOSYNTHESIS_LACTO_AND_NEOLACTO_SERIES	KEGG_FOLATE_BIOSYNTHESIS	0.56543	1.81	0.0204	1568	0.0374	ALPI, DHFR, FPGS
Adherent RPMI	KEGG_OTHER_GLYCAN_DEGRADATION	KEGG_N_GLYCAN_BIOSYNTHESIS	0.55042	1.81	0.0208	3306	0.0526	DPM1, ALG12, DPM2, ALG9, ALG3, ALG2, DPM3, ALG6, ALG8, DAD1, MAN1C1, ALG5, STT3B, MGAT2, MGAT1, DOLPP1, MOGS, DPAGT1, ALG1
Adherent RPMI	KEGG_BETA_ALANINE_METABOLISM	KEGG_AMINO_SUGAR_AND_NUCLEOTIDE_SUGAR_METABOLISM	0.53891	1.81	0.0212	3125	0.0499	UGP2, PGM3, UXS1, MPI, GNPNAT1, NANS, FPGT, GALE, NANP, NPL, PMM2, GNE, CHIA, GMPPA, CMAS, GMDS
Adherent RPMI	KEGG_STEROID_BIOSYNTHESIS	KEGG_BIOSYNTHESIS_OF_UNSATURATED_FATTY_ACIDS	0.56274	1.81	0.0295	1874	0.0376	SCD, ACOX1, HSD17B12, FADS1, TECR, HADHA, ACOT1
Adherent RPMI	KEGG_GLYCOLYSIS_GLUCONEOGENESIS	KEGG_AMINOACYL_TRNA_BIOSYNTHESIS	0.55248	1.8	0.0137	5818	0.0607	MARS2, HARS2, DARS2, FARSA, FARSB, TARS2, RARS2, PARS2, IARS2, EARS2, CARS2, SEPSECS, VARS2
Adherent RPMI	KEGG_GLYCEROLIPID_METABOLISM	KEGG_FOLATE_BIOSYNTHESIS	0.5432	1.8	0.0223	3964	0.0628	ALPI, GCH1, ALPG, FPGS
Adherent RPMI	KEGG_TERPENOID_BACKBONE_BIOSYNTHESIS	KEGG_CITRATE_CYCLE_TCA_CYCLE	0.53351	1.8	0.0257	1215	0.0463	ACLY, SDHA, SDHB, SDHC, DLAT, PDHB
Adherent RPMI	KEGG_ALPHA_LINOLENIC_ACID_METABOLISM	KEGG_STEROID_BIOSYNTHESIS	0.55313	1.8	0.0299	4471	0.0517	SQLE, MSMO1, CYP27B1, SC5D, SOAT2, FDFT1, DHCR7
Adherent RPMI	KEGG_CITRATE_CYCLE_TCA_CYCLE	KEGG_FOLATE_BIOSYNTHESIS	0.55081	1.79	0.027	920	0.0505	GGH, FPGS, ALPG
Adherent RPMI	KEGG_PROPANOATE_METABOLISM	KEGG_FOLATE_BIOSYNTHESIS	0.56064	1.79	0.0277	2532	0.0555	FPGS, GGH, ALPG, GCH1
Adherent RPMI	KEGG_ASCORBATE_AND_ALDARATE_METABOLISM	KEGG_CYSTEINE_AND_METHIONINE_METABOLISM	0.53456	1.79	0.0332	1768	0.0644	AHCYL1, MTR, AHCYL2, AMD1, MAT2B, LDHA, MTAP
Adherent RPMI	KEGG_AMINO_SUGAR_AND_NUCLEOTIDE_SUGAR_METABOLISM	KEGG_FOLATE_BIOSYNTHESIS	0.54592	1.78	0.0217	3961	0.0411	GGH, GCH1, ALPI, ALPL, FPGS, DHFR
Adherent RPMI	KEGG_PYRIMIDINE_METABOLISM	KEGG_VALINE_LEUCINE_AND_ISOLEUCINE_BIOSYNTHESIS	0.53009	1.78	0.0286	3894	0.0564	IARS2, PDHA2
Adherent RPMI	KEGG_PROPANOATE_METABOLISM	KEGG_ONE_CARBON_POOL_BY_FOLATE	0.54597	1.78	0.0298	2670	0.0579	MTR, MTHFD1, GART, ATIC, MTHFS, TYMS, DHFR
Adherent RPMI	KEGG_FRUCTOSE_AND_MANNOSE_METABOLISM	KEGG_PENTOSE_PHOSPHATE_PATHWAY	0.54956	1.78	0.0308	1624	0.056	RPE, TKT, PGD, RPIA, RPEL1, PGM1
Adherent RPMI	KEGG_DRUG_METABOLISM_OTHER_ENZYMES	KEGG_CITRATE_CYCLE_TCA_CYCLE	0.54178	1.78	0.0331	1841	0.0424	PDHA2, PDHB, SUCLA2, FH, SDHA, SUCLG2, ACO1
Adherent RPMI	KEGG_GLYCOSPHINGOLIPID_BIOSYNTHESIS_LACTO_AND_NEOLACTO_SERIES	KEGG_ONE_CARBON_POOL_BY_FOLATE	0.55216	1.77	0.0181	1629	0.0448	TYMS, MTHFD1, GART, DHFR, MTR, ATIC
Adherent RPMI	KEGG_O_GLYCAN_BIOSYNTHESIS	KEGG_BIOSYNTHESIS_OF_UNSATURATED_FATTY_ACIDS	0.56926	1.77	0.0244	1369	0.043	ACOX3, FADS1, ACOX1, HADHA, FADS2, YOD1, SCD
Adherent RPMI	KEGG_RETINOL_METABOLISM	KEGG_N_GLYCAN_BIOSYNTHESIS	0.55789	1.77	0.0301	2538	0.0633	RFT1, DPM2, STT3A, DPAGT1, RPN1, DPM1, ALG9, MGAT1, B4GALT3, ST6GAL1, STT3B, DDOST, ALG6, ALG5, MGAT4B, MGAT5B, ALG8, DOLPP1
Adherent RPMI	KEGG_BETA_ALANINE_METABOLISM	KEGG_RIBOFLAVIN_METABOLISM	0.53282	1.77	0.0318	2772	0.0583	ACP2, FLAD1, MTMR6, ACP6, RFK
Adherent RPMI	KEGG_PHENYLALANINE_METABOLISM	KEGG_STEROID_BIOSYNTHESIS	0.53478	1.76	0.0174	3134	0.0582	SC5D, SQLE, MSMO1, DHCR7
Adherent RPMI	KEGG_SULFUR_METABOLISM	KEGG_N_GLYCAN_BIOSYNTHESIS	0.55333	1.76	0.023	3519	0.0543	ALG9, DPM2, DPM1, RFT1, MGAT4A, ALG5, ALG12, ALG10B, DPM3, RPN1, ALG3, ALG6, MGAT4B, RPN2, B4GALT2, B4GALT3, DOLPP1, MAN1C1, ALG8, B4GALT1, MGAT2, MGAT1, ST6GAL1, MGAT5B
Adherent RPMI	KEGG_PRIMARY_BILE_ACID_BIOSYNTHESIS	KEGG_CYSTEINE_AND_METHIONINE_METABOLISM	0.538	1.76	0.0239	1303	0.053	MTR, AMD1, AHCYL2, LDHB, SRM, AHCYL1
Adherent RPMI	KEGG_DRUG_METABOLISM_OTHER_ENZYMES	KEGG_N_GLYCAN_BIOSYNTHESIS	0.53731	1.76	0.0241	3402	0.0458	MGAT2, ALG6, ALG12, ST6GAL1, MGAT1, ALG5, ALG8, DPM2, DPM3, ALG9, DPM1, MGAT5, MGAT4A, ALG10B, MAN1A1, RPN1, MGAT4B, RFT1, DPAGT1, DDOST
Adherent RPMI	KEGG_TERPENOID_BACKBONE_BIOSYNTHESIS	KEGG_FOLATE_BIOSYNTHESIS	0.51967	1.75	0.0212	1154	0.0551	FPGS, GGH, DHFR
Adherent RPMI	KEGG_STEROID_HORMONE_BIOSYNTHESIS	KEGG_STEROID_BIOSYNTHESIS	0.5326	1.75	0.0242	1606	0.0467	SQLE, SC5D, LIPA, MSMO1
Adherent RPMI	KEGG_OTHER_GLYCAN_DEGRADATION	KEGG_OTHER_GLYCAN_DEGRADATION	0.52877	1.75	0.0272	3002	0.0654	NEU4, MANBA, FUCA2, FUCA1, GLB1, ENGASE, NEU2, HEXA
Adherent RPMI	KEGG_GLYCEROPHOSPHOLIPID_METABOLISM	KEGG_CITRATE_CYCLE_TCA_CYCLE	0.52382	1.75	0.0366	4258	0.0476	SDHB, PDHB, SDHA, PC, PDHA2, SDHD, DLAT, ACLY, CS, SDHC
Adherent RPMI	KEGG_GLYCOLYSIS_GLUCONEOGENESIS	KEGG_NITROGEN_METABOLISM	0.54639	1.75	0.0411	385	0.0727	CA8, CA2, CA3, CA1
Adherent RPMI	KEGG_ASCORBATE_AND_ALDARATE_METABOLISM	KEGG_FOLATE_BIOSYNTHESIS	0.52233	1.74	0.0214	3064	0.0764	FPGS, GCH1, GGH, SPR, DHFR
Adherent RPMI	KEGG_TAURINE_AND_HYPOTAURINE_METABOLISM	KEGG_N_GLYCAN_BIOSYNTHESIS	0.53645	1.74	0.022	4526	0.0614	ALG9, ALG3, RPN2, ALG12, DPM2, TUSC3, RFT1, DPM1, DPM3, STT3B, MGAT4B, MGAT1, ALG1, ALG5, GANAB, DDOST, STT3A, B4GALT1, B4GALT3, ALG6, RPN1, MAN1C1, MGAT2, MAN1B1, ALG8
Adherent RPMI	KEGG_ASCORBATE_AND_ALDARATE_METABOLISM	KEGG_ONE_CARBON_POOL_BY_FOLATE	0.52602	1.74	0.0235	301	0.0764	MTR, ATIC, GART
Adherent RPMI	KEGG_ONE_CARBON_POOL_BY_FOLATE	KEGG_PHENYLALANINE_METABOLISM	0.50544	1.74	0.0258	4615	0.116	ALDH3B2, ALDH1A3, NAA80, DDC, AOC2, ALDH3A1
Adherent RPMI	KEGG_GALACTOSE_METABOLISM	Core_Glycolysis	0.5358	1.74	0.0271	804	0.0493	GAPDH, GPI, ALDOA, TPI1
Adherent RPMI	KEGG_BUTANOATE_METABOLISM	KEGG_ALANINE_ASPARTATE_AND_GLUTAMATE_METABOLISM	0.52935	1.74	0.0271	56	0.0739	CAD, PPAT
Adherent RPMI	KEGG_N_GLYCAN_BIOSYNTHESIS	KEGG_PENTOSE_PHOSPHATE_PATHWAY	0.53644	1.73	0.0232	2555	0.0564	PGM1, RPEL1, RPIA, RBKS, PGD, DERA, GPI, PRPS1L1
Adherent RPMI	KEGG_SPHINGOLIPID_METABOLISM	KEGG_FOLATE_BIOSYNTHESIS	0.51157	1.73	0.0233	2846	0.0729	GGH, ALPI, FPGS, DHFR, ALPL
Adherent RPMI	KEGG_PORPHYRIN_AND_CHLOROPHYLL_METABOLISM	KEGG_AMINO_SUGAR_AND_NUCLEOTIDE_SUGAR_METABOLISM	0.51251	1.73	0.0259	2513	0.0687	UXS1, PGM3, GALE, UGP2, GNPNAT1, NAGK, FPGT, NANP, MPI, GMPPB, AMDHD2, GMPPA, CMAS, GMDS
Adherent RPMI	KEGG_PANTOTHENATE_AND_COA_BIOSYNTHESIS	KEGG_TERPENOID_BACKBONE_BIOSYNTHESIS	0.51477	1.73	0.027	1122	0.0594	IDI2, MVK, MVD, HMGCS2
Adherent RPMI	KEGG_SPHINGOLIPID_METABOLISM	KEGG_TERPENOID_BACKBONE_BIOSYNTHESIS	0.52221	1.73	0.0364	1231	0.0729	HMGCS2, PMVK, MVK, MVD
Adherent RPMI	KEGG_RETINOL_METABOLISM	KEGG_CITRATE_CYCLE_TCA_CYCLE	0.53068	1.72	0.035	5793	0.0752	PC, SDHB, CS, PDHB, SDHA, ACLY, MDH2, ACO1, SUCLG2, SDHC, SUCLA2, DLAT, PCK1, ACO2, PCK2
Adherent RPMI	KEGG_GLYCINE_SERINE_AND_THREONINE_METABOLISM	KEGG_ALANINE_ASPARTATE_AND_GLUTAMATE_METABOLISM	0.52102	1.72	0.0353	3508	0.0633	DDO, ADSL, GLUL, CAD, GAD1, CPS1, ALDH5A1
Adherent RPMI	KEGG_TYROSINE_METABOLISM	KEGG_CITRATE_CYCLE_TCA_CYCLE	0.52699	1.71	0.0324	1843	0.0791	SDHB, CS, SDHC, PDHA2, SDHA, ACLY, DLAT
Adherent RPMI	KEGG_GLYCINE_SERINE_AND_THREONINE_METABOLISM	KEGG_CITRATE_CYCLE_TCA_CYCLE	0.5267	1.71	0.0338	3617	0.0659	SDHB, SDHD, SDHA, FH, DLAT, MDH2, SDHC
Adherent RPMI	KEGG_GLYCOSAMINOGLYCAN_DEGRADATION	KEGG_N_GLYCAN_BIOSYNTHESIS	0.51942	1.7	0.05	2827	0.0726	ALG12, DPM1, DPM2, ALG9, ALG3, ALG2, ALG8, MAN1C1, ALG6, ALG5, DOLPP1, DPAGT1, DPM3, DAD1, MGAT5B, MAN1A1, RFT1, MGAT1
Adherent RPMI	KEGG_N_GLYCAN_BIOSYNTHESIS	KEGG_PRIMARY_BILE_ACID_BIOSYNTHESIS	0.52038	1.69	0.0297	4771	0.0655	HSD17B4, CYP39A1, ACOX2, CH25H, CYP7A1, HSD3B7, AMACR, SCP2, CYP7B1
Adherent RPMI	KEGG_GLYCINE_SERINE_AND_THREONINE_METABOLISM	KEGG_VALINE_LEUCINE_AND_ISOLEUCINE_BIOSYNTHESIS	0.51593	1.69	0.0352	1394	0.0716	LARS2
Adherent RPMI	KEGG_NITROGEN_METABOLISM	KEGG_FOLATE_BIOSYNTHESIS	0.49999	1.68	0.0221	851	0.0972	GGH, GCH1
Adherent RPMI	KEGG_PENTOSE_AND_GLUCURONATE_INTERCONVERSIONS	KEGG_CYSTEINE_AND_METHIONINE_METABOLISM	0.50862	1.68	0.031	1272	0.0778	AHCYL1, AHCYL2, LDHA, AMD1
Adherent RPMI	Oxidative_phosphorylation	KEGG_OXIDATIVE_PHOSPHORYLATION	0.48361	1.67	0.0206	4003	0.0977	ATP5PD, COX8C, ATP6V1B2, NDUFB1, ATP5F1B, ATP5ME, NDUFS3, ATP5F1E, ATP5PB, ATP4A, ATP5F1C, ATP5PF, ATP5PO, ATP6V1A, ATP5MG, COX6B2, NDUFB4, ATP5F1D, ATP5F1A, NDUFA3, COX7A2, NDUFC1, NDUFA8, NDUFA2, COX17, COX5A, NDUFC2, ATP6V0A4, SDHC, COX6B1, NDUFB5, PPA2, NDUFB8, COX7B2, ATP6V0E1, COX11, NDUFB9, NDUFV1, SDHA, NDUFB7, COX4I1, ATP6V0B, SDHB, LHPP, NDUFV2, COX10, UQCRB, COX6C, ATP6V1H, NDUFA9, COX…
Adherent RPMI	KEGG_SPHINGOLIPID_METABOLISM	KEGG_CYSTEINE_AND_METHIONINE_METABOLISM	0.49565	1.67	0.0296	2539	0.0929	AHCYL1, AMD1, LDHC, LDHB, AHCYL2, MTR, MAT2A, SRM, CTH
Adherent RPMI	KEGG_PHENYLALANINE_METABOLISM	KEGG_AMINO_SUGAR_AND_NUCLEOTIDE_SUGAR_METABOLISM	0.51399	1.67	0.0385	1977	0.0818	UXS1, GNPDA2, UGP2, MPI, GNE, UAP1, NANS, PGM3, PMM2, CMAS, GALT, PMM1, GMPPB
Adherent RPMI	KEGG_BIOSYNTHESIS_OF_UNSATURATED_FATTY_ACIDS	KEGG_TERPENOID_BACKBONE_BIOSYNTHESIS	0.50471	1.67	0.0409	2455	0.0705	MVD, ACAT2, HMGCS1, DHDDS, PMVK, FDPS
Adherent RPMI	KEGG_GLYCOSAMINOGLYCAN_DEGRADATION	KEGG_PHENYLALANINE_METABOLISM	0.50066	1.66	0.0403	2146	0.0852	AOC2, PAH
Adherent RPMI	KEGG_DRUG_METABOLISM_OTHER_ENZYMES	KEGG_STEROID_BIOSYNTHESIS	0.50091	1.66	0.0475	3329	0.0669	CEL, MSMO1, SOAT1, DHCR7, SC5D, SQLE, SOAT2
Adherent RPMI	KEGG_RETINOL_METABOLISM	KEGG_OXIDATIVE_PHOSPHORYLATION	0.50641	1.66	0.052	3454	0.0974	NDUFB7, CYC1, ATP6V0B, ATP5PB, UQCRC1, ATP5ME, UQCRQ, ATP6V0D2, ATP6V1G1, ATP6V1B1, UQCRFS1, ATP5PO, ATP6V1H, COX8A, ATP5PF, NDUFA3, NDUFS6, SDHB, COX4I1, NDUFA2, NDUFA10, TCIRG1, NDUFC2, ATP12A, NDUFB2, NDUFB6, NDUFS8, ATP5F1D, NDUFA11, NDUFA8, NDUFB10, COX11, NDUFC1, COX7C, NDUFB8, UQCRC2, NDUFS2, ATP5MC1, COX15, COX7A1, ATP5MF, NDUFS1, UQCRB, NDUFB4, NDUFS3, COX6B1, SDHA, NDUFA6, COX10, ATP5MG…
Adherent RPMI	KEGG_GLYCEROPHOSPHOLIPID_METABOLISM	KEGG_FOLATE_BIOSYNTHESIS	0.4942	1.66	0.0526	1797	0.0681	ALPI, FPGS
Adherent RPMI	KEGG_GLYCOSPHINGOLIPID_BIOSYNTHESIS_LACTO_AND_NEOLACTO_SERIES	KEGG_AMINO_SUGAR_AND_NUCLEOTIDE_SUGAR_METABOLISM	0.52212	1.65	0.0323	1252	0.0714	PGM3, MPI, GNE, UAP1, NANP, GNPNAT1, UGP2, UXS1, NANS, GMPPB, PMM2, CMAS
Adherent RPMI	KEGG_PENTOSE_AND_GLUCURONATE_INTERCONVERSIONS	KEGG_FOLATE_BIOSYNTHESIS	0.50513	1.65	0.0379	425	0.0872	GGH, FPGS
Adherent RPMI	KEGG_VALINE_LEUCINE_AND_ISOLEUCINE_BIOSYNTHESIS	Core_Glycolysis	0.50657	1.65	0.038	812	0.0623	TPI1, ALDOA, GAPDH, ENO2, PGAM1
Adherent RPMI	KEGG_STEROID_BIOSYNTHESIS	KEGG_CYSTEINE_AND_METHIONINE_METABOLISM	0.51212	1.65	0.0388	2963	0.0724	APIP, LDHAL6A, MPST, AMD1, LDHB, LDHAL6B, SRM
Adherent RPMI	KEGG_GLYCOSPHINGOLIPID_BIOSYNTHESIS_LACTO_AND_NEOLACTO_SERIES	KEGG_GLYOXYLATE_AND_DICARBOXYLATE_METABOLISM	0.51558	1.65	0.0549	2768	0.0714	MTHFD1, HAO1, MTHFD2, ACO2, MDH1
Adherent RPMI	KEGG_PHENYLALANINE_METABOLISM	KEGG_BIOSYNTHESIS_OF_UNSATURATED_FATTY_ACIDS	0.51118	1.64	0.0338	1215	0.0902	SCD, ACOX1, ACOX3, FADS1, ACOT2, HADHA
Adherent RPMI	KEGG_PYRIMIDINE_METABOLISM	KEGG_GLYCOSAMINOGLYCAN_BIOSYNTHESIS_HEPARAN_SULFATE	0.49989	1.64	0.0416	3842	0.0951	NDST4, EXTL2, HS6ST1, EXTL1, HS3ST5, XYLT2, HS3ST3A1, B3GAT2, NDST1, B3GAT1, HS2ST1
Adherent RPMI	KEGG_AMINOACYL_TRNA_BIOSYNTHESIS	KEGG_ALANINE_ASPARTATE_AND_GLUTAMATE_METABOLISM	0.50081	1.64	0.0419	2733	0.0681	GLUL, CAD, CPS1, ALDH4A1
Adherent RPMI	KEGG_ARGININE_AND_PROLINE_METABOLISM	KEGG_OXIDATIVE_PHOSPHORYLATION	0.5047	1.64	0.0427	3004	0.143	SDHB, NDUFB7, ATP6V0B, ATP6V0C, NDUFA2, ATP5MC3, CYC1, ATP5PF, NDUFS3, COX7C, ATP5ME, NDUFB5, NDUFC1, COX4I1, UQCRC1, ATP6V1B2, SDHD, ATP5F1B, ATP5PB, NDUFA10, UQCRQ, ATP5PO, COX6B1, ATP5F1C, ATP6V1A, NDUFB10, ATP5F1D, NDUFAB1, ATP6V0D2, ATP5F1A, NDUFA3, COX7A2L, SDHA, COX6C, NDUFA7, ATP6V1B1, ATP6V1H, COX5A, ATP6V1G1, ATP5F1E, NDUFS8, NDUFA8, COX15, NDUFB6, COX10, ATP4A, NDUFV2, ATP6V0E2, NDUFS2…
Adherent RPMI	KEGG_GLYCOSAMINOGLYCAN_BIOSYNTHESIS_KERATAN_SULFATE	KEGG_ALPHA_LINOLENIC_ACID_METABOLISM	0.50436	1.64	0.0454	3294	0.0884	FADS2, PLA2G5, PLA2G3, PLA2G4E, PLA2G4A, PLA2G2A, ACOX1, PLA2G2E
Adherent RPMI	KEGG_ALPHA_LINOLENIC_ACID_METABOLISM	KEGG_AMINOACYL_TRNA_BIOSYNTHESIS	0.49138	1.64	0.0462	1897	0.0912	RARS2, TARS2, AARS2, FARSB, EARS2
Adherent RPMI	KEGG_RETINOL_METABOLISM	KEGG_VALINE_LEUCINE_AND_ISOLEUCINE_BIOSYNTHESIS	0.50938	1.64	0.0483	3281	0.106	PDHB
Adherent RPMI	KEGG_BETA_ALANINE_METABOLISM	KEGG_AMINOACYL_TRNA_BIOSYNTHESIS	0.48854	1.64	0.0489	3101	0.0928	HARS2, DARS2, MTFMT, RARS2, FARSB, MARS2
Adherent RPMI	KEGG_BUTANOATE_METABOLISM	KEGG_RIBOFLAVIN_METABOLISM	0.49006	1.64	0.0539	2499	0.107	ACP2, RFK, MTMR6, ACP6, MTMR7
Adherent RPMI	KEGG_BUTANOATE_METABOLISM	KEGG_CITRATE_CYCLE_TCA_CYCLE	0.50102	1.63	0.037	2831	0.111	SDHB, SDHA, SDHC, SDHD, FH, DLAT, PCK2, ACLY
Adherent RPMI	KEGG_BIOSYNTHESIS_OF_UNSATURATED_FATTY_ACIDS	KEGG_OTHER_GLYCAN_DEGRADATION	0.48663	1.63	0.0393	1360	0.0807	NEU4, MANBA, ENGASE, NEU2
Adherent RPMI	KEGG_SELENOAMINO_ACID_METABOLISM	KEGG_TERPENOID_BACKBONE_BIOSYNTHESIS	0.48807	1.63	0.0394	1803	0.117	IDI2, HMGCR, PMVK, MVD, HMGCS2, MVK
Adherent RPMI	KEGG_BIOSYNTHESIS_OF_UNSATURATED_FATTY_ACIDS	KEGG_CYSTEINE_AND_METHIONINE_METABOLISM	0.50464	1.63	0.0401	2970	0.0807	AMD1, APIP, AHCYL1, MTAP, LDHAL6A, LDHAL6B, AHCYL2, MAT2B
Adherent RPMI	KEGG_PYRUVATE_METABOLISM	KEGG_FOLATE_BIOSYNTHESIS	0.50097	1.63	0.0489	2343	0.0928	GCH1, ALPG, FPGS
Adherent RPMI	KEGG_METABOLISM_OF_XENOBIOTICS_BY_CYTOCHROME_P450	KEGG_FOLATE_BIOSYNTHESIS	0.4932	1.62	0.0338	2859	0.136	GGH, QDPR, ALPI, ALPG, FPGS
Adherent RPMI	KEGG_CYSTEINE_AND_METHIONINE_METABOLISM	KEGG_PENTOSE_PHOSPHATE_PATHWAY	0.47571	1.62	0.0358	1695	0.0826	ALDOA, PGD, TKT, GPI, RPE, TKTL2, RPIA
Adherent RPMI	KEGG_STEROID_HORMONE_BIOSYNTHESIS	KEGG_ONE_CARBON_POOL_BY_FOLATE	0.49932	1.62	0.0402	3474	0.0786	MTR, GART, TYMS, ALDH1L1, MTHFD1, MTHFD2, AMT, ATIC
Adherent RPMI	KEGG_SULFUR_METABOLISM	KEGG_GLYCOSYLPHOSPHATIDYLINOSITOL_GPI_ANCHOR_BIOSYNTHESIS	0.50283	1.62	0.0458	3361	0.0965	PIGS, DPM2, PIGN, PIGT, PIGW, PIGO, PIGH, GPAA1, PIGP, PIGM, GPLD1
Adherent RPMI	KEGG_PRIMARY_BILE_ACID_BIOSYNTHESIS	KEGG_ONE_CARBON_POOL_BY_FOLATE	0.50239	1.62	0.0475	568	0.0917	MTHFD2, MTR, SHMT2
Adherent RPMI	KEGG_HISTIDINE_METABOLISM	KEGG_TERPENOID_BACKBONE_BIOSYNTHESIS	0.49247	1.62	0.0557	3814	0.126	HMGCR, DHDDS, MVD, PDSS2, PMVK, MVK, PDSS1, ACAT2, ACAT1
Adherent RPMI	KEGG_TYROSINE_METABOLISM	KEGG_ONE_CARBON_POOL_BY_FOLATE	0.48076	1.61	0.0431	3341	0.117	MTHFD2, MTR, TYMS, ATIC, DHFR, MTHFD2L, MTHFD1
Adherent RPMI	KEGG_CITRATE_CYCLE_TCA_CYCLE	KEGG_NITROGEN_METABOLISM	0.47777	1.61	0.0436	1913	0.0997	CA3, CA2, CA8, CA4, CA13, CTH
Adherent RPMI	KEGG_PROPANOATE_METABOLISM	KEGG_NITROGEN_METABOLISM	0.49932	1.61	0.0449	3696	0.112	CA8, CA3, CA1, CA2, CTH, CA4, CA9, CA12, CA7
Adherent RPMI	KEGG_ALPHA_LINOLENIC_ACID_METABOLISM	KEGG_PENTOSE_PHOSPHATE_PATHWAY	0.48603	1.61	0.0469	2969	0.103	TKT, ALDOC, PRPS1L1, PGLS, RPE, PFKM, TALDO1, RPEL1, FBP1, RPIA
Adherent RPMI	KEGG_STEROID_BIOSYNTHESIS	KEGG_ONE_CARBON_POOL_BY_FOLATE	0.49443	1.61	0.0556	1842	0.084	TYMS, ALDH1L1, MTHFD1, MTHFR, AMT
Adherent RPMI	KEGG_GLYCOSPHINGOLIPID_BIOSYNTHESIS_GLOBO_SERIES	KEGG_GLYCOSYLPHOSPHATIDYLINOSITOL_GPI_ANCHOR_BIOSYNTHESIS	0.48379	1.61	0.0596	4157	0.0953	PIGO, PIGZ, DPM2, PIGX, PGAP1, PIGN, PIGQ, PIGT, PIGW, PIGM, GPAA1
Adherent RPMI	KEGG_ALANINE_ASPARTATE_AND_GLUTAMATE_METABOLISM	KEGG_ONE_CARBON_POOL_BY_FOLATE	0.48735	1.6	0.043	744	0.148	MTR, MTHFD1, GART
Adherent RPMI	KEGG_Core_Glycolysis	KEGG_NITROGEN_METABOLISM	0.49219	1.6	0.0439	2205	0.0935	CA13, CA3, CA8, CA1, GLUL, CA2
Adherent RPMI	KEGG_GLYOXYLATE_AND_DICARBOXYLATE_METABOLISM	KEGG_NITROGEN_METABOLISM	0.49375	1.6	0.0463	313	0.124	CTH, CA8, CA3
Adherent RPMI	KEGG_CITRATE_CYCLE_TCA_CYCLE	KEGG_AMINOACYL_TRNA_BIOSYNTHESIS	0.47049	1.59	0.043	3910	0.108	FARSA, MTFMT, DARS2, WARS2, HARS2, MARS2, RARS2, FARSB, FARS2, IARS2, EARS2
Adherent RPMI	KEGG_RETINOL_METABOLISM	KEGG_STEROID_BIOSYNTHESIS	0.49213	1.59	0.0462	2459	0.127	SQLE, SC5D, DHCR7, MSMO1
Adherent RPMI	KEGG_ALPHA_LINOLENIC_ACID_METABOLISM	KEGG_ONE_CARBON_POOL_BY_FOLATE	0.47626	1.59	0.0471	2042	0.112	MTR, TYMS, GART, MTHFD2
Adherent RPMI	KEGG_PORPHYRIN_AND_CHLOROPHYLL_METABOLISM	KEGG_CYSTEINE_AND_METHIONINE_METABOLISM	0.47259	1.59	0.0479	1280	0.115	AHCYL1, AMD1, AHCYL2, MTR, CTH, LDHA
Adherent RPMI	KEGG_FATTY_ACID_METABOLISM	KEGG_CYSTEINE_AND_METHIONINE_METABOLISM	0.4887	1.59	0.0554	4323	0.131	MTR, MTAP, LDHC, AHCYL1, IL4I1, AMD1, AHCYL2, APIP, LDHA, MAT2A, CBS, AHCY, MAT2B
Adherent RPMI	KEGG_METABOLISM_OF_XENOBIOTICS_BY_CYTOCHROME_P450	KEGG_GLYCOSYLPHOSPHATIDYLINOSITOL_GPI_ANCHOR_BIOSYNTHESIS	0.49176	1.59	0.0616	4266	0.153	PIGN, PIGT, DPM2, PIGS, PIGX, PIGW, PIGH, PIGV, PIGQ
Adherent RPMI	KEGG_VALINE_LEUCINE_AND_ISOLEUCINE_DEGRADATION	KEGG_OTHER_GLYCAN_DEGRADATION	0.48909	1.59	0.0622	1014	0.119	FUCA2, NEU2, MAN2C1
Adherent RPMI	KEGG_ETHER_LIPID_METABOLISM	KEGG_PENTOSE_PHOSPHATE_PATHWAY	0.4685	1.59	0.0627	3345	0.126	ALDOC, H6PD, TKT, RPIA, FBP1, PGLS, PRPS1L1, TALDO1, DERA
Adherent RPMI	KEGG_GLYCOSYLPHOSPHATIDYLINOSITOL_GPI_ANCHOR_BIOSYNTHESIS	KEGG_PANTOTHENATE_AND_COA_BIOSYNTHESIS	0.48622	1.59	0.0637	3574	0.131	DPYD, PPCDC, UPB1, ENPP1, ENPP3, DPYS
Adherent RPMI	KEGG_GLYCEROPHOSPHOLIPID_METABOLISM	KEGG_RIBOFLAVIN_METABOLISM	0.47298	1.58	0.0393	3534	0.0911	FLAD1, TYR, MTMR7, RFK, ACP6, ENPP1, ACP1
Adherent RPMI	KEGG_HISTIDINE_METABOLISM	KEGG_CYSTEINE_AND_METHIONINE_METABOLISM	0.47231	1.58	0.0418	2907	0.146	MTR, AMD1, MTAP, LDHC, LDHA, MAT2A, AHCY, APIP, AHCYL1
Adherent RPMI	KEGG_PORPHYRIN_AND_CHLOROPHYLL_METABOLISM	KEGG_AMINOACYL_TRNA_BIOSYNTHESIS	0.47243	1.58	0.0424	3742	0.12	WARS2, MARS2, DARS2, FARSA, HARS2, PARS2, MTFMT, AARS2
Adherent RPMI	KEGG_PYRIMIDINE_METABOLISM	KEGG_PHENYLALANINE_METABOLISM	0.47569	1.58	0.0427	1521	0.119	NAA80
Adherent RPMI	KEGG_DRUG_METABOLISM_OTHER_ENZYMES	KEGG_TERPENOID_BACKBONE_BIOSYNTHESIS	0.48639	1.58	0.0475	2416	0.0918	PDSS2, PMVK, HMGCR, MVK, PDSS1, DHDDS, IDI1
Adherent RPMI	KEGG_BUTANOATE_METABOLISM	KEGG_AMINO_SUGAR_AND_NUCLEOTIDE_SUGAR_METABOLISM	0.48866	1.58	0.0565	1251	0.135	UXS1, MPI, UGP2, PGM3, PMM2, GNPNAT1, NANS, CYB5R1, CMAS, GMPPB, HEXA
Adherent RPMI	KEGG_FRUCTOSE_AND_MANNOSE_METABOLISM	KEGG_PRIMARY_BILE_ACID_BIOSYNTHESIS	0.48054	1.58	0.0587	1499	0.115	CYP7A1, CH25H, CYP39A1, HSD3B7
Adherent RPMI	KEGG_GLYCOLYSIS_GLUCONEOGENESIS	KEGG_FOLATE_BIOSYNTHESIS	0.49703	1.58	0.0588	2622	0.14	GCH1, GGH, ALPG, ALPI
Adherent RPMI	KEGG_AMINO_SUGAR_AND_NUCLEOTIDE_SUGAR_METABOLISM	Core_Glycolysis	0.48725	1.57	0.0462	1565	0.0906	GAPDH, BPGM, ENO2, ALDOA, TPI1
Adherent RPMI	KEGG_GLYCOSYLPHOSPHATIDYLINOSITOL_GPI_ANCHOR_BIOSYNTHESIS	KEGG_RIBOFLAVIN_METABOLISM	0.47144	1.57	0.0463	2621	0.143	ACP2, FLAD1, ACP6, MTMR6, ENPP1
Adherent RPMI	KEGG_TRYPTOPHAN_METABOLISM	KEGG_ASCORBATE_AND_ALDARATE_METABOLISM	0.4622	1.57	0.0481	5556	0.149	UGT1A3, UGT1A8, UGT2B15, UGT1A1, UGDH, UGT2B11, UGT2B28, UGT2B7, UGT2A3, UGT1A7, UGT2B17, UGT2A1, MIOX
Adherent RPMI	KEGG_GLYCINE_SERINE_AND_THREONINE_METABOLISM	KEGG_GLYCOSPHINGOLIPID_BIOSYNTHESIS_GANGLIO_SERIES	0.48259	1.57	0.0543	2272	0.116	ST6GALNAC3, ST3GAL5, HEXA, SLC33A1
Adherent RPMI	KEGG_PORPHYRIN_AND_CHLOROPHYLL_METABOLISM	KEGG_FOLATE_BIOSYNTHESIS	0.46291	1.57	0.0587	2383	0.123	GGH, FPGS, ALPL
Adherent RPMI	KEGG_TYROSINE_METABOLISM	KEGG_AMINOACYL_TRNA_BIOSYNTHESIS	0.47708	1.57	0.0594	3250	0.136	RARS2, WARS2, HARS2, AARS2, MARS2, TARS2, EARS2, SARS2, NARS2, FARS2, CARS2, FARSB
Adherent RPMI	KEGG_GLYCOLYSIS_GLUCONEOGENESIS	KEGG_PENTOSE_PHOSPHATE_PATHWAY	0.47558	1.57	0.0595	958	0.145	PGD, RPE, PGM1, GPI, RPIA, TKT
Adherent RPMI	KEGG_VALINE_LEUCINE_AND_ISOLEUCINE_DEGRADATION	KEGG_ONE_CARBON_POOL_BY_FOLATE	0.47136	1.57	0.0624	4259	0.128	MTR, MTHFD1, ATIC, GART, MTHFS, TYMS, MTFMT, MTHFR, DHFR, MTHFD2L, FTCD
Adherent RPMI	KEGG_GLYCEROLIPID_METABOLISM	KEGG_AMINO_SUGAR_AND_NUCLEOTIDE_SUGAR_METABOLISM	0.48677	1.57	0.0625	1497	0.148	MPI, GALE, PGM3, UGP2, GNPNAT1, GMPPB, PMM2, UXS1, GMDS, GALK1, GNPDA2, GMPPA
Adherent RPMI	KEGG_PENTOSE_PHOSPHATE_PATHWAY	KEGG_VALINE_LEUCINE_AND_ISOLEUCINE_BIOSYNTHESIS	0.48223	1.57	0.0636	223	0.121
Adherent RPMI	KEGG_BIOSYNTHESIS_OF_UNSATURATED_FATTY_ACIDS	KEGG_N_GLYCAN_BIOSYNTHESIS	0.47624	1.57	0.0698	1771	0.101	ALG3, DOLPP1, DPM1, ALG8, ALG9, ALG6, DPM3, ST6GAL1, DPM2, DPAGT1, ALG2
Adherent RPMI	KEGG_GLYCOSAMINOGLYCAN_BIOSYNTHESIS_KERATAN_SULFATE	KEGG_GLUTATHIONE_METABOLISM	0.48757	1.56	0.0504	1857	0.123	GSTO2, GGCT, GCLC, GPX4, RRM2B, GPX2, GGT1, GSTM2, GPX5, GSTA3, GCLM, GGT6, ODC1
Adherent RPMI	KEGG_GLYCOLYSIS_GLUCONEOGENESIS	KEGG_PRIMARY_BILE_ACID_BIOSYNTHESIS	0.48832	1.56	0.0622	3263	0.15	CYP7A1, HSD17B4, SLC27A5, AMACR, CYP7B1
Adherent RPMI	KEGG_GLYCOSAMINOGLYCAN_BIOSYNTHESIS_CHONDROITIN_SULFATE	KEGG_SULFUR_METABOLISM	0.49489	1.56	0.0625	3503	0.103	SULT1A4, SULT1A1, CHST13, SUOX, PAPSS1, CHST11
Adherent RPMI	KEGG_STEROID_BIOSYNTHESIS	KEGG_GLYCOSYLPHOSPHATIDYLINOSITOL_GPI_ANCHOR_BIOSYNTHESIS	0.48163	1.56	0.0663	3114	0.103	PIGS, PIGL, PIGH, PIGY, PIGK, PIGN, PIGW, PIGP, PIGV, GPLD1, PIGZ, PIGB
Adherent RPMI	KEGG_NITROGEN_METABOLISM	KEGG_N_GLYCAN_BIOSYNTHESIS	0.45516	1.55	0.0396	2256	0.155	ALG2, RPN1, DPM2, DPAGT1, ALG3, STT3B, DPM1, B4GALT1, DAD1, ALG9, RPN2, MGAT5B, MAN1A1, ST6GAL1
Adherent RPMI	KEGG_GLYCOSPHINGOLIPID_BIOSYNTHESIS_GLOBO_SERIES	KEGG_PANTOTHENATE_AND_COA_BIOSYNTHESIS	0.47269	1.55	0.0451	4180	0.119	PPCDC, PPCS, COASY, PANK1, DPYS, ENPP3, VNN1, ENPP1, PANK2
Adherent RPMI	KEGG_CYSTEINE_AND_METHIONINE_METABOLISM	KEGG_SELENOAMINO_ACID_METABOLISM	0.45654	1.55	0.0468	3051	0.108	LCMT1, SEPHS2, AHCYL1, MARS2, TRMT11, LCMT2, METTL2B, CTH, MAT1A, AHCYL2
Adherent RPMI	KEGG_ONE_CARBON_POOL_BY_FOLATE	KEGG_NITROGEN_METABOLISM	0.46586	1.55	0.0475	1638	0.233	CTH, CA3, CPS1, GLUL, CA4, CA8
Adherent RPMI	KEGG_LYSINE_DEGRADATION	KEGG_CYSTEINE_AND_METHIONINE_METABOLISM	0.47746	1.55	0.0576	3817	0.133	LDHC, SDS, MAT2B, MTR, CTH, AHCY, MAT2A, AHCYL1, APIP, LDHAL6A
Adherent RPMI	KEGG_CITRATE_CYCLE_TCA_CYCLE	KEGG_TERPENOID_BACKBONE_BIOSYNTHESIS	0.46733	1.55	0.0609	4084	0.127	HMGCS2, FDPS, MVD, PMVK, PDSS2, ACAT2, HMGCR, MVK
Adherent RPMI	KEGG_GLYCOSPHINGOLIPID_BIOSYNTHESIS_LACTO_AND_NEOLACTO_SERIES	KEGG_ALANINE_ASPARTATE_AND_GLUTAMATE_METABOLISM	0.47628	1.55	0.0634	1292	0.109	ASL, CAD, PPAT, ADSL
Adherent RPMI	KEGG_ARGININE_AND_PROLINE_METABOLISM	KEGG_CITRATE_CYCLE_TCA_CYCLE	0.48458	1.55	0.0755	2287	0.201	SDHB, PDHB, CS, ACLY, DLAT, SDHD, SDHA, MDH2
Adherent RPMI	KEGG_HISTIDINE_METABOLISM	KEGG_AMINO_SUGAR_AND_NUCLEOTIDE_SUGAR_METABOLISM	0.46803	1.54	0.0528	1096	0.168	UXS1, PGM3, MPI, NANP, GNPNAT1, UGP2, PMM2, GMDS, CMAS
Adherent RPMI	KEGG_GLYCOSPHINGOLIPID_BIOSYNTHESIS_LACTO_AND_NEOLACTO_SERIES	KEGG_ALPHA_LINOLENIC_ACID_METABOLISM	0.47619	1.54	0.0553	5295	0.113	ACOX1, PLA2G5, ACOX3, PLA2G10, PLA2G4A, PLA2G2E, PLA2G2D, PLA2G2A, FADS2, PLA2G2F
Adherent RPMI	KEGG_TRYPTOPHAN_METABOLISM	KEGG_ONE_CARBON_POOL_BY_FOLATE	0.46333	1.54	0.0572	3591	0.166	MTR, MTHFD1, GART, TYMS, MTHFS, ATIC, MTFMT
Adherent RPMI	KEGG_PANTOTHENATE_AND_COA_BIOSYNTHESIS	KEGG_STEROID_BIOSYNTHESIS	0.46343	1.54	0.0587	3522	0.12	DHCR7, MSMO1, FDFT1, TM7SF2, CYP51A1, SC5D
Adherent RPMI	KEGG_AMINO_SUGAR_AND_NUCLEOTIDE_SUGAR_METABOLISM	KEGG_PRIMARY_BILE_ACID_BIOSYNTHESIS	0.47122	1.54	0.0596	3181	0.102	CYP7A1, HSD3B7, AMACR, HSD17B4, CYP39A1
Adherent RPMI	KEGG_PENTOSE_PHOSPHATE_PATHWAY	KEGG_NITROGEN_METABOLISM	0.46656	1.54	0.0597	560	0.133	CA3, CA8, CA1
Adherent RPMI	KEGG_RIBOFLAVIN_METABOLISM	KEGG_CITRATE_CYCLE_TCA_CYCLE	0.46559	1.54	0.0722	1552	0.151	SDHC, DLAT, CS, ACLY, SDHB, SDHA
Adherent RPMI	KEGG_GLYCINE_SERINE_AND_THREONINE_METABOLISM	KEGG_RIBOFLAVIN_METABOLISM	0.48161	1.54	0.0728	2374	0.128	FLAD1, ACP2, MTMR7
Adherent RPMI	KEGG_PROPANOATE_METABOLISM	KEGG_CYSTEINE_AND_METHIONINE_METABOLISM	0.46584	1.53	0.0547	2509	0.152	MTR, MTAP, AHCYL2, AMD1, CTH, IL4I1, LDHC
Adherent RPMI	KEGG_ONE_CARBON_POOL_BY_FOLATE	KEGG_VALINE_LEUCINE_AND_ISOLEUCINE_BIOSYNTHESIS	0.44489	1.53	0.0568	3712	0.253	IARS2
Adherent RPMI	KEGG_GLYCINE_SERINE_AND_THREONINE_METABOLISM	KEGG_PENTOSE_PHOSPHATE_PATHWAY	0.47516	1.53	0.0572	1208	0.134	RPE, RPEL1, FBP2, TKT, ALDOB
Adherent RPMI	KEGG_PORPHYRIN_AND_CHLOROPHYLL_METABOLISM	KEGG_NITROGEN_METABOLISM	0.4545	1.53	0.0601	2264	0.143	CA13, CA3, CTH, CA2, CA8, CPS1
Adherent RPMI	KEGG_GLYCOSAMINOGLYCAN_BIOSYNTHESIS_KERATAN_SULFATE	KEGG_N_GLYCAN_BIOSYNTHESIS	0.48235	1.53	0.0648	2209	0.14	ALG9, DPM1, DPM2, ALG12, DPM3, MGAT5B, ALG8, B4GALT2, ALG3, ALG6, ALG14, MAN2A2, ALG2, MAN1C1
Adherent RPMI	KEGG_CITRATE_CYCLE_TCA_CYCLE	KEGG_PANTOTHENATE_AND_COA_BIOSYNTHESIS	0.47433	1.53	0.0685	2592	0.136	COASY, PANK2, PPCDC, PPCS, DPYD
Adherent RPMI	Oxidative_phosphorylation	KEGG_TERPENOID_BACKBONE_BIOSYNTHESIS	0.46356	1.53	0.0698	4722	0.166	ACAT2, MVD, IDI1, PDSS1, HMGCS1, FDPS, HMGCS2, PMVK, HMGCR
Adherent RPMI	KEGG_NITROGEN_METABOLISM	KEGG_OXIDATIVE_PHOSPHORYLATION	0.46439	1.53	0.0729	4532	0.167	ATP6V1A, ATP6V0B, CYC1, COX7A2L, NDUFB5, NDUFA7, ATP6V1G1, COX7C, NDUFA4, UQCRQ, NDUFB6, NDUFA2, COX4I1, ATP6V0E2, ATP5F1B, SDHB, NDUFV2, ATP6V0D2, NDUFB2, SDHA, UQCRC1, ATP5ME, NDUFA5, NDUFS3, COX7A2, COX4I2, NDUFB4, ATP6V0C, ATP5PB, NDUFA10, NDUFS8, NDUFV3, ATP5PO, UQCRB, NDUFB10, NDUFA6, NDUFA8, COX6C, ATP6V1F, COX6B1, ATP12A, ATP6V1B1, ATP6V1B2, COX7A1, NDUFC2, NDUFC1, ATP6V0A4, SDHD, ATP5MC3…
Adherent RPMI	KEGG_RETINOL_METABOLISM	KEGG_AMINO_SUGAR_AND_NUCLEOTIDE_SUGAR_METABOLISM	0.46344	1.53	0.073	1850	0.159	UXS1, PMM2, UGP2, MPI, GNE, CMAS, PGM3, UAP1, NANP, HEXA, UGDH, GMPPB, NANS
Adherent RPMI	KEGG_VALINE_LEUCINE_AND_ISOLEUCINE_BIOSYNTHESIS	KEGG_PENTOSE_PHOSPHATE_PATHWAY	0.48232	1.53	0.0745	3422	0.101	ALDOA, RPEL1, GPI, PGM1, TKTL2, PRPS1L1, DERA, PGLS, PGD, RPIA
Adherent RPMI	KEGG_STARCH_AND_SUCROSE_METABOLISM	KEGG_GLYCOSYLPHOSPHATIDYLINOSITOL_GPI_ANCHOR_BIOSYNTHESIS	0.45655	1.53	0.0746	3235	0.142	DPM2, PIGZ, PIGX, PGAP1, PIGH, PIGW, PIGQ, PIGO, PIGM
Adherent RPMI	KEGG_STEROID_BIOSYNTHESIS	KEGG_ALPHA_LINOLENIC_ACID_METABOLISM	0.4698	1.53	0.0756	193	0.116	PLA2G5, PLA2G4E
Adherent RPMI	KEGG_HISTIDINE_METABOLISM	KEGG_RIBOFLAVIN_METABOLISM	0.45379	1.53	0.0822	4330	0.174	MTMR6, RFK, ACP2, FLAD1, ACPP, MTMR2
Adherent RPMI	KEGG_ONE_CARBON_POOL_BY_FOLATE	KEGG_AMINOACYL_TRNA_BIOSYNTHESIS	0.4393	1.52	0.0423	3890	0.261	RARS2, HARS2, EARS2, WARS2, IARS2, DARS2, MARS2, TARS2, SARS2, FARS2, AARS2, LARS2
Adherent RPMI	KEGG_AMINO_SUGAR_AND_NUCLEOTIDE_SUGAR_METABOLISM	KEGG_PENTOSE_PHOSPHATE_PATHWAY	0.4643	1.52	0.0504	1892	0.111	ALDOA, PGD, DERA, GPI, RPEL1, RPIA, TALDO1
Adherent RPMI	KEGG_DRUG_METABOLISM_CYTOCHROME_P450	KEGG_FOLATE_BIOSYNTHESIS	0.47304	1.52	0.0636	3325	0.186	QDPR, GGH, ALPG, FPGS, GCH1
Adherent RPMI	KEGG_ALPHA_LINOLENIC_ACID_METABOLISM	KEGG_PHENYLALANINE_METABOLISM	0.44643	1.52	0.0762	3888	0.143	PAH, ALDH3A1, AOC2, AOC3
Adherent RPMI	KEGG_RETINOL_METABOLISM	KEGG_GLYCOSPHINGOLIPID_BIOSYNTHESIS_GLOBO_SERIES	0.47771	1.51	0.0615	5044	0.172	HEXA, A4GALT, ST3GAL2, FUT2, GBGT1, ST3GAL1, FUT1, B3GALT5, NAGA
Adherent RPMI	KEGG_FATTY_ACID_METABOLISM	KEGG_AMINO_SUGAR_AND_NUCLEOTIDE_SUGAR_METABOLISM	0.44469	1.51	0.0619	1872	0.183	MPI, UXS1, GNPNAT1, PGM3, GMDS, PMM2, NANP, NANS, GALE, GMPPB, GNPDA1
Adherent RPMI	KEGG_PRIMARY_BILE_ACID_BIOSYNTHESIS	KEGG_PRIMARY_BILE_ACID_BIOSYNTHESIS	0.45104	1.51	0.0644	1448	0.143	CYP7A1, AMACR, CYP46A1, HSD17B4
Adherent RPMI	KEGG_SPHINGOLIPID_METABOLISM	KEGG_RIBOFLAVIN_METABOLISM	0.44359	1.51	0.0663	804	0.168	MTMR6, RFK, FLAD1
Adherent RPMI	KEGG_BUTANOATE_METABOLISM	KEGG_STEROID_BIOSYNTHESIS	0.46218	1.51	0.0695	2015	0.172	SQLE, FDFT1, MSMO1, HSD17B7, SC5D
Adherent RPMI	KEGG_GLYCOSYLPHOSPHATIDYLINOSITOL_GPI_ANCHOR_BIOSYNTHESIS	KEGG_CYSTEINE_AND_METHIONINE_METABOLISM	0.45354	1.51	0.0709	3325	0.177	AMD1, SDS, AHCY, LDHB, AHCYL1, LDHA, AHCYL2, SRM, LDHAL6A, MPST, LDHAL6B
Adherent RPMI	KEGG_BUTANOATE_METABOLISM	KEGG_TERPENOID_BACKBONE_BIOSYNTHESIS	0.45976	1.51	0.0833	1329	0.172	ACAT2, FDPS, DHDDS, PDSS2
Adherent RPMI	KEGG_ALPHA_LINOLENIC_ACID_METABOLISM	KEGG_VALINE_LEUCINE_AND_ISOLEUCINE_BIOSYNTHESIS	0.46316	1.51	0.0842	4589	0.148	PDHB
Adherent RPMI	KEGG_GLYCOSAMINOGLYCAN_BIOSYNTHESIS_CHONDROITIN_SULFATE	KEGG_N_GLYCAN_BIOSYNTHESIS	0.47448	1.5	0.0624	1558	0.133	ALG1, ALG12, ALG8, ALG6, ALG5, DPM1, ALG14, DPM3, DPM2, MAN1C1, DAD1
Adherent RPMI	KEGG_NICOTINATE_AND_NICOTINAMIDE_METABOLISM	KEGG_STEROID_BIOSYNTHESIS	0.46963	1.5	0.0631	1755	0.148	CEL, DHCR7, SC5D
Adherent RPMI	KEGG_ARACHIDONIC_ACID_METABOLISM	KEGG_GLYCOSYLPHOSPHATIDYLINOSITOL_GPI_ANCHOR_BIOSYNTHESIS	0.46333	1.5	0.064	2037	0.194	PIGN, PIGS, DPM2, PIGT, PIGW
Adherent RPMI	KEGG_FATTY_ACID_METABOLISM	KEGG_PHENYLALANINE_METABOLISM	0.45662	1.5	0.073	3373	0.19	DDC, IL4I1, AOC2, ALDH3B2
Adherent RPMI	KEGG_TAURINE_AND_HYPOTAURINE_METABOLISM	KEGG_PRIMARY_BILE_ACID_BIOSYNTHESIS	0.45198	1.5	0.0833	1776	0.151	AKR1D1, CYP7B1, HSD3B7, CYP7A1
Adherent RPMI	KEGG_CYSTEINE_AND_METHIONINE_METABOLISM	KEGG_TERPENOID_BACKBONE_BIOSYNTHESIS	0.45818	1.49	0.0722	864	0.137	IDI2, HMGCS2, PMVK
Adherent RPMI	KEGG_TERPENOID_BACKBONE_BIOSYNTHESIS	KEGG_OXIDATIVE_PHOSPHORYLATION	0.44739	1.49	0.0722	3853	0.148	SDHA, COX10, SDHB, NDUFB1, NDUFS3, COX7C, COX11, COX6B1, COX4I1, ATP5MG, SDHC, ATP5MC3, NDUFB4, ATP6V0C, NDUFA4, NDUFA2, ATP4A, ATP12A, ATP6V1A, NDUFA8, NDUFB5, COX7A2L, NDUFB9, NDUFA9, NDUFA6, ATP5F1B, NDUFC1, COX6C, NDUFB7, ATP5MC1, NDUFC2, ATP6V0D2, NDUFS1, ATP4B, UQCRC1, ATP6V1E1, NDUFB10, ATP6V1B2, SDHD, ATP5MF, ATP6V1C2, UQCRFS1, NDUFV2, COX5B, CYC1, UQCRC2, NDUFS2, ATP6V0E2, NDUFS5, NDUFS8…
Adherent RPMI	KEGG_DRUG_METABOLISM_OTHER_ENZYMES	KEGG_PENTOSE_PHOSPHATE_PATHWAY	0.45748	1.49	0.0724	3542	0.131	RPE, PGD, TKT, RPIA, PGLS, RBKS, RPEL1, ALDOC, PGM2, GPI
Adherent RPMI	KEGG_TRYPTOPHAN_METABOLISM	KEGG_PENTOSE_AND_GLUCURONATE_INTERCONVERSIONS	0.44564	1.49	0.0747	3127	0.2	UGT1A3, UGT1A8, DCXR, UGP2, UGT2B15, UGT1A1, UGDH, UGT2B11, RPE, UGT2B28
Adherent RPMI	KEGG_PENTOSE_PHOSPHATE_PATHWAY	KEGG_FOLATE_BIOSYNTHESIS	0.44472	1.49	0.0749	1839	0.164	GGH, ALPI
Adherent RPMI	KEGG_PYRIMIDINE_METABOLISM	KEGG_NITROGEN_METABOLISM	0.44906	1.49	0.0771	2941	0.168	CA3, CTH, CA2, CA8, CA13, CPS1, CA4
Adherent RPMI	KEGG_Core_Glycolysis	KEGG_PENTOSE_PHOSPHATE_PATHWAY	0.45098	1.49	0.0773	3048	0.142	GPI, RPE, PGD, PGM1, TKT, ALDOA, FBP1, RPEL1, ALDOB
Adherent RPMI	KEGG_GLYCOSAMINOGLYCAN_BIOSYNTHESIS_CHONDROITIN_SULFATE	KEGG_GLYCOSYLPHOSPHATIDYLINOSITOL_GPI_ANCHOR_BIOSYNTHESIS	0.46724	1.49	0.0792	2664	0.138	PGAP1, PIGZ, PIGO, DPM2, PIGQ, PIGT, PIGX
Adherent RPMI	KEGG_INOSITOL_PHOSPHATE_METABOLISM	KEGG_FOLATE_BIOSYNTHESIS	0.44233	1.49	0.0793	2616	0.22	ALPL, ALPI, GGH
Adherent RPMI	KEGG_STEROID_BIOSYNTHESIS	KEGG_PRIMARY_BILE_ACID_BIOSYNTHESIS	0.45792	1.49	0.0798	2775	0.134	SCP2, CH25H, HSD17B4, CYP39A1, AKR1C4, SLC27A5
Adherent RPMI	KEGG_GALACTOSE_METABOLISM	KEGG_FOLATE_BIOSYNTHESIS	0.45481	1.49	0.0831	3341	0.126	GGH, ALPI, DHFR, GCH1, ALPL
Adherent RPMI	KEGG_GLYCEROPHOSPHOLIPID_METABOLISM	KEGG_AMINOACYL_TRNA_BIOSYNTHESIS	0.44628	1.48	0.0668	3442	0.132	RARS2, TARS2, EARS2, HARS2, MARS2, FARS2, LARS2, PARS2, AARS2, FARSB
Adherent RPMI	KEGG_PYRUVATE_METABOLISM	KEGG_CYSTEINE_AND_METHIONINE_METABOLISM	0.45414	1.48	0.0676	1513	0.165	MTR, LDHC, MTAP, CTH, AMD1, AHCYL1
Adherent RPMI	KEGG_INOSITOL_PHOSPHATE_METABOLISM	KEGG_TERPENOID_BACKBONE_BIOSYNTHESIS	0.44877	1.48	0.0696	1686	0.229	MVK, HMGCS2, PMVK, MVD
Adherent RPMI	KEGG_DRUG_METABOLISM_CYTOCHROME_P450	KEGG_STEROID_BIOSYNTHESIS	0.45298	1.48	0.0757	1625	0.216	FDFT1, SQLE, CEL
Adherent RPMI	KEGG_RETINOL_METABOLISM	KEGG_GLYOXYLATE_AND_DICARBOXYLATE_METABOLISM	0.45521	1.48	0.0758	3509	0.194	GLYCTK, CS, MTHFD1, HAO1, MTHFD2, MDH2
Adherent RPMI	KEGG_TYROSINE_METABOLISM	KEGG_RIBOFLAVIN_METABOLISM	0.44033	1.48	0.0778	2687	0.193	RFK, FLAD1, MTMR6, ENPP1
Adherent RPMI	KEGG_FRUCTOSE_AND_MANNOSE_METABOLISM	KEGG_ONE_CARBON_POOL_BY_FOLATE	0.4574	1.48	0.0785	2973	0.166	MTR, TYMS, MTHFS, ATIC, DHFR, MTHFR, GART, MTHFD2
Adherent RPMI	KEGG_STEROID_BIOSYNTHESIS	KEGG_N_GLYCAN_BIOSYNTHESIS	0.44686	1.48	0.0807	3429	0.138	RFT1, ALG8, MAN1C1, DPAGT1, FUT8, RPN1, ALG9, ALG6, ALG3, DPM1, ALG2, DPM3, ALG10B, MAN2A2, B4GALT1, MGAT2, MAN2A1, ST6GAL1
Adherent RPMI	KEGG_FATTY_ACID_METABOLISM	KEGG_FOLATE_BIOSYNTHESIS	0.45148	1.48	0.0853	2785	0.206	FPGS, DHFR, GGH
Adherent RPMI	KEGG_PROPANOATE_METABOLISM	KEGG_AMINO_SUGAR_AND_NUCLEOTIDE_SUGAR_METABOLISM	0.45817	1.48	0.0864	1331	0.183	UXS1, GNPNAT1, GMDS, MPI, NANP, PGM1, PGM3, UGP2, NANS, GALE
Adherent RPMI	KEGG_AMINO_SUGAR_AND_NUCLEOTIDE_SUGAR_METABOLISM	KEGG_BUTANOATE_METABOLISM	0.4537	1.48	0.0933	2053	0.13	AACS, BDH1, ACSM4, HMGCS1, HMGCS2, AKR1B10, ECHS1, PDHA2
Adherent RPMI	KEGG_FRUCTOSE_AND_MANNOSE_METABOLISM	KEGG_SELENOAMINO_ACID_METABOLISM	0.4555	1.48	0.0956	2652	0.166	LCMT2, SEPHS1, TRMT11, METTL6, SEPHS2, MARS2, METTL2B, LCMT1, AHCYL2
Adherent RPMI	KEGG_AMINO_SUGAR_AND_NUCLEOTIDE_SUGAR_METABOLISM	KEGG_TERPENOID_BACKBONE_BIOSYNTHESIS	0.46807	1.48	0.0969	2577	0.13	PMVK, MVK, HMGCS1, HMGCS2, MVD, PDSS2
Adherent RPMI	KEGG_PENTOSE_AND_GLUCURONATE_INTERCONVERSIONS	KEGG_AMINO_SUGAR_AND_NUCLEOTIDE_SUGAR_METABOLISM	0.45563	1.47	0.0664	2635	0.174	UXS1, GNPNAT1, PGM3, UGP2, GALE, MPI, CMAS, NANP, AMDHD2, GMPPB, PMM2, UAP1
Adherent RPMI	KEGG_Core_Glycolysis	KEGG_SULFUR_METABOLISM	0.45492	1.47	0.0696	3005	0.154	SULT1A4, CHST13, SULT1A1
Adherent RPMI	KEGG_GALACTOSE_METABOLISM	KEGG_N_GLYCAN_BIOSYNTHESIS	0.45416	1.47	0.0732	1819	0.136	DPM3, ALG6, ALG3, DPM2, ALG12, ALG8, DAD1, DPM1, MAN1C1, ALG5, ALG2, ALG9
Adherent RPMI	KEGG_N_GLYCAN_BIOSYNTHESIS	KEGG_BIOSYNTHESIS_OF_UNSATURATED_FATTY_ACIDS	0.44531	1.47	0.0768	2091	0.155	ELOVL5, HSD17B12, HADHA, HACD2, SCD, ELOVL2
Adherent RPMI	KEGG_GLYCOSAMINOGLYCAN_BIOSYNTHESIS_KERATAN_SULFATE	KEGG_BIOSYNTHESIS_OF_UNSATURATED_FATTY_ACIDS	0.45506	1.47	0.0779	2775	0.177	YOD1, FADS2, ELOVL5, HACD2, FADS1, ACOX1, BAAT
Adherent RPMI	KEGG_SULFUR_METABOLISM	KEGG_AMINO_SUGAR_AND_NUCLEOTIDE_SUGAR_METABOLISM	0.46033	1.47	0.0792	1576	0.17	UXS1, GNE, UGP2, CMAS, UAP1, MPI, PMM2, AMDHD2, GNPNAT1, UGDH, NANS, GALT
Adherent RPMI	KEGG_DRUG_METABOLISM_OTHER_ENZYMES	KEGG_PENTOSE_AND_GLUCURONATE_INTERCONVERSIONS	0.45009	1.47	0.0832	2539	0.141	RPE, UGP2, DCXR, UGT2B17, CRYL1, UGT2A1, UGT1A8, UGT2B4, RPEL1, UGT2B28
Adherent RPMI	KEGG_LINOLEIC_ACID_METABOLISM	KEGG_ONE_CARBON_POOL_BY_FOLATE	0.4499	1.47	0.0857	2663	0.162	GART, MTR, TYMS, MTHFD2, ATIC, AMT
Adherent RPMI	KEGG_ARGININE_AND_PROLINE_METABOLISM	KEGG_ONE_CARBON_POOL_BY_FOLATE	0.44151	1.47	0.0879	1324	0.272	MTR, MTHFD1, GART, TYMS
Adherent RPMI	KEGG_DRUG_METABOLISM_OTHER_ENZYMES	KEGG_AMINO_SUGAR_AND_NUCLEOTIDE_SUGAR_METABOLISM	0.44382	1.46	0.0716	3501	0.146	UXS1, UGP2, GNE, GNPNAT1, PGM3, GMPPB, GNPDA2, GALE, NANP, PMM1, UAP1, CMAS, PGM2, GMPPA, FPGT, MPI, PMM2, GMDS, NPL
Adherent RPMI	KEGG_SPHINGOLIPID_METABOLISM	KEGG_SELENOAMINO_ACID_METABOLISM	0.42971	1.46	0.0737	2975	0.204	AHCYL1, AHCYL2, METTL6, METTL2B, MAT2A, GGT7, LCMT1, CTH, AHCY
Adherent RPMI	KEGG_PANTOTHENATE_AND_COA_BIOSYNTHESIS	KEGG_AMINO_SUGAR_AND_NUCLEOTIDE_SUGAR_METABOLISM	0.44783	1.46	0.0776	1952	0.165	GMDS, PMM2, UGP2, GMPPB, NPL, GNPNAT1, CYB5R1, UAP1, TSTA3, GPI, PGM3, GCK
Adherent RPMI	KEGG_N_GLYCAN_BIOSYNTHESIS	KEGG_SELENOAMINO_ACID_METABOLISM	0.43785	1.46	0.0837	3543	0.161	GGT1, MAT1A, MARS2, GGT7, METTL6, GGT6, LCMT1, LCMT2, CTH
Adherent RPMI	KEGG_ARACHIDONIC_ACID_METABOLISM	KEGG_ONE_CARBON_POOL_BY_FOLATE	0.43943	1.46	0.0837	1668	0.225	MTR, MTHFD1, GART, MTHFD2
Adherent RPMI	KEGG_PENTOSE_PHOSPHATE_PATHWAY	KEGG_ASCORBATE_AND_ALDARATE_METABOLISM	0.44016	1.46	0.0899	3897	0.182	UGT2B4, UGT2A1, UGT1A3, UGT1A8, UGT1A6, UGT1A5, UGT1A9, UGT2B7, UGT2B11, UGT2B28
Adherent RPMI	KEGG_PENTOSE_AND_GLUCURONATE_INTERCONVERSIONS	KEGG_PRIMARY_BILE_ACID_BIOSYNTHESIS	0.44072	1.46	0.0919	3358	0.179	CYP7A1, CH25H, CYP7B1, HSD17B4, AKR1C4, CYP39A1, SLC27A5
Adherent RPMI	KEGG_SULFUR_METABOLISM	KEGG_GALACTOSE_METABOLISM	0.44204	1.45	0.06	4372	0.183	UGP2, G6PC2, PFKL, GLB1, GALT, B4GALT2, G6PC, GCK, B4GALT1, PFKP, PGM2, HK1
Adherent RPMI	KEGG_CITRATE_CYCLE_TCA_CYCLE	KEGG_OXIDATIVE_PHOSPHORYLATION	0.4471	1.45	0.0903	2868	0.183	ATP6V1B2, SDHB, COX6C, SDHA, NDUFA2, SDHC, SDHD, ATP6V0C, NDUFS3, ATP5F1B, ATP5MC3, NDUFB9, UQCRC1, COX4I1, NDUFC1, NDUFA9, ATP5ME, ATP6V1A, CYC1, COX8C, NDUFB4, COX15, NDUFB1, ATP6V0B, ATP5MF, NDUFB8, NDUFB5, ATP6V0E2, NDUFB10, COX6B1, NDUFA5, ATP5PD, NDUFC2, UQCRC2, NDUFV1, NDUFA10, UQCRB, ATP5F1C, NDUFA7, NDUFS2, NDUFB7, COX7C, NDUFA4
Adherent RPMI	KEGG_INOSITOL_PHOSPHATE_METABOLISM	KEGG_SULFUR_METABOLISM	0.43526	1.45	0.101	487	0.252	SULT1A1, SULT1A4
Adherent RPMI	KEGG_CYSTEINE_AND_METHIONINE_METABOLISM	KEGG_PRIMARY_BILE_ACID_BIOSYNTHESIS	0.4321	1.44	0.0732	4440	0.165	CYP7A1, SCP2, BAAT, HSD3B7, CYP7B1, AKR1C4, CYP46A1
Adherent RPMI	Oxidative_phosphorylation	KEGG_NICOTINATE_AND_NICOTINAMIDE_METABOLISM	0.42524	1.44	0.0792	2541	0.231	NMRK1, PNP, NMNAT1, NT5E, NT5M, ENPP3
Adherent RPMI	KEGG_ALANINE_ASPARTATE_AND_GLUTAMATE_METABOLISM	KEGG_FOLATE_BIOSYNTHESIS	0.44241	1.44	0.0822	2885	0.274	FPGS, GCH1, GGH
Adherent RPMI	Oxidative_phosphorylation	KEGG_VALINE_LEUCINE_AND_ISOLEUCINE_BIOSYNTHESIS	0.43429	1.44	0.0902	4002	0.231	PDHB, IARS2
Adherent RPMI	KEGG_PENTOSE_PHOSPHATE_PATHWAY	KEGG_PRIMARY_BILE_ACID_BIOSYNTHESIS	0.44084	1.44	0.0903	3616	0.195	CYP39A1, HSD17B4, CYP7A1, SLC27A5, AKR1C4, ACOX2, CH25H, CYP7B1
Adherent RPMI	KEGG_PROPANOATE_METABOLISM	KEGG_PENTOSE_PHOSPHATE_PATHWAY	0.44104	1.44	0.0923	3161	0.213	RPIA, TKT, PGM1, PGD, DERA, RPE, RPEL1, PGLS, H6PD, ALDOC
Adherent RPMI	KEGG_STEROID_HORMONE_BIOSYNTHESIS	KEGG_GLYCOSAMINOGLYCAN_BIOSYNTHESIS_KERATAN_SULFATE	0.45195	1.44	0.0996	5008	0.156	B4GALT3, FUT8, B3GNT2, CHST1, ST3GAL1
Adherent RPMI	KEGG_TAURINE_AND_HYPOTAURINE_METABOLISM	KEGG_GLYCOSAMINOGLYCAN_DEGRADATION	0.45432	1.44	0.102	2567	0.19	SGSH, HPSE, GUSB, NAGLU, HS3ST3B1, HGSNAT, HYAL1
Adherent RPMI	KEGG_ASCORBATE_AND_ALDARATE_METABOLISM	KEGG_OXIDATIVE_PHOSPHORYLATION	0.43279	1.44	0.106	3655	0.233	ATP6V0B, ATP6V0D2, ATP6V1G1, ATP6V1A, ATP6V1B2, SDHB, NDUFS3, ATP6V0C, ATP6V1E1, ATP6V1H, ATP5PF, ATP5F1D, SDHA, CYC1, ATP6V1F, COX7C, UQCR11, UQCRC1, NDUFV3, NDUFA2, COX6C, ATP5PO, NDUFB7, NDUFA7, ATP4A, ATP5ME, NDUFB6, COX15, COX7A1, NDUFV2, NDUFB4, ATP5PB, ATP6V1B1, ATP5MC3, NDUFS6, NDUFB10, COX17, NDUFB8, SDHC, COX5A, UQCRB, ATP6V1D, UQCRQ
Adherent RPMI	KEGG_STARCH_AND_SUCROSE_METABOLISM	KEGG_FOLATE_BIOSYNTHESIS	0.42738	1.43	0.0799	668	0.201	GGH
Adherent RPMI	KEGG_GLYCOSAMINOGLYCAN_BIOSYNTHESIS_CHONDROITIN_SULFATE	KEGG_GLYCOSAMINOGLYCAN_BIOSYNTHESIS_HEPARAN_SULFATE	0.44471	1.43	0.0954	4356	0.173	HS3ST2, B3GAT3, EXT2, EXTL2, B3GAT1, HS2ST1, EXTL3, B3GAT2, EXT1, HS6ST1, EXTL1
Adherent RPMI	KEGG_FRUCTOSE_AND_MANNOSE_METABOLISM	KEGG_NITROGEN_METABOLISM	0.43395	1.43	0.109	936	0.2	CA3, CA1, CA2, CA8
Adherent RPMI	KEGG_STARCH_AND_SUCROSE_METABOLISM	KEGG_AMINO_SUGAR_AND_NUCLEOTIDE_SUGAR_METABOLISM	0.43206	1.42	0.0905	1993	0.208	FPGT, GNPNAT1, UGP2, UXS1, GALE, NANP, GMDS, GPI, PGM3
Adherent RPMI	KEGG_ALANINE_ASPARTATE_AND_GLUTAMATE_METABOLISM	KEGG_RIBOFLAVIN_METABOLISM	0.43261	1.42	0.1	3124	0.296	ACP2, FLAD1, MTMR6, RFK, MTMR7
Adherent RPMI	KEGG_DRUG_METABOLISM_OTHER_ENZYMES	KEGG_FOLATE_BIOSYNTHESIS	0.42641	1.42	0.106	2329	0.172	GGH, ALPI, DHFR, FPGS
Adherent RPMI	KEGG_TRYPTOPHAN_METABOLISM	KEGG_AMINO_SUGAR_AND_NUCLEOTIDE_SUGAR_METABOLISM	0.42899	1.42	0.109	2105	0.262	MPI, UXS1, CMAS, PMM2, GNPDA1, GNPNAT1, NANP, HK3, UGP2, UGDH, GMDS, PGM2, HEXA, CHIT1
Adherent RPMI	KEGG_PRIMARY_BILE_ACID_BIOSYNTHESIS	KEGG_FOLATE_BIOSYNTHESIS	0.43059	1.42	0.117	1787	0.199	FPGS, ALPI, GGH
Adherent RPMI	KEGG_GLYCOSAMINOGLYCAN_BIOSYNTHESIS_CHONDROITIN_SULFATE	KEGG_PENTOSE_PHOSPHATE_PATHWAY	0.43635	1.41	0.0891	2320	0.186	DERA, GPI, RBKS, PRPS1L1, ALDOA, FBP1, PGM1, PFKL
Adherent RPMI	KEGG_AMINOACYL_TRNA_BIOSYNTHESIS	KEGG_CITRATE_CYCLE_TCA_CYCLE	0.43112	1.41	0.0901	3936	0.169	FH, SDHB, SDHA, SDHC, SDHD, ACLY, PCK2, ACO1
Adherent RPMI	KEGG_PENTOSE_AND_GLUCURONATE_INTERCONVERSIONS	KEGG_RIBOFLAVIN_METABOLISM	0.43765	1.41	0.0962	2323	0.212	MTMR6, ACPP, RFK, ACP2
Adherent RPMI	KEGG_CYSTEINE_AND_METHIONINE_METABOLISM	KEGG_HISTIDINE_METABOLISM	0.41659	1.41	0.1	4013	0.184	LCMT1, ALDH1A3, TRMT11, LCMT2, DDC, METTL2B, HAL, HDC, CNDP1, HNMT
Adherent RPMI	KEGG_N_GLYCAN_BIOSYNTHESIS	KEGG_TAURINE_AND_HYPOTAURINE_METABOLISM	0.43667	1.41	0.1	2739	0.192	GGT1, GGT7
Adherent RPMI	KEGG_ARACHIDONIC_ACID_METABOLISM	KEGG_STEROID_BIOSYNTHESIS	0.44488	1.41	0.101	709	0.273	SQLE, SC5D
Adherent RPMI	KEGG_GLYCOSPHINGOLIPID_BIOSYNTHESIS_GANGLIO_SERIES	Core_Glycolysis	0.43473	1.41	0.104	3911	0.197	GAPDH, ENO2, TPI1, PGAM1, PFKL, GAPDHS, GPI, HKDC1, PGAM2, BPGM
Adherent RPMI	KEGG_Core_Glycolysis	Core_Glycolysis	0.43201	1.41	0.107	250	0.193	GAPDH, GPI, TPI1
Adherent RPMI	KEGG_GLYCOSYLPHOSPHATIDYLINOSITOL_GPI_ANCHOR_BIOSYNTHESIS	KEGG_SELENOAMINO_ACID_METABOLISM	0.42697	1.41	0.109	1951	0.258	GGT1, GGT5, AHCY, AHCYL1, PAPSS1, AHCYL2
Adherent RPMI	KEGG_GLYCOSYLPHOSPHATIDYLINOSITOL_GPI_ANCHOR_BIOSYNTHESIS	KEGG_N_GLYCAN_BIOSYNTHESIS	0.43159	1.41	0.111	2512	0.258	DPM2, ALG8, ALG12, ALG6, DPAGT1, DAD1, DPM1, DPM3, ALG2, ALG9, RFT1, ALG3, ALG5
Adherent RPMI	KEGG_GLYCEROPHOSPHOLIPID_METABOLISM	KEGG_ALPHA_LINOLENIC_ACID_METABOLISM	0.42605	1.41	0.113	1694	0.169	PLA2G5, ACOX1, PLA2G2A, PLA2G4E
Adherent RPMI	KEGG_TERPENOID_BACKBONE_BIOSYNTHESIS	KEGG_TERPENOID_BACKBONE_BIOSYNTHESIS	0.42705	1.41	0.117	1342	0.194	FDPS, MVD, PDSS2
Adherent RPMI	KEGG_SULFUR_METABOLISM	KEGG_GLYCOSPHINGOLIPID_BIOSYNTHESIS_GANGLIO_SERIES	0.43286	1.4	0.0835	1366	0.22	SLC33A1, ST8SIA5
Adherent RPMI	KEGG_NITROGEN_METABOLISM	KEGG_CITRATE_CYCLE_TCA_CYCLE	0.41146	1.4	0.0912	4073	0.273	PDHB, SDHB, SDHA, FH, CS, MDH2, DLAT, SDHD, SDHC
Adherent RPMI	KEGG_PYRIMIDINE_METABOLISM	KEGG_PANTOTHENATE_AND_COA_BIOSYNTHESIS	0.42218	1.4	0.0965	2822	0.237	DPYD, ENPP3, COASY
Adherent RPMI	KEGG_TRYPTOPHAN_METABOLISM	KEGG_NICOTINATE_AND_NICOTINAMIDE_METABOLISM	0.41637	1.4	0.0966	1938	0.281	BST1, NMNAT1, NT5C, NNT, NAMPT, NUDT12
Adherent RPMI	KEGG_GLYCOSPHINGOLIPID_BIOSYNTHESIS_GLOBO_SERIES	KEGG_LINOLEIC_ACID_METABOLISM	0.42624	1.4	0.108	2954	0.211	CYP2E1, CYP2C19, PLA2G2A, ALOX15, PLA2G5, PLA2G1B, CYP2C9, CYP3A7, PLA2G2E
Adherent RPMI	KEGG_FRUCTOSE_AND_MANNOSE_METABOLISM	KEGG_CITRATE_CYCLE_TCA_CYCLE	0.41922	1.4	0.111	3913	0.223	PCK2, SUCLG2, SDHB, SDHC, SUCLA2, SDHD, SDHA, DLAT, PDHB, MDH2
Adherent RPMI	KEGG_ARACHIDONIC_ACID_METABOLISM	KEGG_FOLATE_BIOSYNTHESIS	0.42579	1.4	0.112	1872	0.285	GCH1, ALPI
Adherent RPMI	KEGG_GLYCOSAMINOGLYCAN_BIOSYNTHESIS_CHONDROITIN_SULFATE	KEGG_BETA_ALANINE_METABOLISM	0.42895	1.4	0.113	2998	0.192	ECHS1, AOC2, HADHA, DPYS
Adherent RPMI	Oxidative_phosphorylation	KEGG_NITROGEN_METABOLISM	0.41508	1.4	0.113	2377	0.269	CA13, GLUL, CPS1, CA3, CTH, CA8, CA7
Adherent RPMI	KEGG_SELENOAMINO_ACID_METABOLISM	KEGG_SULFUR_METABOLISM	0.42351	1.4	0.12	2527	0.265	SULT1A2, SULT1A4, PAPSS2
Adherent RPMI	KEGG_ETHER_LIPID_METABOLISM	KEGG_CITRATE_CYCLE_TCA_CYCLE	0.42083	1.4	0.128	3119	0.256	PDHB, CS, SUCLA2, ACLY, PC, SDHB
Adherent RPMI	KEGG_GLYCOSYLPHOSPHATIDYLINOSITOL_GPI_ANCHOR_BIOSYNTHESIS	KEGG_LINOLEIC_ACID_METABOLISM	0.41077	1.39	0.097	4435	0.281	PLA2G2D, CYP2J2, PLA2G4B, PLA2G3, PLA2G6, AKR1B10, PLA2G2F, CYP2C8, PLA2G5, CYP2C19, PLA2G4E
Adherent RPMI	KEGG_TRYPTOPHAN_METABOLISM	KEGG_PRIMARY_BILE_ACID_BIOSYNTHESIS	0.40589	1.39	0.102	1070	0.292	SLC27A5, AMACR, CYP7B1
Adherent RPMI	KEGG_GLYOXYLATE_AND_DICARBOXYLATE_METABOLISM	KEGG_TERPENOID_BACKBONE_BIOSYNTHESIS	0.4228	1.39	0.102	1236	0.275	FDPS, HMGCS2, MVD
Adherent RPMI	KEGG_DRUG_METABOLISM_OTHER_ENZYMES	KEGG_ONE_CARBON_POOL_BY_FOLATE	0.42305	1.39	0.102	2429	0.191	TYMS, MTHFD2, ATIC, MTR, DHFR, MTHFD1
Adherent RPMI	KEGG_GLYCOSAMINOGLYCAN_BIOSYNTHESIS_HEPARAN_SULFATE	KEGG_PENTOSE_PHOSPHATE_PATHWAY	0.42035	1.39	0.103	1435	0.253	DERA, PGM1, FBP1, RBKS, GPI, PRPS1L1, PFKM
Adherent RPMI	KEGG_PHENYLALANINE_METABOLISM	KEGG_ONE_CARBON_POOL_BY_FOLATE	0.42153	1.39	0.106	3598	0.247	GART, MTHFD1, ATIC, TYMS, MTR, MTHFD2
Adherent RPMI	KEGG_METABOLISM_OF_XENOBIOTICS_BY_CYTOCHROME_P450	KEGG_N_GLYCAN_BIOSYNTHESIS	0.42599	1.39	0.106	4082	0.325	DPAGT1, RFT1, STT3B, DDOST, RPN1, RPN2, DPM2, STT3A, ST6GAL1, DAD1, B4GALT3, ALG2, MGAT1, ALG5, MGAT4B, MAN1A1, MGAT5B, MAN1C1
Adherent RPMI	KEGG_PENTOSE_PHOSPHATE_PATHWAY	KEGG_BIOSYNTHESIS_OF_UNSATURATED_FATTY_ACIDS	0.42263	1.39	0.11	4694	0.234	SCD, HADHA, ACOX1, ACOT1, ACOX3, ACOT2, ACAA1, HACD2
Adherent RPMI	KEGG_STEROID_HORMONE_BIOSYNTHESIS	KEGG_GLYCINE_SERINE_AND_THREONINE_METABOLISM	0.43834	1.39	0.111	2873	0.191	ALAS1, DAO, GNMT, SARDH, PIPOX, CHDH, AMT, PSPH
Adherent RPMI	KEGG_O_GLYCAN_BIOSYNTHESIS	KEGG_ALPHA_LINOLENIC_ACID_METABOLISM	0.42948	1.39	0.113	741	0.201	ACOX3, ACOX1
Adherent RPMI	KEGG_BETA_ALANINE_METABOLISM	KEGG_FOLATE_BIOSYNTHESIS	0.42417	1.39	0.115	2100	0.236	FPGS, GCH1, GGH
Adherent RPMI	Oxidative_phosphorylation	KEGG_FOLATE_BIOSYNTHESIS	0.40586	1.39	0.12	4395	0.278	FPGS, ALPG, GGH, DHFR, QDPR
Adherent RPMI	KEGG_GLYCOSAMINOGLYCAN_BIOSYNTHESIS_HEPARAN_SULFATE	Core_Glycolysis	0.43608	1.39	0.122	2133	0.253	GAPDH, ENO2, PGAM1, GPI, TPI1, PFKM, GAPDHS
Adherent RPMI	KEGG_PORPHYRIN_AND_CHLOROPHYLL_METABOLISM	KEGG_CITRATE_CYCLE_TCA_CYCLE	0.41641	1.38	0.0967	3258	0.242	SDHB, SDHA, SDHD, SDHC, PCK2, PDHA2, FH, PDHB
Adherent RPMI	KEGG_ASCORBATE_AND_ALDARATE_METABOLISM	KEGG_GLYCOSYLPHOSPHATIDYLINOSITOL_GPI_ANCHOR_BIOSYNTHESIS	0.40918	1.38	0.1	2915	0.292	PIGS, DPM2, PIGT, PIGO, PIGH, PIGW
Adherent RPMI	KEGG_PRIMARY_BILE_ACID_BIOSYNTHESIS	KEGG_PANTOTHENATE_AND_COA_BIOSYNTHESIS	0.41987	1.38	0.1	2809	0.229	PPCDC, COASY, ENPP3, PPCS
Adherent RPMI	KEGG_GLYCOSPHINGOLIPID_BIOSYNTHESIS_LACTO_AND_NEOLACTO_SERIES	KEGG_BIOSYNTHESIS_OF_UNSATURATED_FATTY_ACIDS	0.43482	1.38	0.11	1300	0.205	ACOX1, SCD, FADS1, BAAT, ACAA1
Adherent RPMI	KEGG_VALINE_LEUCINE_AND_ISOLEUCINE_DEGRADATION	KEGG_STEROID_BIOSYNTHESIS	0.41411	1.38	0.116	854	0.267	SQLE, MSMO1
Adherent RPMI	KEGG_GLYCOSAMINOGLYCAN_BIOSYNTHESIS_HEPARAN_SULFATE	KEGG_SULFUR_METABOLISM	0.42926	1.38	0.116	1446	0.263	PAPSS1, SUOX
Adherent RPMI	KEGG_PENTOSE_PHOSPHATE_PATHWAY	KEGG_PENTOSE_AND_GLUCURONATE_INTERCONVERSIONS	0.42424	1.38	0.122	4416	0.242	UGT2B4, UGT2A1, RPE, UGT1A3, UGT1A8, UGT1A6, UGT1A5, UGP2, UGT1A9, GUSB, UGT2B7, UGT2B11, CRYL1, UGT2B28, UGT2B10, RPEL1
Adherent RPMI	KEGG_NITROGEN_METABOLISM	KEGG_ONE_CARBON_POOL_BY_FOLATE	0.42402	1.38	0.131	275	0.296	MTR
Adherent RPMI	KEGG_AMINO_SUGAR_AND_NUCLEOTIDE_SUGAR_METABOLISM	KEGG_N_GLYCAN_BIOSYNTHESIS	0.41638	1.37	0.0963	1437	0.195	ALG2, ALG3, DAD1, DPM1, ALG8, ALG12, ALG6, DPM2, DPM3, MGAT2, ALG9
Adherent RPMI	KEGG_PORPHYRIN_AND_CHLOROPHYLL_METABOLISM	KEGG_GLYCOSYLPHOSPHATIDYLINOSITOL_GPI_ANCHOR_BIOSYNTHESIS	0.39849	1.37	0.102	3088	0.251	DPM2, PIGH, PIGO, PGAP1, GPAA1, PIGK, PIGS
Adherent RPMI	KEGG_GLYCOSAMINOGLYCAN_DEGRADATION	KEGG_GLYCOSYLPHOSPHATIDYLINOSITOL_GPI_ANCHOR_BIOSYNTHESIS	0.41289	1.37	0.108	2939	0.244	DPM2, PIGO, PGAP1, PIGX, PIGZ, PIGC
Adherent RPMI	KEGG_DRUG_METABOLISM_OTHER_ENZYMES	KEGG_GLYCOSYLPHOSPHATIDYLINOSITOL_GPI_ANCHOR_BIOSYNTHESIS	0.41199	1.37	0.109	2785	0.207	PIGK, PIGW, DPM2, PIGL, PIGM, PIGN, PIGZ, PIGS, PIGH
Adherent RPMI	KEGG_GLYCOSAMINOGLYCAN_BIOSYNTHESIS_HEPARAN_SULFATE	KEGG_PHENYLALANINE_METABOLISM	0.41426	1.37	0.113	4701	0.274	PAH, ALDH3A1, IL4I1, MIF, AOC3, AOC2
Adherent RPMI	KEGG_SPHINGOLIPID_METABOLISM	KEGG_PRIMARY_BILE_ACID_BIOSYNTHESIS	0.40239	1.37	0.113	4376	0.292	HSD17B4, SLC27A5, SCP2, CH25H, CYP7B1, CYP39A1, AKR1D1
Adherent RPMI	KEGG_GLYCOSAMINOGLYCAN_BIOSYNTHESIS_CHONDROITIN_SULFATE	KEGG_BUTANOATE_METABOLISM	0.43391	1.37	0.115	2456	0.216	AACS, BDH1, ECHS1, PDHA2, AKR1B10, BDH2, ACSM1
Adherent RPMI	KEGG_GLYCEROPHOSPHOLIPID_METABOLISM	KEGG_ALANINE_ASPARTATE_AND_GLUTAMATE_METABOLISM	0.41399	1.37	0.117	2160	0.195	CAD, PPAT, ADSL, ACY3
Adherent RPMI	KEGG_PROPANOATE_METABOLISM	KEGG_ALANINE_ASPARTATE_AND_GLUTAMATE_METABOLISM	0.41807	1.37	0.117	1937	0.273	CAD, PPAT, IL4I1
Adherent RPMI	KEGG_GLYCOSPHINGOLIPID_BIOSYNTHESIS_LACTO_AND_NEOLACTO_SERIES	KEGG_STEROID_BIOSYNTHESIS	0.43277	1.37	0.126	172	0.213	SQLE
Adherent RPMI	KEGG_INOSITOL_PHOSPHATE_METABOLISM	KEGG_PHENYLALANINE_METABOLISM	0.39575	1.36	0.0909	3256	0.353	DDC, ALDH3A1, ALDH3B2
Adherent RPMI	KEGG_DRUG_METABOLISM_OTHER_ENZYMES	KEGG_GLYCOSPHINGOLIPID_BIOSYNTHESIS_GLOBO_SERIES	0.41352	1.36	0.112	4492	0.215	ST3GAL2, ST3GAL1, NAGA, FUT1, B3GALT5, HEXA
Adherent RPMI	KEGG_GALACTOSE_METABOLISM	KEGG_GLYCOLYSIS_GLUCONEOGENESIS	0.41293	1.36	0.121	1944	0.207	GAPDH, GPI, ALDOA, TPI1, PKM, ADH7, PDHA2, BPGM, ADH1B, G6PC2, PGM1, FBP1
Adherent RPMI	KEGG_LINOLEIC_ACID_METABOLISM	KEGG_GLYCINE_SERINE_AND_THREONINE_METABOLISM	0.41499	1.36	0.121	4284	0.247	CBS, PSPH, PIPOX, GNMT, ALAS1, AMT, GCAT, GLYCTK, SARDH, DAO, AOC3
Adherent RPMI	KEGG_PENTOSE_AND_GLUCURONATE_INTERCONVERSIONS	KEGG_NITROGEN_METABOLISM	0.41554	1.36	0.123	1629	0.258	CA3, CA8, CA2, CA1
Adherent RPMI	KEGG_PENTOSE_AND_GLUCURONATE_INTERCONVERSIONS	KEGG_GLYOXYLATE_AND_DICARBOXYLATE_METABOLISM	0.41033	1.36	0.133	2577	0.258	MTHFD2, PGP, HAO2, GRHPR
Adherent RPMI	KEGG_VALINE_LEUCINE_AND_ISOLEUCINE_BIOSYNTHESIS	KEGG_GLYCOLYSIS_GLUCONEOGENESIS	0.42681	1.36	0.14	3120	0.195	TPI1, PKM, ALDOA, LDHC, GAPDH, ENO2, PGAM1, GPI, PGM1, PCK2, GALM, ALDH3A1, HK2, LDHA, ADH5, GCK, ADH1A, ENO3
Adherent RPMI	KEGG_PENTOSE_PHOSPHATE_PATHWAY	KEGG_GLYCOSYLPHOSPHATIDYLINOSITOL_GPI_ANCHOR_BIOSYNTHESIS	0.41503	1.35	0.112	4315	0.268	PIGM, PIGH, PIGL, PIGZ, PIGN, PIGO, PIGW, PIGQ, DPM2, PIGT, PIGS
Adherent RPMI	KEGG_HISTIDINE_METABOLISM	KEGG_OXIDATIVE_PHOSPHORYLATION	0.40119	1.35	0.117	2366	0.333	SDHB, ATP6V0B, ATP6V1G1, SDHA, CYC1, ATP6V1B2, ATP6V1E1, UQCRQ, COX7C, ATP6V1H, ATP6V0C, COX15, ATP5PO, SDHC, UQCRFS1, LHPP, ATP5PB, ATP6V0E2, SDHD, UQCRC1, COX4I1, NDUFS3, ATP5PF, ATP6V1A, ATP5F1B, NDUFB1, NDUFB7, COX6C, ATP6V0D2, COX7A1, NDUFA2, ATP4A
Adherent RPMI	KEGG_ASCORBATE_AND_ALDARATE_METABOLISM	KEGG_PENTOSE_PHOSPHATE_PATHWAY	0.40563	1.35	0.123	2374	0.328	RPE, RPIA, PGD, TKT, TALDO1, RPEL1, ALDOC
Adherent RPMI	KEGG_BIOSYNTHESIS_OF_UNSATURATED_FATTY_ACIDS	Core_Glycolysis	0.4116	1.35	0.13	1603	0.234	TPI1, GAPDH, ENO3, PGK2, ENO2, BPGM
Adherent RPMI	KEGG_TRYPTOPHAN_METABOLISM	KEGG_CYSTEINE_AND_METHIONINE_METABOLISM	0.40301	1.35	0.138	2347	0.34	MTR, AHCYL1, LDHC, AHCYL2, MTAP, IL4I1
Adherent RPMI	KEGG_PORPHYRIN_AND_CHLOROPHYLL_METABOLISM	KEGG_ONE_CARBON_POOL_BY_FOLATE	0.40012	1.35	0.14	3570	0.27	MTR, ATIC, MTHFD2, MTHFD1, DHFR, GART, MTFMT, TYMS
Adherent RPMI	KEGG_GLYCOSAMINOGLYCAN_BIOSYNTHESIS_KERATAN_SULFATE	KEGG_PANTOTHENATE_AND_COA_BIOSYNTHESIS	0.41773	1.35	0.141	3031	0.281	COASY, PPCS, PPCDC, DPYS
Adherent RPMI	KEGG_SPHINGOLIPID_METABOLISM	KEGG_PANTOTHENATE_AND_COA_BIOSYNTHESIS	0.40758	1.35	0.142	3173	0.313	PPCS, PPCDC, COASY, PANK3, VNN1, ENPP1
Adherent RPMI	KEGG_METABOLISM_OF_XENOBIOTICS_BY_CYTOCHROME_P450	KEGG_ONE_CARBON_POOL_BY_FOLATE	0.41211	1.34	0.117	1373	0.388	AMT, MTHFD2, MTR
Adherent RPMI	KEGG_GALACTOSE_METABOLISM	KEGG_VALINE_LEUCINE_AND_ISOLEUCINE_BIOSYNTHESIS	0.41146	1.34	0.127	581	0.222
Adherent RPMI	KEGG_DRUG_METABOLISM_CYTOCHROME_P450	KEGG_ONE_CARBON_POOL_BY_FOLATE	0.41178	1.34	0.136	2432	0.365	AMT, MTHFD2, MTR, MTHFD1L
Adherent RPMI	Oxidative_phosphorylation	KEGG_GLYCOSPHINGOLIPID_BIOSYNTHESIS_GLOBO_SERIES	0.39966	1.34	0.139	1035	0.339	FUT1, HEXB
Adherent RPMI	KEGG_GLYCEROPHOSPHOLIPID_METABOLISM	KEGG_PHENYLALANINE_METABOLISM	0.40678	1.34	0.143	3311	0.218	ALDH3B2, PAH, NAA80, AOC3
Adherent RPMI	KEGG_NITROGEN_METABOLISM	KEGG_STEROID_BIOSYNTHESIS	0.40021	1.34	0.169	2742	0.341	SQLE, FDFT1, MSMO1, CEL, LSS
Adherent RPMI	KEGG_PYRUVATE_METABOLISM	KEGG_NITROGEN_METABOLISM	0.42018	1.33	0.123	3035	0.287	CA3, CA2, CTH, CA8, CA13, CA7
Adherent RPMI	KEGG_DRUG_METABOLISM_CYTOCHROME_P450	KEGG_TERPENOID_BACKBONE_BIOSYNTHESIS	0.41625	1.33	0.124	1446	0.377	PDSS1, DHDDS, HMGCR, IDI1
Adherent RPMI	KEGG_NICOTINATE_AND_NICOTINAMIDE_METABOLISM	KEGG_N_GLYCAN_BIOSYNTHESIS	0.4097	1.33	0.128	3380	0.284	DPM1, ALG9, ST6GAL1, ALG12, DPM2, ALG3, DAD1, ALG11, DPM3, GANAB, ALG10, MAN2A2, MGAT1, ALG1, DPAGT1, B4GALT1, MAN1B1, RFT1
Adherent RPMI	KEGG_PRIMARY_BILE_ACID_BIOSYNTHESIS	KEGG_AMINO_SUGAR_AND_NUCLEOTIDE_SUGAR_METABOLISM	0.40008	1.33	0.13	1022	0.276	MPI, GNPNAT1, UXS1, GMDS, UGP2, PMM2, PGM3, CMAS
Adherent RPMI	KEGG_GLYCEROPHOSPHOLIPID_METABOLISM	KEGG_PENTOSE_PHOSPHATE_PATHWAY	0.39521	1.33	0.131	4314	0.226	TKT, PGD, FBP1, RPIA, ALDOC, H6PD, PGLS, RPE, FBP2, GPI, RPEL1
Adherent RPMI	KEGG_OTHER_GLYCAN_DEGRADATION	KEGG_GLYCOSAMINOGLYCAN_DEGRADATION	0.41079	1.33	0.133	4304	0.318	HYAL1, HGSNAT, SPAM1, GLB1, GALNS, HEXA, HYAL2, HS3ST3B1, IDUA, HYAL3, GUSB
Adherent RPMI	KEGG_TRYPTOPHAN_METABOLISM	KEGG_RIBOFLAVIN_METABOLISM	0.39381	1.33	0.136	4998	0.363	MTMR7, ACPP, ACP2, ACP4, MTMR6, RFK, ENPP3
Adherent RPMI	KEGG_LINOLEIC_ACID_METABOLISM	KEGG_STEROID_BIOSYNTHESIS	0.4034	1.33	0.137	4255	0.276	SQLE, SC5D, MSMO1, FDFT1, LIPA
Adherent RPMI	KEGG_GALACTOSE_METABOLISM	KEGG_SELENOAMINO_ACID_METABOLISM	0.40578	1.33	0.142	3732	0.23	SEPHS2, LCMT1, GGT1, MARS2, METTL6, METTL2B, AHCYL2, TRMT11, MAT1A, AHCYL1
Adherent RPMI	KEGG_PROPANOATE_METABOLISM	KEGG_CITRATE_CYCLE_TCA_CYCLE	0.40561	1.33	0.147	1041	0.315	SDHB, PCK2, SDHA, SDHC, ACLY
Adherent RPMI	KEGG_FRUCTOSE_AND_MANNOSE_METABOLISM	KEGG_HISTIDINE_METABOLISM	0.39873	1.33	0.148	3695	0.288	LCMT2, ACY3, TRMT11, METTL6, METTL2B, LCMT1, CNDP1, DDC
Adherent RPMI	KEGG_Core_Glycolysis	KEGG_AMINOACYL_TRNA_BIOSYNTHESIS	0.40042	1.32	0.125	1591	0.265	SEPSECS, PSTK, DARS2
Adherent RPMI	KEGG_ALANINE_ASPARTATE_AND_GLUTAMATE_METABOLISM	KEGG_OXIDATIVE_PHOSPHORYLATION	0.40198	1.32	0.132	3213	0.429	ATP6V0B, SDHB, ATP5PB, UQCRC1, ATP5ME, ATP6V1G1, ATP6V0C, ATP5F1B, NDUFA2, CYC1, COX4I1, COX6C, ATP5PF, COX7C, NDUFA7, NDUFB7, ATP5F1C, UQCRQ, NDUFA9, ATP5PO, ATP6V0D2, ATP5F1D, ATP6V1E1, ATP6V1B2, SDHA, NDUFA10, NDUFS8, ATP5F1A, NDUFB5, NDUFC1, COX4I2, NDUFV2, SDHD, ATP6V0E2, ATP5PD, NDUFB9, ATP5MF, NDUFB10, ATP5MC3, NDUFS4, NDUFB6, COX7A2
Adherent RPMI	KEGG_SULFUR_METABOLISM	KEGG_ASCORBATE_AND_ALDARATE_METABOLISM	0.40716	1.32	0.133	1570	0.295	UGT2A1, UGT1A5, UGT2B15, UGT2B11, UGDH
Adherent RPMI	KEGG_PHENYLALANINE_METABOLISM	KEGG_FOLATE_BIOSYNTHESIS	0.40335	1.32	0.137	3396	0.317	GCH1, FPGS, SPR, GGH
Adherent RPMI	KEGG_OTHER_GLYCAN_DEGRADATION	KEGG_PANTOTHENATE_AND_COA_BIOSYNTHESIS	0.41087	1.32	0.15	2209	0.331	PPCDC, PPCS, DPYS, PANK2
Adherent RPMI	KEGG_GLYCOSYLPHOSPHATIDYLINOSITOL_GPI_ANCHOR_BIOSYNTHESIS	KEGG_NICOTINATE_AND_NICOTINAMIDE_METABOLISM	0.40316	1.32	0.151	2691	0.361	NMNAT1, PNP, NNT, NMNAT2, ENPP1, ENPP3, NAMPT
Adherent RPMI	KEGG_DRUG_METABOLISM_CYTOCHROME_P450	KEGG_PRIMARY_BILE_ACID_BIOSYNTHESIS	0.4034	1.32	0.152	592	0.393	AKR1C4, CYP7B1
Adherent RPMI	KEGG_GLYCOSAMINOGLYCAN_DEGRADATION	KEGG_OTHER_GLYCAN_DEGRADATION	0.40822	1.32	0.153	1932	0.294	NEU4, FUCA1, MANBA, FUCA2, GLB1, NEU2
Adherent RPMI	KEGG_METABOLISM_OF_XENOBIOTICS_BY_CYTOCHROME_P450	KEGG_GLYCOSPHINGOLIPID_BIOSYNTHESIS_GLOBO_SERIES	0.41591	1.32	0.158	5030	0.418	ST8SIA1, HEXA, NAGA, GBGT1, ST3GAL1, B3GALT5, A4GALT, FUT9
Adherent RPMI	KEGG_PYRIMIDINE_METABOLISM	KEGG_CITRATE_CYCLE_TCA_CYCLE	0.39823	1.32	0.163	1592	0.318	ACLY, FH, SDHD, SDHB
Adherent RPMI	KEGG_ARACHIDONIC_ACID_METABOLISM	KEGG_GLYCINE_SERINE_AND_THREONINE_METABOLISM	0.40006	1.31	0.123	2856	0.395	PSPH, CBS, GNMT, PIPOX, ALAS1, CHDH, DAO
Adherent RPMI	KEGG_BETA_ALANINE_METABOLISM	KEGG_PRIMARY_BILE_ACID_BIOSYNTHESIS	0.39285	1.31	0.135	2188	0.316	SLC27A5, HSD17B4, CYP7B1
Adherent RPMI	KEGG_PANTOTHENATE_AND_COA_BIOSYNTHESIS	KEGG_LYSINE_DEGRADATION	0.39643	1.31	0.146	1696	0.284	HADHA, ECHS1
Adherent RPMI	KEGG_BETA_ALANINE_METABOLISM	KEGG_GLYCOSPHINGOLIPID_BIOSYNTHESIS_GANGLIO_SERIES	0.39112	1.31	0.149	1438	0.316	SLC33A1, ST6GALNAC3, ST8SIA5, ST6GALNAC6
Adherent RPMI	KEGG_GLYOXYLATE_AND_DICARBOXYLATE_METABOLISM	KEGG_PANTOTHENATE_AND_COA_BIOSYNTHESIS	0.39718	1.31	0.153	3867	0.371	ENPP3, DPYD, COASY, ENPP1, VNN1, PANK2
Adherent RPMI	KEGG_PHENYLALANINE_METABOLISM	KEGG_OXIDATIVE_PHOSPHORYLATION	0.39685	1.31	0.16	2057	0.328	COX8A, ATP5PO, ATP6V1G1, ATP6V1H, ATP6V0E1, TCIRG1, ATP12A, NDUFV3, CYC1, UQCRC1, ATP6V0B, ATP5PB, ATP5F1A, NDUFS6, COX15, COX7C, NDUFB7, UQCRFS1, ATP6V0D2, ATP5F1B, ATP6V1D, ATP5PF, ATP5F1D, COX4I2, SDHB, ATP6V1B1, ATP5MC1
Adherent RPMI	KEGG_AMINO_SUGAR_AND_NUCLEOTIDE_SUGAR_METABOLISM	KEGG_NITROGEN_METABOLISM	0.40787	1.31	0.16	1854	0.245	CA13, CA2, CA3
Adherent RPMI	KEGG_SULFUR_METABOLISM	KEGG_PRIMARY_BILE_ACID_BIOSYNTHESIS	0.40963	1.31	0.165	2786	0.306	CYP39A1, CH25H, SLC27A5, ACOX2
Adherent RPMI	KEGG_NITROGEN_METABOLISM	KEGG_TERPENOID_BACKBONE_BIOSYNTHESIS	0.39931	1.31	0.172	2549	0.377	ACAT2, FDPS, IDI2, HMGCR
Adherent RPMI	KEGG_GALACTOSE_METABOLISM	KEGG_BUTANOATE_METABOLISM	0.39343	1.3	0.147	2147	0.255	PDHA2, ACSM4, HMGCS2, ACSM1, AACS, BDH1, AKR1B10, ECHS1
Adherent RPMI	KEGG_PYRUVATE_METABOLISM	KEGG_PRIMARY_BILE_ACID_BIOSYNTHESIS	0.39163	1.3	0.148	3607	0.319	CYP7A1, CYP7B1, SCP2, ACOX2, HSD17B4
Adherent RPMI	KEGG_ALANINE_ASPARTATE_AND_GLUTAMATE_METABOLISM	KEGG_CITRATE_CYCLE_TCA_CYCLE	0.39301	1.3	0.149	2705	0.463	SDHB, SDHA, SDHD, PCK2, PDHB
Adherent RPMI	KEGG_PORPHYRIN_AND_CHLOROPHYLL_METABOLISM	KEGG_PRIMARY_BILE_ACID_BIOSYNTHESIS	0.37811	1.3	0.152	3469	0.325	HSD17B4, CYP7B1, CYP7A1, SLC27A5, CYP39A1, SCP2
Adherent RPMI	KEGG_RETINOL_METABOLISM	KEGG_TERPENOID_BACKBONE_BIOSYNTHESIS	0.40238	1.3	0.16	3909	0.381	HMGCR, DHDDS, PDSS1, PDSS2, IDI1, MVK
Adherent RPMI	KEGG_TERPENOID_BACKBONE_BIOSYNTHESIS	KEGG_PROPANOATE_METABOLISM	0.38763	1.3	0.161	1342	0.291	ACACA, LDHAL6A, LDHB
Adherent RPMI	KEGG_DRUG_METABOLISM_CYTOCHROME_P450	KEGG_GLYCINE_SERINE_AND_THREONINE_METABOLISM	0.41379	1.3	0.165	2907	0.424	AMT, CBS, ALAS1, PIPOX, GNMT, PSPH, GLDC, GLYCTK
Adherent RPMI	KEGG_CYSTEINE_AND_METHIONINE_METABOLISM	KEGG_GLUTATHIONE_METABOLISM	0.38758	1.3	0.171	1000	0.276	GSTM2, LAP3, GSTM5, PGD, GSTA3, GSTM3, GSR, GPX2
Adherent RPMI	KEGG_BETA_ALANINE_METABOLISM	KEGG_PENTOSE_PHOSPHATE_PATHWAY	0.39605	1.3	0.175	2459	0.329	RPE, RPIA, PGD, TKT, RPEL1, PGLS, H6PD
Adherent RPMI	KEGG_INOSITOL_PHOSPHATE_METABOLISM	KEGG_RIBOFLAVIN_METABOLISM	0.3785	1.29	0.126	2666	0.458	FLAD1, TYR, ACP2
Adherent RPMI	KEGG_GLYCOSAMINOGLYCAN_BIOSYNTHESIS_KERATAN_SULFATE	KEGG_GLYCOSYLPHOSPHATIDYLINOSITOL_GPI_ANCHOR_BIOSYNTHESIS	0.39427	1.29	0.151	5365	0.35	DPM2, PIGH, PGAP1, PIGZ, PIGT, PIGM, PIGS, PIGK, PIGO, PIGC, PIGQ, GPAA1
Adherent RPMI	KEGG_GLYCEROLIPID_METABOLISM	KEGG_TERPENOID_BACKBONE_BIOSYNTHESIS	0.39686	1.29	0.155	3151	0.417	PMVK, FDPS, DHDDS, MVK, MVD
Adherent RPMI	KEGG_CITRATE_CYCLE_TCA_CYCLE	KEGG_AMINO_SUGAR_AND_NUCLEOTIDE_SUGAR_METABOLISM	0.40505	1.29	0.156	3084	0.32	UXS1, GNPNAT1, PGM3, GNPDA1, MPI, GALE, GMDS, PGM1, CYB5R1, UGP2, GMPPB, CHIA, AMDHD2
Adherent RPMI	KEGG_PROPANOATE_METABOLISM	KEGG_PRIMARY_BILE_ACID_BIOSYNTHESIS	0.39372	1.29	0.156	5160	0.358	CYP7B1, ACOX2, CYP7A1, SLC27A5, SCP2, AMACR, AKR1C4, HSD3B7, CYP39A1, CYP46A1
Adherent RPMI	KEGG_PENTOSE_PHOSPHATE_PATHWAY	KEGG_N_GLYCAN_BIOSYNTHESIS	0.39682	1.29	0.157	3147	0.333	MAN1C1, ALG6, ST6GAL1, ALG3, ALG9, FUT8, ALG8, B4GALT1, DAD1, MGAT2, ALG5, DPM3, MAN1A1, DPM1, MOGS, MGAT1
Adherent RPMI	KEGG_GLYCOSPHINGOLIPID_BIOSYNTHESIS_GANGLIO_SERIES	KEGG_ALPHA_LINOLENIC_ACID_METABOLISM	0.40052	1.29	0.162	3773	0.304	PLA2G2A, PLA2G3, PLA2G1B, PLA2G4E, PLA2G4B, PLA2G2D
Adherent RPMI	KEGG_BIOSYNTHESIS_OF_UNSATURATED_FATTY_ACIDS	KEGG_LINOLEIC_ACID_METABOLISM	0.39749	1.29	0.163	2902	0.288	ALOX15, CYP2E1, CYP2C19, PLA2G4E, PLA2G5, PLA2G4B, PLA2G2D, CYP2J2
Adherent RPMI	KEGG_TRYPTOPHAN_METABOLISM	KEGG_OTHER_GLYCAN_DEGRADATION	0.37895	1.29	0.166	4095	0.419	NEU2, MANBA, HEXA, MAN2B2, AGA, FUCA2
Adherent RPMI	KEGG_LINOLEIC_ACID_METABOLISM	KEGG_GLYCOSPHINGOLIPID_BIOSYNTHESIS_GLOBO_SERIES	0.39295	1.29	0.168	4241	0.317	NAGA, ST3GAL1, HEXA, FUT2, A4GALT, ST8SIA1
Adherent RPMI	KEGG_PENTOSE_PHOSPHATE_PATHWAY	KEGG_PORPHYRIN_AND_CHLOROPHYLL_METABOLISM	0.39061	1.29	0.169	3102	0.333	ALAD, UGT2B4, UGT2A1, UGT1A3, CP, ALAS1, CPOX, UGT1A8, PPOX, UGT1A6, UGT1A5, COX15, UGT1A9, GUSB, UGT2B7
Adherent RPMI	KEGG_ASCORBATE_AND_ALDARATE_METABOLISM	KEGG_RIBOFLAVIN_METABOLISM	0.40104	1.29	0.17	1510	0.405	RFK, ACPP, ACP4
Adherent RPMI	KEGG_Core_Glycolysis	KEGG_PRIMARY_BILE_ACID_BIOSYNTHESIS	0.38385	1.28	0.141	5385	0.306	CYP7A1, SLC27A5, HSD3B7, CYP7B1, CYP39A1, CYP27A1
Adherent RPMI	KEGG_TAURINE_AND_HYPOTAURINE_METABOLISM	KEGG_GLYCOSYLPHOSPHATIDYLINOSITOL_GPI_ANCHOR_BIOSYNTHESIS	0.39071	1.28	0.144	2920	0.336	PIGO, DPM2, PIGT, PIGN, PIGF, PIGY, PIGX
Adherent RPMI	KEGG_TERPENOID_BACKBONE_BIOSYNTHESIS	KEGG_BIOSYNTHESIS_OF_UNSATURATED_FATTY_ACIDS	0.38354	1.28	0.151	1883	0.313	HSD17B12, SCD, ELOVL6, ACOT1, FADS1
Adherent RPMI	KEGG_DRUG_METABOLISM_CYTOCHROME_P450	KEGG_GLYCOSYLPHOSPHATIDYLINOSITOL_GPI_ANCHOR_BIOSYNTHESIS	0.39231	1.28	0.152	4783	0.455	PIGN, DPM2, PIGS, PIGT, PIGV, PIGH, PIGX, PIGW
Adherent RPMI	KEGG_GLYCINE_SERINE_AND_THREONINE_METABOLISM	KEGG_LYSINE_DEGRADATION	0.39345	1.28	0.155	291	0.35
Adherent RPMI	KEGG_FATTY_ACID_METABOLISM	KEGG_CITRATE_CYCLE_TCA_CYCLE	0.3811	1.28	0.157	3459	0.422	SDHB, SDHA, ACLY, SDHD, DLAT, CS, PCK1, FH, PCK2
Adherent RPMI	KEGG_GLYCOSAMINOGLYCAN_BIOSYNTHESIS_HEPARAN_SULFATE	KEGG_GLYCOSAMINOGLYCAN_BIOSYNTHESIS_CHONDROITIN_SULFATE	0.39645	1.28	0.161	3639	0.382	B3GAT3, B3GALT6, CHPF, B4GALT7, CHST11, B3GAT1, B3GAT2, CHPF2, CHSY1
Adherent RPMI	KEGG_FATTY_ACID_METABOLISM	KEGG_ALANINE_ASPARTATE_AND_GLUTAMATE_METABOLISM	0.39062	1.28	0.162	1243	0.422	CAD, ADSL, PPAT
Adherent RPMI	KEGG_VALINE_LEUCINE_AND_ISOLEUCINE_BIOSYNTHESIS	KEGG_SELENOAMINO_ACID_METABOLISM	0.39252	1.28	0.171	1603	0.266	CTH, MAT2B, MARS2, METTL6, GGT1
Adherent RPMI	KEGG_PHENYLALANINE_METABOLISM	KEGG_ALPHA_LINOLENIC_ACID_METABOLISM	0.39038	1.28	0.172	177	0.368	ACOX1
Adherent RPMI	KEGG_BETA_ALANINE_METABOLISM	KEGG_ONE_CARBON_POOL_BY_FOLATE	0.38374	1.28	0.176	2912	0.353	MTHFD1, ALDH1L1, ATIC, MTHFS, MTFMT, GART, DHFR, MTR
Adherent RPMI	KEGG_AMINOACYL_TRNA_BIOSYNTHESIS	KEGG_SELENOAMINO_ACID_METABOLISM	0.3919	1.28	0.176	2034	0.269	CTH, MARS2, MAT2B, LCMT1, MAT1A
Adherent RPMI	KEGG_RIBOFLAVIN_METABOLISM	KEGG_STEROID_BIOSYNTHESIS	0.38273	1.28	0.182	4941	0.388	DHCR24, SOAT2, SQLE, SOAT1, HSD17B7, DHCR7, MSMO1, FDFT1
Adherent RPMI	KEGG_PHENYLALANINE_METABOLISM	KEGG_GLYCINE_SERINE_AND_THREONINE_METABOLISM	0.39389	1.27	0.153	2643	0.382	CBS, SRR, PSPH, ALAS1, DMGDH, PIPOX
Adherent RPMI	KEGG_CITRATE_CYCLE_TCA_CYCLE	KEGG_ALANINE_ASPARTATE_AND_GLUTAMATE_METABOLISM	0.38254	1.27	0.154	1876	0.345	CAD, PPAT, ADSL
Adherent RPMI	KEGG_LYSINE_DEGRADATION	KEGG_NICOTINATE_AND_NICOTINAMIDE_METABOLISM	0.39063	1.27	0.16	3201	0.368	NMNAT1, NUDT12, PNP, AOX1, NT5C1A, NT5C2, NT5C3A, NMNAT3, ENPP3
Adherent RPMI	KEGG_RETINOL_METABOLISM	KEGG_RIBOFLAVIN_METABOLISM	0.3787	1.27	0.164	5156	0.424	ACP5, FLAD1, RFK, MTMR2, MTMR6, TYR, ENPP1
Adherent RPMI	KEGG_BETA_ALANINE_METABOLISM	KEGG_TERPENOID_BACKBONE_BIOSYNTHESIS	0.37975	1.27	0.166	4457	0.366	PMVK, HMGCR, PDSS2, FDPS, DHDDS, MVK
Adherent RPMI	KEGG_ONE_CARBON_POOL_BY_FOLATE	KEGG_CITRATE_CYCLE_TCA_CYCLE	0.39074	1.27	0.167	2902	0.625	ACO1, CS, ACLY, SDHD, SDHB, PC, SDHA, SDHC
Adherent RPMI	KEGG_METABOLISM_OF_XENOBIOTICS_BY_CYTOCHROME_P450	KEGG_GLYCINE_SERINE_AND_THREONINE_METABOLISM	0.39098	1.27	0.171	2351	0.499	CBS, AMT, ALAS1, PIPOX, GNMT, PSPH
Adherent RPMI	KEGG_GLYCOSAMINOGLYCAN_BIOSYNTHESIS_HEPARAN_SULFATE	KEGG_LYSINE_DEGRADATION	0.39608	1.27	0.172	121	0.397
Adherent RPMI	KEGG_ARGININE_AND_PROLINE_METABOLISM	KEGG_CYSTEINE_AND_METHIONINE_METABOLISM	0.38762	1.27	0.175	1913	0.562	MTR, APIP, LDHC, AHCYL1, MAT2A
Adherent RPMI	KEGG_GLYCOSAMINOGLYCAN_BIOSYNTHESIS_HEPARAN_SULFATE	KEGG_GLYCOLYSIS_GLUCONEOGENESIS	0.38838	1.27	0.176	3311	0.397	GAPDH, ENO2, PGM1, PGAM1, FBP1, ACSS1, PDHA2, GPI, TPI1, GALM, PFKM, FBP2, ALDH3A1, G6PC, PKLR, ACSS2, PFKL, LDHAL6B, LDHAL6A
Adherent RPMI	KEGG_STEROID_BIOSYNTHESIS	KEGG_FOLATE_BIOSYNTHESIS	0.38101	1.27	0.178	3067	0.297	SPR, DHFR, GCH1, ALPG
Adherent RPMI	KEGG_TYROSINE_METABOLISM	KEGG_FOLATE_BIOSYNTHESIS	0.39301	1.27	0.182	2871	0.418	FPGS, GGH, DHFR
Adherent RPMI	KEGG_TERPENOID_BACKBONE_BIOSYNTHESIS	KEGG_PANTOTHENATE_AND_COA_BIOSYNTHESIS	0.37031	1.26	0.158	1144	0.335	DPYD, COASY
Adherent RPMI	KEGG_NITROGEN_METABOLISM	KEGG_VALINE_LEUCINE_AND_ISOLEUCINE_BIOSYNTHESIS	0.38077	1.26	0.158	199	0.45
Adherent RPMI	KEGG_N_GLYCAN_BIOSYNTHESIS	KEGG_GLYCOLYSIS_GLUCONEOGENESIS	0.37479	1.26	0.159	2964	0.336	PGM1, GAPDH, G6PC2, TPI1, PGAM1, LDHB, PKM, PDHA2, LDHAL6A, HK2, LDHC, HK1, GPI, PCK2, LDHA, ENO2
Adherent RPMI	KEGG_GLYCOSPHINGOLIPID_BIOSYNTHESIS_GANGLIO_SERIES	KEGG_GLYCOSAMINOGLYCAN_BIOSYNTHESIS_CHONDROITIN_SULFATE	0.38725	1.26	0.165	2336	0.341	CHPF2, B3GAT3, CHST11, CHPF, XYLT1
Adherent RPMI	KEGG_FATTY_ACID_METABOLISM	KEGG_N_GLYCAN_BIOSYNTHESIS	0.38842	1.26	0.167	4658	0.451	DPAGT1, ALG9, ALG2, B4GALT3, DOLPP1, RPN1, B4GALT1, ALG3, ST6GAL1, DPM1, DPM2, MGAT4A, FUT8, B4GALT2, ALG10, ALG6, RFT1, TUSC3, ALG8, MGAT2
Adherent RPMI	KEGG_VALINE_LEUCINE_AND_ISOLEUCINE_DEGRADATION	KEGG_ALANINE_ASPARTATE_AND_GLUTAMATE_METABOLISM	0.39846	1.26	0.172	2775	0.412	CAD, PPAT, DDO, ADSL, ALDH5A1, ALDH4A1
Adherent RPMI	KEGG_SELENOAMINO_ACID_METABOLISM	KEGG_HISTIDINE_METABOLISM	0.37423	1.26	0.175	3586	0.43	LCMT1, METTL6, ALDH3B2, METTL2B, HNMT, TRMT11, ASPA, AMDHD1
Adherent RPMI	KEGG_GLYCOSPHINGOLIPID_BIOSYNTHESIS_GANGLIO_SERIES	KEGG_LINOLEIC_ACID_METABOLISM	0.39101	1.26	0.175	4901	0.341	PLA2G2A, PLA2G3, CYP3A5, PLA2G1B, PLA2G4E, PLA2G4B, CYP3A7, PLA2G2D, CYP3A43, ALOX15, CYP2C19
Adherent RPMI	KEGG_PORPHYRIN_AND_CHLOROPHYLL_METABOLISM	KEGG_SELENOAMINO_ACID_METABOLISM	0.37241	1.26	0.176	818	0.381	AHCYL1, AHCYL2, MARS2
Adherent RPMI	KEGG_GLYCOSAMINOGLYCAN_BIOSYNTHESIS_KERATAN_SULFATE	KEGG_TAURINE_AND_HYPOTAURINE_METABOLISM	0.40406	1.26	0.178	2611	0.39	GGT1, GGT6
Adherent RPMI	KEGG_ARGININE_AND_PROLINE_METABOLISM	KEGG_FOLATE_BIOSYNTHESIS	0.37861	1.26	0.179	4783	0.584	GCH1, FPGS, SPR, GGH, DHFR, PTS
Adherent RPMI	KEGG_TYROSINE_METABOLISM	KEGG_GLYCOSPHINGOLIPID_BIOSYNTHESIS_GLOBO_SERIES	0.39016	1.26	0.185	2729	0.433	FUT1, HEXA, B3GALT5
Adherent RPMI	KEGG_STEROID_HORMONE_BIOSYNTHESIS	KEGG_LYSINE_DEGRADATION	0.38985	1.26	0.189	1325	0.297	HADHA
Adherent RPMI	KEGG_RIBOFLAVIN_METABOLISM	KEGG_FOLATE_BIOSYNTHESIS	0.37737	1.26	0.193	2293	0.416	GGH, FPGS
Adherent RPMI	KEGG_SULFUR_METABOLISM	KEGG_PENTOSE_AND_GLUCURONATE_INTERCONVERSIONS	0.38569	1.25	0.166	3783	0.384	UGT2A1, UGP2, UGT1A5, UGT2B15, UGT2B11, UGDH, UGT1A8, RPE, RPEL1, DHDH, DCXR, UGT2B17
Adherent RPMI	KEGG_GLYCOSAMINOGLYCAN_DEGRADATION	KEGG_PRIMARY_BILE_ACID_BIOSYNTHESIS	0.37721	1.25	0.167	4961	0.377	SLC27A5, CYP39A1, AMACR, CYP7B1, ACOX2, CYP8B1
Adherent RPMI	KEGG_PANTOTHENATE_AND_COA_BIOSYNTHESIS	KEGG_BETA_ALANINE_METABOLISM	0.36816	1.25	0.174	2233	0.351	HADHA, HIBCH, ECHS1, DPYS
Adherent RPMI	KEGG_SPHINGOLIPID_METABOLISM	KEGG_AMINO_SUGAR_AND_NUCLEOTIDE_SUGAR_METABOLISM	0.38281	1.25	0.175	1636	0.448	PGM3, MPI, UGP2, GNPNAT1, GMPPB, GALE, NANP, CMAS, UXS1, PMM2
Adherent RPMI	KEGG_O_GLYCAN_BIOSYNTHESIS	KEGG_AMINO_SUGAR_AND_NUCLEOTIDE_SUGAR_METABOLISM	0.39458	1.25	0.178	1426	0.338	UAP1, UGP2, PMM2, MPI, GNPNAT1, GNE, NANP, GMPPB, PGM3, GNPDA2
Adherent RPMI	KEGG_DRUG_METABOLISM_CYTOCHROME_P450	KEGG_GLYCOSPHINGOLIPID_BIOSYNTHESIS_GANGLIO_SERIES	0.38388	1.25	0.179	4092	0.506	SLC33A1, HEXA, ST8SIA1, ST8SIA5, GLB1, B3GALT4, ST3GAL1
Adherent RPMI	KEGG_PYRUVATE_METABOLISM	KEGG_PHENYLALANINE_METABOLISM	0.38166	1.25	0.181	3410	0.385	NAA80, PAH
Adherent RPMI	KEGG_ETHER_LIPID_METABOLISM	KEGG_LINOLEIC_ACID_METABOLISM	0.37826	1.25	0.183	1622	0.437	CYP1A2, PLA2G5, CYP2C9, CYP3A43, PLA2G2E, CYP2E1
Adherent RPMI	KEGG_ASCORBATE_AND_ALDARATE_METABOLISM	KEGG_PANTOTHENATE_AND_COA_BIOSYNTHESIS	0.37861	1.25	0.185	1349	0.464	PPCDC, PPCS
Adherent RPMI	KEGG_PANTOTHENATE_AND_COA_BIOSYNTHESIS	KEGG_FRUCTOSE_AND_MANNOSE_METABOLISM	0.37934	1.25	0.188	1952	0.351	GMDS, PMM2, GMPPB, TPI1, TSTA3, PFKFB4, ALDOA
Adherent RPMI	KEGG_PHENYLALANINE_METABOLISM	KEGG_GLYCOSPHINGOLIPID_BIOSYNTHESIS_LACTO_AND_NEOLACTO_SERIES	0.39396	1.25	0.195	1205	0.411	B3GNT5, B3GNT2, B3GALT5, ST3GAL6
Adherent RPMI	KEGG_BETA_ALANINE_METABOLISM	KEGG_CYSTEINE_AND_METHIONINE_METABOLISM	0.37148	1.25	0.195	2717	0.392	AMD1, AHCYL1, APIP, MAT1A, IL4I1, MTAP, ENOPH1, CTH
Adherent RPMI	KEGG_PENTOSE_AND_GLUCURONATE_INTERCONVERSIONS	KEGG_TERPENOID_BACKBONE_BIOSYNTHESIS	0.38286	1.25	0.196	2602	0.381	HMGCR, PDSS1, PDSS2, HMGCS2
Adherent RPMI	KEGG_GLYCOSPHINGOLIPID_BIOSYNTHESIS_GANGLIO_SERIES	KEGG_N_GLYCAN_BIOSYNTHESIS	0.39223	1.25	0.197	3550	0.353	ALG1, MAN1C1, DPM2, ALG14, DPAGT1, ALG12, ALG2, ST6GAL1, DPM1, DAD1, MGAT4B, ALG8, DPM3, MGAT5B, MAN1B1, ALG6
Adherent RPMI	KEGG_GLYCOSAMINOGLYCAN_BIOSYNTHESIS_KERATAN_SULFATE	KEGG_LINOLEIC_ACID_METABOLISM	0.38986	1.25	0.198	1753	0.402	CYP1A2, PLA2G5, PLA2G3, PLA2G4E, PLA2G4A, PLA2G2A
Adherent RPMI	KEGG_N_GLYCAN_BIOSYNTHESIS	KEGG_PHENYLALANINE_METABOLISM	0.37736	1.25	0.202	2076	0.348	PAH
Adherent RPMI	KEGG_GALACTOSE_METABOLISM	KEGG_STARCH_AND_SUCROSE_METABOLISM	0.37716	1.25	0.207	2475	0.309	GPI, GBE1, AGL, G6PC2, PGM1, UGT2B10, UGT2A3, UGT2B7, UGP2, UGT1A8, UGT1A3, AMY2A, AMY2B, UGT2B4
Adherent RPMI	KEGG_PYRIMIDINE_METABOLISM	KEGG_BUTANOATE_METABOLISM	0.38402	1.24	0.167	3925	0.421	AKR1B10, AACS, BDH2, BDH1, ACADS, ACSM3, HMGCS2, OXCT2, PDHA2, PDHB
Adherent RPMI	KEGG_BETA_ALANINE_METABOLISM	KEGG_PANTOTHENATE_AND_COA_BIOSYNTHESIS	0.37062	1.24	0.168	2917	0.405	COASY, PPCDC, DPYD
Adherent RPMI	KEGG_VALINE_LEUCINE_AND_ISOLEUCINE_DEGRADATION	KEGG_TERPENOID_BACKBONE_BIOSYNTHESIS	0.37604	1.24	0.17	1667	0.444	FDPS, DHDDS, ACAT2
Adherent RPMI	KEGG_DRUG_METABOLISM_OTHER_ENZYMES	KEGG_CYSTEINE_AND_METHIONINE_METABOLISM	0.37316	1.24	0.172	2808	0.326	AMD1, LDHB, LDHC, MTR, AHCYL2, MAT2A
Adherent RPMI	KEGG_Core_Glycolysis	KEGG_LYSINE_DEGRADATION	0.38	1.24	0.18	3197	0.355	AASDHPPT, ECHS1
Adherent RPMI	KEGG_AMINOACYL_TRNA_BIOSYNTHESIS	KEGG_AMINO_SUGAR_AND_NUCLEOTIDE_SUGAR_METABOLISM	0.38183	1.24	0.181	2304	0.31	CHIA, HK2, NAGK, GNPDA1, PMM1, NANP, GMDS, PGM1, FPGT, CYB5R1, UXS1
Adherent RPMI	KEGG_NICOTINATE_AND_NICOTINAMIDE_METABOLISM	KEGG_GLYCOSPHINGOLIPID_BIOSYNTHESIS_GLOBO_SERIES	0.39027	1.24	0.186	1169	0.392	FUT2, GBGT1
Adherent RPMI	KEGG_STEROID_HORMONE_BIOSYNTHESIS	KEGG_TAURINE_AND_HYPOTAURINE_METABOLISM	0.3905	1.24	0.189	2995	0.319	GAD1, CSAD
Adherent RPMI	KEGG_TERPENOID_BACKBONE_BIOSYNTHESIS	KEGG_PHENYLALANINE_METABOLISM	0.37192	1.24	0.194	4472	0.359	DDC, AOC3, NAA80, AOC2
Adherent RPMI	KEGG_FRUCTOSE_AND_MANNOSE_METABOLISM	KEGG_PANTOTHENATE_AND_COA_BIOSYNTHESIS	0.37342	1.24	0.196	1449	0.396	COASY, PPCDC
Adherent RPMI	KEGG_GLYCINE_SERINE_AND_THREONINE_METABOLISM	KEGG_O_GLYCAN_BIOSYNTHESIS	0.38074	1.24	0.198	2045	0.401	GCNT3, GALNT12, GALNT2, GALNT6, GALNTL5, C1GALT1, GALNT13
Adherent RPMI	KEGG_CITRATE_CYCLE_TCA_CYCLE	KEGG_OTHER_GLYCAN_DEGRADATION	0.37815	1.24	0.209	545	0.385	MAN2C1, NEU2
Adherent RPMI	KEGG_O_GLYCAN_BIOSYNTHESIS	KEGG_INOSITOL_PHOSPHATE_METABOLISM	0.39002	1.23	0.174	3708	0.362	ISYNA1, PLCB4, PLCB3, MINPP1, INPP1, PIK3CA, IPMK, PI4KA, PIK3C2G, ITPK1, IMPA1, PIK3CB, TPI1, PIK3C2A, PIK3C3, PLCD1, PIP5K1A, PIK3CG
Adherent RPMI	KEGG_AMINOACYL_TRNA_BIOSYNTHESIS	KEGG_TERPENOID_BACKBONE_BIOSYNTHESIS	0.37285	1.23	0.176	1447	0.32	HMGCS2, PMVK
Adherent RPMI	KEGG_GLYCOSAMINOGLYCAN_BIOSYNTHESIS_HEPARAN_SULFATE	KEGG_BETA_ALANINE_METABOLISM	0.38069	1.23	0.185	3918	0.454	ECHS1, DPYS, UPB1, AOC3
Adherent RPMI	KEGG_PYRUVATE_METABOLISM	KEGG_CITRATE_CYCLE_TCA_CYCLE	0.38184	1.23	0.185	808	0.411	SDHB, FH, SDHC, SDHA
Adherent RPMI	KEGG_N_GLYCAN_BIOSYNTHESIS	KEGG_AMINO_SUGAR_AND_NUCLEOTIDE_SUGAR_METABOLISM	0.36899	1.23	0.19	2461	0.371	PGM1, GALE, GNPNAT1, CHIA, GNPDA1, UGP2, GMPPB, GMPPA, HK2, HK1, GPI
Adherent RPMI	Oxidative_phosphorylation	KEGG_CITRATE_CYCLE_TCA_CYCLE	0.3667	1.23	0.194	2600	0.502	CS, FH, ACLY, SDHC, ACO2, PCK2, PDHB, SDHA
Adherent RPMI	KEGG_STEROID_HORMONE_BIOSYNTHESIS	KEGG_CYSTEINE_AND_METHIONINE_METABOLISM	0.38184	1.23	0.195	4793	0.331	MTR, MTAP, MAT2A, AHCYL2, CBS, LDHAL6A, MPST, LDHB, LDHA, AMD1
Adherent RPMI	KEGG_STEROID_HORMONE_BIOSYNTHESIS	KEGG_VALINE_LEUCINE_AND_ISOLEUCINE_BIOSYNTHESIS	0.38937	1.23	0.195	4105	0.331	PDHA2
Adherent RPMI	KEGG_GLYCINE_SERINE_AND_THREONINE_METABOLISM	KEGG_PRIMARY_BILE_ACID_BIOSYNTHESIS	0.37659	1.23	0.196	1318	0.415	CYP7B1, SCP2
Adherent RPMI	KEGG_STEROID_BIOSYNTHESIS	KEGG_BETA_ALANINE_METABOLISM	0.37508	1.23	0.2	2779	0.341	DPYD, AOC3, HADHA, AOC2
Adherent RPMI	KEGG_GLYCOSAMINOGLYCAN_BIOSYNTHESIS_HEPARAN_SULFATE	KEGG_TRYPTOPHAN_METABOLISM	0.39027	1.23	0.2	3767	0.454	ECHS1, AOC1, AFMID, CYP1B1, IL4I1, HADH, KYNU, AANAT, CYP1A2
Adherent RPMI	KEGG_GLYCOSPHINGOLIPID_BIOSYNTHESIS_LACTO_AND_NEOLACTO_SERIES	KEGG_PANTOTHENATE_AND_COA_BIOSYNTHESIS	0.37988	1.23	0.202	1254	0.361	COASY, PPCDC
Adherent RPMI	KEGG_FOLATE_BIOSYNTHESIS	KEGG_GLYCOSPHINGOLIPID_BIOSYNTHESIS_GANGLIO_SERIES	0.36859	1.23	0.202	1132	0.555	HEXA, SLC33A1
Adherent RPMI	KEGG_ETHER_LIPID_METABOLISM	KEGG_NITROGEN_METABOLISM	0.36599	1.23	0.212	4792	0.466	CA4, CA2, CA7, CA6, CA14, CA8, CA1, HAL
Adherent RPMI	KEGG_GLYCOSPHINGOLIPID_BIOSYNTHESIS_GLOBO_SERIES	KEGG_GLYCOSAMINOGLYCAN_BIOSYNTHESIS_CHONDROITIN_SULFATE	0.37236	1.23	0.219	1244	0.391	CHSY1, XYLT1, CHPF2, CHST11
Adherent RPMI	KEGG_PORPHYRIN_AND_CHLOROPHYLL_METABOLISM	KEGG_TERPENOID_BACKBONE_BIOSYNTHESIS	0.36453	1.23	0.219	2083	0.425	HMGCR, HMGCS2, PMVK, PDSS2
Adherent RPMI	KEGG_METABOLISM_OF_XENOBIOTICS_BY_CYTOCHROME_P450	KEGG_GLYCOSPHINGOLIPID_BIOSYNTHESIS_GANGLIO_SERIES	0.37724	1.22	0.184	1527	0.591	SLC33A1, ST8SIA1, ST8SIA5
Adherent RPMI	KEGG_HISTIDINE_METABOLISM	KEGG_PANTOTHENATE_AND_COA_BIOSYNTHESIS	0.36384	1.22	0.196	85	0.534	PPCDC
Adherent RPMI	KEGG_GLYCOSYLPHOSPHATIDYLINOSITOL_GPI_ANCHOR_BIOSYNTHESIS	KEGG_PRIMARY_BILE_ACID_BIOSYNTHESIS	0.36864	1.22	0.196	3711	0.503	CH25H, HSD17B4, CYP46A1, CYP7B1, AKR1C4
Adherent RPMI	KEGG_CYSTEINE_AND_METHIONINE_METABOLISM	KEGG_PHENYLALANINE_METABOLISM	0.36065	1.22	0.197	2620	0.365	ALDH1A3, NAA80, DDC
Adherent RPMI	KEGG_CITRATE_CYCLE_TCA_CYCLE	KEGG_PRIMARY_BILE_ACID_BIOSYNTHESIS	0.36721	1.22	0.206	331	0.411	CYP7A1
Adherent RPMI	KEGG_NICOTINATE_AND_NICOTINAMIDE_METABOLISM	KEGG_ASCORBATE_AND_ALDARATE_METABOLISM	0.37622	1.22	0.207	4135	0.422	UGT1A9, MIOX, UGT1A3, UGT2B7, UGT2A3, UGT2B10, UGT1A4, UGT1A10
Adherent RPMI	KEGG_DRUG_METABOLISM_CYTOCHROME_P450	KEGG_PENTOSE_AND_GLUCURONATE_INTERCONVERSIONS	0.37991	1.22	0.207	4062	0.564	DCXR, AKR1B1, UGP2, DHDH, UGT1A6, UGT2A1, UGDH, UGT1A3
Adherent RPMI	KEGG_ALPHA_LINOLENIC_ACID_METABOLISM	KEGG_PANTOTHENATE_AND_COA_BIOSYNTHESIS	0.37958	1.22	0.208	2387	0.424	COASY, UPB1, PANK1, ENPP1, PPCDC
Adherent RPMI	KEGG_GLYCINE_SERINE_AND_THREONINE_METABOLISM	KEGG_GLYCOSPHINGOLIPID_BIOSYNTHESIS_GLOBO_SERIES	0.37727	1.22	0.213	413	0.43	FUT1
Adherent RPMI	KEGG_VALINE_LEUCINE_AND_ISOLEUCINE_BIOSYNTHESIS	KEGG_CYSTEINE_AND_METHIONINE_METABOLISM	0.37857	1.22	0.229	1622	0.327	CTH, LDHC, MAT2B, MAT1A
Adherent RPMI	KEGG_GLYCEROPHOSPHOLIPID_METABOLISM	KEGG_AMINO_SUGAR_AND_NUCLEOTIDE_SUGAR_METABOLISM	0.36766	1.22	0.241	2495	0.332	UXS1, UGP2, GALE, MPI, PGM3, UAP1, GMPPB, GNPDA2, GNPNAT1, GNE, CYB5R3
Adherent RPMI	KEGG_BIOSYNTHESIS_OF_UNSATURATED_FATTY_ACIDS	KEGG_BIOSYNTHESIS_OF_UNSATURATED_FATTY_ACIDS	0.35807	1.21	0.174	3009	0.381	ELOVL5, FADS1, HSD17B12, ACOT1, ELOVL2, TECR, HADHA
Adherent RPMI	KEGG_CYSTEINE_AND_METHIONINE_METABOLISM	KEGG_TYROSINE_METABOLISM	0.36271	1.21	0.191	1980	0.376	LCMT1, AOX1, DBH, ALDH1A3, TRMT11, NAA80, LCMT2, DDC
Adherent RPMI	KEGG_HISTIDINE_METABOLISM	KEGG_N_GLYCAN_BIOSYNTHESIS	0.36104	1.21	0.199	3952	0.553	DPAGT1, MAN2A2, STT3A, DDOST, MAN1B1, DAD1, ALG9, STT3B, ALG3, RPN1, DPM2, MGAT5B, FUT8, RFT1, ALG2, DPM1, ALG10B, DOLPP1
Adherent RPMI	KEGG_GLYCOLYSIS_GLUCONEOGENESIS	KEGG_HISTIDINE_METABOLISM	0.37624	1.21	0.2	3080	0.536	CNDP1, HNMT, METTL6, LCMT1, DDC, HDC, TRMT11, LCMT2
Adherent RPMI	KEGG_GLYCOSAMINOGLYCAN_BIOSYNTHESIS_CHONDROITIN_SULFATE	Core_Glycolysis	0.37184	1.21	0.2	2609	0.387	GAPDH, GPI, ALDOA, PGAM1, GAPDHS, ENO2, PFKL, HKDC1, HK1
Adherent RPMI	KEGG_RETINOL_METABOLISM	KEGG_GLYCINE_SERINE_AND_THREONINE_METABOLISM	0.37443	1.21	0.202	4526	0.519	ALAS1, GLYCTK, PIPOX, CHDH, AMT, CBS, SARDH, GNMT, DMGDH, GCAT
Adherent RPMI	KEGG_PENTOSE_PHOSPHATE_PATHWAY	KEGG_STARCH_AND_SUCROSE_METABOLISM	0.37486	1.21	0.203	3102	0.44	UXS1, UGT2B4, UGT2A1, GPI, UGT1A3, PYGL, ENPP1, G6PC2, UGT1A8, PYGM, UGT1A6, UGT1A5, UGP2, UGT1A9, GUSB, UGT2B7, PYGB
Adherent RPMI	KEGG_VALINE_LEUCINE_AND_ISOLEUCINE_BIOSYNTHESIS	KEGG_ARACHIDONIC_ACID_METABOLISM	0.37812	1.21	0.204	4615	0.338	GPX2, EPHX2, PLA2G2F, AKR1C3, LTA4H, ALOX5, TBXAS1, GGT1, PLA2G2E, GPX6, GPX5, PLA2G4E, ALOX12B, PLA2G12A, PTGES, GPX7, PLA2G3, PLA2G6, LTC4S, ALOX15, PTGIS, PLA2G4B, CYP2U1, CYP2J2, CYP2C18, PLA2G2A
Adherent RPMI	KEGG_CITRATE_CYCLE_TCA_CYCLE	KEGG_CYSTEINE_AND_METHIONINE_METABOLISM	0.37695	1.21	0.206	3869	0.426	MTR, AHCYL1, APIP, AMD1, LDHC, CTH, MAT2B, AHCY, LDHB
Adherent RPMI	KEGG_GLYCOSYLPHOSPHATIDYLINOSITOL_GPI_ANCHOR_BIOSYNTHESIS	KEGG_PENTOSE_PHOSPHATE_PATHWAY	0.36893	1.21	0.208	4219	0.518	PGM1, PRPS1L1, RPEL1, RPIA, DERA, FBP2, PGD, RBKS, TKT, H6PD
Adherent RPMI	KEGG_GALACTOSE_METABOLISM	KEGG_AMINOACYL_TRNA_BIOSYNTHESIS	0.36702	1.21	0.209	3521	0.354	PSTK, SEPSECS, FARSA, MARS2, DARS2, PARS2
Adherent RPMI	KEGG_PROPANOATE_METABOLISM	KEGG_TERPENOID_BACKBONE_BIOSYNTHESIS	0.37014	1.21	0.213	2914	0.483	FDPS, DHDDS, ACAT2, HMGCR
Adherent RPMI	KEGG_CITRATE_CYCLE_TCA_CYCLE	KEGG_PENTOSE_PHOSPHATE_PATHWAY	0.38249	1.21	0.215	2514	0.426	RPIA, PGD, RPEL1, TKT, PGM1, RPE, TKTL2
Adherent RPMI	KEGG_GLYCOSAMINOGLYCAN_DEGRADATION	KEGG_GLYCOSAMINOGLYCAN_BIOSYNTHESIS_HEPARAN_SULFATE	0.36098	1.21	0.215	4631	0.436	EXTL1, EXT1, HS2ST1, B3GAT3, HS6ST1, EXTL3, EXT2, XYLT1, XYLT2, B3GALT6, NDST4
Adherent RPMI	KEGG_GLYCEROLIPID_METABOLISM	KEGG_CYSTEINE_AND_METHIONINE_METABOLISM	0.3738	1.21	0.219	2862	0.55	AHCYL1, AMD1, MTR, AHCYL2, APIP, LDHA, LDHC
Adherent RPMI	KEGG_NICOTINATE_AND_NICOTINAMIDE_METABOLISM	KEGG_FATTY_ACID_METABOLISM	0.37072	1.21	0.221	1793	0.435	HADHA, ADH5, ECI2, CYP4A11, ADH7, ADH1B, ECHS1
Adherent RPMI	KEGG_NITROGEN_METABOLISM	KEGG_GLYOXYLATE_AND_DICARBOXYLATE_METABOLISM	0.36866	1.21	0.226	1974	0.533	MTHFD2, CS, GRHPR
Adherent RPMI	KEGG_BIOSYNTHESIS_OF_UNSATURATED_FATTY_ACIDS	KEGG_ETHER_LIPID_METABOLISM	0.35666	1.21	0.227	4412	0.381	PLA2G4E, PLA2G5, LPCAT2, PLA2G4B, PLA2G2D, AGPS, PLA2G1B, PLA2G7, CHPT1, ENPP6, PLA2G2A, PAFAH1B1, PLD2, PLA2G2F
Adherent RPMI	KEGG_GLYCOSPHINGOLIPID_BIOSYNTHESIS_GANGLIO_SERIES	KEGG_SULFUR_METABOLISM	0.37512	1.21	0.236	2426	0.407	CHST11, SULT1A1, SULT1A4
Adherent RPMI	KEGG_INOSITOL_PHOSPHATE_METABOLISM	KEGG_PANTOTHENATE_AND_COA_BIOSYNTHESIS	0.34741	1.2	0.2	1679	0.63	PPCS, DPYS, COASY
Adherent RPMI	KEGG_GLYCEROLIPID_METABOLISM	KEGG_TAURINE_AND_HYPOTAURINE_METABOLISM	0.35905	1.2	0.202	1765	0.573	GGT1
Adherent RPMI	KEGG_NITROGEN_METABOLISM	KEGG_CYSTEINE_AND_METHIONINE_METABOLISM	0.36175	1.2	0.202	1131	0.55	MTR, AHCYL2, AMD1, AHCYL1
Adherent RPMI	KEGG_TAURINE_AND_HYPOTAURINE_METABOLISM	KEGG_LINOLEIC_ACID_METABOLISM	0.36697	1.2	0.203	1838	0.445	PLA2G5, PLA2G2F, CYP3A4, CYP2C8, CYP2C18, AKR1B10, PLA2G10
Adherent RPMI	KEGG_PORPHYRIN_AND_CHLOROPHYLL_METABOLISM	KEGG_BUTANOATE_METABOLISM	0.3554	1.2	0.204	3383	0.467	HMGCS2, OXCT2, ACSM4, HADHA, BDH2, ACSM2A, PDHA2, BDH1, HMGCL, AKR1B10, PDHB
Adherent RPMI	KEGG_GLYCOSAMINOGLYCAN_BIOSYNTHESIS_HEPARAN_SULFATE	KEGG_LINOLEIC_ACID_METABOLISM	0.3656	1.2	0.206	3550	0.504	AKR1B10, PLA2G2A, PLA2G3, ALOX15, PLA2G6, CYP2C9, CYP1A2
Adherent RPMI	KEGG_Core_Glycolysis	KEGG_BUTANOATE_METABOLISM	0.3764	1.2	0.207	4553	0.41	ACSM4, AACS, HMGCS2, BDH1, PDHA2, ECHS1, OXCT2, ACSM5, AKR1B10, HMGCL, ACSM1
Adherent RPMI	KEGG_STARCH_AND_SUCROSE_METABOLISM	KEGG_SELENOAMINO_ACID_METABOLISM	0.35773	1.2	0.211	2258	0.456	SEPHS2, AHCYL1, AHCYL2, GGT1, METTL2B, CTH
Adherent RPMI	KEGG_SELENOAMINO_ACID_METABOLISM	KEGG_GLUTATHIONE_METABOLISM	0.3599	1.2	0.213	3256	0.533	GSR, GSTM2, LAP3, GPX2, GSTA3, RRM1, GPX6, GSTM5, RRM2, GSTM3, GGT1, GSTO1, PGD, GSS, GSTM1
Adherent RPMI	KEGG_VALINE_LEUCINE_AND_ISOLEUCINE_BIOSYNTHESIS	KEGG_GLYCOSAMINOGLYCAN_DEGRADATION	0.37037	1.2	0.216	1276	0.351	HPSE, HGSNAT
Adherent RPMI	KEGG_CYSTEINE_AND_METHIONINE_METABOLISM	KEGG_GLYCOSAMINOGLYCAN_BIOSYNTHESIS_HEPARAN_SULFATE	0.36025	1.2	0.219	3829	0.391	EXTL1, EXTL2, HS6ST1, NDST4, B3GAT1, HS6ST3, NDST1, GLCE, HS2ST1
Adherent RPMI	KEGG_STEROID_HORMONE_BIOSYNTHESIS	KEGG_AMINO_SUGAR_AND_NUCLEOTIDE_SUGAR_METABOLISM	0.37713	1.2	0.22	3505	0.368	UXS1, GNE, UAP1, MPI, CMAS, UGDH, UGP2, PMM2, PGM3, PGM2, GALT, NANS, GMDS, GNPNAT1, HEXA, NANP
Adherent RPMI	KEGG_GLYCOSAMINOGLYCAN_BIOSYNTHESIS_KERATAN_SULFATE	KEGG_GLYCOSPHINGOLIPID_BIOSYNTHESIS_LACTO_AND_NEOLACTO_SERIES	0.37768	1.2	0.22	2667	0.475	B3GNT5, B3GNT3, B3GALT2, B4GALT2, ST3GAL6, B4GAT1, ST3GAL3
Adherent RPMI	KEGG_TYROSINE_METABOLISM	KEGG_PENTOSE_PHOSPHATE_PATHWAY	0.36853	1.2	0.222	1875	0.535	RPIA, RPE, H6PD, TALDO1, TKT, RPEL1
Adherent RPMI	KEGG_PROPANOATE_METABOLISM	KEGG_STEROID_BIOSYNTHESIS	0.36979	1.2	0.222	2607	0.499	SQLE, CYP27B1, FDFT1, CEL, MSMO1
Adherent RPMI	KEGG_VALINE_LEUCINE_AND_ISOLEUCINE_BIOSYNTHESIS	KEGG_ETHER_LIPID_METABOLISM	0.37105	1.2	0.223	5552	0.351	PLA2G2F, PLPP1, PLA2G2E, PLPP3, PLA2G4E, PLA2G12A, PLA2G3, PLA2G6, CHPT1, PLA2G4B, ENPP6, PLA2G2A, LPCAT4, AGPS, PLD1, PLA2G12B, LPCAT2
Adherent RPMI	Oxidative_phosphorylation	KEGG_LYSINE_DEGRADATION	0.36076	1.2	0.224	298	0.557	HADH
Adherent RPMI	KEGG_VALINE_LEUCINE_AND_ISOLEUCINE_BIOSYNTHESIS	KEGG_GLUTATHIONE_METABOLISM	0.38156	1.2	0.225	3440	0.351	GPX2, GSTM3, GSTM2, GGT1, GSTA3, GPX6, GSTM5, GPX5, MGST1, GSTM4, GSR, GSTM1, PGD, GPX7
Adherent RPMI	KEGG_O_GLYCAN_BIOSYNTHESIS	KEGG_PROPANOATE_METABOLISM	0.36982	1.2	0.225	4804	0.402	HADHA, PCCA, ACACA, LDHB, LDHA, ECHS1, SUCLA2, ACADM, SUCLG2, LDHC
Adherent RPMI	KEGG_ASCORBATE_AND_ALDARATE_METABOLISM	KEGG_GLYCOSPHINGOLIPID_BIOSYNTHESIS_GLOBO_SERIES	0.36132	1.2	0.229	4759	0.549	ST8SIA1, FUT9, FUT1, B3GALNT1, GBGT1, FUT2
Adherent RPMI	KEGG_AMINOACYL_TRNA_BIOSYNTHESIS	Core_Glycolysis	0.3692	1.2	0.235	2304	0.359	TPI1, GAPDH, HK2, ENO2, ALDOA
Adherent RPMI	KEGG_BUTANOATE_METABOLISM	KEGG_OXIDATIVE_PHOSPHORYLATION	0.36487	1.2	0.241	3199	0.533	SDHB, SDHA, ATP6V1E1, ATP6V0B, UQCRC1, SDHC, ATP6V1F, ATP5PB, ATP6V0D2, COX7C, NDUFA7, SDHD, CYC1, ATP5PF, ATP5MF, ATP12A, ATP5F1A, NDUFA2, ATP5F1B, COX4I1, ATP5F1C, ATP6V0C, ATP6V1A, ATP6V1H, COX7A2, NDUFV2, TCIRG1, UQCRFS1, COX15, ATP5ME, NDUFC1, COX6C, UQCR10, ATP5F1D, ATP6V1B2, COX7A2L, NDUFS3, NDUFA4, NDUFA8, NDUFB7
Adherent RPMI	KEGG_STARCH_AND_SUCROSE_METABOLISM	KEGG_PENTOSE_PHOSPHATE_PATHWAY	0.36709	1.2	0.243	2886	0.456	PRPS1L1, DERA, ALDOC, RPEL1, GPI, RPE, RPIA, ALDOA
Adherent RPMI	KEGG_PORPHYRIN_AND_CHLOROPHYLL_METABOLISM	KEGG_PENTOSE_AND_GLUCURONATE_INTERCONVERSIONS	0.35631	1.19	0.192	2477	0.484	UGP2, UGT1A8, RPE, UGT2A1, GUSB, UGT2B4
Adherent RPMI	KEGG_TYROSINE_METABOLISM	KEGG_AMINO_SUGAR_AND_NUCLEOTIDE_SUGAR_METABOLISM	0.36102	1.19	0.198	1902	0.553	PGM3, UXS1, MPI, UGP2, GNPNAT1, NANS, GNE, NANP, HEXA
Adherent RPMI	KEGG_SULFUR_METABOLISM	KEGG_PENTOSE_PHOSPHATE_PATHWAY	0.37168	1.19	0.214	4275	0.474	ALDOC, TALDO1, PFKL, H6PD, TKT, RPE, RPEL1, FBP2, PGLS, PFKP, PGM2, GPI
Adherent RPMI	KEGG_STEROID_HORMONE_BIOSYNTHESIS	KEGG_TRYPTOPHAN_METABOLISM	0.36977	1.19	0.216	2241	0.382	CYP1A2, CYP1A1, HADHA, TPH2, TPH1
Adherent RPMI	KEGG_BIOSYNTHESIS_OF_UNSATURATED_FATTY_ACIDS	KEGG_ALPHA_LINOLENIC_ACID_METABOLISM	0.36674	1.19	0.219	4862	0.41	PLA2G4E, PLA2G5, PLA2G4B, PLA2G2D, PLA2G1B, PLA2G2A, PLA2G2F
Adherent RPMI	KEGG_GLYCEROPHOSPHOLIPID_METABOLISM	KEGG_STEROID_BIOSYNTHESIS	0.35649	1.19	0.22	4739	0.367	MSMO1, SQLE, SOAT2, DHCR7, SOAT1, TM7SF2, FDFT1
Adherent RPMI	KEGG_GLYCEROPHOSPHOLIPID_METABOLISM	KEGG_GLUTATHIONE_METABOLISM	0.36185	1.19	0.22	3044	0.367	GPX5, PGD, GCLC, LAP3, GSTA3, GSTA4, GGCT, GSTM1, GGT1, GSTK1, GSTO2, GSTM2
Adherent RPMI	KEGG_GLYCOSAMINOGLYCAN_BIOSYNTHESIS_KERATAN_SULFATE	KEGG_BUTANOATE_METABOLISM	0.3639	1.19	0.221	2775	0.492	ACSM1, ECHS1, BDH1, ACSM3, HMGCS2, PDHA2, ACSM4
Adherent RPMI	KEGG_LINOLEIC_ACID_METABOLISM	KEGG_GLYCOSAMINOGLYCAN_BIOSYNTHESIS_KERATAN_SULFATE	0.37703	1.19	0.222	3329	0.445	B3GNT2, B4GALT3, ST3GAL1
Adherent RPMI	KEGG_GLYCOSPHINGOLIPID_BIOSYNTHESIS_GANGLIO_SERIES	KEGG_GLYCOSYLPHOSPHATIDYLINOSITOL_GPI_ANCHOR_BIOSYNTHESIS	0.37193	1.19	0.224	3617	0.436	PGAP1, DPM2, PIGX, PIGB, PIGZ, PIGC, PIGO, PIGQ
Adherent RPMI	KEGG_PANTOTHENATE_AND_COA_BIOSYNTHESIS	KEGG_BIOSYNTHESIS_OF_UNSATURATED_FATTY_ACIDS	0.36806	1.19	0.225	2196	0.43	HADHA, HACD2, ACOT2, FADS2, HSD17B12, ACOX1
Adherent RPMI	KEGG_FATTY_ACID_METABOLISM	KEGG_PENTOSE_PHOSPHATE_PATHWAY	0.36109	1.19	0.227	3146	0.576	RPIA, H6PD, RPEL1, RPE, TKT, PGD, ALDOC, PGLS
Adherent RPMI	KEGG_N_GLYCAN_BIOSYNTHESIS	KEGG_BETA_ALANINE_METABOLISM	0.35604	1.19	0.227	4638	0.423	DPYD, HADHA, DPYS, AOC2, CNDP1, UPB1, GAD1, ACADM
Adherent RPMI	KEGG_GLYCEROLIPID_METABOLISM	KEGG_GLUTATHIONE_METABOLISM	0.36056	1.19	0.227	2482	0.592	GPX5, RRM1, GGT1, RRM2B, GSTM2, RRM2, GGCT, GGT7, MGST2, PGD
Adherent RPMI	KEGG_ARGININE_AND_PROLINE_METABOLISM	KEGG_RIBOFLAVIN_METABOLISM	0.35777	1.19	0.23	1720	0.738	ACP2, MTMR6
Adherent RPMI	KEGG_TAURINE_AND_HYPOTAURINE_METABOLISM	KEGG_RIBOFLAVIN_METABOLISM	0.36366	1.19	0.234	1017	0.46	MTMR7, MTMR6
Adherent RPMI	KEGG_NICOTINATE_AND_NICOTINAMIDE_METABOLISM	KEGG_GLYCOSPHINGOLIPID_BIOSYNTHESIS_GANGLIO_SERIES	0.37094	1.19	0.234	1169	0.466	ST6GALNAC3, SLC33A1, ST6GALNAC6
Adherent RPMI	KEGG_N_GLYCAN_BIOSYNTHESIS	KEGG_OTHER_GLYCAN_DEGRADATION	0.35948	1.19	0.241	3768	0.423	MANBA, FUCA2, FUCA1, AGA, NEU2
Adherent RPMI	KEGG_N_GLYCAN_BIOSYNTHESIS	KEGG_GLYCOSAMINOGLYCAN_BIOSYNTHESIS_CHONDROITIN_SULFATE	0.35927	1.19	0.241	3780	0.423	CHPF2, B3GAT2, CHSY1, CHSY3, CHST3
Adherent RPMI	KEGG_CITRATE_CYCLE_TCA_CYCLE	KEGG_GLUTATHIONE_METABOLISM	0.3564	1.19	0.251	2464	0.455	GSTA3, PGD, RRM2, GSTM3, GSTM2, RRM1, GSR, ANPEP, GPX5, GCLC, GSTA5
Adherent RPMI	KEGG_TAURINE_AND_HYPOTAURINE_METABOLISM	KEGG_ONE_CARBON_POOL_BY_FOLATE	0.3558	1.18	0.199	2983	0.477	AMT, MTHFS
Adherent RPMI	KEGG_GALACTOSE_METABOLISM	KEGG_SULFUR_METABOLISM	0.36491	1.18	0.209	3546	0.395	SULT1A4, SULT1A2, SULT1A1
Adherent RPMI	KEGG_TAURINE_AND_HYPOTAURINE_METABOLISM	KEGG_PENTOSE_AND_GLUCURONATE_INTERCONVERSIONS	0.35776	1.18	0.215	4077	0.477	GUSB, UGT1A1, AKR1B1, UGT1A7, UGP2, UGT2B15, UGT2B28, UGDH, RPEL1, UGT1A4, DCXR
Adherent RPMI	KEGG_GLYCOSYLPHOSPHATIDYLINOSITOL_GPI_ANCHOR_BIOSYNTHESIS	KEGG_FOLATE_BIOSYNTHESIS	0.35285	1.18	0.218	2665	0.576	ALPL, ALPI
Adherent RPMI	KEGG_CITRATE_CYCLE_TCA_CYCLE	KEGG_PYRIMIDINE_METABOLISM	0.36048	1.18	0.228	1800	0.471	UMPS, CAD, DHODH, PNP, RRM2, ITPA, RRM1, NT5C1A, POLE2, DTYMK, TYMS, ENTPD6, NT5E, CMPK1, CDA
Adherent RPMI	KEGG_PENTOSE_AND_GLUCURONATE_INTERCONVERSIONS	KEGG_PANTOTHENATE_AND_COA_BIOSYNTHESIS	0.35689	1.18	0.228	1744	0.487	PPCDC, PPCS
Adherent RPMI	KEGG_TAURINE_AND_HYPOTAURINE_METABOLISM	KEGG_NICOTINATE_AND_NICOTINAMIDE_METABOLISM	0.36022	1.18	0.23	234	0.477	NAMPT, NT5C1B, NNT
Adherent RPMI	KEGG_STEROID_HORMONE_BIOSYNTHESIS	KEGG_GLYOXYLATE_AND_DICARBOXYLATE_METABOLISM	0.35507	1.18	0.231	1787	0.395	ACO1, MTHFD1
Adherent RPMI	KEGG_ALPHA_LINOLENIC_ACID_METABOLISM	KEGG_ARACHIDONIC_ACID_METABOLISM	0.35402	1.18	0.232	2529	0.485	EPHX2, ALOX15B, CYP2E1, PLA2G5, GPX5, PTGES, CYP4F3, GGT1, PTGDS, CYP2C19, ALOX5, PLA2G2A, CYP2C9, CYP4F2, CYP4A11
Adherent RPMI	KEGG_GLYCOSPHINGOLIPID_BIOSYNTHESIS_GANGLIO_SERIES	KEGG_PHENYLALANINE_METABOLISM	0.36643	1.18	0.234	1524	0.452	PAH
Adherent RPMI	KEGG_STEROID_HORMONE_BIOSYNTHESIS	KEGG_OXIDATIVE_PHOSPHORYLATION	0.35638	1.18	0.235	4251	0.395	ATP12A, ATP5PB, ATP6V0D2, COX15, ATP6V1G1, NDUFB7, UQCRQ, UQCRC1, ATP6V0B, ATP5PO, COX8A, ATP5MG, ATP6V0E1, ATP5F1B, ATP5PF, ATP6V1B1, CYC1, ATP6V1H, ATP6V1E1, ATP5F1D, NDUFS3, COX11, ATP5MC1, ATP5F1A, NDUFA4, COX7A1, TCIRG1, NDUFB8, COX7C, ATP5ME, NDUFA6, ATP6V1E2, ATP4A, LHPP, COX10, NDUFV2, NDUFA11, ATP6V0A1, NDUFA3, NDUFB6, UQCRFS1, ATP6V1G3, ATP6V0E2, COX5B, NDUFA2, NDUFB2
Adherent RPMI	KEGG_SPHINGOLIPID_METABOLISM	KEGG_CITRATE_CYCLE_TCA_CYCLE	0.35443	1.18	0.235	2603	0.569	SDHD, PDHB, SDHA, SDHB, DLAT, PCK1
Adherent RPMI	KEGG_GLYCOSPHINGOLIPID_BIOSYNTHESIS_GLOBO_SERIES	KEGG_PRIMARY_BILE_ACID_BIOSYNTHESIS	0.35244	1.18	0.247	3860	0.462	HSD17B4, CYP7B1, CYP7A1, AMACR, BAAT
Adherent RPMI	KEGG_INOSITOL_PHOSPHATE_METABOLISM	KEGG_NICOTINATE_AND_NICOTINAMIDE_METABOLISM	0.34879	1.17	0.22	2964	0.701	NMNAT1, AOX1, NADK, QPRT, NMNAT2, NAMPT
Adherent RPMI	KEGG_GLYCOSPHINGOLIPID_BIOSYNTHESIS_GANGLIO_SERIES	KEGG_ASCORBATE_AND_ALDARATE_METABOLISM	0.36321	1.17	0.226	3057	0.469	UGT2B10, MIOX, UGT1A7, UGT1A5, UGT1A9, UGT2A3, UGT1A10
Adherent RPMI	KEGG_SELENOAMINO_ACID_METABOLISM	KEGG_CITRATE_CYCLE_TCA_CYCLE	0.36377	1.17	0.23	3505	0.588	PCK2, SDHB, SDHC, PDHA2, SDHA, SDHD, ACLY
Adherent RPMI	KEGG_PYRIMIDINE_METABOLISM	KEGG_HISTIDINE_METABOLISM	0.35204	1.17	0.231	1521	0.537	LCMT1, HEMK1, LCMT2
Adherent RPMI	KEGG_CITRATE_CYCLE_TCA_CYCLE	KEGG_NICOTINATE_AND_NICOTINAMIDE_METABOLISM	0.36134	1.17	0.232	1992	0.488	NADK, PNP, NT5C1A, NT5E
Adherent RPMI	KEGG_LINOLEIC_ACID_METABOLISM	KEGG_GLYOXYLATE_AND_DICARBOXYLATE_METABOLISM	0.36038	1.17	0.233	5059	0.477	MTHFD2, MTHFD1, GLYCTK, HAO2, ACO1, MTHFD1L, HAO1, ACO2
Adherent RPMI	KEGG_OTHER_GLYCAN_DEGRADATION	KEGG_TAURINE_AND_HYPOTAURINE_METABOLISM	0.35074	1.17	0.235	2338	0.558	GGT1, GGT7
Adherent RPMI	KEGG_PROPANOATE_METABOLISM	KEGG_BIOSYNTHESIS_OF_UNSATURATED_FATTY_ACIDS	0.37286	1.17	0.235	1459	0.555	ACOT1, SCD, HACD1, ACOT4, YOD1
Adherent RPMI	KEGG_AMINO_SUGAR_AND_NUCLEOTIDE_SUGAR_METABOLISM	KEGG_PANTOTHENATE_AND_COA_BIOSYNTHESIS	0.36033	1.17	0.241	3226	0.396	COASY, PPCDC, PANK2, DPYD, PPCS
Adherent RPMI	KEGG_GLYCOSAMINOGLYCAN_BIOSYNTHESIS_CHONDROITIN_SULFATE	KEGG_TAURINE_AND_HYPOTAURINE_METABOLISM	0.37293	1.17	0.242	2870	0.444	GGT6, GGT7
Adherent RPMI	KEGG_PYRIMIDINE_METABOLISM	KEGG_PORPHYRIN_AND_CHLOROPHYLL_METABOLISM	0.35378	1.17	0.243	3830	0.537	UGT2B4, UROD, UGT2A3, MMAB, COX10, UGT1A3, UGT2B7, CP, UGT2B28, UGT1A9, EARS2, UGT2B10, HMBS
Adherent RPMI	KEGG_LYSINE_DEGRADATION	KEGG_PRIMARY_BILE_ACID_BIOSYNTHESIS	0.35063	1.17	0.243	2949	0.521	HSD3B7, CYP7A1, CYP7B1, AKR1C4
Adherent RPMI	KEGG_DRUG_METABOLISM_CYTOCHROME_P450	KEGG_N_GLYCAN_BIOSYNTHESIS	0.3546	1.17	0.243	999	0.672	DPAGT1, STT3B, RPN1, DDOST, RPN2, RFT1, DPM2
Adherent RPMI	KEGG_GLYCOSYLPHOSPHATIDYLINOSITOL_GPI_ANCHOR_BIOSYNTHESIS	KEGG_TERPENOID_BACKBONE_BIOSYNTHESIS	0.35706	1.17	0.244	4001	0.596	MVK, MVD, PMVK, PDSS1, PDSS2, HMGCR
Adherent RPMI	KEGG_GLYCOSYLPHOSPHATIDYLINOSITOL_GPI_ANCHOR_BIOSYNTHESIS	KEGG_BETA_ALANINE_METABOLISM	0.36049	1.17	0.245	4174	0.596	DPYD, UPB1, SRM, DPYS, ECHS1
Adherent RPMI	KEGG_GLYCOSAMINOGLYCAN_BIOSYNTHESIS_KERATAN_SULFATE	KEGG_HISTIDINE_METABOLISM	0.36261	1.17	0.257	3795	0.528	METTL2B, HDC, ALDH3B2, LCMT1, LCMT2, ACY3, AOC1, ALDH1A3
Adherent RPMI	KEGG_LYSINE_DEGRADATION	KEGG_ALANINE_ASPARTATE_AND_GLUTAMATE_METABOLISM	0.35541	1.17	0.259	1043	0.521	DDO, ALDH4A1
Adherent RPMI	KEGG_PENTOSE_PHOSPHATE_PATHWAY	KEGG_HISTIDINE_METABOLISM	0.35695	1.17	0.261	3169	0.505	HNMT, CNDP1, ALDH1A3, HDC, METTL6, DDC
Adherent RPMI	KEGG_STEROID_HORMONE_BIOSYNTHESIS	KEGG_PENTOSE_PHOSPHATE_PATHWAY	0.36228	1.17	0.261	3248	0.408	PRPS1L1, ALDOC, PGLS, TALDO1, PGM2, TKT, FBP2, FBP1
Adherent RPMI	KEGG_NITROGEN_METABOLISM	KEGG_AMINO_SUGAR_AND_NUCLEOTIDE_SUGAR_METABOLISM	0.35159	1.16	0.219	1495	0.632	NANP, NANS, MPI, GNPNAT1, UXS1, PGM3, GNE, GMPPA, UGP2, GMDS
Adherent RPMI	KEGG_TERPENOID_BACKBONE_BIOSYNTHESIS	KEGG_PYRUVATE_METABOLISM	0.35116	1.16	0.228	1342	0.469	ACACA, DLAT, LDHAL6A, PDHB, LDHB
Adherent RPMI	KEGG_PYRUVATE_METABOLISM	KEGG_TERPENOID_BACKBONE_BIOSYNTHESIS	0.35107	1.16	0.234	3884	0.525	PMVK, FDPS, HMGCS2, PDSS2, IDI2, HMGCR
Adherent RPMI	KEGG_ARGININE_AND_PROLINE_METABOLISM	KEGG_AMINOACYL_TRNA_BIOSYNTHESIS	0.34437	1.16	0.235	2909	0.819	FARSB, PARS2, HARS2, RARS2, SARS2, NARS2, TARS2
Adherent RPMI	KEGG_INOSITOL_PHOSPHATE_METABOLISM	KEGG_HISTIDINE_METABOLISM	0.34259	1.16	0.235	2956	0.725	ACY3, DDC, LCMT1, HEMK1, AMDHD1, ALDH3A1
Adherent RPMI	KEGG_PROPANOATE_METABOLISM	KEGG_GLUTATHIONE_METABOLISM	0.3617	1.16	0.24	2285	0.574	LAP3, GSTA3, GSTA4, GSTA5, ANPEP, GCLC, PGD, GSTM3, GSTM2, GSTZ1
Adherent RPMI	KEGG_DRUG_METABOLISM_OTHER_ENZYMES	KEGG_PROPANOATE_METABOLISM	0.35512	1.16	0.24	1704	0.43	HADHA, ACACA, LDHB, SUCLA2, LDHC, SUCLG2
Adherent RPMI	KEGG_AMINO_SUGAR_AND_NUCLEOTIDE_SUGAR_METABOLISM	KEGG_HISTIDINE_METABOLISM	0.35582	1.16	0.241	2502	0.41	LCMT1, CNDP1, HEMK1, METTL2B, HNMT
Adherent RPMI	KEGG_BUTANOATE_METABOLISM	KEGG_PROPANOATE_METABOLISM	0.35882	1.16	0.243	1301	0.612	ACACA, ACAT2, ACADM, ALDH6A1
Adherent RPMI	KEGG_NITROGEN_METABOLISM	KEGG_BIOSYNTHESIS_OF_UNSATURATED_FATTY_ACIDS	0.34645	1.16	0.243	4779	0.632	ACOT4, YOD1, SCD, ACOX1, ACAA1, HACD1, ACOT1, ACOT7, HACD2, ACOX3, ELOVL2
Adherent RPMI	KEGG_ONE_CARBON_POOL_BY_FOLATE	KEGG_RIBOFLAVIN_METABOLISM	0.35558	1.16	0.245	571	0.896	FLAD1, ACP4
Adherent RPMI	KEGG_GLYOXYLATE_AND_DICARBOXYLATE_METABOLISM	KEGG_RIBOFLAVIN_METABOLISM	0.35232	1.16	0.247	2729	0.624	ENPP3, ACPP, ENPP1, ACP2, ACP4
Adherent RPMI	KEGG_NITROGEN_METABOLISM	KEGG_GLYCOSPHINGOLIPID_BIOSYNTHESIS_GLOBO_SERIES	0.35396	1.16	0.247	2340	0.632	FUT1, GBGT1, ST8SIA1
Adherent RPMI	KEGG_LYSINE_DEGRADATION	KEGG_RIBOFLAVIN_METABOLISM	0.3532	1.16	0.254	1736	0.539	ACP2, MTMR6, ACP6, ACP1
Adherent RPMI	KEGG_NICOTINATE_AND_NICOTINAMIDE_METABOLISM	KEGG_PHENYLALANINE_METABOLISM	0.36726	1.16	0.254	1335	0.516	ALDH1A3
Adherent RPMI	KEGG_PANTOTHENATE_AND_COA_BIOSYNTHESIS	KEGG_GLUTATHIONE_METABOLISM	0.35365	1.16	0.254	1395	0.478	GGCT, GPX5, GSTA3, MGST1, GCLC, PGD, GSTM3, GSTK1
Adherent RPMI	KEGG_DRUG_METABOLISM_OTHER_ENZYMES	KEGG_GLYCOSPHINGOLIPID_BIOSYNTHESIS_GANGLIO_SERIES	0.35416	1.16	0.255	812	0.43	SLC33A1, ST3GAL2
Adherent RPMI	KEGG_RIBOFLAVIN_METABOLISM	KEGG_LYSINE_DEGRADATION	0.35102	1.16	0.259	4443	0.592	EHHADH, HADH, AASDHPPT, ACAT2, ACAT1
Adherent RPMI	KEGG_VALINE_LEUCINE_AND_ISOLEUCINE_BIOSYNTHESIS	KEGG_TAURINE_AND_HYPOTAURINE_METABOLISM	0.35966	1.16	0.271	1352	0.403
Adherent RPMI	KEGG_CYSTEINE_AND_METHIONINE_METABOLISM	Core_Glycolysis	0.35443	1.16	0.276	611	0.45	TPI1, GAPDH, ALDOA, HK2
Adherent RPMI	KEGG_PRIMARY_BILE_ACID_BIOSYNTHESIS	KEGG_FRUCTOSE_AND_MANNOSE_METABOLISM	0.34945	1.16	0.277	2810	0.495	MPI, MTMR6, GMDS, PMM2, GMPPA, PFKM, ALDOA, HK3
Adherent RPMI	KEGG_LYSINE_DEGRADATION	KEGG_PANTOTHENATE_AND_COA_BIOSYNTHESIS	0.35216	1.15	0.239	1690	0.556	PANK4, DPYD, COASY
Adherent RPMI	KEGG_GLYCOSAMINOGLYCAN_DEGRADATION	KEGG_GLYCOLYSIS_GLUCONEOGENESIS	0.34924	1.15	0.247	3747	0.538	GAPDH, ADH1B, PGM1, G6PC, G6PC2, BPGM, ALDH1A3, LDHA, ADH7, ACSS2, TPI1, ACSS1, HK2, GPI, PFKL, ENO2, FBP1
Adherent RPMI	KEGG_GLYOXYLATE_AND_DICARBOXYLATE_METABOLISM	KEGG_AMINOACYL_TRNA_BIOSYNTHESIS	0.34707	1.15	0.249	3190	0.643	PARS2, HARS2, FARSA, MARS2, EARS2, DARS2
Adherent RPMI	KEGG_ETHER_LIPID_METABOLISM	KEGG_GLYCINE_SERINE_AND_THREONINE_METABOLISM	0.34776	1.15	0.255	3922	0.614	CBS, DAO, AOC3, GLYCTK, SHMT2, AOC2, GNMT, BHMT
Adherent RPMI	KEGG_Core_Glycolysis	KEGG_PENTOSE_AND_GLUCURONATE_INTERCONVERSIONS	0.35843	1.15	0.259	4121	0.485	RPE, UGT1A3, UGT1A4, UGT2A3, CRYL1, GUSB, UGT2B10, RPEL1, UGT2B4, UGT1A5, DCXR, UGT1A9
Adherent RPMI	KEGG_SELENOAMINO_ACID_METABOLISM	KEGG_PENTOSE_PHOSPHATE_PATHWAY	0.34209	1.15	0.264	2838	0.63	PGM1, RPIA, RPEL1, PRPS1L1, RPE, PGD
Adherent RPMI	KEGG_GLYOXYLATE_AND_DICARBOXYLATE_METABOLISM	KEGG_OXIDATIVE_PHOSPHORYLATION	0.34589	1.15	0.265	3358	0.643	ATP6V1B2, ATP6V1A, ATP5MC3, ATP6V0C, COX8C, SDHB, ATP4B, ATP6V0E2, COX6B1, SDHC, ATP5ME, NDUFAB1, NDUFA2, NDUFB4, COX6C, SDHD, ATP5PD, COX6A2, NDUFV1, ATP5F1C, NDUFS4, ATP6V1C1, NDUFA4, NDUFB10, NDUFB1, NDUFA7, COX10, SDHA, NDUFA8, NDUFA10, NDUFS2, COX7C, ATP5F1B, COX15, ATP5MF, NDUFA9, NDUFB5, NDUFB9
Adherent RPMI	KEGG_GLYCOSPHINGOLIPID_BIOSYNTHESIS_LACTO_AND_NEOLACTO_SERIES	KEGG_GLYCOSYLPHOSPHATIDYLINOSITOL_GPI_ANCHOR_BIOSYNTHESIS	0.35852	1.15	0.27	3368	0.469	PIGS, PIGN, PIGO, DPM2, PIGT, PIGY, PIGH
Adherent RPMI	KEGG_GLYCOLYSIS_GLUCONEOGENESIS	KEGG_N_GLYCAN_BIOSYNTHESIS	0.34826	1.15	0.272	3727	0.66	ALG6, DAD1, ALG3, ALG8, ALG2, DPAGT1, FUT8, B4GALT1, DPM2, RPN1, ALG9, ALG5, DOLPP1, B4GALT3, MGAT4A, DPM3
Adherent RPMI	KEGG_PORPHYRIN_AND_CHLOROPHYLL_METABOLISM	KEGG_PANTOTHENATE_AND_COA_BIOSYNTHESIS	0.34674	1.15	0.272	554	0.555	PPCDC, PPCS
Adherent RPMI	KEGG_PENTOSE_AND_GLUCURONATE_INTERCONVERSIONS	KEGG_STEROID_BIOSYNTHESIS	0.34703	1.15	0.275	2749	0.542	SQLE, CEL, SOAT1
Adherent RPMI	KEGG_LYSINE_DEGRADATION	KEGG_PHENYLALANINE_METABOLISM	0.35287	1.15	0.276	1873	0.556	AOC2, DDC
Adherent RPMI	KEGG_GLYCOSYLPHOSPHATIDYLINOSITOL_GPI_ANCHOR_BIOSYNTHESIS	KEGG_ARACHIDONIC_ACID_METABOLISM	0.34491	1.15	0.287	3730	0.634	GGT1, CYP4F2, PLA2G2D, CYP2J2, GGT5, GPX6, TBXAS1, PLA2G4B, PLA2G3, GGT7, PLA2G6, PLA2G2F, EPHX2, CYP2C8, GPX5, PLA2G5, PTGDS
Adherent RPMI	KEGG_BETA_ALANINE_METABOLISM	KEGG_CITRATE_CYCLE_TCA_CYCLE	0.34379	1.14	0.254	2444	0.566	SDHB, SDHD, SDHA, FH, SDHC
Adherent RPMI	KEGG_OTHER_GLYCAN_DEGRADATION	KEGG_GLYCOSYLPHOSPHATIDYLINOSITOL_GPI_ANCHOR_BIOSYNTHESIS	0.34112	1.14	0.256	1663	0.614	DPM2, PIGO, PGAP1, PIGZ
Adherent RPMI	KEGG_SELENOAMINO_ACID_METABOLISM	KEGG_O_GLYCAN_BIOSYNTHESIS	0.34124	1.14	0.258	485	0.65	GCNT1, GALNT13, GALNT12, GALNT10
Adherent RPMI	KEGG_GLUTATHIONE_METABOLISM	KEGG_GLYCOSPHINGOLIPID_BIOSYNTHESIS_GANGLIO_SERIES	0.35141	1.14	0.259	1943	0.702	SLC33A1, ST8SIA1, B3GALT4
Adherent RPMI	KEGG_GLUTATHIONE_METABOLISM	KEGG_PENTOSE_PHOSPHATE_PATHWAY	0.34025	1.14	0.261	3213	0.702	RPIA, PFKL, RPEL1, ALDOA, TKT, FBP1, PGM1, DERA
Adherent RPMI	KEGG_NICOTINATE_AND_NICOTINAMIDE_METABOLISM	KEGG_GLYCOSPHINGOLIPID_BIOSYNTHESIS_LACTO_AND_NEOLACTO_SERIES	0.35157	1.14	0.261	3966	0.55	FUT2, B3GNT4, FUT3, FUT4, B4GAT1, ST3GAL4, B4GALT1, FUT5
Adherent RPMI	KEGG_AMINOACYL_TRNA_BIOSYNTHESIS	KEGG_NICOTINATE_AND_NICOTINAMIDE_METABOLISM	0.35159	1.14	0.262	1674	0.44	PNP, AOX1, NUDT12, NMRK1, NADK, ENPP3
Adherent RPMI	KEGG_PENTOSE_AND_GLUCURONATE_INTERCONVERSIONS	KEGG_PENTOSE_PHOSPHATE_PATHWAY	0.3483	1.14	0.263	3436	0.56	TALDO1, ALDOC, PGD, RPIA, TKT, PRPS1L1, DERA, RPEL1, RPE
Adherent RPMI	KEGG_O_GLYCAN_BIOSYNTHESIS	KEGG_GLYCOSPHINGOLIPID_BIOSYNTHESIS_GLOBO_SERIES	0.3618	1.14	0.264	1941	0.493	ST3GAL1, GBGT1, FUT9
Adherent RPMI	KEGG_STEROID_BIOSYNTHESIS	KEGG_PHENYLALANINE_METABOLISM	0.35079	1.14	0.266	7228	0.467	AOC3, AOC2, ALDH1A3, ALDH3A1, MIF, ALDH3B2, IL4I1, DDC, PAH
Adherent RPMI	KEGG_RETINOL_METABOLISM	KEGG_GLYCOSPHINGOLIPID_BIOSYNTHESIS_GANGLIO_SERIES	0.34909	1.14	0.266	3497	0.661	SLC33A1, HEXA, ST3GAL2, GLB1
Adherent RPMI	KEGG_GLYCINE_SERINE_AND_THREONINE_METABOLISM	KEGG_GLYOXYLATE_AND_DICARBOXYLATE_METABOLISM	0.34047	1.14	0.268	4060	0.564	MTHFD1, PGP, MDH2, MTHFD2, CS
Adherent RPMI	KEGG_PYRIMIDINE_METABOLISM	KEGG_PENTOSE_PHOSPHATE_PATHWAY	0.34557	1.14	0.27	2477	0.595	PGD, PGLS, ALDOA, GPI, RPIA, PGM1, RPE
Adherent RPMI	KEGG_GLYCOSAMINOGLYCAN_BIOSYNTHESIS_CHONDROITIN_SULFATE	KEGG_PHENYLALANINE_METABOLISM	0.35627	1.14	0.27	1694	0.491	AOC2, PAH
Adherent RPMI	KEGG_TERPENOID_BACKBONE_BIOSYNTHESIS	KEGG_ALANINE_ASPARTATE_AND_GLUTAMATE_METABOLISM	0.34277	1.14	0.27	1524	0.503	CAD, ADSL, PPAT, ALDH5A1
Adherent RPMI	KEGG_PHENYLALANINE_METABOLISM	KEGG_TAURINE_AND_HYPOTAURINE_METABOLISM	0.34616	1.14	0.275	934	0.6
Adherent RPMI	KEGG_PYRIMIDINE_METABOLISM	KEGG_GLUTATHIONE_METABOLISM	0.34838	1.14	0.28	2001	0.595	GSTM2, GGT1, PGD, GSTM5, GPX2, GPX5, GSTM3, GSTP1, GSTM4, GSTA3
Adherent RPMI	KEGG_VALINE_LEUCINE_AND_ISOLEUCINE_DEGRADATION	KEGG_PROPANOATE_METABOLISM	0.35515	1.14	0.28	1620	0.623	ACADM, ACACA, ACAT2, LDHA, LDHAL6B
Adherent RPMI	KEGG_DRUG_METABOLISM_CYTOCHROME_P450	KEGG_CYSTEINE_AND_METHIONINE_METABOLISM	0.34751	1.14	0.288	3381	0.746	CBS, LDHAL6B, MTR, MTAP, MAT2A, LDHB, LDHC
Adherent RPMI	KEGG_GLYCOSAMINOGLYCAN_BIOSYNTHESIS_KERATAN_SULFATE	KEGG_ETHER_LIPID_METABOLISM	0.35489	1.14	0.292	6189	0.585	PLA2G5, PLA2G3, PLA2G4E, PLA2G4A, PLA2G2A, PLA2G7, PLA2G2E, PLA2G1B, PLD1, PLA2G4B, ENPP6, LPCAT4, PLA2G10, LPCAT1, PLA2G6, PAFAH2, LPCAT2
Adherent RPMI	KEGG_SULFUR_METABOLISM	KEGG_STARCH_AND_SUCROSE_METABOLISM	0.35486	1.14	0.294	2863	0.567	UXS1, UGT2A1, UGP2, PYGB, UGT1A5, UGT2B15, UGT2B11, UGDH, G6PC2, UGT1A8, GYS1, PGM2L1, G6PC
Adherent RPMI	KEGG_GLYCOSAMINOGLYCAN_BIOSYNTHESIS_CHONDROITIN_SULFATE	KEGG_LINOLEIC_ACID_METABOLISM	0.35101	1.13	0.248	2914	0.508	AKR1B10, PLA2G2A, CYP2J2, CYP3A5, PLA2G3, PLA2G1B, ALOX15
Adherent RPMI	KEGG_PENTOSE_AND_GLUCURONATE_INTERCONVERSIONS	KEGG_ONE_CARBON_POOL_BY_FOLATE	0.33706	1.13	0.259	1354	0.578	MTHFD2, TYMS, MTR
Adherent RPMI	KEGG_N_GLYCAN_BIOSYNTHESIS	KEGG_STARCH_AND_SUCROSE_METABOLISM	0.34577	1.13	0.259	2127	0.516	PYGL, PGM1, G6PC2, PYGB, UGT2B7, ENPP3, UGP2, HK2, HK1
Adherent RPMI	KEGG_STEROID_HORMONE_BIOSYNTHESIS	KEGG_N_GLYCAN_BIOSYNTHESIS	0.35056	1.13	0.263	2747	0.468	RFT1, STT3A, ST6GAL1, RPN1, MGAT4B, DDOST, DPAGT1, B4GALT3, RPN2, FUT8, MAN1A1, MAN1C1, ALG9
Adherent RPMI	KEGG_PHENYLALANINE_METABOLISM	KEGG_PENTOSE_PHOSPHATE_PATHWAY	0.34172	1.13	0.263	3087	0.621	H6PD, TALDO1, TKT, FBP1, RPE, ALDOC, FBP2
Adherent RPMI	KEGG_BETA_ALANINE_METABOLISM	KEGG_GLYCOSPHINGOLIPID_BIOSYNTHESIS_LACTO_AND_NEOLACTO_SERIES	0.33223	1.13	0.263	2883	0.585	FUT1, ST3GAL6, FUT7, B4GALT3, B3GNT5, B4GALT1, FUT2
Adherent RPMI	KEGG_LINOLEIC_ACID_METABOLISM	KEGG_AMINO_SUGAR_AND_NUCLEOTIDE_SUGAR_METABOLISM	0.34727	1.13	0.265	3787	0.547	UAP1, UXS1, CMAS, PGM3, CYB5R3, PMM2, GNE, UGP2, MPI, NANS, GNPDA2, HEXA, NPL, PGM2, GMPPB
Adherent RPMI	KEGG_PENTOSE_AND_GLUCURONATE_INTERCONVERSIONS	KEGG_GLYCOSYLPHOSPHATIDYLINOSITOL_GPI_ANCHOR_BIOSYNTHESIS	0.34834	1.13	0.267	1387	0.578	DPM2, PIGX, PIGS, PIGO
Adherent RPMI	KEGG_HISTIDINE_METABOLISM	KEGG_ALANINE_ASPARTATE_AND_GLUTAMATE_METABOLISM	0.34073	1.13	0.271	1099	0.728	ADSL, PPAT
Adherent RPMI	KEGG_PENTOSE_PHOSPHATE_PATHWAY	KEGG_TYROSINE_METABOLISM	0.34603	1.13	0.272	3169	0.58	FAH, AOX1, ALDH1A3, DBH, NAA80, ADH1B, METTL6, ADH7, DCT, DDC
Adherent RPMI	KEGG_PYRUVATE_METABOLISM	KEGG_PANTOTHENATE_AND_COA_BIOSYNTHESIS	0.34678	1.13	0.273	3960	0.583	DPYD, ENPP3, COASY, PPCS, PPCDC
Adherent RPMI	KEGG_AMINOACYL_TRNA_BIOSYNTHESIS	KEGG_CYSTEINE_AND_METHIONINE_METABOLISM	0.34956	1.13	0.274	2034	0.454	CTH, MAT2B, LDHC, MAT1A, MTR
Adherent RPMI	KEGG_GLYCEROPHOSPHOLIPID_METABOLISM	KEGG_N_GLYCAN_BIOSYNTHESIS	0.33856	1.13	0.276	2510	0.452	B4GALT3, ALG6, DPAGT1, ALG8, ALG9, MAN2A2, ST6GAL1, MAN1C1, RFT1, ALG10B, B4GALT1
Adherent RPMI	KEGG_GLYCOSPHINGOLIPID_BIOSYNTHESIS_GANGLIO_SERIES	KEGG_GLYCOSAMINOGLYCAN_BIOSYNTHESIS_HEPARAN_SULFATE	0.35353	1.13	0.276	4828	0.538	B3GAT3, XYLT1, EXTL1, HS2ST1, GLCE, HS3ST5, EXTL3, NDST3, B3GAT1
Adherent RPMI	KEGG_GLUTATHIONE_METABOLISM	KEGG_PANTOTHENATE_AND_COA_BIOSYNTHESIS	0.34269	1.13	0.278	2408	0.726	PPCDC, COASY, PPCS
Adherent RPMI	KEGG_PANTOTHENATE_AND_COA_BIOSYNTHESIS	KEGG_GLYCOSAMINOGLYCAN_BIOSYNTHESIS_CHONDROITIN_SULFATE	0.35537	1.13	0.278	1868	0.527	B4GALT7, CHPF2, CHSY1
Adherent RPMI	KEGG_LINOLEIC_ACID_METABOLISM	KEGG_OXIDATIVE_PHOSPHORYLATION	0.3427	1.13	0.279	4144	0.547	CYC1, ATP6V0D2, ATP6V1H, UQCRC1, TCIRG1, ATP6V1B1, NDUFB7, UQCRFS1, UQCRQ, ATP4A, ATP6V0A1, ATP12A, COX4I2, COX8A, ATP6V1G1, COX7C, NDUFA11, ATP6V0B, UQCR10, COX4I1, ATP5PF, NDUFS6, NDUFB6, NDUFA5, UQCR11, COX11, NDUFV3, ATP5PB, SDHB, ATP5PO, COX15, UQCRB, COX7A1, ATP6V0E1, COX5B, NDUFA6, NDUFB10, NDUFA3, NDUFB8, NDUFV2, NDUFS8, NDUFS4, NDUFS3, NDUFB5, ATP6V0E2, COX5A, ATP6V1E2, NDUFA8
Adherent RPMI	KEGG_BUTANOATE_METABOLISM	KEGG_PYRIMIDINE_METABOLISM	0.34074	1.13	0.279	1720	0.678	CAD, UMPS, DUT, DHODH, CMPK1, TYMS, CTPS1, ITPA, DTYMK, RRM1, NT5C1A, PNP, NT5C3A
Adherent RPMI	KEGG_BETA_ALANINE_METABOLISM	KEGG_ALANINE_ASPARTATE_AND_GLUTAMATE_METABOLISM	0.3486	1.13	0.281	2481	0.585	CAD, CPS1, IL4I1, ASNS, PPAT
Adherent RPMI	KEGG_SULFUR_METABOLISM	KEGG_BETA_ALANINE_METABOLISM	0.34779	1.13	0.281	1904	0.587	AOC2, ACADM
Adherent RPMI	KEGG_CYSTEINE_AND_METHIONINE_METABOLISM	KEGG_OTHER_GLYCAN_DEGRADATION	0.3438	1.13	0.285	1319	0.499	NEU2, AGA, MANBA
Adherent RPMI	KEGG_GALACTOSE_METABOLISM	KEGG_GLYCOSAMINOGLYCAN_BIOSYNTHESIS_CHONDROITIN_SULFATE	0.34388	1.13	0.286	4501	0.465	XYLT1, CHPF2, CHSY1, CHPF, CHST13, DSE, B3GAT2
Adherent RPMI	KEGG_ARACHIDONIC_ACID_METABOLISM	KEGG_PENTOSE_AND_GLUCURONATE_INTERCONVERSIONS	0.35056	1.13	0.286	3615	0.747	DCXR, UGT1A6, RPE, UGP2, UGT2A1, UGT2B11, XYLB, UGT2B17, DHDH, UGT1A3, CRYL1
Adherent RPMI	KEGG_GLYCOSYLPHOSPHATIDYLINOSITOL_GPI_ANCHOR_BIOSYNTHESIS	KEGG_GLYCOSAMINOGLYCAN_BIOSYNTHESIS_CHONDROITIN_SULFATE	0.33349	1.13	0.29	336	0.678	CHPF2, CHSY1
Adherent RPMI	KEGG_GLYCOSAMINOGLYCAN_BIOSYNTHESIS_CHONDROITIN_SULFATE	KEGG_GLYCOSAMINOGLYCAN_BIOSYNTHESIS_CHONDROITIN_SULFATE	0.3648	1.13	0.294	5221	0.508	B3GAT3, B3GAT1, CHPF, CHPF2, CHST13, B3GAT2, CHST11, CHSY1, XYLT2, CHST12, CHST15
Adherent RPMI	KEGG_AMINOACYL_TRNA_BIOSYNTHESIS	KEGG_PORPHYRIN_AND_CHLOROPHYLL_METABOLISM	0.35213	1.13	0.304	3622	0.454	UGT1A8, EARS2, FTMT, PPOX, COX10, UROD, COX15, UGT1A6, UGT2A3, HMBS, BLVRA, GUSB, CPOX, MMAB, UGT2B4
Adherent RPMI	KEGG_METABOLISM_OF_XENOBIOTICS_BY_CYTOCHROME_P450	KEGG_PENTOSE_AND_GLUCURONATE_INTERCONVERSIONS	0.34704	1.12	0.263	2579	0.833	UGP2, AKR1B1, DHDH, UGT1A6, UGT1A3, UGDH, UGT2A1
Adherent RPMI	KEGG_FOLATE_BIOSYNTHESIS	KEGG_NITROGEN_METABOLISM	0.33519	1.12	0.265	3095	0.82	CA3, CA1, CA14, CA7, CA4
Adherent RPMI	KEGG_TERPENOID_BACKBONE_BIOSYNTHESIS	KEGG_VALINE_LEUCINE_AND_ISOLEUCINE_BIOSYNTHESIS	0.33328	1.12	0.265	709	0.539
Adherent RPMI	KEGG_GALACTOSE_METABOLISM	KEGG_GLYCOSYLPHOSPHATIDYLINOSITOL_GPI_ANCHOR_BIOSYNTHESIS	0.34519	1.12	0.27	795	0.481	PIGZ, DPM2, PGAP1
Adherent RPMI	KEGG_ALANINE_ASPARTATE_AND_GLUTAMATE_METABOLISM	KEGG_CYSTEINE_AND_METHIONINE_METABOLISM	0.33954	1.12	0.272	1430	0.858	MTR, AHCYL1, AMD1, LDHC
Adherent RPMI	KEGG_TERPENOID_BACKBONE_BIOSYNTHESIS	KEGG_PRIMARY_BILE_ACID_BIOSYNTHESIS	0.33506	1.12	0.272	2088	0.539	CYP7B1, CYP7A1, SCP2, CYP39A1
Adherent RPMI	KEGG_AMINOACYL_TRNA_BIOSYNTHESIS	KEGG_OXIDATIVE_PHOSPHORYLATION	0.34119	1.12	0.272	4067	0.469	COX6C, ATP5PD, ATP6V1C2, NDUFB9, ATP5MC3, ATP6V1A, NDUFS1, SDHB, NDUFV1, COX6B1, NDUFS2, NDUFA2, COX10, SDHA, NDUFS8, COX4I1, NDUFB10, NDUFA10, NDUFB5, NDUFS7, SDHC, ATP6V1B2, PPA1, COX15, NDUFA8, UQCRC2, NDUFC1, NDUFA9, SDHD, NDUFB1, UQCR10, NDUFB7, ATP5F1C, COX7A2, NDUFS5, NDUFB4, NDUFA5, NDUFC2, COX7C, NDUFB6, UQCRC1, ATP6V0C, NDUFB2
Adherent RPMI	KEGG_BETA_ALANINE_METABOLISM	KEGG_STEROID_BIOSYNTHESIS	0.33115	1.12	0.276	990	0.606	CYP27B1
Adherent RPMI	KEGG_LYSINE_DEGRADATION	KEGG_OTHER_GLYCAN_DEGRADATION	0.34041	1.12	0.279	1867	0.616	NEU2, MANBA
Adherent RPMI	KEGG_GALACTOSE_METABOLISM	KEGG_PHENYLALANINE_METABOLISM	0.3376	1.12	0.281	1944	0.481	PAH
Adherent RPMI	KEGG_NITROGEN_METABOLISM	KEGG_GLYCOSPHINGOLIPID_BIOSYNTHESIS_GANGLIO_SERIES	0.3438	1.12	0.281	2470	0.725	SLC33A1, ST8SIA1, ST6GALNAC3, HEXA
Adherent RPMI	KEGG_N_GLYCAN_BIOSYNTHESIS	KEGG_N_GLYCAN_BIOSYNTHESIS	0.3374	1.12	0.283	2249	0.533	ALG6, ALG12, ALG8, ALG3, DPM1, ALG9, DPM3, MGAT4B, DPM2, DAD1, MAN1C1
Adherent RPMI	KEGG_ARACHIDONIC_ACID_METABOLISM	KEGG_BIOSYNTHESIS_OF_UNSATURATED_FATTY_ACIDS	0.34478	1.12	0.287	2398	0.772	ACOX1, ACOT4, SCD, ACOX3, FADS1
Adherent RPMI	KEGG_DRUG_METABOLISM_OTHER_ENZYMES	KEGG_GLYOXYLATE_AND_DICARBOXYLATE_METABOLISM	0.34537	1.12	0.287	4211	0.493	MTHFD2, ACO1, MTHFD1, HYI, HAO2
Adherent RPMI	KEGG_TRYPTOPHAN_METABOLISM	KEGG_GLYCOSYLPHOSPHATIDYLINOSITOL_GPI_ANCHOR_BIOSYNTHESIS	0.34379	1.12	0.288	1459	0.757	PIGQ, PIGG, DPM2, PIGS
Adherent RPMI	KEGG_GLYCOSPHINGOLIPID_BIOSYNTHESIS_GLOBO_SERIES	KEGG_ONE_CARBON_POOL_BY_FOLATE	0.33729	1.12	0.288	1675	0.564	MTHFD2, AMT, MTHFS
Adherent RPMI	KEGG_STEROID_BIOSYNTHESIS	KEGG_GLUTATHIONE_METABOLISM	0.34224	1.12	0.289	4017	0.5	GPX5, LAP3, GGCT, GSTK1, GPX6, GSTA4, GSTA3, GCLM, GSTM4, SRM, ANPEP, GSTO2, GSTM2, GGT1
Adherent RPMI	KEGG_STEROID_HORMONE_BIOSYNTHESIS	KEGG_TERPENOID_BACKBONE_BIOSYNTHESIS	0.34651	1.12	0.29	1720	0.483	HMGCR, DHDDS, PDSS1, PDSS2
Adherent RPMI	KEGG_GALACTOSE_METABOLISM	KEGG_FRUCTOSE_AND_MANNOSE_METABOLISM	0.34019	1.12	0.293	2074	0.481	ALDOA, TPI1, FPGT, MTMR6, SORD, AKR1B10, FBP1
Adherent RPMI	KEGG_PYRIMIDINE_METABOLISM	Core_Glycolysis	0.33823	1.12	0.298	709	0.636	GAPDH, TPI1, ALDOA
Adherent RPMI	KEGG_LINOLEIC_ACID_METABOLISM	KEGG_FOLATE_BIOSYNTHESIS	0.34543	1.12	0.301	5075	0.568	GCH1, FPGS, GGH, DHFR
Adherent RPMI	KEGG_OTHER_GLYCAN_DEGRADATION	KEGG_TERPENOID_BACKBONE_BIOSYNTHESIS	0.32575	1.12	0.303	3462	0.656	HMGCS2, MVK, HMGCS1, PMVK
Adherent RPMI	KEGG_BUTANOATE_METABOLISM	KEGG_PRIMARY_BILE_ACID_BIOSYNTHESIS	0.34577	1.12	0.303	2779	0.701	SLC27A5, CYP7B1, HSD17B4, SCP2
Adherent RPMI	KEGG_STEROID_BIOSYNTHESIS	KEGG_PROPANOATE_METABOLISM	0.34116	1.12	0.306	3355	0.5	ACACA, LDHAL6A, HADHA, LDHB, LDHAL6B, LDHA
Adherent RPMI	KEGG_N_GLYCAN_BIOSYNTHESIS	KEGG_INOSITOL_PHOSPHATE_METABOLISM	0.34155	1.12	0.311	2599	0.533	INPP5K, PTEN, SYNJ1, TPI1, INPP1, ITPKA, PIK3CB, PLCD4, PLCB4, INPP4A, PIP5K1A, PIK3C2G, PIK3CD
Adherent RPMI	KEGG_PHENYLALANINE_METABOLISM	KEGG_PORPHYRIN_AND_CHLOROPHYLL_METABOLISM	0.3398	1.11	0.259	3549	0.662	FECH, ALAD, UGT2A1, ALAS1, COX15, UGT1A6, CPOX, BLVRB, PPOX, UGT2B4, HMBS
Adherent RPMI	KEGG_PYRUVATE_METABOLISM	KEGG_HISTIDINE_METABOLISM	0.3399	1.11	0.277	2330	0.623	HNMT, LCMT1, HDC, HEMK1
Adherent RPMI	KEGG_SPHINGOLIPID_METABOLISM	KEGG_GLYCOSYLPHOSPHATIDYLINOSITOL_GPI_ANCHOR_BIOSYNTHESIS	0.33608	1.11	0.282	3657	0.721	DPM2, PIGZ, PIGO, GPAA1, PGAP1, PIGS, PIGQ, PIGH, PIGW
Adherent RPMI	KEGG_FOLATE_BIOSYNTHESIS	KEGG_ALANINE_ASPARTATE_AND_GLUTAMATE_METABOLISM	0.31902	1.11	0.283	5185	0.845	DDO, ALDH5A1, PPAT, ASPA, CPS1, GLUL, IL4I1, ASL
Adherent RPMI	KEGG_GLYCOSAMINOGLYCAN_BIOSYNTHESIS_CHONDROITIN_SULFATE	KEGG_OTHER_GLYCAN_DEGRADATION	0.34884	1.11	0.284	2104	0.543	MANBA, NEU4, FUCA1, AGA
Adherent RPMI	KEGG_GLYCINE_SERINE_AND_THREONINE_METABOLISM	KEGG_FRUCTOSE_AND_MANNOSE_METABOLISM	0.34192	1.11	0.285	1596	0.618	PFKFB3, FPGT, MPI, FBP2, ALDOB, MTMR7
Adherent RPMI	KEGG_METABOLISM_OF_XENOBIOTICS_BY_CYTOCHROME_P450	KEGG_FRUCTOSE_AND_MANNOSE_METABOLISM	0.33496	1.11	0.286	4423	0.86	MPI, PFKFB3, PMM2, FBP1, AKR1B1, KHK, ALDOC, PFKFB2, GMDS, PFKL, FBP2
Adherent RPMI	KEGG_RIBOFLAVIN_METABOLISM	KEGG_TERPENOID_BACKBONE_BIOSYNTHESIS	0.33451	1.11	0.292	4412	0.699	MVD, FDPS, PMVK, HMGCS2, PDSS2, ACAT2, HMGCS1, ACAT1
Adherent RPMI	KEGG_BUTANOATE_METABOLISM	KEGG_LYSINE_DEGRADATION	0.34073	1.11	0.293	493	0.725	ACAT2
Adherent RPMI	KEGG_PANTOTHENATE_AND_COA_BIOSYNTHESIS	KEGG_FOLATE_BIOSYNTHESIS	0.33	1.11	0.296	4680	0.567	FPGS, ALPL, ALPI, GGH, GCH1
Adherent RPMI	KEGG_GLYCEROPHOSPHOLIPID_METABOLISM	KEGG_GLYCOSPHINGOLIPID_BIOSYNTHESIS_GANGLIO_SERIES	0.33674	1.11	0.297	2959	0.483	SLC33A1, GLB1, ST3GAL1, ST6GALNAC3, B3GALT4
Adherent RPMI	KEGG_INOSITOL_PHOSPHATE_METABOLISM	KEGG_BUTANOATE_METABOLISM	0.33107	1.11	0.299	2327	0.866	ACSM2A, HMGCS2, ACSM4, OXCT2, ACSM3, HMGCS1, AKR1B10
Adherent RPMI	KEGG_PHENYLALANINE_METABOLISM	KEGG_ALANINE_ASPARTATE_AND_GLUTAMATE_METABOLISM	0.33724	1.11	0.301	1843	0.662	PPAT, CAD, GAD1
Adherent RPMI	KEGG_AMINOACYL_TRNA_BIOSYNTHESIS	KEGG_BIOSYNTHESIS_OF_UNSATURATED_FATTY_ACIDS	0.34125	1.11	0.301	3973	0.485	SCD, ACOT1, HSD17B12, ELOVL2, ACAA1, ACOT2, SCD5, ACOT4
Adherent RPMI	Oxidative_phosphorylation	KEGG_PANTOTHENATE_AND_COA_BIOSYNTHESIS	0.32926	1.11	0.301	2876	0.75	COASY, VNN1, ENPP3, PANK2
Adherent RPMI	KEGG_GLYCOSPHINGOLIPID_BIOSYNTHESIS_GLOBO_SERIES	KEGG_INOSITOL_PHOSPHATE_METABOLISM	0.32474	1.11	0.302	3783	0.584	PLCB4, PIK3CD, SYNJ1, MIOX, PIK3C2A, PLCG2, ITPK1, PIKFYVE, PIK3CB, PLCB3, PIK3C2G, PIK3CG, PLCD4, INPP1, INPP5K, IPMK, MINPP1, TPI1, PLCG1, PIP4K2B, IPPK
Adherent RPMI	KEGG_METABOLISM_OF_XENOBIOTICS_BY_CYTOCHROME_P450	KEGG_BIOSYNTHESIS_OF_UNSATURATED_FATTY_ACIDS	0.34186	1.11	0.304	2428	0.86	YOD1, ACOX3, FADS1, SCD, ACAA1, HACD1
Adherent RPMI	KEGG_LYSINE_DEGRADATION	KEGG_CITRATE_CYCLE_TCA_CYCLE	0.33841	1.11	0.304	2919	0.636	SDHD, SDHA, SDHB, PCK2, DLAT, ACLY
Adherent RPMI	KEGG_STEROID_BIOSYNTHESIS	KEGG_SPHINGOLIPID_METABOLISM	0.34043	1.11	0.308	1098	0.516	SPTLC2, GALC, UGT8, SMPD2, UGCG, SGPP1
Adherent RPMI	KEGG_PANTOTHENATE_AND_COA_BIOSYNTHESIS	KEGG_ONE_CARBON_POOL_BY_FOLATE	0.33893	1.11	0.311	3604	0.567	MTHFD2L, MTHFD1, ATIC, TYMS, SHMT2
Adherent RPMI	KEGG_GLYCOSPHINGOLIPID_BIOSYNTHESIS_LACTO_AND_NEOLACTO_SERIES	KEGG_CYSTEINE_AND_METHIONINE_METABOLISM	0.35214	1.11	0.317	5215	0.539	AMD1, MAT2A, MTR, AHCY, CBS, AHCYL1, MAT1A, LDHAL6A, APIP, LDHA, AHCYL2
Adherent RPMI	KEGG_VALINE_LEUCINE_AND_ISOLEUCINE_BIOSYNTHESIS	KEGG_PYRIMIDINE_METABOLISM	0.34447	1.11	0.335	3493	0.476	ENTPD3, POLD2, ITPA, TXNRD1, NME6, POLE2, PNP, ENTPD5, NT5E, NT5C2, DPYD, ENTPD6, NME5, NME1, POLR1E, NT5C1B, POLA2, CDA, UPB1, CMPK2, TK1
Adherent RPMI	KEGG_OTHER_GLYCAN_DEGRADATION	KEGG_FRUCTOSE_AND_MANNOSE_METABOLISM	0.33508	1.1	0.273	1484	0.702	MTMR6, MPI, SORD, GMPPA, GMPPB
Adherent RPMI	KEGG_RETINOL_METABOLISM	KEGG_GLYCOSYLPHOSPHATIDYLINOSITOL_GPI_ANCHOR_BIOSYNTHESIS	0.34275	1.1	0.275	5036	0.752	DPM2, PIGS, PIGT, PIGN, PIGL, PIGW, PIGV, PIGO, PIGK, PIGM, PIGP, PIGG
Adherent RPMI	KEGG_BIOSYNTHESIS_OF_UNSATURATED_FATTY_ACIDS	KEGG_GLYCOLYSIS_GLUCONEOGENESIS	0.33322	1.1	0.283	3230	0.551	TPI1, GAPDH, ENO3, PGK2, LDHAL6A, LDHAL6B, ENO2, ACSS2, BPGM, GPI, PGM1, G6PC2, PGAM2, PDHA2, LDHA, PGAM1
Adherent RPMI	KEGG_ARACHIDONIC_ACID_METABOLISM	KEGG_PORPHYRIN_AND_CHLOROPHYLL_METABOLISM	0.33794	1.1	0.284	3615	0.824	FECH, COX15, UGT1A6, ALAD, CPOX, ALAS1, BLVRB, UGT2A1, PPOX, CP, UGT2B11, UGT2B17, UGT1A3
Adherent RPMI	KEGG_BUTANOATE_METABOLISM	KEGG_GLUTATHIONE_METABOLISM	0.34185	1.1	0.292	1765	0.749	GSTA3, GSTA2, GSTZ1, LAP3, GCLC, RRM1, GSTA4, ANPEP, GPX5
Adherent RPMI	KEGG_NITROGEN_METABOLISM	KEGG_ARGININE_AND_PROLINE_METABOLISM	0.32187	1.1	0.297	2625	0.775	SAT2, AMD1, PYCR3, CKB, ALDH18A1, PRODH2, DAO, PYCR2
Adherent RPMI	KEGG_PYRUVATE_METABOLISM	KEGG_N_GLYCAN_BIOSYNTHESIS	0.33217	1.1	0.298	4107	0.645	ALG3, MGAT5, ALG2, ALG9, ALG6, MAN1C1, ALG8, DPM2, ST6GAL1, B4GALT2, DOLPP1, DPM3, MGAT1, MGAT4A, B4GALT3, ALG10B
Adherent RPMI	KEGG_GLYCOSAMINOGLYCAN_BIOSYNTHESIS_KERATAN_SULFATE	KEGG_PENTOSE_PHOSPHATE_PATHWAY	0.3396	1.1	0.299	3489	0.667	PRPS1L1, FBP1, TALDO1, ALDOC, RPEL1, DERA, GPI
Adherent RPMI	KEGG_PYRUVATE_METABOLISM	KEGG_OXIDATIVE_PHOSPHORYLATION	0.33738	1.1	0.3	4512	0.645	SDHB, ATP6V1B2, SDHC, NDUFA7, SDHA, ATP6V1C1, NDUFA2, ATP6V1A, ATP5MC3, COX15, COX6B1, NDUFA10, ATP6V0C, SDHD, NDUFA9, UQCRH, COX7C, NDUFB1, COX6C, ATP6V0E1, ATP4B, NDUFB5, COX8C, NDUFB8, ATP5F1C, COX7A2L, NDUFB7, NDUFS4, UQCRC2, NDUFAB1, NDUFB9, NDUFB10, NDUFC1, UQCRB, NDUFA8, ATP5PD, NDUFA4, NDUFA5, CYC1, ATP5F1B, NDUFB4, COX5A, COX4I1, ATP6V0E2, NDUFS2, ATP6V1E1, ATP4A
Adherent RPMI	KEGG_N_GLYCAN_BIOSYNTHESIS	KEGG_GLYCOSAMINOGLYCAN_BIOSYNTHESIS_HEPARAN_SULFATE	0.33163	1.1	0.301	1918	0.568	EXTL1, B3GAT2, EXTL2, HS6ST1
Adherent RPMI	KEGG_VALINE_LEUCINE_AND_ISOLEUCINE_DEGRADATION	KEGG_ETHER_LIPID_METABOLISM	0.33765	1.1	0.303	4470	0.709	PLD1, AGPS, ENPP6, PLA2G4E, LPCAT2, ENPP2, PLA2G2D, PLA2G2E, PLA2G2F, PLA2G7
Adherent RPMI	KEGG_PANTOTHENATE_AND_COA_BIOSYNTHESIS	KEGG_PHENYLALANINE_METABOLISM	0.34233	1.1	0.303	3395	0.586	PAH, ALDH3B2, MIF, ALDH1A3
Adherent RPMI	KEGG_Core_Glycolysis	KEGG_GLYCOLYSIS_GLUCONEOGENESIS	0.33434	1.1	0.304	1910	0.571	GAPDH, PKM, GPI, PCK2, TPI1, BPGM, PGM1, ALDOA, FBP1, ADH7
Adherent RPMI	KEGG_LINOLEIC_ACID_METABOLISM	KEGG_GLYCOSPHINGOLIPID_BIOSYNTHESIS_GANGLIO_SERIES	0.33702	1.1	0.304	2669	0.606	SLC33A1, ST3GAL1, GLB1
Adherent RPMI	KEGG_STARCH_AND_SUCROSE_METABOLISM	Core_Glycolysis	0.34018	1.1	0.306	2525	0.636	GAPDH, BPGM, ALDOC, GPI, PGK2
Adherent RPMI	KEGG_GLYCOSPHINGOLIPID_BIOSYNTHESIS_LACTO_AND_NEOLACTO_SERIES	KEGG_OXIDATIVE_PHOSPHORYLATION	0.34385	1.1	0.307	2489	0.557	ATP6V1G1, ATP6V0B, ATP6V1H, CYC1, UQCRQ, COX4I2, SDHC, UQCRC1, COX8A, ATP6V1D, NDUFB7, UQCRFS1, NDUFB6, COX4I1, SDHB, ATP4A, UQCRB, ATP5PB, COX7C, NDUFA7, SDHA, COX6C, ATP6V0D2, ATP5PO, COX7A1, NDUFA2, ATP12A
Adherent RPMI	KEGG_GALACTOSE_METABOLISM	KEGG_ONE_CARBON_POOL_BY_FOLATE	0.33396	1.1	0.309	1363	0.515	TYMS, MTHFD2
Adherent RPMI	KEGG_GLYCOSAMINOGLYCAN_DEGRADATION	KEGG_TAURINE_AND_HYPOTAURINE_METABOLISM	0.32722	1.1	0.312	2340	0.632	GGT7, GGT1
Adherent RPMI	KEGG_GLYCEROPHOSPHOLIPID_METABOLISM	KEGG_HISTIDINE_METABOLISM	0.33184	1.1	0.313	2160	0.5	ALDH3B2, LCMT2, HDC, ACY3, METTL6
Adherent RPMI	KEGG_ALPHA_LINOLENIC_ACID_METABOLISM	KEGG_OXIDATIVE_PHOSPHORYLATION	0.33003	1.1	0.313	3135	0.637	UQCRC1, UQCRQ, COX4I1, ATP6V0A1, UQCRFS1, CYC1, NDUFB10, COX7C, NDUFB7, UQCR10, NDUFA6, NDUFA8, NDUFA11, NDUFB4, NDUFS4, NDUFS8, COX15, NDUFA5, NDUFA9, TCIRG1, NDUFA2, COX8A, COX11, COX5B, NDUFB8, NDUFV2, NDUFS1, NDUFS2, NDUFB5, ATP6V1H, ATP6V0E1, NDUFB6, ATP6V1E2, NDUFB3, SDHB, ATP5F1C, COX10, ATP5PB
Adherent RPMI	KEGG_DRUG_METABOLISM_OTHER_ENZYMES	KEGG_STARCH_AND_SUCROSE_METABOLISM	0.34109	1.1	0.313	3501	0.527	UXS1, UGP2, GYS2, G6PC2, UGT2B17, UGT2A1, UGT1A8, UGT2B4, UGT2B28, UGT2B11, PGM2, AMY2B, GBE1, GUSB
Adherent RPMI	KEGG_PYRIMIDINE_METABOLISM	KEGG_TYROSINE_METABOLISM	0.33818	1.1	0.318	1683	0.678	LCMT1, NAA80, HEMK1, LCMT2, ALDH1A3
Adherent RPMI	KEGG_O_GLYCAN_BIOSYNTHESIS	KEGG_STARCH_AND_SUCROSE_METABOLISM	0.34579	1.1	0.319	3340	0.564	PYGB, PYGM, G6PC2, UGP2, UGT1A3, G6PC, UGT1A5, UXS1, GUSB, UGT2A1, SI, GYS2, GCK, GANC
Adherent RPMI	KEGG_RETINOL_METABOLISM	KEGG_ALANINE_ASPARTATE_AND_GLUTAMATE_METABOLISM	0.33313	1.1	0.32	2842	0.752	PPAT, ADSL, ASPA, ACY3, ASL
Adherent RPMI	KEGG_PRIMARY_BILE_ACID_BIOSYNTHESIS	KEGG_INOSITOL_PHOSPHATE_METABOLISM	0.33976	1.1	0.333	479	0.603	ITPK1, INPP1, PLCG1, PLCZ1, PIKFYVE, IPPK, IPMK
Adherent RPMI	KEGG_GLYCEROLIPID_METABOLISM	KEGG_OTHER_GLYCAN_DEGRADATION	0.32596	1.09	0.296	3643	0.835	MANBA, GLB1, FUCA2, AGA, ENGASE
Adherent RPMI	KEGG_RIBOFLAVIN_METABOLISM	KEGG_PRIMARY_BILE_ACID_BIOSYNTHESIS	0.32438	1.09	0.296	1105	0.747	CYP7A1, CYP7B1
Adherent RPMI	KEGG_CYSTEINE_AND_METHIONINE_METABOLISM	KEGG_VALINE_LEUCINE_AND_ISOLEUCINE_BIOSYNTHESIS	0.32267	1.09	0.309	5726	0.566	PDHA2, VARS2, LARS2
Adherent RPMI	KEGG_PENTOSE_AND_GLUCURONATE_INTERCONVERSIONS	KEGG_GLYCOSPHINGOLIPID_BIOSYNTHESIS_LACTO_AND_NEOLACTO_SERIES	0.33319	1.09	0.313	1729	0.659	B4GALT1, B3GNT2, FUT1, ST3GAL6
Adherent RPMI	KEGG_GLYCOSYLPHOSPHATIDYLINOSITOL_GPI_ANCHOR_BIOSYNTHESIS	KEGG_ALPHA_LINOLENIC_ACID_METABOLISM	0.33081	1.09	0.314	4838	0.775	PLA2G2D, PLA2G4B, PLA2G3, PLA2G6, PLA2G2F, PLA2G5, PLA2G4E, PLA2G2A
Adherent RPMI	KEGG_ALANINE_ASPARTATE_AND_GLUTAMATE_METABOLISM	KEGG_AMINO_SUGAR_AND_NUCLEOTIDE_SUGAR_METABOLISM	0.32861	1.09	0.315	2351	0.947	MPI, UXS1, NANP, GNE, CYB5R1, PGM3, PMM1, NANS, NPL, GALE, UGP2
Adherent RPMI	KEGG_GLYCOSAMINOGLYCAN_BIOSYNTHESIS_HEPARAN_SULFATE	KEGG_ARACHIDONIC_ACID_METABOLISM	0.33661	1.09	0.318	2538	0.726	GPX4, PLA2G2A, PLA2G3, GPX2, GGT7, GPX5, CYP4F2, PTGDS, AKR1C3, ALOX15, PLA2G6, GGT6, TBXAS1
Adherent RPMI	KEGG_BIOSYNTHESIS_OF_UNSATURATED_FATTY_ACIDS	KEGG_GLYCOSPHINGOLIPID_BIOSYNTHESIS_GLOBO_SERIES	0.33634	1.09	0.321	1651	0.569	FUT1
Adherent RPMI	KEGG_VALINE_LEUCINE_AND_ISOLEUCINE_BIOSYNTHESIS	KEGG_VALINE_LEUCINE_AND_ISOLEUCINE_DEGRADATION	0.33973	1.09	0.323	1661	0.505	HMGCS2, PCCB, OXCT2, ACADSB, DBT, AOX1
Adherent RPMI	KEGG_GLYCINE_SERINE_AND_THREONINE_METABOLISM	KEGG_AMINO_SUGAR_AND_NUCLEOTIDE_SUGAR_METABOLISM	0.33998	1.09	0.326	1596	0.659	UXS1, HEXA, FPGT, GCK, MPI, NANP, CYB5R1, NAGK
Adherent RPMI	KEGG_LYSINE_DEGRADATION	KEGG_GLUTATHIONE_METABOLISM	0.33031	1.09	0.326	1852	0.679	ANPEP, LAP3, RRM1, GSTM2, GPX2, GPX5, RRM2, GCLM, GSTM1
Adherent RPMI	KEGG_GLYCOSAMINOGLYCAN_BIOSYNTHESIS_KERATAN_SULFATE	KEGG_ARACHIDONIC_ACID_METABOLISM	0.34138	1.09	0.33	1858	0.689	GPX4, GPX2, PLA2G5, PLA2G3, PTGDS, GGT1, PLA2G4E, GPX5, GGT6, PLA2G4A, PLA2G2A, CYP2J2
Adherent RPMI	KEGG_GLYCOSPHINGOLIPID_BIOSYNTHESIS_LACTO_AND_NEOLACTO_SERIES	KEGG_INOSITOL_PHOSPHATE_METABOLISM	0.34056	1.09	0.332	3502	0.576	PLCB4, ISYNA1, PLCB3, SYNJ1, MINPP1, PIP4K2B, PLCG1, PLCD4, PLCB1, IPMK, PIK3C3, PIK3CA, INPP5J, ITPK1, INPP1, ALDH6A1, PIP5K1A, PI4KA, PIK3C2G, PTEN, PIK3CG
Adherent RPMI	KEGG_TYROSINE_METABOLISM	KEGG_GLYOXYLATE_AND_DICARBOXYLATE_METABOLISM	0.321	1.09	0.334	4507	0.766	MTHFD2, CS, MTHFD2L, MTHFD1, MTHFD1L, MDH1
Adherent RPMI	KEGG_NICOTINATE_AND_NICOTINAMIDE_METABOLISM	KEGG_FOLATE_BIOSYNTHESIS	0.34029	1.09	0.336	870	0.644	GCH1
Adherent RPMI	KEGG_FOLATE_BIOSYNTHESIS	KEGG_RIBOFLAVIN_METABOLISM	0.31854	1.09	0.336	11135	0.903	ENPP3, FLAD1, ENPP1, ACP1, MTMR6, ACP6, MTMR2, ACP5, ACP2, MTMR7, ACP4, PHPT1, ACPP, TYR
Adherent RPMI	KEGG_LYSINE_DEGRADATION	KEGG_TERPENOID_BACKBONE_BIOSYNTHESIS	0.32967	1.09	0.337	2937	0.679	HMGCS2, FDPS, ACAT2
Adherent RPMI	KEGG_ALPHA_LINOLENIC_ACID_METABOLISM	Core_Glycolysis	0.3297	1.09	0.341	1950	0.659	PGK2, BPGM, ALDOC, GCK
Adherent RPMI	KEGG_AMINO_SUGAR_AND_NUCLEOTIDE_SUGAR_METABOLISM	KEGG_INOSITOL_PHOSPHATE_METABOLISM	0.32481	1.08	0.302	2443	0.537	PIK3CD, PIK3CB, INPP5K, IPPK, ITPK1, PLCG1, PLCG2, TPI1, ITPKA, INPP1, PTEN, IPMK, PLCB1, PIKFYVE, PIK3C2G
Adherent RPMI	KEGG_GLUTATHIONE_METABOLISM	Core_Glycolysis	0.32877	1.08	0.307	3159	0.859	BPGM, GAPDH, PFKL, ALDOA, PGK2, ENO3
Adherent RPMI	KEGG_LYSINE_DEGRADATION	KEGG_ONE_CARBON_POOL_BY_FOLATE	0.33168	1.08	0.308	2368	0.702	MTHFS, MTHFR, MTHFD1, MTFMT, MTR
Adherent RPMI	KEGG_STARCH_AND_SUCROSE_METABOLISM	KEGG_BUTANOATE_METABOLISM	0.33228	1.08	0.309	3407	0.679	HMGCS2, ACSM1, PDHA2, ACSM5, ACSM4, HADHA, BDH1
Adherent RPMI	KEGG_GLYCOSAMINOGLYCAN_DEGRADATION	KEGG_LINOLEIC_ACID_METABOLISM	0.32599	1.08	0.309	3088	0.678	AKR1B10, PLA2G2E, ALOX15, CYP2C19, CYP2E1, PLA2G3, PLA2G2A, PLA2G10
Adherent RPMI	KEGG_ETHER_LIPID_METABOLISM	KEGG_PANTOTHENATE_AND_COA_BIOSYNTHESIS	0.33071	1.08	0.309	1284	0.77	COASY, PPCDC
Adherent RPMI	KEGG_STEROID_HORMONE_BIOSYNTHESIS	KEGG_PORPHYRIN_AND_CHLOROPHYLL_METABOLISM	0.33952	1.08	0.317	4174	0.553	ALAS1, COX15, FECH, CP, ALAD, CPOX, UGT2B11, UGT1A6, FTH1, COX10, HMBS, UGT2B15, BLVRB
Adherent RPMI	KEGG_ALPHA_LINOLENIC_ACID_METABOLISM	KEGG_FOLATE_BIOSYNTHESIS	0.33252	1.08	0.317	1176	0.682	GCH1
Adherent RPMI	KEGG_OTHER_GLYCAN_DEGRADATION	KEGG_INOSITOL_PHOSPHATE_METABOLISM	0.32788	1.08	0.322	2158	0.75	SYNJ1, PIKFYVE, MIOX, INPP5K, IPPK, PIK3CD, PIK3CB, INPP1, PLCG1, ITPK1, ITPKA, PLCB4
Adherent RPMI	KEGG_DRUG_METABOLISM_CYTOCHROME_P450	KEGG_GLYCOSPHINGOLIPID_BIOSYNTHESIS_LACTO_AND_NEOLACTO_SERIES	0.33146	1.08	0.323	4785	0.904	B3GNT5, ST8SIA1, FUT1, B3GNT2, FUT7, B3GALT5, ST3GAL6, FUT4, B4GALT1, GCNT2, FUT9, FUT5, B4GAT1
Adherent RPMI	KEGG_VALINE_LEUCINE_AND_ISOLEUCINE_BIOSYNTHESIS	KEGG_PHENYLALANINE_METABOLISM	0.33346	1.08	0.324	4070	0.521	ALDH3A1, MIF, NAA80, ALDH1A3
Adherent RPMI	KEGG_SPHINGOLIPID_METABOLISM	KEGG_FRUCTOSE_AND_MANNOSE_METABOLISM	0.31188	1.08	0.324	1511	0.794	MTMR6, MPI, GMPPB, AKR1B10, TPI1, SORD
Adherent RPMI	KEGG_PORPHYRIN_AND_CHLOROPHYLL_METABOLISM	KEGG_PENTOSE_PHOSPHATE_PATHWAY	0.32132	1.08	0.325	542	0.699	PGD, RPIA
Adherent RPMI	KEGG_STEROID_HORMONE_BIOSYNTHESIS	KEGG_FATTY_ACID_METABOLISM	0.33611	1.08	0.331	1684	0.553	CYP4A11, ACAA2, ACADS, ACOX1, HADHA, HADHB, ACOX3
Adherent RPMI	KEGG_STEROID_HORMONE_BIOSYNTHESIS	KEGG_GLYCOSYLPHOSPHATIDYLINOSITOL_GPI_ANCHOR_BIOSYNTHESIS	0.34049	1.08	0.331	4775	0.553	PIGN, PIGS, PIGT, PIGL, DPM2, PIGO, PIGQ, PIGW
Adherent RPMI	KEGG_METABOLISM_OF_XENOBIOTICS_BY_CYTOCHROME_P450	KEGG_STEROID_BIOSYNTHESIS	0.33728	1.08	0.331	4567	0.944	SQLE, SC5D, FDFT1, HSD17B7, CYP51A1, LIPA
Adherent RPMI	KEGG_ASCORBATE_AND_ALDARATE_METABOLISM	KEGG_TERPENOID_BACKBONE_BIOSYNTHESIS	0.32744	1.08	0.334	1139	0.831	HMGCR, DHDDS
Adherent RPMI	KEGG_PANTOTHENATE_AND_COA_BIOSYNTHESIS	KEGG_PROPANOATE_METABOLISM	0.32559	1.08	0.334	1872	0.626	HADHA, HIBCH, ACACA, ECHS1, LDHB, SUCLG2
Adherent RPMI	KEGG_METABOLISM_OF_XENOBIOTICS_BY_CYTOCHROME_P450	KEGG_GLYCOSPHINGOLIPID_BIOSYNTHESIS_LACTO_AND_NEOLACTO_SERIES	0.33639	1.08	0.339	3542	0.944	B3GNT5, B3GNT2, ST8SIA1, FUT7, B4GALT3, ST3GAL6
Adherent RPMI	KEGG_RIBOFLAVIN_METABOLISM	KEGG_PHENYLALANINE_METABOLISM	0.31951	1.08	0.344	11118	0.77	PRDX6, DDC, IL4I1, PAH, MIF, ALDH3A1, NAA80, AOC2, ALDH3B2, ALDH1A3
Adherent RPMI	KEGG_GLUTATHIONE_METABOLISM	KEGG_ONE_CARBON_POOL_BY_FOLATE	0.32988	1.08	0.358	925	0.859	MTR, MTHFD2
Adherent RPMI	KEGG_OTHER_GLYCAN_DEGRADATION	KEGG_FOLATE_BIOSYNTHESIS	0.31755	1.07	0.316	5202	0.774	ALPI, GGH, ALPP, GCH1
Adherent RPMI	KEGG_SELENOAMINO_ACID_METABOLISM	Core_Glycolysis	0.32991	1.07	0.317	2759	0.818	TPI1, GAPDH, ENO3, ENO2, ADPGK
Adherent RPMI	KEGG_BIOSYNTHESIS_OF_UNSATURATED_FATTY_ACIDS	KEGG_AMINO_SUGAR_AND_NUCLEOTIDE_SUGAR_METABOLISM	0.32593	1.07	0.32	3627	0.609	GNPNAT1, PGM3, GNPDA1, GMDS, UXS1, GMPPA, GPI, GALK1, MPI, PGM1, UGP2, NANP, PMM1, CYB5R1
Adherent RPMI	KEGG_STEROID_BIOSYNTHESIS	KEGG_STARCH_AND_SUCROSE_METABOLISM	0.33129	1.07	0.327	2862	0.589	SI, PGM1, UGP2, GANC, G6PC2, PGM2, PYGB, UGT2B7, UGT1A1, GPI, MGAM, AMY2A, PGM2L1
Adherent RPMI	KEGG_GLYCOLYSIS_GLUCONEOGENESIS	Core_Glycolysis	0.31933	1.07	0.332	666	0.863	BPGM, TPI1, GAPDH
Adherent RPMI	KEGG_TAURINE_AND_HYPOTAURINE_METABOLISM	KEGG_GLYCINE_SERINE_AND_THREONINE_METABOLISM	0.33065	1.07	0.336	2303	0.687	AMT, GAMT, GLDC, ALAS1, DAO
Adherent RPMI	KEGG_GLYCOSAMINOGLYCAN_DEGRADATION	KEGG_TYROSINE_METABOLISM	0.31617	1.07	0.336	2982	0.702	ADH1B, FAH, AOC2, METTL6, ALDH1A3, ADH7
Adherent RPMI	KEGG_PENTOSE_AND_GLUCURONATE_INTERCONVERSIONS	KEGG_SELENOAMINO_ACID_METABOLISM	0.33192	1.07	0.338	1161	0.703	AHCYL1, AHCYL2
Adherent RPMI	KEGG_ETHER_LIPID_METABOLISM	KEGG_ONE_CARBON_POOL_BY_FOLATE	0.32308	1.07	0.342	5584	0.795	TYMS, GART, MTR, SHMT2, ATIC, MTHFD1, MTHFD2L
Adherent RPMI	KEGG_GLYCOSAMINOGLYCAN_DEGRADATION	KEGG_BETA_ALANINE_METABOLISM	0.31795	1.07	0.343	2495	0.702	HADHA, AOC2, ECHS1
Adherent RPMI	KEGG_GLYCOSAMINOGLYCAN_BIOSYNTHESIS_CHONDROITIN_SULFATE	KEGG_GLYCOSAMINOGLYCAN_DEGRADATION	0.34082	1.07	0.343	2360	0.617	HYAL1, GNS, SPAM1
Adherent RPMI	KEGG_TYROSINE_METABOLISM	KEGG_GLYCOSPHINGOLIPID_BIOSYNTHESIS_GANGLIO_SERIES	0.32505	1.07	0.344	2349	0.82	SLC33A1, HEXA, ST6GALNAC3, ST6GALNAC6
Adherent RPMI	KEGG_GLYCOSPHINGOLIPID_BIOSYNTHESIS_GANGLIO_SERIES	KEGG_OTHER_GLYCAN_DEGRADATION	0.33941	1.07	0.345	3405	0.651	MANBA, NEU4, NEU2, FUCA2, FUCA1, MAN2C1
Adherent RPMI	KEGG_RIBOFLAVIN_METABOLISM	KEGG_NITROGEN_METABOLISM	0.32094	1.07	0.346	3016	0.793	CA2, CA3, CA13, CA8, CA1
Adherent RPMI	KEGG_AMINO_SUGAR_AND_NUCLEOTIDE_SUGAR_METABOLISM	KEGG_GLYCEROPHOSPHOLIPID_METABOLISM	0.32338	1.07	0.348	2806	0.554	CDS2, DGKI, LYPLA1, PLA2G2A, AGPAT2, CHPT1, DGKE, CDS1, LPCAT2, ACHE, DGKB, CHKA, PCYT2, GPAT2, PTDSS2, PLA2G4E
Adherent RPMI	KEGG_STARCH_AND_SUCROSE_METABOLISM	KEGG_PRIMARY_BILE_ACID_BIOSYNTHESIS	0.32342	1.07	0.349	4541	0.699	HSD17B4, CYP7A1, SLC27A5, CYP7B1, CYP39A1
Adherent RPMI	KEGG_DRUG_METABOLISM_CYTOCHROME_P450	KEGG_FRUCTOSE_AND_MANNOSE_METABOLISM	0.33674	1.07	0.355	5068	0.933	MPI, AKR1B1, PFKFB2, PFKFB3, KHK, PMM2, GMPPA, FBP1, GMDS, MTMR2, PFKL, MTMR6, ALDOC, FBP2, HK3, SORD
Adherent RPMI	KEGG_TRYPTOPHAN_METABOLISM	KEGG_N_GLYCAN_BIOSYNTHESIS	0.32594	1.07	0.36	4984	0.888	DDOST, ALG9, DAD1, DPM3, ALG3, ALG2, DPM2, DPM1, DPAGT1, RFT1, FUT8, ST6GAL1, RPN1, STT3B, ALG10B, ALG12, B4GALT3, GANAB, MAN1C1, ALG6, STT3A
Adherent RPMI	KEGG_OTHER_GLYCAN_DEGRADATION	KEGG_SPHINGOLIPID_METABOLISM	0.32239	1.07	0.368	1720	0.774	NEU4, ARSA, GALC, SPTLC1, GLB1, PLPP3, NEU2
Adherent RPMI	KEGG_PENTOSE_AND_GLUCURONATE_INTERCONVERSIONS	KEGG_OXIDATIVE_PHOSPHORYLATION	0.33078	1.07	0.369	4176	0.703	ATP6V1G1, ATP6V1B2, ATP6V0B, ATP6V0D2, ATP6V1A, ATP6V1B1, COX8A, COX6C, NDUFA2, COX4I2, ATP6V1H, NDUFA4, CYC1, SDHA, COX15, COX7C, COX8C, ATP6V1D, ATP6V0C, ATP6V1C1, NDUFB1, NDUFC2, NDUFS3, ATP6V1F, NDUFB10, LHPP, NDUFC1, ATP4A, NDUFB8, NDUFA9, UQCRC1, COX5A, COX7A2, ATP6V1E1, NDUFB7, COX17, ATP5ME, COX4I1, ATP6V0A4, NDUFS6, NDUFA7, SDHB
Adherent RPMI	KEGG_GLYCOSAMINOGLYCAN_BIOSYNTHESIS_CHONDROITIN_SULFATE	KEGG_ARACHIDONIC_ACID_METABOLISM	0.3358	1.07	0.369	2914	0.617	GPX4, GPX2, GGT6, GGT7, ALOX5, PLA2G2A, TBXAS1, CYP2J2, PTGDS, CYP4F2, PLA2G3, PLA2G1B, GGT1, ALOX15
Adherent RPMI	KEGG_GLUTATHIONE_METABOLISM	KEGG_PRIMARY_BILE_ACID_BIOSYNTHESIS	0.32584	1.07	0.376	195	0.885	CYP7B1
Adherent RPMI	KEGG_RIBOFLAVIN_METABOLISM	KEGG_PENTOSE_PHOSPHATE_PATHWAY	0.31964	1.06	0.32	1603	0.819	RPIA, PGD, TKT, RPE
Adherent RPMI	KEGG_BETA_ALANINE_METABOLISM	KEGG_OXIDATIVE_PHOSPHORYLATION	0.32897	1.06	0.322	4026	0.739	SDHB, SDHD, SDHA, ATP6V0B, NDUFC1, COX15, NDUFB9, COX4I1, ATP5F1C, NDUFA2, UQCRC1, CYC1, NDUFA8, UQCRB, ATP4B, COX6C, COX7C, COX6B1, NDUFS3, ATP5ME, COX10, NDUFC2, NDUFA10, UQCR10, SDHC, ATP6V0D2, COX7A2, UQCRFS1, NDUFB6, ATP6V1G1, ATP5PD, NDUFS2, NDUFA5, NDUFB10, NDUFA7, NDUFB8, NDUFB4, UQCRC2, ATP6V1A, ATP5MC3, NDUFB7, COX17, NDUFA4, NDUFV2, ATP5MG
Adherent RPMI	KEGG_GLYCOSPHINGOLIPID_BIOSYNTHESIS_GLOBO_SERIES	KEGG_ALPHA_LINOLENIC_ACID_METABOLISM	0.31726	1.06	0.332	3609	0.685	PLA2G2A, PLA2G5, PLA2G1B, PLA2G2E, PLA2G4B
Adherent RPMI	KEGG_CITRATE_CYCLE_TCA_CYCLE	KEGG_PURINE_METABOLISM	0.31918	1.06	0.336	1696	0.705	PFAS, ATIC, GMPS, PAICS, ADCY1, GUCY2C, PPAT, PNP, RRM2, GART, ADCY6, GMPR2, PDE7A, ITPA, RRM1, PDE1A, NT5C1A, POLE2, PDE10A, ADSL, IMPDH2, ENTPD6, ADCY10, NT5E
Adherent RPMI	KEGG_METABOLISM_OF_XENOBIOTICS_BY_CYTOCHROME_P450	KEGG_OXIDATIVE_PHOSPHORYLATION	0.32552	1.06	0.339	2350	1	NDUFS6, ATP6V0D2, ATP5PO, ATP6V1H, ATP4A, ATP6V1G1, NDUFV3, COX8A, ATP6V0B, ATP12A, COX15, CYC1, ATP6V1B1, ATP5F1D, ATP5ME, ATP5F1B, UQCRQ, COX5B, NDUFS3, NDUFA7, UQCR11, TCIRG1, UQCRC1, ATP5PF, NDUFA3, ATP5MC1, ATP6V1E1
Adherent RPMI	KEGG_GLYCEROLIPID_METABOLISM	KEGG_PANTOTHENATE_AND_COA_BIOSYNTHESIS	0.3209	1.06	0.34	1358	0.925	PPCDC, COASY
Adherent RPMI	KEGG_OTHER_GLYCAN_DEGRADATION	KEGG_SELENOAMINO_ACID_METABOLISM	0.32649	1.06	0.344	1791	0.798	AHCYL1, LCMT1, GGT1, GGT7
Adherent RPMI	KEGG_VALINE_LEUCINE_AND_ISOLEUCINE_DEGRADATION	KEGG_RIBOFLAVIN_METABOLISM	0.33271	1.06	0.346	1689	0.804	ACP2, MTMR7
Adherent RPMI	KEGG_GLYCOSAMINOGLYCAN_DEGRADATION	KEGG_SELENOAMINO_ACID_METABOLISM	0.31688	1.06	0.352	2982	0.725	AHCYL1, GGT7, METTL6, GGT1, AHCYL2, SEPHS2, GGT6
Adherent RPMI	KEGG_PYRUVATE_METABOLISM	KEGG_RIBOFLAVIN_METABOLISM	0.32732	1.06	0.353	2950	0.736	MTMR6, ACP2, ACP1, ENPP3
Adherent RPMI	KEGG_GLYCOSPHINGOLIPID_BIOSYNTHESIS_GLOBO_SERIES	KEGG_GLYCOSPHINGOLIPID_BIOSYNTHESIS_GANGLIO_SERIES	0.32156	1.06	0.354	2490	0.685	B3GALT4, ST3GAL2, SLC33A1
Adherent RPMI	KEGG_BUTANOATE_METABOLISM	KEGG_ALPHA_LINOLENIC_ACID_METABOLISM	0.33441	1.06	0.355	4001	0.852	ACOX1, PLA2G5, PLA2G2E, PLA2G2D, PLA2G4E, ACOX3
Adherent RPMI	KEGG_STEROID_HORMONE_BIOSYNTHESIS	KEGG_PENTOSE_AND_GLUCURONATE_INTERCONVERSIONS	0.31854	1.06	0.356	4562	0.587	DCXR, UGDH, UGP2, UGT2B11, UGT1A6, XYLB, RPE, UGT2B15, DHDH, UGT2A1
Adherent RPMI	KEGG_PYRUVATE_METABOLISM	KEGG_AMINO_SUGAR_AND_NUCLEOTIDE_SUGAR_METABOLISM	0.3231	1.06	0.357	3983	0.736	GNPNAT1, GMDS, GNPDA1, PGM1, UXS1, FPGT, AMDHD2, GALE, CHIA, PGM3, HEXA, UGP2, GPI, CYB5R1, GMPPA, NAGK, GMPPB, HK2
Adherent RPMI	KEGG_AMINOACYL_TRNA_BIOSYNTHESIS	KEGG_PENTOSE_PHOSPHATE_PATHWAY	0.32489	1.06	0.357	5032	0.571	PGM1, RPIA, RPEL1, PGD, ALDOA, H6PD, RPE, ALDOB, TKT, RBKS, TKTL2, DERA
Adherent RPMI	KEGG_N_GLYCAN_BIOSYNTHESIS	Core_Glycolysis	0.31905	1.06	0.358	2127	0.649	GAPDH, TPI1, PGAM1, HK2, HK1
Adherent RPMI	KEGG_PENTOSE_PHOSPHATE_PATHWAY	KEGG_AMINO_SUGAR_AND_NUCLEOTIDE_SUGAR_METABOLISM	0.3272	1.06	0.362	2870	0.724	UXS1, FPGT, GNPNAT1, GPI, GNPDA2, GALE, GMPPB, TSTA3, UGP2
Adherent RPMI	KEGG_LYSINE_DEGRADATION	KEGG_O_GLYCAN_BIOSYNTHESIS	0.32482	1.06	0.363	678	0.747	GALNT2, GALNT12, GALNT7
Adherent RPMI	KEGG_GLYCEROLIPID_METABOLISM	KEGG_SELENOAMINO_ACID_METABOLISM	0.32369	1.06	0.366	1765	0.925	AHCYL1, GGT1, AHCYL2, LCMT1, METTL2B
Adherent RPMI	KEGG_N_GLYCAN_BIOSYNTHESIS	KEGG_SULFUR_METABOLISM	0.32118	1.06	0.368	3780	0.649	SULT1A1, SULT1A2
Adherent RPMI	KEGG_TYROSINE_METABOLISM	KEGG_PORPHYRIN_AND_CHLOROPHYLL_METABOLISM	0.32229	1.05	0.345	2435	0.879	COX15, ALAD, FECH, ALAS1, UGT2B4, EARS2, CPOX, HMBS
Adherent RPMI	KEGG_GLYOXYLATE_AND_DICARBOXYLATE_METABOLISM	KEGG_GLUTATHIONE_METABOLISM	0.31655	1.05	0.347	2508	0.875	GPX2, GSTM2, GSTA3, GPX5, GPX7, PGD, GSTA5, GSTM3, GGT1, GCLM
Adherent RPMI	KEGG_GLYCOLYSIS_GLUCONEOGENESIS	KEGG_ONE_CARBON_POOL_BY_FOLATE	0.3261	1.05	0.348	1616	0.918	MTR, TYMS
Adherent RPMI	KEGG_GLYOXYLATE_AND_DICARBOXYLATE_METABOLISM	KEGG_O_GLYCAN_BIOSYNTHESIS	0.3189	1.05	0.354	1744	0.875	GALNT10, GALNT13, GALNT3, GALNT5, C1GALT1
Adherent RPMI	KEGG_ETHER_LIPID_METABOLISM	KEGG_BETA_ALANINE_METABOLISM	0.31903	1.05	0.355	2918	0.849	AOC3, DPYS, AOC2
Adherent RPMI	KEGG_FOLATE_BIOSYNTHESIS	KEGG_TERPENOID_BACKBONE_BIOSYNTHESIS	0.31272	1.05	0.355	2590	1	FDPS, PMVK, GGPS1, ACAT1
Adherent RPMI	KEGG_GLYCOLYSIS_GLUCONEOGENESIS	KEGG_TERPENOID_BACKBONE_BIOSYNTHESIS	0.30506	1.05	0.358	2263	0.918	HMGCS2, PDSS2, PMVK
Adherent RPMI	KEGG_LYSINE_DEGRADATION	KEGG_PYRIMIDINE_METABOLISM	0.32283	1.05	0.358	3829	0.769	ITPA, PNP, RRM1, NME4, ENTPD3, RRM2, DPYD, CAD, CMPK1, POLD2, ENTPD6, DTYMK, NT5C1A, NT5C2, UCKL1, NT5C3A, DHODH, ENTPD8, CMPK2, TK1, DUT, NME3, TYMP, TXNRD1
Adherent RPMI	KEGG_PROPANOATE_METABOLISM	KEGG_NICOTINATE_AND_NICOTINAMIDE_METABOLISM	0.31927	1.05	0.359	4423	0.825	PNP, NT5C1A, NADK, NADSYN1, NMNAT1, NNT, NT5C3A
Adherent RPMI	KEGG_BUTANOATE_METABOLISM	KEGG_NICOTINATE_AND_NICOTINAMIDE_METABOLISM	0.31909	1.05	0.359	1935	0.879	NAMPT, NT5C1A, NMNAT1, PNP, NT5C3A
Adherent RPMI	KEGG_TAURINE_AND_HYPOTAURINE_METABOLISM	KEGG_GLYOXYLATE_AND_DICARBOXYLATE_METABOLISM	0.32043	1.05	0.361	3080	0.729	CS, HAO1, GRHPR
Adherent RPMI	KEGG_VALINE_LEUCINE_AND_ISOLEUCINE_BIOSYNTHESIS	KEGG_ALPHA_LINOLENIC_ACID_METABOLISM	0.327	1.05	0.362	3735	0.57	PLA2G2F, PLA2G2E, PLA2G4E, PLA2G12A, PLA2G3, PLA2G6
Adherent RPMI	KEGG_TAURINE_AND_HYPOTAURINE_METABOLISM	KEGG_ASCORBATE_AND_ALDARATE_METABOLISM	0.32024	1.05	0.362	4077	0.729	UGT1A1, UGT1A7, UGT2B15, UGT2B28, UGDH, MIOX, UGT1A4
Adherent RPMI	KEGG_Core_Glycolysis	KEGG_ETHER_LIPID_METABOLISM	0.32076	1.05	0.363	3551	0.67	PLPP2, CHPT1, PLA2G2E, PLPP3, PAFAH2, PLA2G5, PLA2G2A, LPCAT2, PLA2G1B
Adherent RPMI	KEGG_PRIMARY_BILE_ACID_BIOSYNTHESIS	KEGG_GLYCEROPHOSPHOLIPID_METABOLISM	0.31488	1.05	0.363	3081	0.708	PLPP3, ETNK1, PCYT1A, GPAT2, LYPLA1, LPGAT1, CHKA, PLA2G2F, PLD2, CDS2, PCYT2, DGKI, CRLS1, DGKE, ADPRM, PTDSS2, PLA2G6, PGS1, DGKH, AGPAT1, CHKB
Adherent RPMI	KEGG_SELENOAMINO_ACID_METABOLISM	KEGG_AMINOACYL_TRNA_BIOSYNTHESIS	0.3099	1.05	0.363	4612	0.872	MTFMT, MARS2, RARS2, HARS2, AARS2, WARS2
Adherent RPMI	KEGG_GLYCOSPHINGOLIPID_BIOSYNTHESIS_GANGLIO_SERIES	KEGG_HISTIDINE_METABOLISM	0.3352	1.05	0.365	2619	0.693	LCMT1, AOC1, HNMT, CNDP1
Adherent RPMI	KEGG_GLUTATHIONE_METABOLISM	KEGG_GLYCOLYSIS_GLUCONEOGENESIS	0.32299	1.05	0.368	3159	0.944	BPGM, G6PC2, GAPDH, LDHB, PFKL, ALDOA, PGK2, ADH6, ADH1B, LDHAL6A, FBP1, ENO3, PGM1, ADH1A, ACSS1, ACSS2
Adherent RPMI	KEGG_PANTOTHENATE_AND_COA_BIOSYNTHESIS	KEGG_TAURINE_AND_HYPOTAURINE_METABOLISM	0.32184	1.05	0.374	6064	0.688	GGT1, GAD2, GGT6, CSAD, GGT7
Adherent RPMI	KEGG_TAURINE_AND_HYPOTAURINE_METABOLISM	KEGG_FRUCTOSE_AND_MANNOSE_METABOLISM	0.31984	1.05	0.378	2298	0.729	MTMR7, MPI, MTMR6, GMPPA, AKR1B1, AKR1B10, PFKM
Adherent RPMI	KEGG_BIOSYNTHESIS_OF_UNSATURATED_FATTY_ACIDS	KEGG_SELENOAMINO_ACID_METABOLISM	0.32279	1.05	0.378	2298	0.649	AHCYL1, LCMT1, TRMT11, SEPHS2, METTL2B, AHCYL2
Adherent RPMI	Oxidative_phosphorylation	KEGG_STEROID_BIOSYNTHESIS	0.31287	1.05	0.379	3855	0.911	SOAT2, CYP27B1, FDFT1, SQLE, HSD17B7, SOAT1, LSS
Adherent RPMI	KEGG_GLYCINE_SERINE_AND_THREONINE_METABOLISM	KEGG_CYSTEINE_AND_METHIONINE_METABOLISM	0.33168	1.05	0.382	2919	0.749	AHCYL1, CTH, MTR, LDHC, SRM, MTAP, LDHAL6B, AMD1
Adherent RPMI	KEGG_TERPENOID_BACKBONE_BIOSYNTHESIS	KEGG_RIBOFLAVIN_METABOLISM	0.32123	1.04	0.329	1394	0.701	ACP2, ENPP3, FLAD1
Adherent RPMI	KEGG_FOLATE_BIOSYNTHESIS	KEGG_PANTOTHENATE_AND_COA_BIOSYNTHESIS	0.30469	1.04	0.331	3862	1	DPYD, ENPP3, DPYS, ENPP1
Adherent RPMI	KEGG_PYRUVATE_METABOLISM	KEGG_ONE_CARBON_POOL_BY_FOLATE	0.32182	1.04	0.354	3572	0.783	MTR, MTHFS, ATIC, MTHFD1, MTFMT
Adherent RPMI	KEGG_ALANINE_ASPARTATE_AND_GLUTAMATE_METABOLISM	KEGG_VALINE_LEUCINE_AND_ISOLEUCINE_BIOSYNTHESIS	0.32414	1.04	0.361	2692	1
Adherent RPMI	KEGG_PRIMARY_BILE_ACID_BIOSYNTHESIS	KEGG_GLYCOSPHINGOLIPID_BIOSYNTHESIS_GLOBO_SERIES	0.31274	1.04	0.362	2752	0.728	ST8SIA1, FUT1
Adherent RPMI	KEGG_O_GLYCAN_BIOSYNTHESIS	KEGG_STEROID_BIOSYNTHESIS	0.32425	1.04	0.362	1006	0.681	SC5D, CEL
Adherent RPMI	KEGG_GLYCOSAMINOGLYCAN_BIOSYNTHESIS_HEPARAN_SULFATE	KEGG_AMINOACYL_TRNA_BIOSYNTHESIS	0.32157	1.04	0.363	8	0.853	PSTK
Adherent RPMI	KEGG_GLYCOSAMINOGLYCAN_BIOSYNTHESIS_KERATAN_SULFATE	KEGG_PHENYLALANINE_METABOLISM	0.31963	1.04	0.364	1335	0.8	PAH
Adherent RPMI	KEGG_SELENOAMINO_ACID_METABOLISM	KEGG_SELENOAMINO_ACID_METABOLISM	0.31528	1.04	0.366	4363	0.897	LCMT1, MAT2B, METTL6, METTL2B, TRMT11, GGT1, PAPSS2, MARS2, AHCYL1, SEPHS2, CTH, AHCYL2, MAT1A
Adherent RPMI	KEGG_FOLATE_BIOSYNTHESIS	KEGG_BIOSYNTHESIS_OF_UNSATURATED_FATTY_ACIDS	0.31385	1.04	0.366	1911	1	SCD, HSD17B12, ACAA1
Adherent RPMI	KEGG_RETINOL_METABOLISM	KEGG_FOLATE_BIOSYNTHESIS	0.31763	1.04	0.367	3217	0.915	FPGS, DHFR, ALPI
Adherent RPMI	KEGG_SPHINGOLIPID_METABOLISM	KEGG_GLYOXYLATE_AND_DICARBOXYLATE_METABOLISM	0.31193	1.04	0.368	2800	0.904	MTHFD2, MTHFD1, PGP, GRHPR
Adherent RPMI	KEGG_OTHER_GLYCAN_DEGRADATION	KEGG_HISTIDINE_METABOLISM	0.31302	1.04	0.369	1791	0.851	LCMT1, CNDP1, UROC1
Adherent RPMI	KEGG_ETHER_LIPID_METABOLISM	KEGG_GLUTATHIONE_METABOLISM	0.31873	1.04	0.369	3226	0.878	GPX5, GSTA4, GGCT, GSTA3, GSTK1, GSTO2, LAP3, GCLC, GSTO1, GGT1, ANPEP, MGST3, GPX2, SRM, GSTM3
Adherent RPMI	KEGG_HISTIDINE_METABOLISM	KEGG_STEROID_BIOSYNTHESIS	0.32137	1.04	0.37	1311	0.979	SQLE, SC5D
Adherent RPMI	KEGG_HISTIDINE_METABOLISM	KEGG_VALINE_LEUCINE_AND_ISOLEUCINE_BIOSYNTHESIS	0.31531	1.04	0.37	778	0.979
Adherent RPMI	KEGG_ONE_CARBON_POOL_BY_FOLATE	KEGG_ARGININE_AND_PROLINE_METABOLISM	0.31144	1.04	0.37	4361	1	DAO, CKM, CPS1, GLUL, CKMT2, LAP3, AMD1, ARG2, NOS2, ODC1, ASS1, AGMAT, SAT2
Adherent RPMI	KEGG_DRUG_METABOLISM_CYTOCHROME_P450	KEGG_PROPANOATE_METABOLISM	0.31473	1.04	0.37	3196	1	LDHAL6B, ALDH6A1, SUCLG2, LDHB, MLYCD, LDHC, ACSS1
Adherent RPMI	KEGG_NICOTINATE_AND_NICOTINAMIDE_METABOLISM	KEGG_STARCH_AND_SUCROSE_METABOLISM	0.31747	1.04	0.371	4135	0.752	UGT1A9, ENPP1, G6PC2, UGT1A3, GYS2, GPI, AGL, UGT2B7, ENPP3, UGT2A3, UGT2B10, AMY2B, AMY2A, UGT1A4, UGT1A10, GUSB, PYGM, GBE1
Adherent RPMI	KEGG_FATTY_ACID_METABOLISM	KEGG_RIBOFLAVIN_METABOLISM	0.31708	1.04	0.372	3747	0.942	ACP2, MTMR6, MTMR7
Adherent RPMI	KEGG_STEROID_HORMONE_BIOSYNTHESIS	KEGG_ALPHA_LINOLENIC_ACID_METABOLISM	0.32098	1.04	0.373	4514	0.627	ACOX1, ACOX3, PLA2G5, PLA2G2E, PLA2G2D, PLA2G4E
Adherent RPMI	KEGG_PYRIMIDINE_METABOLISM	KEGG_STARCH_AND_SUCROSE_METABOLISM	0.31529	1.04	0.375	2638	0.823	UGT2B4, AMY2A, AMY2B, GPI, UGT2A3, PGM1, ENPP3, GANC, UGT1A3, AGL, UGT2B7, UGT2B28, HK2
Adherent RPMI	KEGG_STEROID_HORMONE_BIOSYNTHESIS	KEGG_FOLATE_BIOSYNTHESIS	0.31914	1.04	0.378	3474	0.627	FPGS, ALPI, GGH
Adherent RPMI	KEGG_LINOLEIC_ACID_METABOLISM	KEGG_GALACTOSE_METABOLISM	0.32098	1.04	0.38	3863	0.735	G6PC2, UGP2, G6PC, MGAM, GLB1, PGM2, GANC, GALT
Adherent RPMI	KEGG_TERPENOID_BACKBONE_BIOSYNTHESIS	KEGG_ETHER_LIPID_METABOLISM	0.30527	1.04	0.38	1979	0.701	LPCAT2, PLA2G2A, PLA2G4E, PAFAH2, PLA2G10, PLD2
Adherent RPMI	KEGG_GLYCOSAMINOGLYCAN_BIOSYNTHESIS_HEPARAN_SULFATE	KEGG_BUTANOATE_METABOLISM	0.31952	1.04	0.383	1613	0.853	AKR1B10, ECHS1, HMGCS2, ACSM4, PDHA2
Adherent RPMI	KEGG_PYRIMIDINE_METABOLISM	KEGG_OXIDATIVE_PHOSPHORYLATION	0.30559	1.04	0.388	3784	0.823	ATP6V1B2, UQCR10, COX6B1, ATP6V1A, SDHD, COX7C, UQCRFS1, NDUFB9, PPA1, NDUFS3, NDUFA9, SDHB, NDUFA4, UQCRC2, NDUFS2, NDUFV1, NDUFAB1, SDHC, NDUFB10, ATP6V0A2, COX10, COX17, ATP5MC3, NDUFB4, PPA2, NDUFS1, NDUFC1, COX6C, NDUFB7, ATP6V0C, NDUFB1, COX6A2, ATP6V1D, ATP6V0E2, NDUFA8, ATP6V0E1, NDUFA4L2, COX11, NDUFC2, NDUFA2
Adherent RPMI	KEGG_AMINO_SUGAR_AND_NUCLEOTIDE_SUGAR_METABOLISM	KEGG_ONE_CARBON_POOL_BY_FOLATE	0.3215	1.04	0.416	3718	0.61	MTHFD2, MTHFS, TYMS, MTR, MTHFR
Adherent RPMI	KEGG_ARGININE_AND_PROLINE_METABOLISM	KEGG_N_GLYCAN_BIOSYNTHESIS	0.32024	1.03	0.345	4635	1	ALG3, B4GALT1, ALG2, ST6GAL1, RPN1, DDOST, ALG9, B4GALT3, DPAGT1, DPM1, STT3A, MAN2A1, MGAT2, MAN1C1, DAD1, ALG8, DPM2
Adherent RPMI	KEGG_GLYCOLYSIS_GLUCONEOGENESIS	KEGG_AMINO_SUGAR_AND_NUCLEOTIDE_SUGAR_METABOLISM	0.31783	1.03	0.352	4048	0.977	FPGT, GNPNAT1, PGM1, GPI, GALE, UXS1, UGP2, GMPPA, NANS, GNE, GNPDA1, PGM3, GMPPB, GMDS, NANP
Adherent RPMI	KEGG_TERPENOID_BACKBONE_BIOSYNTHESIS	KEGG_BETA_ALANINE_METABOLISM	0.31368	1.03	0.361	579	0.723	DPYD
Adherent RPMI	KEGG_TERPENOID_BACKBONE_BIOSYNTHESIS	KEGG_NICOTINATE_AND_NICOTINAMIDE_METABOLISM	0.31042	1.03	0.363	4315	0.723	PNP, NNMT, ENPP3, NAMPT, NT5E, NMNAT1, NT5M, NT5C3A, NT5C1B
Adherent RPMI	KEGG_PHENYLALANINE_METABOLISM	KEGG_GLYCOSPHINGOLIPID_BIOSYNTHESIS_GANGLIO_SERIES	0.31928	1.03	0.368	4060	0.857	SLC33A1, ST6GALNAC5, ST8SIA5, HEXA
Adherent RPMI	KEGG_ASCORBATE_AND_ALDARATE_METABOLISM	KEGG_FATTY_ACID_METABOLISM	0.3049	1.03	0.371	4357	0.975	CYP4A11, ADH1B, ACADM, CPT1C, ECI2, ACOX1, ACADL, CPT1B, ACOX3, CYP4A22
Adherent RPMI	KEGG_GLYCEROPHOSPHOLIPID_METABOLISM	KEGG_BIOSYNTHESIS_OF_UNSATURATED_FATTY_ACIDS	0.30185	1.03	0.372	2974	0.624	SCD, FADS1, ACOX1, HADHA, ELOVL2, ACOT1
Adherent RPMI	KEGG_PYRUVATE_METABOLISM	KEGG_TYROSINE_METABOLISM	0.31543	1.03	0.372	2330	0.806	LCMT1, FAH, DBH, NAA80, DCT, HEMK1, AOX1
Adherent RPMI	KEGG_PORPHYRIN_AND_CHLOROPHYLL_METABOLISM	KEGG_ARGININE_AND_PROLINE_METABOLISM	0.30561	1.03	0.372	1383	0.818	AMD1, AGMAT, ARG2, ODC1, SRM
Adherent RPMI	KEGG_STEROID_BIOSYNTHESIS	KEGG_GALACTOSE_METABOLISM	0.31883	1.03	0.375	2920	0.668	PGM1, UGP2, GANC, G6PC2, PGM2, MGAM, B4GALT1, G6PC
Adherent RPMI	KEGG_GLYCOSAMINOGLYCAN_BIOSYNTHESIS_HEPARAN_SULFATE	KEGG_PROPANOATE_METABOLISM	0.31365	1.03	0.376	3311	0.881	ECHS1, SUCLG1, ACSS1, ACACB, ACSS2, LDHAL6B, LDHAL6A
Adherent RPMI	KEGG_O_GLYCAN_BIOSYNTHESIS	KEGG_GALACTOSE_METABOLISM	0.32782	1.03	0.378	1639	0.702	G6PC2, UGP2, G6PC, GALK1
Adherent RPMI	KEGG_OTHER_GLYCAN_DEGRADATION	KEGG_BETA_ALANINE_METABOLISM	0.31404	1.03	0.379	2338	0.875	DPYS, CNDP1, HADHA
Adherent RPMI	KEGG_BIOSYNTHESIS_OF_UNSATURATED_FATTY_ACIDS	KEGG_PANTOTHENATE_AND_COA_BIOSYNTHESIS	0.30945	1.03	0.382	5315	0.693	COASY, PANK2, PANK3, ENPP3, PPCDC, VNN1, PPCS
Adherent RPMI	KEGG_METABOLISM_OF_XENOBIOTICS_BY_CYTOCHROME_P450	KEGG_PROPANOATE_METABOLISM	0.32033	1.03	0.384	4952	1	ALDH6A1, SUCLG2, LDHC, MLYCD, ACSS1, LDHA, LDHB, LDHAL6B, PCCA, ACSS2, HADHA, SUCLA2
Adherent RPMI	KEGG_BIOSYNTHESIS_OF_UNSATURATED_FATTY_ACIDS	KEGG_SPHINGOLIPID_METABOLISM	0.31229	1.03	0.384	1989	0.693	SPTLC2, NEU4, KDSR, NEU2, UGT8, SMPD4, DEGS1, ACER2
Adherent RPMI	KEGG_GLYCOSAMINOGLYCAN_BIOSYNTHESIS_HEPARAN_SULFATE	KEGG_GLYCOSAMINOGLYCAN_DEGRADATION	0.32089	1.03	0.388	1281	0.881	HYAL1, SPAM1
Adherent RPMI	KEGG_FOLATE_BIOSYNTHESIS	KEGG_STEROID_BIOSYNTHESIS	0.30426	1.03	0.388	1270	1	SOAT2, HSD17B7, MSMO1
Adherent RPMI	KEGG_GLYCOSPHINGOLIPID_BIOSYNTHESIS_GLOBO_SERIES	KEGG_N_GLYCAN_BIOSYNTHESIS	0.31419	1.03	0.39	4165	0.751	MAN1C1, MAN1B1, DPM2, ST6GAL1, DPM1, MGAT1, DAD1, MGAT4B, DPAGT1, ALG2, ALG12, MGAT5B, ALG14, MGAT2, TUSC3, RPN1, RFT1, ALG3
Adherent RPMI	KEGG_CITRATE_CYCLE_TCA_CYCLE	KEGG_ETHER_LIPID_METABOLISM	0.31046	1.03	0.395	4591	0.776	LPCAT2, PLA2G2F, ENPP2, PAFAH2, LPCAT1, PLA2G2E, PLA2G2A, PLA2G3, PLA2G2D, PLPP3, CHPT1, PLA2G4E
Adherent RPMI	KEGG_CYSTEINE_AND_METHIONINE_METABOLISM	KEGG_PANTOTHENATE_AND_COA_BIOSYNTHESIS	0.31283	1.03	0.402	1867	0.689	DPYD, COASY
Adherent RPMI	KEGG_DRUG_METABOLISM_CYTOCHROME_P450	KEGG_GLYCOSAMINOGLYCAN_DEGRADATION	0.31629	1.03	0.407	3699	1	HEXA, IDUA, SGSH, GALNS, HYAL4, GLB1, HYAL3
Adherent RPMI	KEGG_STEROID_HORMONE_BIOSYNTHESIS	KEGG_LINOLEIC_ACID_METABOLISM	0.31528	1.03	0.413	4514	0.646	CYP1A2, CYP2C9, CYP2C18, CYP2E1, PLA2G5, PLA2G2E, CYP3A7, PLA2G2D, PLA2G4E, CYP2J2
Adherent RPMI	KEGG_NITROGEN_METABOLISM	KEGG_LYSINE_DEGRADATION	0.31194	1.02	0.358	323	0.998
Adherent RPMI	Oxidative_phosphorylation	KEGG_ONE_CARBON_POOL_BY_FOLATE	0.31432	1.02	0.376	3219	1	MTFMT, MTR, MTHFS, FTCD, DHFR
Adherent RPMI	KEGG_PANTOTHENATE_AND_COA_BIOSYNTHESIS	KEGG_VALINE_LEUCINE_AND_ISOLEUCINE_DEGRADATION	0.3113	1.02	0.38	1894	0.756	HADHA, HIBCH, ECHS1, HMGCS2, ACADS, PCCB
Adherent RPMI	KEGG_CITRATE_CYCLE_TCA_CYCLE	KEGG_RIBOFLAVIN_METABOLISM	0.31102	1.02	0.381	2739	0.801	MTMR6, ACP2, ACPP, ACP6, FLAD1
Adherent RPMI	KEGG_TAURINE_AND_HYPOTAURINE_METABOLISM	KEGG_NITROGEN_METABOLISM	0.31756	1.02	0.381	4236	0.797	ASNS, AMT, CA5A, CA9, CA12, CA4, GLUL
Adherent RPMI	KEGG_GLYCEROLIPID_METABOLISM	KEGG_PRIMARY_BILE_ACID_BIOSYNTHESIS	0.30121	1.02	0.387	266	1	HSD17B4
Adherent RPMI	KEGG_NICOTINATE_AND_NICOTINAMIDE_METABOLISM	KEGG_TYROSINE_METABOLISM	0.31732	1.02	0.387	2654	0.802	ADH5, ADH7, ADH1B, ALDH1A3, ALDH3B2, DCT, COMT
Adherent RPMI	KEGG_ONE_CARBON_POOL_BY_FOLATE	KEGG_GLYCOSAMINOGLYCAN_BIOSYNTHESIS_HEPARAN_SULFATE	0.29388	1.02	0.388	3246	1	NDST4, NDST2, EXTL2, HS6ST1, B3GAT1, EXT2, XYLT2
Adherent RPMI	KEGG_GLYCEROPHOSPHOLIPID_METABOLISM	KEGG_GLYOXYLATE_AND_DICARBOXYLATE_METABOLISM	0.30511	1.02	0.393	4671	0.643	MTHFD1, GLYCTK, HAO2, CS, HYI, MDH2, MTHFD2
Adherent RPMI	KEGG_GALACTOSE_METABOLISM	KEGG_GLYCOSAMINOGLYCAN_DEGRADATION	0.31654	1.02	0.394	150	0.661	HYAL1
Adherent RPMI	KEGG_GLYCOLYSIS_GLUCONEOGENESIS	KEGG_OXIDATIVE_PHOSPHORYLATION	0.31118	1.02	0.395	3271	1	NDUFA7, NDUFA2, COX7C, CYC1, ATP6V1B1, COX15, ATP6V1B2, NDUFC1, NDUFB7, UQCRB, COX6C, ATP6V1E2, ATP6V0C, NDUFS3, ATP6V1C1, UQCRC1, NDUFA5, NDUFB4, SDHB, SDHA, ATP6V0E1, NDUFS2, NDUFA9, COX5A, ATP6V1G1, NDUFA4, ATP6V0D2, NDUFB10, COX7A2L, COX5B, NDUFA8, NDUFB8, ATP6V1F, NDUFB9, NDUFB6, UQCRC2, ATP4B
Adherent RPMI	KEGG_ARGININE_AND_PROLINE_METABOLISM	KEGG_AMINO_SUGAR_AND_NUCLEOTIDE_SUGAR_METABOLISM	0.31177	1.02	0.398	3085	1	UXS1, NANP, MPI, NANS, AMDHD2, PMM2, GALE, UGP2, HEXA, PGM3, CMAS, GNPNAT1
Adherent RPMI	KEGG_FATTY_ACID_METABOLISM	KEGG_PRIMARY_BILE_ACID_BIOSYNTHESIS	0.30933	1.02	0.4	1993	1	CYP7B1, SLC27A5
Adherent RPMI	KEGG_METABOLISM_OF_XENOBIOTICS_BY_CYTOCHROME_P450	KEGG_PRIMARY_BILE_ACID_BIOSYNTHESIS	0.30644	1.02	0.402	3490	1	AKR1C4, CYP7B1, HSD17B4, AMACR
Adherent RPMI	KEGG_ALANINE_ASPARTATE_AND_GLUTAMATE_METABOLISM	KEGG_N_GLYCAN_BIOSYNTHESIS	0.31213	1.02	0.407	4630	1	B4GALT1, MAN2A1, DDOST, MGAT2, ALG9, ST6GAL1, ALG3, RPN1, MAN1A1, MGAT5B, MAN2A2, DAD1, STT3A, ALG10B, MGAT5, ALG11, MAN1C1
Adherent RPMI	KEGG_SULFUR_METABOLISM	KEGG_GLYOXYLATE_AND_DICARBOXYLATE_METABOLISM	0.31644	1.02	0.407	3836	0.833	MTHFD1, MTHFD2, HAO1, HAO2, GRHPR
Adherent RPMI	KEGG_VALINE_LEUCINE_AND_ISOLEUCINE_BIOSYNTHESIS	KEGG_LINOLEIC_ACID_METABOLISM	0.31607	1.02	0.414	4615	0.623	PLA2G2F, PLA2G2E, PLA2G4E, PLA2G12A, PLA2G3, PLA2G6, ALOX15, AKR1B10, CYP3A43, PLA2G4B, CYP2J2, CYP2C18, PLA2G2A
Adherent RPMI	KEGG_GLYCOSPHINGOLIPID_BIOSYNTHESIS_LACTO_AND_NEOLACTO_SERIES	KEGG_O_GLYCAN_BIOSYNTHESIS	0.3165	1.02	0.415	2004	0.721	C1GALT1, GALNT1, GALNT11, ST3GAL2, GALNT18
Adherent RPMI	KEGG_VALINE_LEUCINE_AND_ISOLEUCINE_DEGRADATION	KEGG_O_GLYCAN_BIOSYNTHESIS	0.3142	1.02	0.416	767	0.916	GCNT3, GALNT14, GALNT13, GALNT1
Adherent RPMI	KEGG_TYROSINE_METABOLISM	KEGG_BIOSYNTHESIS_OF_UNSATURATED_FATTY_ACIDS	0.31842	1.02	0.42	4170	0.962	SCD, FADS1, HACD1, ACOX1, ACOX3, ACOT2, YOD1, ACOT1
Adherent RPMI	KEGG_GLYOXYLATE_AND_DICARBOXYLATE_METABOLISM	KEGG_PRIMARY_BILE_ACID_BIOSYNTHESIS	0.30816	1.02	0.422	2398	0.961	SCP2, CYP7A1, HSD17B4
Adherent RPMI	KEGG_FOLATE_BIOSYNTHESIS	KEGG_PENTOSE_PHOSPHATE_PATHWAY	0.30227	1.02	0.424	2790	1	PGLS, RPIA, DERA, ALDOB, PGM2
Adherent RPMI	KEGG_TERPENOID_BACKBONE_BIOSYNTHESIS	KEGG_GLYCEROPHOSPHOLIPID_METABOLISM	0.31266	1.02	0.427	2373	0.746	PCYT1A, PTDSS1, AGPAT2, CHKA, LPCAT2, PLA2G2A, PLA2G4E, PEMT, LCLAT1, PCYT2, DGKZ, ADPRM, LCAT, GNPAT, PLA2G10, PLD2, PLA2G5, LPGAT1
Adherent RPMI	KEGG_ETHER_LIPID_METABOLISM	KEGG_GLYCOSPHINGOLIPID_BIOSYNTHESIS_GANGLIO_SERIES	0.31645	1.01	0.367	2367	0.959	SLC33A1, GLB1, ST6GALNAC3
Adherent RPMI	KEGG_NITROGEN_METABOLISM	KEGG_GLYCOSPHINGOLIPID_BIOSYNTHESIS_LACTO_AND_NEOLACTO_SERIES	0.30607	1.01	0.381	1558	1	FUT1, FUT7, B4GALT1, B3GNT2, ST8SIA1, ST3GAL6
Adherent RPMI	KEGG_METABOLISM_OF_XENOBIOTICS_BY_CYTOCHROME_P450	KEGG_CYSTEINE_AND_METHIONINE_METABOLISM	0.31266	1.01	0.393	3373	1	CBS, MTR, MTAP, LDHC, MAT2A, LDHA, LDHB
Adherent RPMI	KEGG_DRUG_METABOLISM_OTHER_ENZYMES	KEGG_ASCORBATE_AND_ALDARATE_METABOLISM	0.30842	1.01	0.397	2539	0.705	UGT2B17, UGT2A1, UGT1A8, UGT2B4, UGT2B28
Adherent RPMI	KEGG_STARCH_AND_SUCROSE_METABOLISM	KEGG_OTHER_GLYCAN_DEGRADATION	0.30784	1.01	0.399	2555	0.842	ENGASE, FUCA2, MANBA, NEU4
Adherent RPMI	KEGG_GLYCOSPHINGOLIPID_BIOSYNTHESIS_GLOBO_SERIES	KEGG_FOLATE_BIOSYNTHESIS	0.31076	1.01	0.403	13	0.801
Adherent RPMI	KEGG_GALACTOSE_METABOLISM	KEGG_LINOLEIC_ACID_METABOLISM	0.30189	1.01	0.405	3419	0.682	PLA2G2E, PLA2G5, CYP2J2, AKR1B10, PLA2G2A, ALOX15, PLA2G4E
Adherent RPMI	KEGG_GLUTATHIONE_METABOLISM	KEGG_STEROID_BIOSYNTHESIS	0.30316	1.01	0.407	2173	1	FDFT1, HSD17B7
Adherent RPMI	KEGG_PENTOSE_PHOSPHATE_PATHWAY	KEGG_RETINOL_METABOLISM	0.31182	1.01	0.408	4775	0.848	UGT2B4, UGT2A1, CYP1A1, CYP4A11, UGT1A3, DHRS4L2, CYP4A22, UGT1A8, DHRS9, UGT1A6, ADH1B, UGT1A5, UGT1A9, ADH7, RDH8, UGT2B7, UGT2B11, RDH5, DHRS4, RDH10, UGT2B28, UGT2B10, CYP1A2, UGT1A1, CYP2C19, DHRS3, CYP2A13, CYP2C9
Adherent RPMI	KEGG_BUTANOATE_METABOLISM	KEGG_VALINE_LEUCINE_AND_ISOLEUCINE_DEGRADATION	0.30644	1.01	0.41	1922	0.996	ACAT2, ACADM, HIBADH, ALDH6A1, ACAA2, ACADSB, IL4I1
Adherent RPMI	KEGG_ALPHA_LINOLENIC_ACID_METABOLISM	KEGG_CYSTEINE_AND_METHIONINE_METABOLISM	0.31156	1.01	0.411	2640	0.846	MTR, MPST, CBS, MAT2B, AHCYL2
Adherent RPMI	KEGG_LINOLEIC_ACID_METABOLISM	KEGG_CITRATE_CYCLE_TCA_CYCLE	0.30948	1.01	0.412	5618	0.802	PC, SDHB, PDHB, SUCLA2, ACO1, ACO2, MDH1, SDHC
Adherent RPMI	KEGG_OTHER_GLYCAN_DEGRADATION	KEGG_AMINO_SUGAR_AND_NUCLEOTIDE_SUGAR_METABOLISM	0.31053	1.01	0.413	3954	0.933	MPI, GMPPA, GNPNAT1, UGP2, PGM3, GMPPB, PGM1, NANP, HEXA, PMM2, GALE, CYB5R3, HK1, CMAS
Adherent RPMI	KEGG_NICOTINATE_AND_NICOTINAMIDE_METABOLISM	KEGG_GLYCOSYLPHOSPHATIDYLINOSITOL_GPI_ANCHOR_BIOSYNTHESIS	0.30065	1.01	0.413	2505	0.829	DPM2, PIGT, PIGW, PIGG, PGAP1
Adherent RPMI	KEGG_ASCORBATE_AND_ALDARATE_METABOLISM	KEGG_PENTOSE_AND_GLUCURONATE_INTERCONVERSIONS	0.30317	1.01	0.414	4176	1	UGP2, RPE, DCXR, RPEL1, UGT1A8, UGT1A3, UGT1A4, UGT2B28, GUSB
Adherent RPMI	KEGG_GLYCOSAMINOGLYCAN_BIOSYNTHESIS_KERATAN_SULFATE	KEGG_INOSITOL_PHOSPHATE_METABOLISM	0.31164	1.01	0.417	2717	0.879	SYNJ1, PIK3CD, PLCB4, PLCB3, IPPK, MINPP1, PLCB1, IPMK, PIP5K1A, ITPK1, PTEN, INPP1, INPP5K
Adherent RPMI	KEGG_GLYCINE_SERINE_AND_THREONINE_METABOLISM	KEGG_OTHER_GLYCAN_DEGRADATION	0.30718	1.01	0.418	2207	0.849	HEXA, NEU2, FUCA2, FUCA1
Adherent RPMI	KEGG_STEROID_BIOSYNTHESIS	KEGG_VALINE_LEUCINE_AND_ISOLEUCINE_DEGRADATION	0.31165	1.01	0.42	4781	0.707	HMGCL, OXCT2, HADHA, ACAA2, MCCC1, ACADS, ALDH6A1, MCCC2, PCCB, IVD, HADHB, BCKDHB
Adherent RPMI	KEGG_GLYCOSAMINOGLYCAN_BIOSYNTHESIS_HEPARAN_SULFATE	KEGG_TAURINE_AND_HYPOTAURINE_METABOLISM	0.31879	1.01	0.42	2169	0.94	GGT7
Adherent RPMI	KEGG_PENTOSE_AND_GLUCURONATE_INTERCONVERSIONS	KEGG_GLYCOSAMINOGLYCAN_BIOSYNTHESIS_KERATAN_SULFATE	0.3099	1.01	0.423	1014	0.848	B4GALT1
Adherent RPMI	KEGG_GLYCOSAMINOGLYCAN_DEGRADATION	Core_Glycolysis	0.29613	1.01	0.426	3747	0.847	GAPDH, BPGM, TPI1, HK2, GPI, PFKL, ENO2
Adherent RPMI	KEGG_VALINE_LEUCINE_AND_ISOLEUCINE_BIOSYNTHESIS	KEGG_GLYCEROLIPID_METABOLISM	0.31259	1.01	0.433	3758	0.644	GPAT4, GPAT2, AGPAT2, PLPP1, AGK, GK2, PLPP3, LIPC, MGLL, DGKE, LIPF, LCLAT1
Adherent RPMI	KEGG_FRUCTOSE_AND_MANNOSE_METABOLISM	KEGG_NICOTINATE_AND_NICOTINAMIDE_METABOLISM	0.30847	1	0.391	3093	0.868	PNP, NADK, NMNAT2, NT5E, NNMT, NMRK1, NT5C1A
Adherent RPMI	KEGG_GALACTOSE_METABOLISM	KEGG_AMINO_SUGAR_AND_NUCLEOTIDE_SUGAR_METABOLISM	0.29701	1	0.394	3876	0.705	GPI, FPGT, GALE, GNPNAT1, PGM1, UGP2, GMPPB, PGM3, UXS1, GMPPA, GNPDA1
Adherent RPMI	KEGG_ASCORBATE_AND_ALDARATE_METABOLISM	KEGG_FRUCTOSE_AND_MANNOSE_METABOLISM	0.3089	1	0.396	1996	1	GMDS, MPI, PMM2, GMPPA, MTMR6, PFKFB2, ALDOC
Adherent RPMI	KEGG_STARCH_AND_SUCROSE_METABOLISM	KEGG_AMINOACYL_TRNA_BIOSYNTHESIS	0.30397	1	0.403	517	0.866	PSTK, SEPSECS
Adherent RPMI	KEGG_BETA_ALANINE_METABOLISM	KEGG_GLUTATHIONE_METABOLISM	0.30021	1	0.404	1334	0.891	GSTA3, PGD, GSTO1, GSTM3, GSTA4, GSTA2, RRM1, GCLC
Adherent RPMI	KEGG_PENTOSE_PHOSPHATE_PATHWAY	KEGG_INOSITOL_PHOSPHATE_METABOLISM	0.3095	1	0.409	2603	0.875	PLCB4, PIK3CB, PIK3CD, ITPKA, INPP4A, PLCG1, IMPA1, INPP5K, INPP1, PLCB1, TPI1, PIK3C2G, ITPK1, PIP5K1C
Adherent RPMI	KEGG_SELENOAMINO_ACID_METABOLISM	KEGG_NITROGEN_METABOLISM	0.30145	1	0.413	804	1	CA3, GLUL, CA12
Adherent RPMI	KEGG_SULFUR_METABOLISM	KEGG_FOLATE_BIOSYNTHESIS	0.31542	1	0.421	4245	0.886	DHFR, FPGS, ALPI, GCH1
Adherent RPMI	KEGG_CYSTEINE_AND_METHIONINE_METABOLISM	KEGG_NICOTINATE_AND_NICOTINAMIDE_METABOLISM	0.30308	1	0.425	1294	0.757	AOX1, NMRK1, PNP, NUDT12
Adherent RPMI	KEGG_GLYCOSYLPHOSPHATIDYLINOSITOL_GPI_ANCHOR_BIOSYNTHESIS	KEGG_GLUTATHIONE_METABOLISM	0.29935	1	0.425	2029	1	GGT1, GCLM, GGCT, ODC1, GGT5, GPX6, GSTM2, GGT7
Adherent RPMI	KEGG_ASCORBATE_AND_ALDARATE_METABOLISM	KEGG_GLYCOSAMINOGLYCAN_BIOSYNTHESIS_KERATAN_SULFATE	0.30705	1	0.43	908	1	FUT8
Adherent RPMI	KEGG_STEROID_HORMONE_BIOSYNTHESIS	KEGG_BIOSYNTHESIS_OF_UNSATURATED_FATTY_ACIDS	0.30155	1	0.439	2037	0.708	ACOX1, HADHA, ACOX3, SCD
Adherent RPMI	KEGG_FOLATE_BIOSYNTHESIS	KEGG_CYSTEINE_AND_METHIONINE_METABOLISM	0.29239	1	0.457	1343	1	MTAP, LDHB, LDHAL6A, APIP
Adherent RPMI	KEGG_SULFUR_METABOLISM	KEGG_PORPHYRIN_AND_CHLOROPHYLL_METABOLISM	0.30417	0.999	0.395	3058	0.888	UGT2A1, ALAS1, ALAD, UGT1A5, UGT2B15, UGT2B11, UGT1A8, COX15, BLVRB, BLVRA, HMOX2
Adherent RPMI	KEGG_TYROSINE_METABOLISM	KEGG_CYSTEINE_AND_METHIONINE_METABOLISM	0.30932	0.999	0.419	1229	1	AMD1, MTR, APIP
Adherent RPMI	KEGG_STARCH_AND_SUCROSE_METABOLISM	KEGG_NITROGEN_METABOLISM	0.29849	0.999	0.424	4108	0.868	CA2, CA1, CA3, CTH, ASNS, CA13
Adherent RPMI	KEGG_DRUG_METABOLISM_OTHER_ENZYMES	KEGG_TYROSINE_METABOLISM	0.30039	0.999	0.429	1434	0.728	METTL6, FAH, DCT, ADH4, LCMT1
Adherent RPMI	Oxidative_phosphorylation	KEGG_CYSTEINE_AND_METHIONINE_METABOLISM	0.30861	0.998	0.413	4197	1	APIP, MTR, MAT2A, MAT2B, CTH, LDHB, AHCY, LDHC
Adherent RPMI	KEGG_GLYCOSAMINOGLYCAN_BIOSYNTHESIS_CHONDROITIN_SULFATE	KEGG_SELENOAMINO_ACID_METABOLISM	0.31375	0.997	0.422	5180	0.771	SEPHS2, GGT6, GGT7, METTL6, GGT1, PAPSS1, MAT1A, METTL2B, LCMT1, LCMT2, HEMK1
Adherent RPMI	KEGG_DRUG_METABOLISM_OTHER_ENZYMES	KEGG_INOSITOL_PHOSPHATE_METABOLISM	0.30902	0.997	0.423	4162	0.732	INPP1, TPI1, PIK3CB, PIK3C2G, IMPA2, PLCB1, PLCB4, PIKFYVE, PLCD1, IPPK, PLCG2, ISYNA1, ITPKA, PLCG1, INPP5K, PIK3C3, PIP5K1B, PTEN, ITPK1, IMPA1, INPP4B, INPP4A
Adherent RPMI	KEGG_GLYCEROPHOSPHOLIPID_METABOLISM	KEGG_BETA_ALANINE_METABOLISM	0.30255	0.996	0.427	5581	0.69	ECHS1, HADHA, AOC3, DPYD, GAD1, SRM, AOC2
Adherent RPMI	KEGG_GLYOXYLATE_AND_DICARBOXYLATE_METABOLISM	KEGG_FOLATE_BIOSYNTHESIS	0.3032	0.995	0.418	5843	1	GGH, ALPL, GCH1, ALPI, PTS, FPGS
Adherent RPMI	KEGG_GALACTOSE_METABOLISM	KEGG_ASCORBATE_AND_ALDARATE_METABOLISM	0.30556	0.994	0.429	2353	0.717	UGT2B10, UGT2A3, UGT2B7, UGT1A8, UGT1A3
Adherent RPMI	KEGG_NITROGEN_METABOLISM	KEGG_PRIMARY_BILE_ACID_BIOSYNTHESIS	0.29553	0.994	0.429	3608	1	CYP7B1, SLC27A5, HSD17B4, SCP2, AMACR
Adherent RPMI	KEGG_GLYCOSPHINGOLIPID_BIOSYNTHESIS_GLOBO_SERIES	KEGG_NICOTINATE_AND_NICOTINAMIDE_METABOLISM	0.29526	0.994	0.435	4229	0.837	NT5C, NADK, NAMPT, ENPP3, NT5C1B, NMNAT2, NNT, ENPP1
Adherent RPMI	KEGG_GLYCINE_SERINE_AND_THREONINE_METABOLISM	KEGG_PURINE_METABOLISM	0.30098	0.994	0.436	4432	0.892	ENTPD4, ENTPD6, POLA2, PDE10A, ADCY1, XDH, DGUOK, ADSL, GMPS, PDE6B, ATIC, NME3, PDE8B, POLD3, PFAS, ADPRM, PAICS, ADA, PNPT1, DCK, ENTPD1, PDE2A, AK5, PDE1A, NME1, AMPD3, AMPD2, PNP, PDE6D, GMPR2, GUCY1A2, NT5C1A, NME2, ENTPD3, NME6, ADCY2, PPAT, PRPS1L1, GUCY1A1, PDE9A, GART, AK1, ADCY9, GUCY2C, AK4, RRM1, IMPDH2, ENTPD5, ADCY6, AK2
Adherent RPMI	KEGG_PENTOSE_AND_GLUCURONATE_INTERCONVERSIONS	KEGG_CITRATE_CYCLE_TCA_CYCLE	0.30184	0.993	0.444	4142	0.892	SUCLG2, FH, SDHA, PDHB, PCK2, PDHA2, PCK1
Adherent RPMI	KEGG_FRUCTOSE_AND_MANNOSE_METABOLISM	KEGG_PENTOSE_AND_GLUCURONATE_INTERCONVERSIONS	0.30967	0.992	0.415	2530	0.888	RPE, RPEL1, UGT1A8, UGT1A3, GUSB, CRYL1, UGP2
Adherent RPMI	KEGG_PROPANOATE_METABOLISM	KEGG_RIBOFLAVIN_METABOLISM	0.29725	0.992	0.422	2840	0.989	ACP2, MTMR6
Adherent RPMI	KEGG_GLYCOLYSIS_GLUCONEOGENESIS	KEGG_ETHER_LIPID_METABOLISM	0.3085	0.992	0.43	2764	1	PLA2G2E, LPCAT2, PLPP2, PLA2G5, PLA2G2A, PLPP3, ENPP2, PAFAH2, CHPT1
Adherent RPMI	KEGG_Core_Glycolysis	KEGG_INOSITOL_PHOSPHATE_METABOLISM	0.30159	0.992	0.434	1326	0.8	PIK3CD, INPP5K, TPI1, IMPA1, PIK3CB, INPP4A, SYNJ1, ITPKA
Adherent RPMI	KEGG_SPHINGOLIPID_METABOLISM	KEGG_NICOTINATE_AND_NICOTINAMIDE_METABOLISM	0.28783	0.992	0.436	913	1	NADK, NMNAT1
Adherent RPMI	KEGG_DRUG_METABOLISM_CYTOCHROME_P450	KEGG_SPHINGOLIPID_METABOLISM	0.30202	0.992	0.45	4240	1	ARSA, NEU4, B4GALT6, SGMS2, ACER1, SPHK2, SMPD2, SGPP2, UGCG, SPTLC2, ACER2, GLB1, ASAH1, DEGS2
Adherent RPMI	KEGG_SELENOAMINO_ACID_METABOLISM	KEGG_FOLATE_BIOSYNTHESIS	0.29743	0.991	0.412	1960	1	GGH, PTS
Adherent RPMI	KEGG_LINOLEIC_ACID_METABOLISM	KEGG_INOSITOL_PHOSPHATE_METABOLISM	0.3083	0.991	0.447	2946	0.85	PIK3CA, ISYNA1, PIK3C2A, PLCD1, INPP5J, PLCG1, PLCE1, PIK3C3, MIOX, IMPA2, PLCB1, PLCB4, INPP4A, IPMK, PLCB3
Adherent RPMI	KEGG_STARCH_AND_SUCROSE_METABOLISM	KEGG_GLYCOSAMINOGLYCAN_DEGRADATION	0.30405	0.99	0.413	1245	0.892	SPAM1, HYAL1
Adherent RPMI	KEGG_GLYCEROPHOSPHOLIPID_METABOLISM	KEGG_OXIDATIVE_PHOSPHORYLATION	0.29926	0.99	0.421	4154	0.704	NDUFB7, CYC1, UQCRC1, UQCRFS1, NDUFB10, UQCRQ, SDHB, COX8A, COX7C, COX4I1, NDUFA2, ATP6V0B, COX5B, SDHA, NDUFA9, NDUFS2, NDUFA4, NDUFS8, ATP6V1F, NDUFS6, NDUFC1, NDUFB4, NDUFS5, ATP6V0A1, ATP5F1C, COX11, NDUFB6, COX10, NDUFC2, ATP6V1B1, SDHD, NDUFS4, ATP6V1G1, NDUFA8, ATP4A, NDUFA10, NDUFV2, COX15, NDUFB3, ATP6V0D2, NDUFB8, NDUFA6, NDUFA5, COX6A1
Adherent RPMI	KEGG_PRIMARY_BILE_ACID_BIOSYNTHESIS	Core_Glycolysis	0.30762	0.99	0.429	4538	0.851	BPGM, PFKM, ALDOA, ENO2, GAPDH, HK3, ENO3, PGAM2, PGK2
Adherent RPMI	KEGG_Core_Glycolysis	KEGG_TERPENOID_BACKBONE_BIOSYNTHESIS	0.30579	0.99	0.437	1107	0.803	HMGCS2, PMVK
Adherent RPMI	KEGG_PHENYLALANINE_METABOLISM	KEGG_STARCH_AND_SUCROSE_METABOLISM	0.30184	0.99	0.451	1977	0.964	UXS1, UGP2, G6PC2, UGT2A1, SI, PYGB, UGT1A6, PGM2L1, PYGM
Adherent RPMI	KEGG_FRUCTOSE_AND_MANNOSE_METABOLISM	KEGG_INOSITOL_PHOSPHATE_METABOLISM	0.30527	0.989	0.42	2393	0.897	ITPKA, PIK3CD, PLCB1, PIK3CB, PLCG1, INPP5K, SYNJ1, PTEN, ITPK1, MINPP1, PIP5K1B, IMPA1
Adherent RPMI	KEGG_SELENOAMINO_ACID_METABOLISM	KEGG_ARACHIDONIC_ACID_METABOLISM	0.29284	0.989	0.434	2462	1	PTGES, TBXAS1, EPHX2, GPX2, ALOX5, PLA2G2F, GPX6, LTA4H, CYP2J2, AKR1C3, PLA2G2A
Adherent RPMI	KEGG_STEROID_HORMONE_BIOSYNTHESIS	KEGG_GALACTOSE_METABOLISM	0.30262	0.989	0.438	2687	0.731	G6PC2, UGP2, PGM2, GALT
Adherent RPMI	KEGG_AMINOACYL_TRNA_BIOSYNTHESIS	KEGG_FRUCTOSE_AND_MANNOSE_METABOLISM	0.30658	0.989	0.449	1195	0.712	TPI1, HK2, PMM1, GMDS, PFKFB4
Adherent RPMI	KEGG_GLYCEROLIPID_METABOLISM	KEGG_FRUCTOSE_AND_MANNOSE_METABOLISM	0.30285	0.988	0.438	1519	1	MPI, GMPPB, PMM2, GMDS, MTMR6, GMPPA
Adherent RPMI	KEGG_GLYOXYLATE_AND_DICARBOXYLATE_METABOLISM	KEGG_CYSTEINE_AND_METHIONINE_METABOLISM	0.29699	0.988	0.439	2439	1	CTH, LDHC, AMD1, LDHB, MTR
Adherent RPMI	KEGG_BIOSYNTHESIS_OF_UNSATURATED_FATTY_ACIDS	KEGG_ASCORBATE_AND_ALDARATE_METABOLISM	0.30107	0.988	0.45	2386	0.787	UGT1A4, UGT1A8, UGT2B7, UGT1A9
Adherent RPMI	KEGG_STEROID_BIOSYNTHESIS	KEGG_GLYCOSAMINOGLYCAN_BIOSYNTHESIS_CHONDROITIN_SULFATE	0.30869	0.988	0.455	2424	0.754	CHST14, B3GAT2, CHPF2, UST, CHSY1
Adherent RPMI	KEGG_ARACHIDONIC_ACID_METABOLISM	KEGG_AMINO_SUGAR_AND_NUCLEOTIDE_SUGAR_METABOLISM	0.30445	0.988	0.461	2904	1	PMM2, UXS1, UAP1, GNPDA2, NANS, CMAS, GNE, NANP, UGP2, GNPNAT1, GALT, PGM3
Adherent RPMI	KEGG_GLYCEROPHOSPHOLIPID_METABOLISM	KEGG_ARACHIDONIC_ACID_METABOLISM	0.28996	0.987	0.422	1694	0.711	PLA2G5, GPX5, CYP4F2, CYP2E1, ALOX5, PLA2G2A, PTGDS, PLA2G4E, CYP2U1
Adherent RPMI	KEGG_GLYCOSPHINGOLIPID_BIOSYNTHESIS_GANGLIO_SERIES	KEGG_BUTANOATE_METABOLISM	0.30558	0.987	0.431	4001	0.845	AACS, PDHA2, HMGCL, HADH, BDH1, HADHA, ACSM1, ECHS1
Adherent RPMI	KEGG_GLYOXYLATE_AND_DICARBOXYLATE_METABOLISM	KEGG_VALINE_LEUCINE_AND_ISOLEUCINE_BIOSYNTHESIS	0.3009	0.987	0.435	3461	1	IARS2
Adherent RPMI	KEGG_PRIMARY_BILE_ACID_BIOSYNTHESIS	KEGG_STARCH_AND_SUCROSE_METABOLISM	0.29896	0.987	0.444	3449	0.858	GBE1, UXS1, UGP2, GYS1, UGT1A8, UGT1A1, HK3, ENPP3, UGT2B10, G6PC2, GUSB, UGDH, UGT2A3, GYS2, G6PC
Adherent RPMI	KEGG_GLYCEROLIPID_METABOLISM	KEGG_PYRIMIDINE_METABOLISM	0.302	0.987	0.452	2463	1	CMPK1, DUT, RRM1, TYMS, RRM2B, ITPA, NME1, CAD, CTPS1, RRM2, UMPS, DPYD, DCTD, POLE2, TYMP, DHODH
Adherent RPMI	KEGG_ARACHIDONIC_ACID_METABOLISM	KEGG_GLYOXYLATE_AND_DICARBOXYLATE_METABOLISM	0.30869	0.986	0.433	1329	1	HAO2, MTHFD1
Adherent RPMI	Oxidative_phosphorylation	KEGG_TRYPTOPHAN_METABOLISM	0.30488	0.986	0.442	298	1	HADH, TPH2
Adherent RPMI	KEGG_GLYCOSAMINOGLYCAN_BIOSYNTHESIS_HEPARAN_SULFATE	KEGG_NICOTINATE_AND_NICOTINAMIDE_METABOLISM	0.30588	0.986	0.443	1352	1	NT5C2, NMNAT1, NMNAT2, NT5C1B, NT5C3A
Adherent RPMI	KEGG_GLYCEROPHOSPHOLIPID_METABOLISM	KEGG_GLYCOSPHINGOLIPID_BIOSYNTHESIS_LACTO_AND_NEOLACTO_SERIES	0.30036	0.985	0.413	2461	0.715	B3GNT5, FUT7, B4GALT3, GCNT2, B3GALT5
Adherent RPMI	KEGG_DRUG_METABOLISM_OTHER_ENZYMES	KEGG_OXIDATIVE_PHOSPHORYLATION	0.30149	0.985	0.453	4464	0.759	ATP6V1G1, CYC1, NDUFB7, ATP6V1E2, ATP6V1B1, COX6C, ATP6V0D2, COX7C, ATP12A, SDHA, ATP6V0B, UQCRFS1, ATP6V1D, COX8A, ATP6V1H, SDHB, UQCRQ, UQCRC1, NDUFS3, ATP5MC1, ATP6V1E1, UQCRC2, ATP6V1B2, NDUFB2, NDUFS4, COX4I1, NDUFA2, ATP4A, NDUFA5, NDUFS6, ATP5PO, UQCRB, ATP6V1A, NDUFB10, COX15, UQCR10, COX6A2, ATP6V0E1, NDUFC2, ATP6V0E2, ATP6V0A4
Adherent RPMI	KEGG_DRUG_METABOLISM_OTHER_ENZYMES	KEGG_BUTANOATE_METABOLISM	0.30827	0.985	0.461	1487	0.759	PDHA2, HADHA, PDHB, ACSM2A
Adherent RPMI	KEGG_TRYPTOPHAN_METABOLISM	KEGG_GLYCOSPHINGOLIPID_BIOSYNTHESIS_GANGLIO_SERIES	0.29278	0.985	0.464	1818	1	ST8SIA5, SLC33A1, ST8SIA1
Adherent RPMI	KEGG_PYRUVATE_METABOLISM	KEGG_AMINOACYL_TRNA_BIOSYNTHESIS	0.30386	0.985	0.468	2047	0.921	FARSA, DARS2, WARS2
Adherent RPMI	KEGG_O_GLYCAN_BIOSYNTHESIS	KEGG_GLUTATHIONE_METABOLISM	0.3094	0.984	0.454	2504	0.808	GGCT, GSTO2, GCLC, GGT1, GGT6, GSTO1, GSTM3, RRM2B
Adherent RPMI	KEGG_RIBOFLAVIN_METABOLISM	KEGG_BUTANOATE_METABOLISM	0.29336	0.983	0.416	4191	1	EHHADH, HADH, HMGCS2, ACSM4, ACAT2, PDHA2, HMGCS1, ACSM1, ACAT1
Adherent RPMI	KEGG_ALPHA_LINOLENIC_ACID_METABOLISM	KEGG_ALPHA_LINOLENIC_ACID_METABOLISM	0.2926	0.983	0.418	3447	0.918	ACOX1, PLA2G5, PLA2G2A, PLA2G6, PLA2G4E
Adherent RPMI	KEGG_NICOTINATE_AND_NICOTINAMIDE_METABOLISM	KEGG_PENTOSE_AND_GLUCURONATE_INTERCONVERSIONS	0.30729	0.983	0.426	4135	0.894	UGT1A9, UGT1A3, DCXR, UGT2B7, UGT2A3, UGT2B10, UGT1A4, UGT1A10, GUSB
Adherent RPMI	KEGG_PRIMARY_BILE_ACID_BIOSYNTHESIS	KEGG_GALACTOSE_METABOLISM	0.30338	0.983	0.439	3589	0.868	UGP2, B4GALT1, PFKM, LALBA, HK3, G6PC2, GALK2, G6PC
Adherent RPMI	KEGG_GLYCOSAMINOGLYCAN_DEGRADATION	KEGG_SULFUR_METABOLISM	0.29661	0.983	0.448	2382	0.919	SULT1A1, SULT1A4, CHST11
Adherent RPMI	KEGG_INOSITOL_PHOSPHATE_METABOLISM	KEGG_ETHER_LIPID_METABOLISM	0.28557	0.982	0.422	1000	1	PLA2G5, PLA2G3, PAFAH1B1
Adherent RPMI	KEGG_BUTANOATE_METABOLISM	KEGG_BIOSYNTHESIS_OF_UNSATURATED_FATTY_ACIDS	0.29571	0.982	0.423	3924	1	SCD, ACOT2, ACOX1, YOD1, HACD1, ACAA1, FADS1, ACOX3, ACOT4
Adherent RPMI	KEGG_FOLATE_BIOSYNTHESIS	KEGG_SPHINGOLIPID_METABOLISM	0.29078	0.982	0.426	2593	1	SMPD2, GALC, ACER1, UGCG, SMPD3, SMPD4, SPTLC2, SPTLC1, SGPP1
Adherent RPMI	KEGG_DRUG_METABOLISM_OTHER_ENZYMES	KEGG_RIBOFLAVIN_METABOLISM	0.29863	0.982	0.426	11460	0.765	RFK, MTMR6, FLAD1, MTMR7, MTMR2, ENPP1, ENPP3, TYR, ACPP, ACP2, ACP4, ACP6, ACP5, ACP1
Adherent RPMI	KEGG_N_GLYCAN_BIOSYNTHESIS	KEGG_ARACHIDONIC_ACID_METABOLISM	0.29882	0.982	0.443	3039	0.82	GGT1, GPX2, CYP2C19, CYP4F2, CYP2J2, ALOX5, GGT7, TBXAS1, CYP2C9, PLA2G3, GGT6, GPX5, GPX6
Adherent RPMI	KEGG_PENTOSE_PHOSPHATE_PATHWAY	KEGG_BUTANOATE_METABOLISM	0.30303	0.982	0.47	1891	0.92	PDHA2, ACSM4, BDH2, HMGCL, OXCT2, HADHA
Adherent RPMI	KEGG_FRUCTOSE_AND_MANNOSE_METABOLISM	KEGG_TYROSINE_METABOLISM	0.2903	0.981	0.419	3298	0.919	LCMT2, TRMT11, METTL6, ADH7, FAH, METTL2B, LCMT1, NAA80, AOX1
Adherent RPMI	KEGG_ALPHA_LINOLENIC_ACID_METABOLISM	KEGG_TAURINE_AND_HYPOTAURINE_METABOLISM	0.29995	0.981	0.434	5532	0.924	GGT1, BAAT, CSAD, GGT6
Adherent RPMI	KEGG_NICOTINATE_AND_NICOTINAMIDE_METABOLISM	KEGG_PROPANOATE_METABOLISM	0.29758	0.98	0.43	1707	0.902	LDHB, HADHA, PCCB
Adherent RPMI	KEGG_RIBOFLAVIN_METABOLISM	KEGG_SELENOAMINO_ACID_METABOLISM	0.29516	0.98	0.435	1829	1	SEPHS2, SEPHS1, TRMT11, LCMT1
Adherent RPMI	KEGG_GLYCOSPHINGOLIPID_BIOSYNTHESIS_GANGLIO_SERIES	KEGG_GLYCOSAMINOGLYCAN_DEGRADATION	0.30368	0.979	0.443	1939	0.864	HYAL1, GNS
Adherent RPMI	KEGG_PORPHYRIN_AND_CHLOROPHYLL_METABOLISM	KEGG_RIBOFLAVIN_METABOLISM	0.28803	0.979	0.444	1998	0.96	MTMR6, RFK, ACPP
Adherent RPMI	KEGG_AMINO_SUGAR_AND_NUCLEOTIDE_SUGAR_METABOLISM	KEGG_FRUCTOSE_AND_MANNOSE_METABOLISM	0.30477	0.979	0.452	1841	0.734	MTMR6, ALDOA, GMPPB, SORD, TPI1, AKR1B10
Adherent RPMI	KEGG_RETINOL_METABOLISM	KEGG_GLYCOSAMINOGLYCAN_BIOSYNTHESIS_KERATAN_SULFATE	0.30217	0.979	0.456	5176	1	B3GNT2, B4GALT3, ST3GAL2, ST3GAL1, B4GALT1, CHST1
Adherent RPMI	KEGG_PYRUVATE_METABOLISM	KEGG_BUTANOATE_METABOLISM	0.2959	0.979	0.466	4117	0.936	HMGCS2, OXCT2, ACSM4, BDH2, HMGCL, BDH1, AACS, HADHA, PDHA2, ACAT2
Adherent RPMI	KEGG_FOLATE_BIOSYNTHESIS	KEGG_NICOTINATE_AND_NICOTINAMIDE_METABOLISM	0.29083	0.978	0.43	3630	1	NT5E, ENPP3, NADK, NNT, BST1, NUDT12
Adherent RPMI	Oxidative_phosphorylation	KEGG_ASCORBATE_AND_ALDARATE_METABOLISM	0.30148	0.978	0.457	1100	1	UGT1A3, UGT2B17, UGT1A7
Adherent RPMI	KEGG_PHENYLALANINE_METABOLISM	KEGG_FRUCTOSE_AND_MANNOSE_METABOLISM	0.2964	0.977	0.445	2516	1	MPI, FBP1, PHPT1, PMM2, PMM1, GMPPB, ALDOC, PFKFB3
Adherent RPMI	KEGG_ETHER_LIPID_METABOLISM	KEGG_ARACHIDONIC_ACID_METABOLISM	0.29649	0.977	0.452	1631	1	GPX5, CYP4F2, PLA2G5, EPHX2, CYP2C9, PLA2G2E, CYP4A22, ALOX5, CYP2E1, PTGDS, PLA2G6
Adherent RPMI	KEGG_NICOTINATE_AND_NICOTINAMIDE_METABOLISM	KEGG_LYSINE_DEGRADATION	0.30539	0.977	0.457	1707	0.91	HADHA
Adherent RPMI	KEGG_SELENOAMINO_ACID_METABOLISM	KEGG_NICOTINATE_AND_NICOTINAMIDE_METABOLISM	0.29061	0.977	0.462	3001	1	NT5E, NUDT12, NT5C1B, NT5C3A, NT5C, NADK, PNP
Adherent RPMI	KEGG_VALINE_LEUCINE_AND_ISOLEUCINE_BIOSYNTHESIS	KEGG_SULFUR_METABOLISM	0.30386	0.977	0.463	4089	0.708	PAPSS2, SULT1A4, BPNT1, SULT1A1, CHST13
Adherent RPMI	KEGG_ARGININE_AND_PROLINE_METABOLISM	KEGG_GLYOXYLATE_AND_DICARBOXYLATE_METABOLISM	0.30118	0.976	0.426	3386	1	MTHFD1, CS, GRHPR, MDH2, GLYCTK
Adherent RPMI	KEGG_GLYCEROPHOSPHOLIPID_METABOLISM	KEGG_ETHER_LIPID_METABOLISM	0.29963	0.976	0.432	1694	0.733	PLA2G5, PLA2G7, ENPP6, PLA2G2A, PLA2G4E
Adherent RPMI	KEGG_BIOSYNTHESIS_OF_UNSATURATED_FATTY_ACIDS	KEGG_ONE_CARBON_POOL_BY_FOLATE	0.29448	0.976	0.448	2432	0.817	MTHFD2, MTHFR, ALDH1L1
Adherent RPMI	KEGG_AMINO_SUGAR_AND_NUCLEOTIDE_SUGAR_METABOLISM	KEGG_CYSTEINE_AND_METHIONINE_METABOLISM	0.29261	0.975	0.443	3637	0.742	AMD1, AHCYL1, APIP, SRM, MTR, AHCYL2, LDHA
Adherent RPMI	KEGG_AMINOACYL_TRNA_BIOSYNTHESIS	KEGG_OTHER_GLYCAN_DEGRADATION	0.29815	0.975	0.456	1916	0.742	NEU2, GBA, MAN2C1
Adherent RPMI	KEGG_GLYCOSAMINOGLYCAN_BIOSYNTHESIS_HEPARAN_SULFATE	KEGG_GLUTATHIONE_METABOLISM	0.30041	0.975	0.46	2681	1	GPX4, GGCT, GPX2, GGT7, GPX5, GSTM2, GCLM, GSTM4, GGT6, GSTM1
Adherent RPMI	KEGG_GLYCOSPHINGOLIPID_BIOSYNTHESIS_GANGLIO_SERIES	KEGG_GLYCOLYSIS_GLUCONEOGENESIS	0.30501	0.975	0.469	2488	0.874	GAPDH, ACSS2, PDHA2, PGM1, FBP1, ADH7, ADH1B, ENO2, TPI1, PGAM1
Adherent RPMI	KEGG_BUTANOATE_METABOLISM	KEGG_PANTOTHENATE_AND_COA_BIOSYNTHESIS	0.29366	0.974	0.443	2727	1	PPCDC, PPCS, COASY
Adherent RPMI	KEGG_PORPHYRIN_AND_CHLOROPHYLL_METABOLISM	KEGG_VALINE_LEUCINE_AND_ISOLEUCINE_BIOSYNTHESIS	0.29535	0.974	0.444	2948	0.974	PDHA2
Adherent RPMI	KEGG_GLYCOLYSIS_GLUCONEOGENESIS	KEGG_GLUTATHIONE_METABOLISM	0.29204	0.974	0.447	1988	1	GPX5, PGD, GSTA3, GGT1, ANPEP, GSTM2, GSTA4, GPX2, RRM2, RRM1
Adherent RPMI	KEGG_SULFUR_METABOLISM	KEGG_PURINE_METABOLISM	0.30434	0.973	0.454	3313	0.958	PDE4C, PPAT, NME2, IMPDH2, GMPS, AMPD1, PFAS, NT5C3A, AMPD2, PDE7A, ADSL, GART, NME1, PDE4A, PDE6H, PAICS, PAPSS2, AK1, ENTPD2, AK4, PDE4D, GMPR2, NPR2, POLD3, PDE1C, ATIC, AK2, CANT1, ADK, APRT, NME7, ITPA, ADPRM, POLR1E, ADCY5, AK7
Adherent RPMI	KEGG_NICOTINATE_AND_NICOTINAMIDE_METABOLISM	KEGG_BUTANOATE_METABOLISM	0.30319	0.973	0.476	380	0.921	BDH2, BDH1
Adherent RPMI	KEGG_TAURINE_AND_HYPOTAURINE_METABOLISM	KEGG_GLYCOSPHINGOLIPID_BIOSYNTHESIS_GANGLIO_SERIES	0.29164	0.972	0.455	3552	0.919	ST8SIA1, B3GALT4, ST8SIA5, GLB1, ST6GALNAC3
Adherent RPMI	KEGG_BETA_ALANINE_METABOLISM	KEGG_PENTOSE_AND_GLUCURONATE_INTERCONVERSIONS	0.29638	0.972	0.467	583	0.972	UGP2, RPE, UGT2B17
Adherent RPMI	KEGG_GLUTATHIONE_METABOLISM	KEGG_PROPANOATE_METABOLISM	0.29848	0.971	0.453	5410	1	ACSS3, SUCLG2, LDHB, LDHAL6A, ACSS1, ACSS2, MLYCD, ACAT2, HADHA, ACACA, LDHC, LDHA
Adherent RPMI	KEGG_PHENYLALANINE_METABOLISM	KEGG_GLYCOSYLPHOSPHATIDYLINOSITOL_GPI_ANCHOR_BIOSYNTHESIS	0.29996	0.971	0.456	2838	1	PIGS, PIGW, PIGN, PIGQ, PIGT, PIGP
Adherent RPMI	KEGG_GLYCOSAMINOGLYCAN_BIOSYNTHESIS_KERATAN_SULFATE	KEGG_FOLATE_BIOSYNTHESIS	0.30221	0.971	0.461	3524	0.984	ALPI, GCH1, ALPP
Adherent RPMI	KEGG_PRIMARY_BILE_ACID_BIOSYNTHESIS	KEGG_NICOTINATE_AND_NICOTINAMIDE_METABOLISM	0.29215	0.971	0.462	3092	0.897	NNT, NAMPT, NMNAT1, NUDT12, ENPP3, PNP
Adherent RPMI	KEGG_FRUCTOSE_AND_MANNOSE_METABOLISM	KEGG_AMINO_SUGAR_AND_NUCLEOTIDE_SUGAR_METABOLISM	0.29822	0.97	0.445	2602	0.95	UXS1, FPGT, GNPNAT1, GALE, PGM3, PGM1, NAGK, UGP2, AMDHD2
Adherent RPMI	KEGG_VALINE_LEUCINE_AND_ISOLEUCINE_BIOSYNTHESIS	KEGG_PROPANOATE_METABOLISM	0.29967	0.97	0.46	4109	0.721	PCCB, LDHC, ACACA, LDHA, ACSS2, HADHA, EHHADH
Adherent RPMI	KEGG_SULFUR_METABOLISM	Core_Glycolysis	0.29608	0.97	0.5	4383	0.967	PGK2, GAPDHS, ALDOC, PFKL, GCK, BPGM, PFKP, HK1, PGAM2, GPI
Adherent RPMI	KEGG_FOLATE_BIOSYNTHESIS	KEGG_BETA_ALANINE_METABOLISM	0.29066	0.969	0.423	41	1
Adherent RPMI	KEGG_N_GLYCAN_BIOSYNTHESIS	KEGG_RIBOFLAVIN_METABOLISM	0.29765	0.969	0.451	1359	0.852	MTMR6, ACP2
Adherent RPMI	KEGG_PANTOTHENATE_AND_COA_BIOSYNTHESIS	KEGG_ALPHA_LINOLENIC_ACID_METABOLISM	0.29791	0.969	0.466	1463	0.881	PLA2G2E, FADS2, PLA2G2A
Adherent RPMI	KEGG_SULFUR_METABOLISM	KEGG_RIBOFLAVIN_METABOLISM	0.29982	0.969	0.473	2882	0.97	ACP5, RFK, FLAD1
Adherent RPMI	KEGG_STARCH_AND_SUCROSE_METABOLISM	KEGG_O_GLYCAN_BIOSYNTHESIS	0.29046	0.968	0.453	2214	0.953	B4GALT5, GALNTL5, GALNT5, GALNT12, GCNT1, C1GALT1, GALNT13, GALNT3
Adherent RPMI	KEGG_GLYCOSAMINOGLYCAN_DEGRADATION	KEGG_ARACHIDONIC_ACID_METABOLISM	0.29527	0.968	0.479	3148	0.959	GPX2, GPX4, GGT7, TBXAS1, GGT1, ALOX5, PLA2G2E, ALOX15, CYP2U1, CYP4A11, GGT6, CYP2C19, CYP4A22, CYP2E1, PLA2G3, PLA2G2A, PLA2G10, CYP2J2
Adherent RPMI	KEGG_PHENYLALANINE_METABOLISM	KEGG_LYSINE_DEGRADATION	0.30285	0.967	0.44	1917	1	HADHA
Adherent RPMI	KEGG_GLYCOSAMINOGLYCAN_DEGRADATION	KEGG_BIOSYNTHESIS_OF_UNSATURATED_FATTY_ACIDS	0.28781	0.967	0.454	3363	0.962	HADHA, FADS1, HSD17B12, ACAA1, ACOT7, FADS2, YOD1, ELOVL5
Adherent RPMI	KEGG_VALINE_LEUCINE_AND_ISOLEUCINE_BIOSYNTHESIS	KEGG_N_GLYCAN_BIOSYNTHESIS	0.29745	0.967	0.477	2400	0.727	MGAT5, TUSC3, MAN2A1, MGAT4A, ALG10, ALG3, FUT8, B4GALT1, ALG8, MAN1A2, MGAT2, ALG6
Adherent RPMI	KEGG_GALACTOSE_METABOLISM	KEGG_GLUTATHIONE_METABOLISM	0.29487	0.967	0.48	3321	0.779	GPX2, GCLM, GSTM2, PGD, GPX5, GSTK1, RRM2, GGT1, GSTM3, GSS, GSTA3, GPX4, GSTM5
Adherent RPMI	KEGG_N_GLYCAN_BIOSYNTHESIS	KEGG_FRUCTOSE_AND_MANNOSE_METABOLISM	0.2912	0.966	0.454	1794	0.86	TPI1, MTMR6, PFKFB4, GMPPB, GMPPA, AKR1B10, HK2
Adherent RPMI	KEGG_SPHINGOLIPID_METABOLISM	KEGG_INOSITOL_PHOSPHATE_METABOLISM	0.28888	0.966	0.461	1483	1	PLCB4, PIK3CB, ITPK1, IPPK, PLCB1, TPI1, PIKFYVE, PLCG1, PLCG2, IMPA1
Adherent RPMI	KEGG_SULFUR_METABOLISM	KEGG_FATTY_ACID_METABOLISM	0.29775	0.966	0.462	1415	0.978	ACAA2, ACOX1, ADH7, ADH1A
Adherent RPMI	KEGG_AMINOACYL_TRNA_BIOSYNTHESIS	KEGG_GLYCEROPHOSPHOLIPID_METABOLISM	0.30016	0.966	0.465	5316	0.763	CDS2, PLA2G3, PLA2G2F, DGKB, PISD, GPAT4, PHOSPHO1, CHPT1, DGKE, CDIPT, AGPAT2, PLPP3, PCYT1A, MBOAT2, PLA2G12A, LPCAT2, GPAT2, PEMT, PGS1, GPAM, ETNK2, DGKG, PLA2G4E, LCAT, DGKI, CHAT, LPCAT3, LPCAT4, PLA2G1B, DGKQ, DGKA, PLPP1, DGKD, PLD2, ACHE, CRLS1, PLA2G12B, ADPRM
Adherent RPMI	KEGG_PYRUVATE_METABOLISM	KEGG_ETHER_LIPID_METABOLISM	0.29742	0.966	0.467	2565	0.971	PLPP3, LPCAT2, ENPP2, PLA2G2E, PLA2G1B
Adherent RPMI	KEGG_GLYCOSAMINOGLYCAN_BIOSYNTHESIS_KERATAN_SULFATE	KEGG_AMINO_SUGAR_AND_NUCLEOTIDE_SUGAR_METABOLISM	0.29635	0.966	0.477	2881	0.999	GALE, GNE, GNPNAT1, NANP, NPL, TSTA3, PGM3, GMDS, UGP2, NANS, GNPDA2
Adherent RPMI	KEGG_GLYCEROPHOSPHOLIPID_METABOLISM	KEGG_LINOLEIC_ACID_METABOLISM	0.28573	0.965	0.447	1694	0.756	PLA2G5, CYP2E1, PLA2G2A, PLA2G4E
Adherent RPMI	KEGG_DRUG_METABOLISM_OTHER_ENZYMES	KEGG_PYRIMIDINE_METABOLISM	0.29329	0.965	0.458	3179	0.802	CMPK1, DUT, PNPT1, TYMS, CTPS1, CAD, DTYMK, POLR1E, RRM2B, DCK, UCK1, UMPS, UPP2, DCTD, CDA, NME7, UCK2, RRM2, DPYS
Adherent RPMI	KEGG_OTHER_GLYCAN_DEGRADATION	KEGG_RIBOFLAVIN_METABOLISM	0.286	0.965	0.472	3918	1	MTMR6, ACP2, ACP1, RFK, ACP6, ENPP3
Adherent RPMI	KEGG_PYRUVATE_METABOLISM	KEGG_VALINE_LEUCINE_AND_ISOLEUCINE_BIOSYNTHESIS	0.29397	0.964	0.449	11533	0.977	PDHA2, PDHB, IARS2, VARS2
Adherent RPMI	KEGG_VALINE_LEUCINE_AND_ISOLEUCINE_DEGRADATION	KEGG_GLYCOSPHINGOLIPID_BIOSYNTHESIS_LACTO_AND_NEOLACTO_SERIES	0.29081	0.964	0.456	4160	1	FUT7, FUT1, FUT9, B4GALT4, B3GNT5, FUT3, GCNT2, B4GALT3, ST8SIA1, B4GALT1
Adherent RPMI	KEGG_TAURINE_AND_HYPOTAURINE_METABOLISM	KEGG_PYRIMIDINE_METABOLISM	0.29386	0.964	0.462	3472	0.942	NT5C1B, NME2, POLA2, CMPK2, NME3, DHODH, NME6, NUDT2, DUT, AK3, ENTPD8, NME1, POLR1E, NT5C3A, POLE2, NME4, NME7, CANT1, NME5, PNP, UPB1
Adherent RPMI	KEGG_CYSTEINE_AND_METHIONINE_METABOLISM	KEGG_GLYOXYLATE_AND_DICARBOXYLATE_METABOLISM	0.29223	0.964	0.492	381	0.843	PGP
Adherent RPMI	KEGG_STEROID_BIOSYNTHESIS	KEGG_ALANINE_ASPARTATE_AND_GLUTAMATE_METABOLISM	0.29295	0.964	0.502	3310	0.806	CAD, ASPA, ALDH4A1, ALDH5A1, PPAT
Adherent RPMI	KEGG_GLYCOSAMINOGLYCAN_BIOSYNTHESIS_CHONDROITIN_SULFATE	KEGG_GLUTATHIONE_METABOLISM	0.30218	0.963	0.459	1439	0.854	GPX4, GCLM, GPX2, GSTM2, GGT6, GGT7
Adherent RPMI	KEGG_GLYCOSAMINOGLYCAN_BIOSYNTHESIS_KERATAN_SULFATE	KEGG_PYRIMIDINE_METABOLISM	0.29561	0.963	0.459	2965	1	POLD4, NME1, RRM2B, CDA, NT5C2, TYMS, ITPA, CAD, CTPS1, NME2, DPYS, RRM1, CANT1, TK1, NT5C
Adherent RPMI	KEGG_GLYCOSAMINOGLYCAN_DEGRADATION	KEGG_SPHINGOLIPID_METABOLISM	0.28427	0.963	0.474	1853	0.975	NEU4, SMPD4, ARSA, SPTLC1, PLPP3, GLB1, GALC
Adherent RPMI	KEGG_GLYOXYLATE_AND_DICARBOXYLATE_METABOLISM	KEGG_CITRATE_CYCLE_TCA_CYCLE	0.29323	0.962	0.459	2407	1	ACLY, FH, SDHB, SDHC, SDHD
Adherent RPMI	KEGG_PYRIMIDINE_METABOLISM	KEGG_INOSITOL_PHOSPHATE_METABOLISM	0.29991	0.961	0.456	3163	1	TPI1, INPP5K, CDIPT, PIK3CD, ITPKA, INPP4A, PLCG2, INPP4B, INPP1, PTEN, PIP5K1B, PIP4K2C, PI4KB, PIK3C2G
Adherent RPMI	KEGG_STEROID_BIOSYNTHESIS	KEGG_GLYCINE_SERINE_AND_THREONINE_METABOLISM	0.3009	0.961	0.459	2995	0.812	GNMT, AOC3, AMT, SRR, AOC2, GLYCTK
Adherent RPMI	KEGG_PHENYLALANINE_METABOLISM	KEGG_RIBOFLAVIN_METABOLISM	0.29272	0.961	0.46	3882	1	PHPT1, RFK, FLAD1, ACP2, MTMR7
Adherent RPMI	KEGG_GLYCEROLIPID_METABOLISM	KEGG_STEROID_BIOSYNTHESIS	0.29889	0.96	0.46	3442	1	CEL, SQLE, CYP27B1, MSMO1
Adherent RPMI	KEGG_PENTOSE_AND_GLUCURONATE_INTERCONVERSIONS	KEGG_INOSITOL_PHOSPHATE_METABOLISM	0.29386	0.96	0.475	1449	0.982	PLCG1, PIK3CB, ITPK1, PLCB1, IMPA1, PIP5K1B, PIKFYVE, INPP5B
Adherent RPMI	KEGG_RIBOFLAVIN_METABOLISM	KEGG_RIBOFLAVIN_METABOLISM	0.28919	0.959	0.453	4109	1	ACP6, RFK, ACP4, TYR, ENPP1, ENPP3, ACP2
Adherent RPMI	KEGG_TAURINE_AND_HYPOTAURINE_METABOLISM	KEGG_STEROID_HORMONE_BIOSYNTHESIS	0.29555	0.959	0.457	1838	0.953	AKR1D1, CYP7B1, CYP3A4, SRD5A1, UGT1A1, HSD17B6, CYP11B2, CYP7A1, UGT1A7
Adherent RPMI	KEGG_VALINE_LEUCINE_AND_ISOLEUCINE_DEGRADATION	KEGG_ALPHA_LINOLENIC_ACID_METABOLISM	0.29933	0.959	0.474	5426	1	PLA2G4E, PLA2G2D, PLA2G2E, PLA2G2F, ACOX1, PLA2G10, ACOX3, PLA2G4B
Adherent RPMI	KEGG_NITROGEN_METABOLISM	KEGG_PROPANOATE_METABOLISM	0.29563	0.958	0.495	804	1	ACAT2, ALDH6A1
Adherent RPMI	KEGG_GLYCOSPHINGOLIPID_BIOSYNTHESIS_GLOBO_SERIES	KEGG_OTHER_GLYCAN_DEGRADATION	0.28957	0.956	0.463	2481	0.936	NEU4, MANBA, NEU2
Adherent RPMI	KEGG_FRUCTOSE_AND_MANNOSE_METABOLISM	KEGG_PROPANOATE_METABOLISM	0.2802	0.956	0.511	2407	0.991	SUCLG2, ACACA, LDHA, ACSS3
Adherent RPMI	KEGG_ALPHA_LINOLENIC_ACID_METABOLISM	KEGG_LINOLEIC_ACID_METABOLISM	0.29394	0.955	0.461	3447	0.996	CYP1A2, CYP2E1, PLA2G5, CYP2C19, PLA2G2A, CYP2C9, PLA2G6, PLA2G4E
Adherent RPMI	KEGG_GLYCEROPHOSPHOLIPID_METABOLISM	KEGG_GALACTOSE_METABOLISM	0.28866	0.955	0.462	2461	0.78	UGP2, GALE, GLB1, G6PC, GANC
Adherent RPMI	KEGG_NICOTINATE_AND_NICOTINAMIDE_METABOLISM	KEGG_GLYCOLYSIS_GLUCONEOGENESIS	0.30398	0.955	0.48	2772	0.97	LDHB, GAPDH, ADH5, ADH7, ADH1B, TPI1, ALDH1A3, ALDH3B2, BPGM, G6PC2, PGAM2, GPI
Adherent RPMI	KEGG_STEROID_BIOSYNTHESIS	KEGG_GLYCOLYSIS_GLUCONEOGENESIS	0.29097	0.955	0.483	3901	0.825	PGM1, AKR1A1, LDHAL6A, G6PC2, PGK2, LDHB, PGM2, PCK2, ADH4, ENO3, LDHAL6B, GPI, G6PC, LDHA, PDHB, ALDOC, GALM, TPI1
Adherent RPMI	KEGG_PROPANOATE_METABOLISM	KEGG_N_GLYCAN_BIOSYNTHESIS	0.29659	0.955	0.491	3008	1	DPAGT1, ALG9, MGAT2, ALG2, DDOST, B4GALT3, RPN1, ALG3, DAD1, ALG8, ST6GAL1, DPM2
Adherent RPMI	KEGG_ALANINE_ASPARTATE_AND_GLUTAMATE_METABOLISM	KEGG_O_GLYCAN_BIOSYNTHESIS	0.29214	0.955	0.497	1685	1	GALNT13, GALNT12, C1GALT1, GCNT3, GALNT1
Adherent RPMI	KEGG_DRUG_METABOLISM_OTHER_ENZYMES	KEGG_NITROGEN_METABOLISM	0.2873	0.954	0.464	4571	0.829	CA3, CA2, CA7, CA4
Adherent RPMI	KEGG_LYSINE_DEGRADATION	KEGG_PENTOSE_PHOSPHATE_PATHWAY	0.28325	0.954	0.466	4498	1	PGM1, RPIA, PGD, H6PD, RPEL1, PGLS, PRPS1L1, TKT
Adherent RPMI	KEGG_PENTOSE_PHOSPHATE_PATHWAY	KEGG_GLYCOSPHINGOLIPID_BIOSYNTHESIS_GANGLIO_SERIES	0.28555	0.954	0.468	1	1
Adherent RPMI	KEGG_GLYCOSAMINOGLYCAN_DEGRADATION	KEGG_INOSITOL_PHOSPHATE_METABOLISM	0.28502	0.953	0.472	823	1	PIK3CD, SYNJ1, INPP5K, MIOX, PIK3CB, PIKFYVE
Adherent RPMI	KEGG_PROPANOATE_METABOLISM	KEGG_PANTOTHENATE_AND_COA_BIOSYNTHESIS	0.29104	0.952	0.464	3416	1	PPCDC, COASY, PPCS, DPYD
Adherent RPMI	KEGG_STEROID_HORMONE_BIOSYNTHESIS	KEGG_ALANINE_ASPARTATE_AND_GLUTAMATE_METABOLISM	0.30188	0.952	0.479	1520	0.813	PPAT, ASPA, ADSL
Adherent RPMI	KEGG_GLUTATHIONE_METABOLISM	KEGG_ASCORBATE_AND_ALDARATE_METABOLISM	0.28836	0.952	0.482	3606	1	UGT1A3, UGT1A6, MIOX, UGT2B4, UGT1A8, UGT1A7, UGT2B7
Adherent RPMI	KEGG_TERPENOID_BACKBONE_BIOSYNTHESIS	KEGG_PYRIMIDINE_METABOLISM	0.28061	0.951	0.462	1989	0.921	DPYD, CAD, DUT, POLD3, PNP, TYMS, UMPS, CMPK1, DTYMK, RRM2B, DHODH, POLD4
Adherent RPMI	KEGG_Core_Glycolysis	KEGG_VALINE_LEUCINE_AND_ISOLEUCINE_BIOSYNTHESIS	0.29281	0.951	0.497	11552	0.899	PDHA2, IARS2, VARS2, PDHB
Adherent RPMI	KEGG_TAURINE_AND_HYPOTAURINE_METABOLISM	KEGG_CITRATE_CYCLE_TCA_CYCLE	0.28287	0.95	0.479	623	0.977	CS
Adherent RPMI	KEGG_GLYCOSAMINOGLYCAN_BIOSYNTHESIS_KERATAN_SULFATE	KEGG_ONE_CARBON_POOL_BY_FOLATE	0.29571	0.95	0.488	1459	1	MTHFD2, TYMS
Adherent RPMI	KEGG_FRUCTOSE_AND_MANNOSE_METABOLISM	KEGG_TERPENOID_BACKBONE_BIOSYNTHESIS	0.29177	0.95	0.501	1445	1	PDSS2, PMVK
Adherent RPMI	KEGG_VALINE_LEUCINE_AND_ISOLEUCINE_BIOSYNTHESIS	KEGG_ALANINE_ASPARTATE_AND_GLUTAMATE_METABOLISM	0.29237	0.95	0.511	2214	0.763	ASS1, DDO, GLUL, ALDH4A1
Adherent RPMI	KEGG_SPHINGOLIPID_METABOLISM	KEGG_OTHER_GLYCAN_DEGRADATION	0.28927	0.949	0.476	1418	1	FUCA1, FUCA2, MANBA
Adherent RPMI	KEGG_FOLATE_BIOSYNTHESIS	KEGG_GLYCOSPHINGOLIPID_BIOSYNTHESIS_GLOBO_SERIES	0.27949	0.949	0.479	1639	1	HEXA
Adherent RPMI	KEGG_GLYCOSAMINOGLYCAN_BIOSYNTHESIS_CHONDROITIN_SULFATE	KEGG_PANTOTHENATE_AND_COA_BIOSYNTHESIS	0.30177	0.949	0.482	3255	0.887	PANK2, DPYS, PPCDC, PPCS, DPYD
Adherent RPMI	KEGG_FOLATE_BIOSYNTHESIS	KEGG_TAURINE_AND_HYPOTAURINE_METABOLISM	0.28493	0.948	0.481	3373	1	GGT7
Adherent RPMI	KEGG_HISTIDINE_METABOLISM	KEGG_GLYCOSPHINGOLIPID_BIOSYNTHESIS_GANGLIO_SERIES	0.28281	0.948	0.488	467	1	SLC33A1
Adherent RPMI	KEGG_VALINE_LEUCINE_AND_ISOLEUCINE_BIOSYNTHESIS	KEGG_GLYCOSAMINOGLYCAN_BIOSYNTHESIS_CHONDROITIN_SULFATE	0.29276	0.947	0.472	3875	0.77	CHPF, XYLT2, DSE, B3GAT1, B3GAT3, CSGALNACT1
Adherent RPMI	KEGG_ONE_CARBON_POOL_BY_FOLATE	KEGG_FATTY_ACID_METABOLISM	0.28207	0.947	0.499	3497	1	ECI1, ACSL3, CYP4A22, ACSL5, CPT2, CPT1C, ECI2, ACAT1, EHHADH, ACOX1, ACADVL
Adherent RPMI	KEGG_ETHER_LIPID_METABOLISM	KEGG_GALACTOSE_METABOLISM	0.28516	0.947	0.504	1902	1	GLB1, B4GALT1, G6PC, GCK
Adherent RPMI	KEGG_SULFUR_METABOLISM	KEGG_SPHINGOLIPID_METABOLISM	0.29793	0.946	0.482	3220	1	B4GALT6, UGCG, SMPD3, GLB1, NEU1, SPHK2, GALC, SGMS1, PLPP1, SPTLC2, SPTLC1, NEU3
Adherent RPMI	KEGG_ALANINE_ASPARTATE_AND_GLUTAMATE_METABOLISM	KEGG_FATTY_ACID_METABOLISM	0.28563	0.946	0.495	1523	1	ACAA2, CYP4A22, CPT1C, GCDH, ACOX3
Adherent RPMI	KEGG_CITRATE_CYCLE_TCA_CYCLE	KEGG_PORPHYRIN_AND_CHLOROPHYLL_METABOLISM	0.28338	0.946	0.502	5058	0.99	UGT1A8, UGT2B4, UGT2A3, UGT2B28, COX15, ALAD, UGT2B7, CP, UROS, EARS2, UGT1A3, UGT2B17, HMBS, ALAS1, UGT1A7, UGT1A4, UGT1A9
Adherent RPMI	KEGG_TRYPTOPHAN_METABOLISM	KEGG_STARCH_AND_SUCROSE_METABOLISM	0.28117	0.945	0.482	2360	1	UXS1, UGT1A3, G6PC2, UGT1A8, HK3, UGP2, UGT2B15, UGT1A1, UGDH, PGM2, UGT2B11, PGM2L1
Adherent RPMI	KEGG_LINOLEIC_ACID_METABOLISM	KEGG_BIOSYNTHESIS_OF_UNSATURATED_FATTY_ACIDS	0.29176	0.945	0.495	3180	0.97	ACOX1, SCD, ACOX3, FADS1, HACD1
Adherent RPMI	KEGG_VALINE_LEUCINE_AND_ISOLEUCINE_DEGRADATION	KEGG_PYRIMIDINE_METABOLISM	0.28444	0.944	0.492	3199	1	CAD, DUT, ITPA, UMPS, DHODH, TXNRD2, ENTPD1, ENTPD6, ENTPD3, UCKL1, CMPK1, DTYMK, PNP, TYMS, NT5C1A, TK1, NME3
Adherent RPMI	KEGG_PHENYLALANINE_METABOLISM	KEGG_FATTY_ACID_METABOLISM	0.28884	0.943	0.486	2006	1	ACOX1, ACOX3, ACAA2, HADHA, ACAA1, CYP4A11
Adherent RPMI	KEGG_GLYCINE_SERINE_AND_THREONINE_METABOLISM	KEGG_FATTY_ACID_METABOLISM	0.29084	0.943	0.499	5841	1	ADH6, CPT2, ACADVL, ACSL5, CPT1B, CYP4A22, ACSL1, ACAA1, ACAA2, HADHB, CPT1C, ACADM, EHHADH, ADH5, ECI1, ACADSB, HADH, CPT1A, ACAT2
Adherent RPMI	KEGG_LINOLEIC_ACID_METABOLISM	KEGG_RIBOFLAVIN_METABOLISM	0.29312	0.943	0.506	5160	0.975	ENPP1, ACP5, RFK, FLAD1, MTMR2
Adherent RPMI	KEGG_GLYCOLYSIS_GLUCONEOGENESIS	KEGG_BIOSYNTHESIS_OF_UNSATURATED_FATTY_ACIDS	0.28279	0.943	0.511	2588	1	SCD, ACOT1, HACD2, HSD17B12
Adherent RPMI	KEGG_GLYCEROPHOSPHOLIPID_METABOLISM	KEGG_PANTOTHENATE_AND_COA_BIOSYNTHESIS	0.27762	0.943	0.511	3360	0.808	PPCDC, COASY, PPCS, VNN1, ENPP1
Adherent RPMI	KEGG_RIBOFLAVIN_METABOLISM	KEGG_GLYOXYLATE_AND_DICARBOXYLATE_METABOLISM	0.27566	0.942	0.515	1800	1	MTHFD2, PGP, CS
Adherent RPMI	KEGG_GLYCOSYLPHOSPHATIDYLINOSITOL_GPI_ANCHOR_BIOSYNTHESIS	KEGG_AMINO_SUGAR_AND_NUCLEOTIDE_SUGAR_METABOLISM	0.27867	0.941	0.476	3013	1	MPI, PGM1, PGM3, UGP2, CYB5R1, GMPPB, CYB5R3, GNPNAT1, GMPPA, PMM2, UAP1, UXS1, GALE
Adherent RPMI	KEGG_AMINO_SUGAR_AND_NUCLEOTIDE_SUGAR_METABOLISM	KEGG_GLYCOLYSIS_GLUCONEOGENESIS	0.29268	0.941	0.493	1892	0.82	GAPDH, BPGM, ENO2, ALDOA, ADH1B, TPI1, GPI, PDHA2, PKM
Adherent RPMI	KEGG_GLYCOSPHINGOLIPID_BIOSYNTHESIS_GANGLIO_SERIES	KEGG_GLYCEROPHOSPHOLIPID_METABOLISM	0.28538	0.941	0.52	4122	0.96	CDS2, DGKI, AGPAT1, PLA2G2A, PLA2G3, PLA2G1B, LYPLA1, PLA2G4E, PLA2G4B, PCYT2, CHPT1, CDS1, CHKA, PISD, PLA2G2D, CHKB, PLPP2, ACHE, ETNK1, LYPLA2, CDIPT, GPAT2, AGPAT4
Adherent RPMI	KEGG_AMINOACYL_TRNA_BIOSYNTHESIS	KEGG_VALINE_LEUCINE_AND_ISOLEUCINE_DEGRADATION	0.2987	0.94	0.484	440	0.824	HMGCS2, DBT, AOX1
Adherent RPMI	KEGG_CYSTEINE_AND_METHIONINE_METABOLISM	KEGG_SULFUR_METABOLISM	0.28861	0.94	0.5	995	0.901	SULT1A1
Adherent RPMI	KEGG_GLYCOSPHINGOLIPID_BIOSYNTHESIS_GLOBO_SERIES	KEGG_CYSTEINE_AND_METHIONINE_METABOLISM	0.28442	0.938	0.469	4529	0.986	AMD1, AHCYL2, MTR, MAT1A, AHCYL1, LDHAL6B, MAT2A, SRM, LDHA
Adherent RPMI	KEGG_DRUG_METABOLISM_OTHER_ENZYMES	KEGG_PORPHYRIN_AND_CHLOROPHYLL_METABOLISM	0.28492	0.938	0.499	3849	0.869	CPOX, ALAS1, UGT2B17, UGT2A1, CP, UGT1A8, UGT2B4, UGT2B28, UGT2B11, ALAD, PPOX, FECH, GUSB, HMBS, EARS2
Adherent RPMI	KEGG_AMINO_SUGAR_AND_NUCLEOTIDE_SUGAR_METABOLISM	KEGG_AMINO_SUGAR_AND_NUCLEOTIDE_SUGAR_METABOLISM	0.29153	0.938	0.507	2276	0.826	GNPNAT1, GALE, AMDHD2, GMPPB, GPI, PGM3, FPGT, PGM1
Adherent RPMI	KEGG_GALACTOSE_METABOLISM	KEGG_TERPENOID_BACKBONE_BIOSYNTHESIS	0.2833	0.937	0.523	1141	0.85	PMVK, HMGCS2
Adherent RPMI	KEGG_SULFUR_METABOLISM	KEGG_GLYCOLYSIS_GLUCONEOGENESIS	0.28563	0.936	0.49	4041	1	PGK2, ADH7, ALDOC, ADH1A, G6PC2, PFKL, PDHA2, FBP2, G6PC, LDHA, GCK, PCK2, ACSS1, BPGM, PFKP, PGM2, HK1, PGAM2
Adherent RPMI	KEGG_INOSITOL_PHOSPHATE_METABOLISM	KEGG_NITROGEN_METABOLISM	0.28682	0.936	0.514	1526	1	CA6, CA9, CA4, CA3
Adherent RPMI	KEGG_N_GLYCAN_BIOSYNTHESIS	KEGG_VALINE_LEUCINE_AND_ISOLEUCINE_BIOSYNTHESIS	0.27909	0.935	0.508	1256	0.942
Adherent RPMI	KEGG_PENTOSE_PHOSPHATE_PATHWAY	KEGG_STEROID_HORMONE_BIOSYNTHESIS	0.29773	0.935	0.518	4058	1	UGT2B4, UGT2A1, AKR1C1, CYP1A1, UGT1A3, SRD5A3, UGT1A8, CYP7A1, HSD17B3, UGT1A6, AKR1C4, UGT1A5, UGT1A9, HSD11B2, UGT2B7, CYP7B1, UGT2B11, UGT2B28, UGT2B10, HSD17B6, HSD3B1
Adherent RPMI	KEGG_O_GLYCAN_BIOSYNTHESIS	KEGG_PORPHYRIN_AND_CHLOROPHYLL_METABOLISM	0.29668	0.934	0.502	2201	0.931	PPOX, ALAS1, CP, UGT1A3, ALAD, BLVRB, BLVRA, UGT1A5, GUSB
Adherent RPMI	KEGG_DRUG_METABOLISM_OTHER_ENZYMES	KEGG_ALANINE_ASPARTATE_AND_GLUTAMATE_METABOLISM	0.28814	0.934	0.506	1836	0.879	CAD, PPAT, ADSL
Adherent RPMI	KEGG_ASCORBATE_AND_ALDARATE_METABOLISM	KEGG_PRIMARY_BILE_ACID_BIOSYNTHESIS	0.2762	0.934	0.522	1523	1	CYP7B1, HSD17B4, SCP2
Adherent RPMI	KEGG_TRYPTOPHAN_METABOLISM	KEGG_O_GLYCAN_BIOSYNTHESIS	0.27709	0.934	0.522	1350	1	GALNT13, GALNT2, GALNT1, GALNT10
Adherent RPMI	KEGG_AMINOACYL_TRNA_BIOSYNTHESIS	KEGG_HISTIDINE_METABOLISM	0.28765	0.934	0.525	4293	0.838	HNMT, LCMT1, AMDHD1, HDC, DDC, HEMK1
Adherent RPMI	KEGG_BETA_ALANINE_METABOLISM	KEGG_STARCH_AND_SUCROSE_METABOLISM	0.28049	0.933	0.484	2893	1	UGP2, UXS1, UGT2B17, PYGB, UGT2B28, PGM2L1, GYS1, G6PC2, UGT1A5
Adherent RPMI	KEGG_ASCORBATE_AND_ALDARATE_METABOLISM	KEGG_ALANINE_ASPARTATE_AND_GLUTAMATE_METABOLISM	0.27849	0.933	0.501	225	1	PPAT
Adherent RPMI	KEGG_METABOLISM_OF_XENOBIOTICS_BY_CYTOCHROME_P450	KEGG_GLYCOSAMINOGLYCAN_BIOSYNTHESIS_KERATAN_SULFATE	0.28507	0.933	0.509	3559	1	B3GNT2, CHST1, B4GALT3
Adherent RPMI	KEGG_ETHER_LIPID_METABOLISM	KEGG_SULFUR_METABOLISM	0.28055	0.933	0.514	4676	1	SULT1A2, BPNT1, SULT2B1, SULT1A4, CHST11
Adherent RPMI	KEGG_AMINOACYL_TRNA_BIOSYNTHESIS	KEGG_PYRIMIDINE_METABOLISM	0.28842	0.932	0.505	4049	0.843	ENTPD3, PNP, CAD, ENTPD6, CMPK1, POLR1E, ENTPD5, NME6, DCK, NT5E, NME5, UMPS, CDA, UCK2, TXNRD1, CTPS1, DPYD, POLE2, NT5C1A, POLD2, NT5C1B, DTYMK
Adherent RPMI	KEGG_AMINO_SUGAR_AND_NUCLEOTIDE_SUGAR_METABOLISM	KEGG_ASCORBATE_AND_ALDARATE_METABOLISM	0.28908	0.932	0.511	3111	0.838	UGT2A3, UGT1A8, UGT1A7, UGT2B4, UGT2B10, UGT1A3
Adherent RPMI	KEGG_PYRIMIDINE_METABOLISM	KEGG_ASCORBATE_AND_ALDARATE_METABOLISM	0.29031	0.932	0.522	2638	1	UGT2B4, UGT2A3, UGT1A3, UGT2B7, UGT2B28
Adherent RPMI	KEGG_CYSTEINE_AND_METHIONINE_METABOLISM	KEGG_PENTOSE_AND_GLUCURONATE_INTERCONVERSIONS	0.27913	0.932	0.528	2605	0.923	CRYL1, RPE, UGT2A3, UGT1A4, UGT1A3, UGT1A8, UGT1A9, UGT2B4
Adherent RPMI	KEGG_FOLATE_BIOSYNTHESIS	KEGG_GLYCOSAMINOGLYCAN_BIOSYNTHESIS_CHONDROITIN_SULFATE	0.27441	0.931	0.507	1244	1	CHSY1, CHST14, CHST13, B3GAT2
Adherent RPMI	KEGG_GALACTOSE_METABOLISM	KEGG_PENTOSE_AND_GLUCURONATE_INTERCONVERSIONS	0.28249	0.931	0.517	2709	0.864	UGT2B10, UGT2A3, UGT2B7, UGP2, UGT1A8, UGT1A3, RPEL1, UGT2B4
Adherent RPMI	KEGG_STEROID_BIOSYNTHESIS	KEGG_FATTY_ACID_METABOLISM	0.28228	0.931	0.521	1912	0.883	ACOX1, HADHA, ACAA2, ADH4, ACOX3, CYP4A22
Adherent RPMI	KEGG_PORPHYRIN_AND_CHLOROPHYLL_METABOLISM	KEGG_PORPHYRIN_AND_CHLOROPHYLL_METABOLISM	0.2765	0.93	0.503	3915	1	ALAD, COX15, UGT1A8, UGT2A1, ALAS1, GUSB, UGT2B4, CPOX, UROS, HMOX2, HMBS, UGT2A3
Adherent RPMI	KEGG_GLYCOSPHINGOLIPID_BIOSYNTHESIS_LACTO_AND_NEOLACTO_SERIES	KEGG_LINOLEIC_ACID_METABOLISM	0.29259	0.93	0.507	5295	0.941	CYP1A2, PLA2G5, CYP2C9, PLA2G10, PLA2G4A, PLA2G2E, CYP2E1, PLA2G2D, PLA2G2A, PLA2G2F
Adherent RPMI	KEGG_ALPHA_LINOLENIC_ACID_METABOLISM	KEGG_CITRATE_CYCLE_TCA_CYCLE	0.28333	0.929	0.5	4458	1	PC, PDHB, CS, SDHB, DLAT, ACLY
Adherent RPMI	KEGG_GALACTOSE_METABOLISM	KEGG_TYROSINE_METABOLISM	0.28222	0.929	0.509	2956	0.869	ADH7, AOX1, ADH1B, LCMT1, FAH, ALDH1A3, METTL6, METTL2B
Adherent RPMI	KEGG_PANTOTHENATE_AND_COA_BIOSYNTHESIS	KEGG_PENTOSE_PHOSPHATE_PATHWAY	0.28684	0.929	0.513	4612	0.989	PRPS1L1, PGD, GPI, ALDOA, TKTL2, RPIA, TALDO1, DERA, PGLS, RPE
Adherent RPMI	KEGG_HISTIDINE_METABOLISM	KEGG_HISTIDINE_METABOLISM	0.28364	0.928	0.524	2565	1	ALDH3B2, METTL6, CNDP1, HDC, HNMT
Adherent RPMI	KEGG_STEROID_HORMONE_BIOSYNTHESIS	KEGG_STARCH_AND_SUCROSE_METABOLISM	0.28646	0.927	0.493	1904	0.871	UXS1, UGDH, G6PC2, UGP2, PYGB, GYS1, UGT2B11, SI, UGT1A6
Adherent RPMI	KEGG_GLUTATHIONE_METABOLISM	KEGG_GLYCOSYLPHOSPHATIDYLINOSITOL_GPI_ANCHOR_BIOSYNTHESIS	0.27757	0.927	0.532	2348	1	PIGN, PIGX, PIGZ, DPM2
Adherent RPMI	KEGG_GLYCOSAMINOGLYCAN_BIOSYNTHESIS_KERATAN_SULFATE	KEGG_O_GLYCAN_BIOSYNTHESIS	0.28834	0.926	0.504	2829	1	GALNT18, GALNT1, C1GALT1, GALNT3, B4GALT5, ST6GALNAC1
Adherent RPMI	KEGG_VALINE_LEUCINE_AND_ISOLEUCINE_BIOSYNTHESIS	KEGG_PURINE_METABOLISM	0.2802	0.926	0.507	2819	0.818	PKM, ENTPD3, POLD2, ITPA, GUCY1A1, NME6, ADCY1, PDE10A, POLE2, GMPR2, PNP, ENTPD5, PDE6D, ADPRM, PDE6G, NT5E, NT5C2, PRPS1L1, ENTPD6, NME5, AK5, ADCY10, NME1, POLR1E, PAPSS2, NT5C1B, PDE1A, POLA2
Adherent RPMI	KEGG_FRUCTOSE_AND_MANNOSE_METABOLISM	KEGG_AMINOACYL_TRNA_BIOSYNTHESIS	0.28406	0.926	0.514	3484	1	MARS2, PSTK, SEPSECS, DARS2, HARS2, TARS2
Adherent RPMI	KEGG_O_GLYCAN_BIOSYNTHESIS	KEGG_PENTOSE_AND_GLUCURONATE_INTERCONVERSIONS	0.28825	0.926	0.515	2201	0.951	UGP2, UGT1A3, XYLB, DCXR, UGT1A5, GUSB
Adherent RPMI	KEGG_GLYCOSAMINOGLYCAN_DEGRADATION	KEGG_FRUCTOSE_AND_MANNOSE_METABOLISM	0.27294	0.926	0.516	3747	1	MTMR6, MPI, AKR1B10, PFKFB4, TPI1, GMPPA, HK2, SORD, PFKL, FBP1
Adherent RPMI	KEGG_LYSINE_DEGRADATION	KEGG_GLYCOSAMINOGLYCAN_BIOSYNTHESIS_HEPARAN_SULFATE	0.28198	0.926	0.52	1437	1	HS6ST1, EXTL2, GLCE
Adherent RPMI	KEGG_STEROID_HORMONE_BIOSYNTHESIS	KEGG_GLYCOSPHINGOLIPID_BIOSYNTHESIS_LACTO_AND_NEOLACTO_SERIES	0.29275	0.926	0.524	1893	0.873	B3GNT5, ST8SIA1, B4GALT3
Adherent RPMI	KEGG_ALPHA_LINOLENIC_ACID_METABOLISM	KEGG_TRYPTOPHAN_METABOLISM	0.28355	0.925	0.506	381	1	CAT, CYP1A1
Adherent RPMI	KEGG_PYRIMIDINE_METABOLISM	KEGG_CYSTEINE_AND_METHIONINE_METABOLISM	0.28556	0.925	0.508	2550	1	CTH, APIP, AHCYL1, SDS
Adherent RPMI	KEGG_N_GLYCAN_BIOSYNTHESIS	KEGG_GLYCOSYLPHOSPHATIDYLINOSITOL_GPI_ANCHOR_BIOSYNTHESIS	0.27932	0.925	0.515	1406	0.968	PIGZ, PIGO, PGAP1
Adherent RPMI	KEGG_GLYCEROPHOSPHOLIPID_METABOLISM	KEGG_GLYCINE_SERINE_AND_THREONINE_METABOLISM	0.27907	0.925	0.523	3532	0.85	ALAS1, DMGDH, SHMT2, GNMT, GLYCTK, AOC3, SRR
Adherent RPMI	KEGG_SPHINGOLIPID_METABOLISM	KEGG_HISTIDINE_METABOLISM	0.27658	0.924	0.504	2975	1	METTL6, METTL2B, ALDH3B2, LCMT1, UROC1
Adherent RPMI	KEGG_PRIMARY_BILE_ACID_BIOSYNTHESIS	KEGG_SELENOAMINO_ACID_METABOLISM	0.27995	0.924	0.51	3354	1	LCMT1, AHCYL2, AHCYL1, SEPHS2, SEPHS1, METTL2B, METTL6, GGT6
Adherent RPMI	KEGG_GLYCEROPHOSPHOLIPID_METABOLISM	KEGG_PYRIMIDINE_METABOLISM	0.27867	0.924	0.514	781	0.852	DUT, CMPK1, CAD, DHODH, UMPS, TYMS, CTPS1
Adherent RPMI	KEGG_GLYCINE_SERINE_AND_THREONINE_METABOLISM	KEGG_FOLATE_BIOSYNTHESIS	0.28822	0.923	0.502	23	1
Adherent RPMI	KEGG_CYSTEINE_AND_METHIONINE_METABOLISM	KEGG_PYRIMIDINE_METABOLISM	0.28229	0.923	0.514	3590	0.947	PNP, POLD2, RRM2, ITPA, CTPS1, DPYD, NT5E, ENTPD6, POLD3, CAD, NME3, TXNRD1, POLR1E, ENTPD8, CDA, UMPS, RRM1, ENTPD3, DTYMK, NME1, NME6, ENTPD5
Adherent RPMI	KEGG_GLYCEROPHOSPHOLIPID_METABOLISM	KEGG_TAURINE_AND_HYPOTAURINE_METABOLISM	0.27619	0.922	0.547	4017	0.857	CSAD, GGT1
Adherent RPMI	KEGG_GLYCINE_SERINE_AND_THREONINE_METABOLISM	KEGG_STEROID_BIOSYNTHESIS	0.28092	0.921	0.504	2346	1	FDFT1, CYP27B1, LSS
Adherent RPMI	KEGG_VALINE_LEUCINE_AND_ISOLEUCINE_BIOSYNTHESIS	KEGG_SPHINGOLIPID_METABOLISM	0.28229	0.921	0.528	1684	0.829	SGMS1, NEU2, KDSR, SMPD4, GALC, PLPP1, SGPL1
Adherent RPMI	KEGG_TYROSINE_METABOLISM	KEGG_PRIMARY_BILE_ACID_BIOSYNTHESIS	0.28402	0.92	0.506	2924	1	SLC27A5, CYP7B1, HSD17B4
Adherent RPMI	KEGG_CYSTEINE_AND_METHIONINE_METABOLISM	KEGG_ALANINE_ASPARTATE_AND_GLUTAMATE_METABOLISM	0.27198	0.92	0.512	2406	0.954	GLUL, CPS1, CAD
Adherent RPMI	KEGG_GALACTOSE_METABOLISM	KEGG_NICOTINATE_AND_NICOTINAMIDE_METABOLISM	0.27847	0.92	0.514	1107	0.891	NADK, NNT, AOX1
Adherent RPMI	KEGG_LINOLEIC_ACID_METABOLISM	KEGG_GLYCOSPHINGOLIPID_BIOSYNTHESIS_LACTO_AND_NEOLACTO_SERIES	0.28483	0.92	0.52	1559	1	B3GNT5, B3GNT2
Adherent RPMI	KEGG_RETINOL_METABOLISM	KEGG_CYSTEINE_AND_METHIONINE_METABOLISM	0.28235	0.92	0.52	4580	1	MAT2A, MTR, AMD1, AHCYL1, CBS, MTAP, SRM, LDHA
Adherent RPMI	KEGG_GALACTOSE_METABOLISM	KEGG_HISTIDINE_METABOLISM	0.2746	0.92	0.556	5005	0.891	LCMT1, HNMT, ALDH1A3, METTL6, METTL2B, TRMT11, UROC1, CNDP1, AOC1
Adherent RPMI	KEGG_PHENYLALANINE_METABOLISM	KEGG_N_GLYCAN_BIOSYNTHESIS	0.28375	0.919	0.502	4937	1	DDOST, RFT1, STT3A, MAN1C1, DPAGT1, ST6GAL1, ALG5, ALG10B, MGAT5B, ALG9, MGAT4B, FUT8, DPM1, DOLPP1, GANAB, B4GALT3
Adherent RPMI	KEGG_GLYCEROLIPID_METABOLISM	KEGG_TYROSINE_METABOLISM	0.27571	0.919	0.526	3498	1	FAH, ADH7, ALDH3B2, LCMT1, METTL2B, ADH1B, TPO, NAA80, DCT, METTL6
Adherent RPMI	KEGG_AMINOACYL_TRNA_BIOSYNTHESIS	KEGG_PHENYLALANINE_METABOLISM	0.28615	0.919	0.535	4640	0.875	NAA80, DDC, ALDH3A1
Adherent RPMI	KEGG_CITRATE_CYCLE_TCA_CYCLE	KEGG_N_GLYCAN_BIOSYNTHESIS	0.28229	0.919	0.545	1941	1	DAD1, ALG3, ALG2, ALG9, MGAT2, RPN1, TUSC3, DPAGT1
Adherent RPMI	KEGG_CYSTEINE_AND_METHIONINE_METABOLISM	KEGG_VALINE_LEUCINE_AND_ISOLEUCINE_DEGRADATION	0.27568	0.918	0.515	4030	0.959	HMGCS2, AOX1, MCCC2, DBT, PCCB, ACADS, ACADM, AUH
Adherent RPMI	KEGG_GLYCOLYSIS_GLUCONEOGENESIS	KEGG_GLYCOSAMINOGLYCAN_BIOSYNTHESIS_CHONDROITIN_SULFATE	0.28248	0.918	0.524	1193	1	CHST13, DSE
Adherent RPMI	KEGG_BETA_ALANINE_METABOLISM	KEGG_NITROGEN_METABOLISM	0.2788	0.917	0.517	3900	1	CA8, CA3, CPS1, CA1, ASNS, CTH, CA12, CA2
Adherent RPMI	KEGG_GLYCOSPHINGOLIPID_BIOSYNTHESIS_LACTO_AND_NEOLACTO_SERIES	KEGG_TERPENOID_BACKBONE_BIOSYNTHESIS	0.28404	0.917	0.535	4749	0.974	MVK, HMGCR, PDSS1, PDSS2, DHDDS, MVD
Adherent RPMI	KEGG_INOSITOL_PHOSPHATE_METABOLISM	KEGG_GLYCINE_SERINE_AND_THREONINE_METABOLISM	0.26967	0.917	0.543	304	1	SDS, ALAS1
Adherent RPMI	KEGG_CITRATE_CYCLE_TCA_CYCLE	KEGG_ASCORBATE_AND_ALDARATE_METABOLISM	0.27561	0.916	0.518	1276	1	UGT1A8, UGT2B4, UGT2A3
Adherent RPMI	KEGG_PANTOTHENATE_AND_COA_BIOSYNTHESIS	KEGG_ARGININE_AND_PROLINE_METABOLISM	0.27577	0.916	0.537	4201	1	DAO, NOS1, NOS3, ODC1, AGMAT, ARG2, AMD1, ALDH18A1, AOC1, PYCR3, PYCR2, ALDH4A1
Adherent RPMI	KEGG_DRUG_METABOLISM_CYTOCHROME_P450	KEGG_OXIDATIVE_PHOSPHORYLATION	0.28655	0.916	0.547	3459	1	ATP6V0B, ATP6V0D2, NDUFS6, NDUFV3, ATP6V1G1, ATP6V1E1, ATP6V1H, ATP5PO, ATP4A, UQCRQ, CYC1, ATP12A, COX15, ATP5MC1, NDUFS3, TCIRG1, COX5B, ATP6V1F, ATP5ME, LHPP, ATP6V1B1, COX7A1, COX8A, UQCRC1, ATP5F1B, ATP5F1D, ATP6V1E2, UQCR11, COX11, SDHA, COX4I2
Adherent RPMI	KEGG_GLYCINE_SERINE_AND_THREONINE_METABOLISM	KEGG_ALPHA_LINOLENIC_ACID_METABOLISM	0.2845	0.915	0.55	2968	1	PLA2G4E, PLA2G12B, PLA2G2F
Adherent RPMI	KEGG_VALINE_LEUCINE_AND_ISOLEUCINE_DEGRADATION	KEGG_AMINO_SUGAR_AND_NUCLEOTIDE_SUGAR_METABOLISM	0.28252	0.914	0.511	4406	1	GMDS, MPI, CYB5R1, GNPDA1, UXS1, NANP, GNPNAT1, CYB5R3, PMM2, GALE, HK3, PGM1, GMPPB, PGM3, AMDHD2, UGP2
Adherent RPMI	KEGG_ONE_CARBON_POOL_BY_FOLATE	KEGG_PANTOTHENATE_AND_COA_BIOSYNTHESIS	0.27154	0.914	0.545	2207	1	COASY, ENPP1, ENPP3
Adherent RPMI	KEGG_SULFUR_METABOLISM	KEGG_GLYCOSPHINGOLIPID_BIOSYNTHESIS_LACTO_AND_NEOLACTO_SERIES	0.28163	0.914	0.547	4609	1	B3GNT5, ST3GAL6, B4GALT2, B4GALT3, B3GNT2, B4GALT1, FUT1, FUT2
Adherent RPMI	KEGG_OTHER_GLYCAN_DEGRADATION	KEGG_BUTANOATE_METABOLISM	0.28274	0.913	0.52	2934	1	HMGCS2, AKR1B10, HADHA, HMGCL, HMGCS1, BDH1, GAD1
Adherent RPMI	KEGG_GLYCOSAMINOGLYCAN_BIOSYNTHESIS_CHONDROITIN_SULFATE	KEGG_GLYCOLYSIS_GLUCONEOGENESIS	0.28269	0.913	0.523	2609	0.977	GAPDH, ACSS2, PDHA2, GPI, ALDOA, FBP1, ALDH1A3, PGAM1, PGM1, ADH1B, ENO2, PFKL, HK1
Adherent RPMI	KEGG_GLYCOSPHINGOLIPID_BIOSYNTHESIS_LACTO_AND_NEOLACTO_SERIES	KEGG_FRUCTOSE_AND_MANNOSE_METABOLISM	0.28052	0.913	0.527	946	0.986	MPI, ALDOC, GMPPB
Adherent RPMI	KEGG_METABOLISM_OF_XENOBIOTICS_BY_CYTOCHROME_P450	KEGG_ASCORBATE_AND_ALDARATE_METABOLISM	0.28268	0.913	0.532	2518	1	UGT1A6, UGT1A3, UGDH, MIOX
Adherent RPMI	KEGG_METABOLISM_OF_XENOBIOTICS_BY_CYTOCHROME_P450	KEGG_AMINO_SUGAR_AND_NUCLEOTIDE_SUGAR_METABOLISM	0.28398	0.913	0.553	2473	1	UXS1, MPI, CMAS, UGP2, PMM2, NANP, HEXA, UGDH, GNE, PGM2
Adherent RPMI	KEGG_GLYCOSPHINGOLIPID_BIOSYNTHESIS_GLOBO_SERIES	KEGG_HISTIDINE_METABOLISM	0.27586	0.912	0.524	4126	1	ASPA, LCMT1, METTL2B, DDC, AOC1, UROC1
Adherent RPMI	KEGG_LYSINE_DEGRADATION	KEGG_GLYCOLYSIS_GLUCONEOGENESIS	0.27741	0.912	0.536	1873	1	PGM1, ENO3, GAPDH, LDHC, PCK2, ENO2, DLAT, PGK2
Adherent RPMI	KEGG_CITRATE_CYCLE_TCA_CYCLE	KEGG_PENTOSE_AND_GLUCURONATE_INTERCONVERSIONS	0.28165	0.912	0.542	2029	1	UGT1A8, UGT2B4, RPEL1, UGT2A3, UGT2B28, RPE
Adherent RPMI	KEGG_N_GLYCAN_BIOSYNTHESIS	KEGG_GALACTOSE_METABOLISM	0.27482	0.912	0.546	1794	1	PGM1, G6PC2, GALE, UGP2, HK2
Adherent RPMI	KEGG_VALINE_LEUCINE_AND_ISOLEUCINE_BIOSYNTHESIS	KEGG_GLYCEROPHOSPHOLIPID_METABOLISM	0.28931	0.912	0.552	3758	0.849	CDS2, PLA2G2F, GPAT4, GPAT2, CDIPT, AGPAT2, PLPP1, PISD, PLA2G2E, ADPRM, PLPP3, PGS1, CDS1, PLA2G4E, GNPAT, CRLS1, DGKE, PLA2G12A, PLA2G3, PLA2G6, LCLAT1, CHPT1, LYPLA2, PLA2G4B
Adherent RPMI	KEGG_BIOSYNTHESIS_OF_UNSATURATED_FATTY_ACIDS	KEGG_TYROSINE_METABOLISM	0.27571	0.912	0.565	4886	0.98	DCT, TPO, LCMT1, TRMT11, METTL2B, FAH, ALDH3A1, AOX1, HEMK1, ADH6, NAA80, ADH1B, DDC
Adherent RPMI	KEGG_PYRUVATE_METABOLISM	KEGG_PENTOSE_PHOSPHATE_PATHWAY	0.27786	0.911	0.514	506	1	RPIA, PGD
Adherent RPMI	KEGG_PROPANOATE_METABOLISM	KEGG_PYRIMIDINE_METABOLISM	0.27754	0.911	0.563	3595	1	UMPS, CAD, ITPA, PNP, DHODH, UCKL1, ENTPD6, TK1, TYMS, NT5C1A, CMPK1, DUT, ENTPD3, NME1, TYMP, CMPK2, DTYMK, DPYD
Adherent RPMI	KEGG_VALINE_LEUCINE_AND_ISOLEUCINE_BIOSYNTHESIS	KEGG_PYRUVATE_METABOLISM	0.28949	0.909	0.524	3120	0.857	PKM, ACYP2, LDHC, PCK2, ACACA, HAGH, LDHA
Adherent RPMI	KEGG_PANTOTHENATE_AND_COA_BIOSYNTHESIS	KEGG_GLYOXYLATE_AND_DICARBOXYLATE_METABOLISM	0.27197	0.909	0.548	1648	1	MTHFD2L, PGP
Adherent RPMI	KEGG_SULFUR_METABOLISM	KEGG_INOSITOL_PHOSPHATE_METABOLISM	0.27977	0.909	0.549	3791	1	PLCB4, ISYNA1, IPMK, IMPA2, PIP4K2B, PIK3C2A, PLCG1, PIK3C3, INPP5J, MINPP1, IPPK, PLCD1, INPP4A, PLCB1, PIP5K1C, PI4KA, PLCD4, ALDH6A1
Adherent RPMI	KEGG_PRIMARY_BILE_ACID_BIOSYNTHESIS	KEGG_ASCORBATE_AND_ALDARATE_METABOLISM	0.27802	0.909	0.569	4480	1	UGT1A8, UGT1A1, MIOX, UGT2B10, UGDH, UGT2A3, UGT2A1, UGT2B7, UGT1A4
Adherent RPMI	KEGG_VALINE_LEUCINE_AND_ISOLEUCINE_BIOSYNTHESIS	KEGG_PRIMARY_BILE_ACID_BIOSYNTHESIS	0.27935	0.908	0.54	4968	0.858	CYP46A1, SCP2, CYP7A1, CH25H, AKR1C4
Adherent RPMI	KEGG_STEROID_BIOSYNTHESIS	KEGG_PANTOTHENATE_AND_COA_BIOSYNTHESIS	0.29104	0.908	0.545	2425	0.939	DPYD
Adherent RPMI	KEGG_PANTOTHENATE_AND_COA_BIOSYNTHESIS	Core_Glycolysis	0.27332	0.907	0.514	1933	1	TPI1, HKDC1, GPI, GCK
Adherent RPMI	KEGG_NITROGEN_METABOLISM	KEGG_RIBOFLAVIN_METABOLISM	0.27489	0.907	0.561	3613	1	MTMR6, FLAD1, RFK, TYR, MTMR2, ENPP3
Adherent RPMI	KEGG_LYSINE_DEGRADATION	KEGG_ETHER_LIPID_METABOLISM	0.27519	0.906	0.535	977	1	PLA2G2F, AGPS
Adherent RPMI	KEGG_STEROID_HORMONE_BIOSYNTHESIS	KEGG_FRUCTOSE_AND_MANNOSE_METABOLISM	0.28764	0.906	0.537	2990	0.924	MPI, ALDOC, PMM2, PFKFB3, MTMR6, FBP2, GMDS
Adherent RPMI	KEGG_BIOSYNTHESIS_OF_UNSATURATED_FATTY_ACIDS	KEGG_STARCH_AND_SUCROSE_METABOLISM	0.27476	0.906	0.544	2690	0.995	UGT1A4, UXS1, UGT1A8, GPI, PYGB, MGAM, UGT2B7, UGT1A9, PGM1, UGT2B10, G6PC2
Adherent RPMI	KEGG_DRUG_METABOLISM_CYTOCHROME_P450	KEGG_BIOSYNTHESIS_OF_UNSATURATED_FATTY_ACIDS	0.28085	0.906	0.546	3300	1	YOD1, ACOX3, FADS1, SCD, ACAA1, ACOT1, ACOX1
Adherent RPMI	KEGG_SPHINGOLIPID_METABOLISM	KEGG_STARCH_AND_SUCROSE_METABOLISM	0.26681	0.906	0.556	4210	1	UGP2, PYGB, GBE1, UGT2B4, UGT1A10, AMY2B, UXS1, UGT2A1, AMY1A, UGT1A7, ENPP1, G6PC2, HK3, UGT2B7, AGL, GYS2, G6PC, ENPP3, PGM2L1
Adherent RPMI	KEGG_N_GLYCAN_BIOSYNTHESIS	KEGG_HISTIDINE_METABOLISM	0.27543	0.906	0.559	3564	1	METTL6, ASPA, AMDHD1, LCMT1, LCMT2, CNDP1, UROC1
Adherent RPMI	KEGG_DRUG_METABOLISM_OTHER_ENZYMES	KEGG_GLYCOSPHINGOLIPID_BIOSYNTHESIS_LACTO_AND_NEOLACTO_SERIES	0.27849	0.906	0.601	4609	0.95	B3GNT5, FUT4, B3GALT2, FUT1, B3GALT5, FUT7, ST3GAL4, B3GNT4, FUT2
Adherent RPMI	KEGG_SELENOAMINO_ACID_METABOLISM	KEGG_BUTANOATE_METABOLISM	0.27448	0.905	0.527	3812	1	AKR1B10, ACSM4, HMGCS2, EHHADH, OXCT2, PDHA2, ACSM3, ACSM1
Adherent RPMI	KEGG_HISTIDINE_METABOLISM	KEGG_NITROGEN_METABOLISM	0.27487	0.905	0.548	1535	1	CA4, CA7, CA2, CA3
Adherent RPMI	KEGG_RETINOL_METABOLISM	KEGG_GLYCOSPHINGOLIPID_BIOSYNTHESIS_LACTO_AND_NEOLACTO_SERIES	0.2768	0.905	0.55	5176	1	B3GNT5, B3GNT2, B4GALT3, FUT2, FUT4, FUT1, B3GALT5, B4GALT1, ST8SIA1, FUT7
Adherent RPMI	KEGG_GLYCOSAMINOGLYCAN_BIOSYNTHESIS_HEPARAN_SULFATE	KEGG_ARGININE_AND_PROLINE_METABOLISM	0.27853	0.905	0.558	2756	1	AOC1, AGMAT, NOS3, ASS1, NOS2, GAMT
Adherent RPMI	KEGG_ARACHIDONIC_ACID_METABOLISM	KEGG_N_GLYCAN_BIOSYNTHESIS	0.27743	0.905	0.566	5090	1	RFT1, RPN2, DPM2, RPN1, ALG9, DPAGT1, STT3A, ST6GAL1, DPM1, DPM3, MGAT4B, MGAT4A, MAN1A1, DDOST, MAN1C1, ALG12
Adherent RPMI	KEGG_VALINE_LEUCINE_AND_ISOLEUCINE_BIOSYNTHESIS	KEGG_TERPENOID_BACKBONE_BIOSYNTHESIS	0.28309	0.905	0.572	197	0.865	HMGCS2
Adherent RPMI	KEGG_TRYPTOPHAN_METABOLISM	KEGG_TRYPTOPHAN_METABOLISM	0.27524	0.904	0.569	4340	1	KMO, ACAT2, AOC1, IL4I1, CYP1A1, DDC, CYP1A2, CAT
Adherent RPMI	KEGG_TRYPTOPHAN_METABOLISM	KEGG_GLYCOSAMINOGLYCAN_BIOSYNTHESIS_CHONDROITIN_SULFATE	0.27045	0.903	0.536	1582	1	DSE, CHST15, XYLT2
Adherent RPMI	KEGG_PANTOTHENATE_AND_COA_BIOSYNTHESIS	KEGG_STARCH_AND_SUCROSE_METABOLISM	0.2735	0.903	0.545	3329	1	UGT1A9, UGP2, AMY1A, AMY2B, UGT2B11, SI, GPI, GCK, GYS2, UGT2B15, UGT2B17, HK3, UGT1A7
Adherent RPMI	KEGG_FATTY_ACID_METABOLISM	KEGG_STEROID_BIOSYNTHESIS	0.27661	0.903	0.547	3980	1	SQLE, HSD17B7, CYP27B1, SOAT1
Adherent RPMI	KEGG_BIOSYNTHESIS_OF_UNSATURATED_FATTY_ACIDS	KEGG_ARGININE_AND_PROLINE_METABOLISM	0.26693	0.903	0.547	3274	1	AMD1, PYCR2, ALDH18A1, ARG1, SAT2, ODC1, CPS1, PYCR1
Adherent RPMI	KEGG_GLYCOLYSIS_GLUCONEOGENESIS	KEGG_PROPANOATE_METABOLISM	0.27123	0.903	0.563	3267	1	ACACA, MLYCD, SUCLA2, SUCLG2, ACSS3
Adherent RPMI	KEGG_STARCH_AND_SUCROSE_METABOLISM	KEGG_FRUCTOSE_AND_MANNOSE_METABOLISM	0.27193	0.902	0.535	2525	1	FPGT, ALDOC, GMDS, PFKFB2, GMPPA, SORD, MTMR6
Adherent RPMI	KEGG_GLUTATHIONE_METABOLISM	KEGG_PENTOSE_AND_GLUCURONATE_INTERCONVERSIONS	0.27377	0.902	0.539	3606	1	UGT1A3, RPEL1, UGT1A6, UGT2B4, UGT1A8, RPE, UGT1A7, DCXR, UGT2B7
Adherent RPMI	KEGG_ETHER_LIPID_METABOLISM	KEGG_TAURINE_AND_HYPOTAURINE_METABOLISM	0.26811	0.902	0.542	2058	1	CSAD
Adherent RPMI	KEGG_FRUCTOSE_AND_MANNOSE_METABOLISM	KEGG_OXIDATIVE_PHOSPHORYLATION	0.26667	0.902	0.546	4538	1	ATP6V0C, NDUFA2, ATP6V1B1, NDUFS3, ATP6V1B2, CYC1, UQCRFS1, UQCRB, COX7C, NDUFB7, COX6C, NDUFC1, SDHB, COX4I1, SDHC, COX5B, COX5A, UQCRC1, ATP6V1G1, COX15, ATP4B, NDUFB8, ATP6V1E2, SDHD, SDHA, NDUFA4L2, NDUFB10, NDUFB9, NDUFB4, NDUFA10, ATP6V0A4, COX7A2L, NDUFA9, ATP6V1H, NDUFA5, NDUFS7, COX8A, NDUFC2, UQCRC2, NDUFB6, UQCRH, UQCRQ, NDUFA4, ATP6V0D2, ATP6V1D, COX7A2, NDUFB1, ATP6V1A, COX17, UQCR10
Adherent RPMI	KEGG_PORPHYRIN_AND_CHLOROPHYLL_METABOLISM	KEGG_STARCH_AND_SUCROSE_METABOLISM	0.26541	0.902	0.56	2041	1	UXS1, UGP2, UGT1A8, GBE1, UGT2A1, G6PC2, GUSB
Adherent RPMI	KEGG_AMINOACYL_TRNA_BIOSYNTHESIS	KEGG_GLYCOLYSIS_GLUCONEOGENESIS	0.26875	0.901	0.547	1083	0.918	PKM, TPI1, GAPDH, HK2, LDHC, ENO2
Adherent RPMI	KEGG_STEROID_BIOSYNTHESIS	KEGG_AMINO_SUGAR_AND_NUCLEOTIDE_SUGAR_METABOLISM	0.27562	0.901	0.555	3505	0.957	PGM1, GNE, GNPNAT1, UGP2, UAP1, HEXA, PGM2, GPI, GALE, CYB5R1, PGM3, GMPPB
Adherent RPMI	KEGG_LYSINE_DEGRADATION	KEGG_SELENOAMINO_ACID_METABOLISM	0.27943	0.901	0.556	4234	1	MAT2B, CTH, AHCY, MAT2A, TRMT11, AHCYL1, MARS2, GGT1
Adherent RPMI	KEGG_AMINOACYL_TRNA_BIOSYNTHESIS	KEGG_GLYCEROLIPID_METABOLISM	0.27395	0.901	0.57	4861	0.918	AGK, DGKB, GPAT4, DGKE, AGPAT2, PLPP3, GK2, MBOAT2, MGLL, GPAT2, LIPF, GPAM, DGKG, DGKI, LIPC, DGKQ, DGKA, PLPP1
Adherent RPMI	KEGG_PHENYLALANINE_METABOLISM	KEGG_GLYOXYLATE_AND_DICARBOXYLATE_METABOLISM	0.28056	0.9	0.559	4379	1	MTHFD1, MDH1, HYI, MTHFD2, MTHFD1L
Adherent RPMI	KEGG_GLYCOSPHINGOLIPID_BIOSYNTHESIS_LACTO_AND_NEOLACTO_SERIES	KEGG_PENTOSE_PHOSPHATE_PATHWAY	0.27643	0.9	0.578	3089	1	ALDOC, PRPS1L1, TKT, RPE, H6PD
Adherent RPMI	KEGG_Core_Glycolysis	KEGG_SELENOAMINO_ACID_METABOLISM	0.27591	0.899	0.545	2807	1	SEPHS2, SEPHS1, MARS2, LCMT1, TRMT11, GGT7, GGT1
Adherent RPMI	KEGG_GLYCOSYLPHOSPHATIDYLINOSITOL_GPI_ANCHOR_BIOSYNTHESIS	KEGG_FRUCTOSE_AND_MANNOSE_METABOLISM	0.27022	0.899	0.554	2631	1	MPI, GMPPB, MTMR6, GMPPA, PMM2, AKR1B10
Adherent RPMI	KEGG_AMINOACYL_TRNA_BIOSYNTHESIS	KEGG_ETHER_LIPID_METABOLISM	0.27532	0.899	0.563	5316	0.923	PLA2G3, PLA2G2F, CHPT1, PLPP3, PLA2G12A, LPCAT2, PLA2G4E, PAFAH1B3, LPCAT4, PLA2G1B, PLPP1, PLD2, PLA2G12B
Adherent RPMI	KEGG_DRUG_METABOLISM_CYTOCHROME_P450	KEGG_STEROID_HORMONE_BIOSYNTHESIS	0.2727	0.899	0.573	1370	1	AKR1C2, SRD5A1, AKR1C4, CYP7B1, CYP11B2, CYP1A1
Adherent RPMI	KEGG_ARACHIDONIC_ACID_METABOLISM	KEGG_INOSITOL_PHOSPHATE_METABOLISM	0.2772	0.898	0.559	1829	1	PIK3CA, PIK3C3, PI4KA, ISYNA1, PLCD1, MINPP1, PIK3C2A, PLCB4, IMPA2, IPMK
Adherent RPMI	KEGG_AMINOACYL_TRNA_BIOSYNTHESIS	KEGG_LINOLEIC_ACID_METABOLISM	0.27576	0.898	0.559	2369	0.926	PLA2G3, CYP3A5, PLA2G2F, CYP3A43, CYP2J2
Adherent RPMI	KEGG_N_GLYCAN_BIOSYNTHESIS	KEGG_BUTANOATE_METABOLISM	0.27595	0.898	0.564	3007	1	HMGCS2, HADHA, ACSM1, BDH1, PDHA2, AKR1B10, HMGCL, AACS
Adherent RPMI	KEGG_GLYCOSAMINOGLYCAN_BIOSYNTHESIS_CHONDROITIN_SULFATE	KEGG_HISTIDINE_METABOLISM	0.27617	0.898	0.565	4969	1	METTL6, ALDH1A3, HNMT, AOC1, UROC1, METTL2B, LCMT1, LCMT2, AMDHD1
Adherent RPMI	KEGG_METABOLISM_OF_XENOBIOTICS_BY_CYTOCHROME_P450	KEGG_SPHINGOLIPID_METABOLISM	0.27488	0.897	0.557	4881	1	B4GALT6, ARSA, SGMS2, UGCG, NEU4, SMPD2, SPHK2, SPTLC2, ACER2, SMPD1, DEGS2, GALC, ASAH1, NEU3, ACER1, PLPP3
Adherent RPMI	KEGG_AMINOACYL_TRNA_BIOSYNTHESIS	KEGG_PURINE_METABOLISM	0.27812	0.897	0.566	4049	0.928	PKM, ENTPD3, GMPR2, PNP, ALLC, ENTPD6, PDE10A, ADCY10, PDE4B, POLR1E, ENTPD5, ADCY6, ENPP3, GUK1, ADCY1, AK5, PRUNE1, NME6, ADCY4, GUCY1A1, DCK, NT5E, NME5, IMPDH2, AMPD3, NPR1, PDE1A, ATIC, DGUOK, PFAS, PDE8B, GUCY2C, POLE2, NT5C1A, PAPSS1, PDE6D, POLD2, NT5C1B, GMPS, ADCY3, PAICS
Adherent RPMI	KEGG_TRYPTOPHAN_METABOLISM	KEGG_TERPENOID_BACKBONE_BIOSYNTHESIS	0.27463	0.896	0.544	4005	1	ACAT2, IDI2, HMGCR, DHDDS, FDPS, HMGCS2
Adherent RPMI	KEGG_PENTOSE_PHOSPHATE_PATHWAY	KEGG_PANTOTHENATE_AND_COA_BIOSYNTHESIS	0.27597	0.896	0.545	2998	1	VNN1, ENPP1, PPCDC
Adherent RPMI	KEGG_PYRIMIDINE_METABOLISM	KEGG_PYRIMIDINE_METABOLISM	0.26495	0.896	0.575	4028	1	DPYD, CTPS1, POLD2, UMPS, CAD, DCK, PNP, ENTPD3, CMPK1, NT5E, TXNRD1, UPB1, CDA, RRM1, UPP2, NME6, ITPA, DHODH, CMPK2, POLD1, DTYMK
Adherent RPMI	KEGG_PYRUVATE_METABOLISM	KEGG_GLUTATHIONE_METABOLISM	0.27854	0.896	0.577	3712	1	PGD, GSTM2, GSTA3, GPX2, RRM2, ANPEP, LAP3, GPX1, GPX5, GSTM3, GGT7, GGT1
Adherent RPMI	KEGG_ASCORBATE_AND_ALDARATE_METABOLISM	KEGG_CITRATE_CYCLE_TCA_CYCLE	0.27111	0.895	0.57	1290	1	SDHB, SDHA, PCK2
Adherent RPMI	KEGG_RETINOL_METABOLISM	KEGG_PENTOSE_AND_GLUCURONATE_INTERCONVERSIONS	0.2733	0.895	0.576	2589	1	UGP2, UGDH, RPE, DHDH, DCXR
Adherent RPMI	KEGG_VALINE_LEUCINE_AND_ISOLEUCINE_DEGRADATION	KEGG_BIOSYNTHESIS_OF_UNSATURATED_FATTY_ACIDS	0.27732	0.894	0.554	2750	1	SCD, ACOT2, HACD1, FADS1, ELOVL2
Adherent RPMI	KEGG_ARACHIDONIC_ACID_METABOLISM	KEGG_STARCH_AND_SUCROSE_METABOLISM	0.2726	0.893	0.554	3217	1	UXS1, G6PC2, PYGB, G6PC, MGAM, UGT1A6, SI, ENPP1, PYGM, UGP2, UGT2A1, UGT2B11, UGT2B17
Adherent RPMI	KEGG_AMINO_SUGAR_AND_NUCLEOTIDE_SUGAR_METABOLISM	KEGG_SELENOAMINO_ACID_METABOLISM	0.27274	0.893	0.585	4083	0.934	LCMT1, AHCYL1, HEMK1, METTL2B, TRMT11, SEPHS2, AHCYL2, METTL6
Adherent RPMI	KEGG_GALACTOSE_METABOLISM	KEGG_PANTOTHENATE_AND_COA_BIOSYNTHESIS	0.26748	0.892	0.569	3633	0.958	PPCS, COASY, PPCDC, DPYS
Adherent RPMI	KEGG_GLUTATHIONE_METABOLISM	KEGG_FRUCTOSE_AND_MANNOSE_METABOLISM	0.26636	0.892	0.6	3276	1	MTMR6, GMDS, MPI, PFKL, ALDOA, AKR1B10, GMPPA, FBP1
Adherent RPMI	KEGG_RIBOFLAVIN_METABOLISM	KEGG_INOSITOL_PHOSPHATE_METABOLISM	0.27181	0.891	0.545	3347	1	IPPK, ITPK1, MIOX, MINPP1, IMPA1, PLCB1, TPI1, INPP5K, SYNJ1, PTEN, PLCB3, ITPKA, PIP4K2C, PLCG1, PLCZ1, IPMK
Adherent RPMI	KEGG_GLYOXYLATE_AND_DICARBOXYLATE_METABOLISM	KEGG_AMINO_SUGAR_AND_NUCLEOTIDE_SUGAR_METABOLISM	0.27093	0.891	0.569	2066	1	GNPDA1, FPGT, GNPNAT1, AMDHD2, GMDS, PGM1, NANP, UXS1, NAGK
Adherent RPMI	KEGG_PYRIMIDINE_METABOLISM	KEGG_DRUG_METABOLISM_CYTOCHROME_P450	0.27012	0.891	0.581	2638	1	UGT2B4, GSTM2, GSTM5, UGT2A3, GSTM3, GSTP1, ALDH1A3, AOX1, GSTM4, UGT1A3, CYP2A13, GSTA3, MGST3, UGT2B7, UGT2B28, FMO3
Adherent RPMI	KEGG_GLYCOSAMINOGLYCAN_BIOSYNTHESIS_KERATAN_SULFATE	KEGG_NICOTINATE_AND_NICOTINAMIDE_METABOLISM	0.28069	0.89	0.543	1171	1	NNMT, NT5C2
Adherent RPMI	KEGG_SULFUR_METABOLISM	KEGG_OTHER_GLYCAN_DEGRADATION	0.27645	0.89	0.576	3133	1	MAN2B1, GLB1, NEU1, ENGASE, MANBA
Adherent RPMI	KEGG_NICOTINATE_AND_NICOTINAMIDE_METABOLISM	KEGG_STEROID_HORMONE_BIOSYNTHESIS	0.2801	0.89	0.585	4459	1	CYP11B1, AKR1C1, UGT1A9, AKR1C3, CYP7A1, HSD17B6, UGT1A3, SRD5A3, COMT, UGT2B7, UGT2A3, UGT2B10, UGT1A4, UGT1A10, CYP1A1, UGT2A1, CYP3A5, HSD3B1, CYP3A4
Adherent RPMI	KEGG_GLYCOSAMINOGLYCAN_BIOSYNTHESIS_KERATAN_SULFATE	KEGG_TYROSINE_METABOLISM	0.27551	0.889	0.554	1557	1	FAH, METTL2B, ADH7, ALDH3B2, TYR
Adherent RPMI	KEGG_PHENYLALANINE_METABOLISM	KEGG_PROPANOATE_METABOLISM	0.27234	0.888	0.567	1097	1	ACACA, SUCLA2, LDHA
Adherent RPMI	Oxidative_phosphorylation	Core_Glycolysis	0.2632	0.888	0.58	974	1	ENO3, PGK2, ADPGK
Adherent RPMI	KEGG_GLYCOSPHINGOLIPID_BIOSYNTHESIS_LACTO_AND_NEOLACTO_SERIES	KEGG_PYRIMIDINE_METABOLISM	0.27959	0.888	0.59	2939	1	CMPK1, DUT, POLD4, TYMS, CTPS1, UCKL1, CAD, ENTPD1, RRM2, NME1, DTYMK, RRM2B, TYMP, NT5C, RRM1, UMPS
Adherent RPMI	KEGG_GLYCOSPHINGOLIPID_BIOSYNTHESIS_GLOBO_SERIES	KEGG_ASCORBATE_AND_ALDARATE_METABOLISM	0.26194	0.887	0.594	935	1	MIOX, UGT2B7
Adherent RPMI	KEGG_PANTOTHENATE_AND_COA_BIOSYNTHESIS	KEGG_O_GLYCAN_BIOSYNTHESIS	0.27385	0.886	0.552	2284	1	GALNT2, GALNT6, GALNT9, C1GALT1, GALNT17, GALNT12
Adherent RPMI	KEGG_ALANINE_ASPARTATE_AND_GLUTAMATE_METABOLISM	KEGG_HISTIDINE_METABOLISM	0.26343	0.886	0.573	3645	1	DDC, HAL, CNDP1, ALDH3B2, LCMT1
Adherent RPMI	KEGG_BETA_ALANINE_METABOLISM	KEGG_PORPHYRIN_AND_CHLOROPHYLL_METABOLISM	0.25949	0.886	0.576	2893	1	FTH1, UGT2B17, COX15, UGT2B28, COX10, ALAD, UGT1A5
Adherent RPMI	KEGG_VALINE_LEUCINE_AND_ISOLEUCINE_DEGRADATION	KEGG_GLYCOSYLPHOSPHATIDYLINOSITOL_GPI_ANCHOR_BIOSYNTHESIS	0.27117	0.886	0.578	7515	1	GPLD1, PIGS, PIGB, PIGG, PIGV, PIGP, PIGM, PIGC, PIGX, DPM2, PIGQ, GPAA1, PIGK, PIGU, PIGY, PIGO, PIGL, PIGF
Adherent RPMI	KEGG_GLYCOSPHINGOLIPID_BIOSYNTHESIS_LACTO_AND_NEOLACTO_SERIES	KEGG_HISTIDINE_METABOLISM	0.27497	0.886	0.606	3760	1	ASPA, HAL, CNDP1, TRMT11, ALDH3B2, HDC
Adherent RPMI	KEGG_AMINO_SUGAR_AND_NUCLEOTIDE_SUGAR_METABOLISM	KEGG_VALINE_LEUCINE_AND_ISOLEUCINE_BIOSYNTHESIS	0.2721	0.885	0.564	3879	0.954	PDHA2
Adherent RPMI	KEGG_ALANINE_ASPARTATE_AND_GLUTAMATE_METABOLISM	KEGG_TERPENOID_BACKBONE_BIOSYNTHESIS	0.26898	0.885	0.57	3385	1	IDI2, HMGCR, FDPS, DHDDS
Adherent RPMI	KEGG_TYROSINE_METABOLISM	KEGG_ALPHA_LINOLENIC_ACID_METABOLISM	0.26749	0.884	0.561	2982	1	PLA2G4E, PLA2G2A, ACOX1, PLA2G2E, ACOX3
Adherent RPMI	KEGG_VALINE_LEUCINE_AND_ISOLEUCINE_DEGRADATION	KEGG_GLUTATHIONE_METABOLISM	0.26534	0.884	0.583	1662	1	GSTZ1, ANPEP, LAP3, GSTA3, GSTA4, GCLC, GPX5
Adherent RPMI	KEGG_STEROID_HORMONE_BIOSYNTHESIS	KEGG_PROPANOATE_METABOLISM	0.26663	0.883	0.56	3916	0.982	HADHA, ACADM, SUCLA2, LDHAL6A, SUCLG2, ACACA, LDHB, LDHA
Adherent RPMI	KEGG_BUTANOATE_METABOLISM	KEGG_N_GLYCAN_BIOSYNTHESIS	0.26927	0.883	0.565	2564	1	ALG9, MAN2A2, DDOST, RFT1, DOLPP1, DAD1, ST6GAL1, DPAGT1, B4GALT1
Adherent RPMI	KEGG_GLYCEROPHOSPHOLIPID_METABOLISM	KEGG_OTHER_GLYCAN_DEGRADATION	0.26224	0.883	0.594	1978	0.952	GLB1, NEU1
Adherent RPMI	KEGG_STEROID_BIOSYNTHESIS	KEGG_INOSITOL_PHOSPHATE_METABOLISM	0.27233	0.882	0.559	4310	1	PIK3CA, PI4KA, INPP5K, PIP4K2B, ITPKA, IMPA1, PLCB4, PIP5K1A, PLCB2, PI4KB, SYNJ1, PLCB3, ALDH6A1, PLCZ1, INPP1, TPI1, PLCD4, CDIPT, INPP4B
Adherent RPMI	KEGG_ALANINE_ASPARTATE_AND_GLUTAMATE_METABOLISM	KEGG_PENTOSE_AND_GLUCURONATE_INTERCONVERSIONS	0.26889	0.882	0.603	3268	1	RPEL1, UGT1A8, DCXR, UGP2, UGT2B7, RPE, UGT1A6
Adherent RPMI	KEGG_FRUCTOSE_AND_MANNOSE_METABOLISM	KEGG_O_GLYCAN_BIOSYNTHESIS	0.27072	0.881	0.574	3139	1	GALNT12, GCNT1, C1GALT1, GALNT13, GALNT5, GALNT18, GALNT1
Adherent RPMI	KEGG_TYROSINE_METABOLISM	KEGG_STEROID_BIOSYNTHESIS	0.26764	0.88	0.584	3279	1	SQLE, SC5D, MSMO1
Adherent RPMI	KEGG_GLYCOSPHINGOLIPID_BIOSYNTHESIS_GLOBO_SERIES	KEGG_BIOSYNTHESIS_OF_UNSATURATED_FATTY_ACIDS	0.26656	0.88	0.584	5207	1	YOD1, SCD, FADS1, ACAA1, BAAT, HADHA, ACOX1, HACD1
Adherent RPMI	KEGG_LINOLEIC_ACID_METABOLISM	KEGG_PENTOSE_PHOSPHATE_PATHWAY	0.27466	0.88	0.597	3941	1	ALDOC, TKT, RPE, RPIA, PRPS1L1, PGM2, FBP1, PGLS
Adherent RPMI	KEGG_BUTANOATE_METABOLISM	KEGG_ARGININE_AND_PROLINE_METABOLISM	0.26227	0.88	0.6	1107	1	AMD1, ALDH18A1, LAP3, SAT2
Adherent RPMI	KEGG_GLYCOSAMINOGLYCAN_BIOSYNTHESIS_CHONDROITIN_SULFATE	KEGG_GLYCOSPHINGOLIPID_BIOSYNTHESIS_LACTO_AND_NEOLACTO_SERIES	0.27054	0.88	0.604	1168	1	B3GALT2, FUT3, FUT4
Adherent RPMI	KEGG_BUTANOATE_METABOLISM	KEGG_ETHER_LIPID_METABOLISM	0.26759	0.879	0.562	2217	1	LPCAT2, PLA2G5, PLD1, PLA2G2E, ENPP2
Adherent RPMI	KEGG_PHENYLALANINE_METABOLISM	KEGG_PENTOSE_AND_GLUCURONATE_INTERCONVERSIONS	0.26463	0.879	0.596	5458	1	UGP2, UGT2A1, UGT1A6, RPE, XYLB, UGT2B4, UGT1A5, UGT2B28, UGT1A1, DHDH, UGDH
Adherent RPMI	KEGG_BIOSYNTHESIS_OF_UNSATURATED_FATTY_ACIDS	KEGG_ARACHIDONIC_ACID_METABOLISM	0.25845	0.879	0.597	2902	1	ALOX15, CYP2E1, TBXAS1, CYP2C19, PLA2G4E, ALOX5, PLA2G5, LTC4S, PLA2G4B, PLA2G2D, CYP2J2
Adherent RPMI	KEGG_NICOTINATE_AND_NICOTINAMIDE_METABOLISM	KEGG_INOSITOL_PHOSPHATE_METABOLISM	0.27039	0.879	0.6	3897	1	IMPA1, PIK3CB, INPP5K, INPP5A, PIK3CD, TPI1, PIK3C2G, PLCG2, PIK3CG, IMPA2, CDIPT, MIOX, PLCZ1, SYNJ2, INPP4B, PLCB4, PIK3C3, INPP5E, PIP5K1B, ITPK1
Adherent RPMI	KEGG_GLYCOSAMINOGLYCAN_BIOSYNTHESIS_KERATAN_SULFATE	Core_Glycolysis	0.27302	0.879	0.608	2943	1	BPGM, GAPDH, PGAM2, ALDOC, PGK2, GPI
Adherent RPMI	KEGG_ETHER_LIPID_METABOLISM	KEGG_ALPHA_LINOLENIC_ACID_METABOLISM	0.26095	0.878	0.558	2261	1	PLA2G5, PLA2G2E, PLA2G6
Adherent RPMI	KEGG_GLYCEROLIPID_METABOLISM	KEGG_INOSITOL_PHOSPHATE_METABOLISM	0.27274	0.878	0.587	2386	1	INPP5K, PIK3CB, PIK3CD, PLCG1, IMPA1, PLCB4, PIK3C2A, TPI1, ISYNA1, MINPP1, ITPK1
Adherent RPMI	KEGG_FATTY_ACID_METABOLISM	KEGG_OXIDATIVE_PHOSPHORYLATION	0.26836	0.878	0.588	4232	1	SDHB, COX15, SDHA, ATP5ME, ATP5MC3, ATP5F1C, COX4I1, SDHD, CYC1, UQCRC1, ATP6V1B2, ATP6V0B, ATP5F1B, ATP6V0C, NDUFA2, NDUFA7, ATP6V1A, ATP6V1F, ATP6V1E1, COX7A1, NDUFA10, ATP5PB, LHPP, NDUFB10, ATP5PF, NDUFA8, ATP6V0D2, ATP5MG, ATP6V1G1, ATP4A, ATP5MF, COX6B1, SDHC, UQCRQ, ATP6V1H, NDUFS4, COX7C, ATP6V0A1, NDUFB7, NDUFS8, COX6B2
Adherent RPMI	KEGG_TAURINE_AND_HYPOTAURINE_METABOLISM	KEGG_GLYCOLYSIS_GLUCONEOGENESIS	0.26269	0.878	0.602	3489	1	G6PC, DLAT, GAPDH, ALDH3A1, PFKM, ADH1A, BPGM, G6PC2, PGK2, ENO2, ADH5, ACSS1, PFKL, ALDH3B2, ENO3, LDHAL6A
Adherent RPMI	KEGG_LYSINE_DEGRADATION	KEGG_BETA_ALANINE_METABOLISM	0.2763	0.878	0.608	1136	1	DPYD
Adherent RPMI	KEGG_FATTY_ACID_METABOLISM	KEGG_NITROGEN_METABOLISM	0.26351	0.878	0.632	1474	1	CA3, CA1
Adherent RPMI	KEGG_N_GLYCAN_BIOSYNTHESIS	KEGG_CYSTEINE_AND_METHIONINE_METABOLISM	0.26864	0.877	0.562	4638	1	LDHB, MAT1A, LDHAL6A, LDHC, LDHA, CTH, AMD1, MPST, BHMT
Adherent RPMI	KEGG_BIOSYNTHESIS_OF_UNSATURATED_FATTY_ACIDS	KEGG_BUTANOATE_METABOLISM	0.26417	0.877	0.569	2860	1	ACAT2, BDH1, HMGCS1, ALDH5A1, HADHA
Adherent RPMI	KEGG_Core_Glycolysis	KEGG_ASCORBATE_AND_ALDARATE_METABOLISM	0.27878	0.877	0.577	4121	1	UGT1A3, UGT1A4, UGT2A3, UGT2B10, UGT2B4, UGT1A5, UGT1A9
Adherent RPMI	KEGG_GLYCOLYSIS_GLUCONEOGENESIS	KEGG_PENTOSE_AND_GLUCURONATE_INTERCONVERSIONS	0.26338	0.877	0.58	2053	1	RPE, UGT2B4, UGT1A3, UGT1A8, DCXR
Adherent RPMI	KEGG_ASCORBATE_AND_ALDARATE_METABOLISM	KEGG_PURINE_METABOLISM	0.26685	0.877	0.605	4029	1	GMPS, PPAT, ITPA, IMPDH2, PFAS, ATIC, GART, PAICS, RRM1, PDE6D, GUCY2C, GDA, PNP, GUCY1A1, GMPR2, NME1, POLD3, POLE2, URAD, DCK, PDE6B, ADCY1, NME3, PRPS1L1, PDE6A, NT5C1A, APRT, CANT1, PDE4A, ADSL, AK1, PDE4C, DGUOK, AK5, NME2, POLA2, POLR1E, NT5C1B, PDE8B, PDE11A, NME6, PDE6C, NT5E
Adherent RPMI	KEGG_INOSITOL_PHOSPHATE_METABOLISM	KEGG_N_GLYCAN_BIOSYNTHESIS	0.25654	0.877	0.605	2879	1	ALG2, ALG3, MOGS, B4GALT1, TUSC3, ALG1, ALG10, MGAT3, B4GALT3, ALG12, DOLPP1, MAN1C1, MAN2A1, DAD1
Adherent RPMI	KEGG_GLYOXYLATE_AND_DICARBOXYLATE_METABOLISM	KEGG_PORPHYRIN_AND_CHLOROPHYLL_METABOLISM	0.26248	0.875	0.572	4243	1	UGT2B4, UGT1A3, UGT1A8, UROD, COX10, UGT2A3, UGT1A9, EARS2, COX15, UGT1A6, UGT2B7, FTMT, CP
Adherent RPMI	KEGG_CYSTEINE_AND_METHIONINE_METABOLISM	KEGG_BUTANOATE_METABOLISM	0.27151	0.875	0.577	4514	1	HMGCS2, AACS, ACSM4, BDH1, ACADS, ACSM3, OXCT2
Adherent RPMI	KEGG_BIOSYNTHESIS_OF_UNSATURATED_FATTY_ACIDS	KEGG_GLYCOSAMINOGLYCAN_BIOSYNTHESIS_CHONDROITIN_SULFATE	0.26876	0.875	0.577	1687	1	CHPF2, UST, B3GAT2
Adherent RPMI	KEGG_SPHINGOLIPID_METABOLISM	KEGG_BUTANOATE_METABOLISM	0.25892	0.875	0.596	2819	1	HMGCS2, AKR1B10, HMGCS1, BDH1, PDHB, ACSM4
Adherent RPMI	KEGG_ETHER_LIPID_METABOLISM	KEGG_GLYCOSPHINGOLIPID_BIOSYNTHESIS_LACTO_AND_NEOLACTO_SERIES	0.26443	0.875	0.601	5365	1	B3GNT5, B4GALT1, B3GALT2, FUT7, ST3GAL6, ST8SIA1, B4GALT4, B3GNT2, B3GALT5, B3GNT3, B4GALT3, FUT1
Adherent RPMI	KEGG_AMINO_SUGAR_AND_NUCLEOTIDE_SUGAR_METABOLISM	KEGG_LINOLEIC_ACID_METABOLISM	0.2735	0.874	0.576	3198	0.981	PLA2G2A, CYP3A43, AKR1B10, CYP3A5, CYP2J2, PLA2G4E, CYP2C19, PLA2G2E
Adherent RPMI	KEGG_GLYCEROPHOSPHOLIPID_METABOLISM	KEGG_PORPHYRIN_AND_CHLOROPHYLL_METABOLISM	0.26178	0.874	0.576	3605	0.976	ALAS1, CP, EARS2, ALAD, HMBS, FECH, FTH1, UGT1A6, COX10, UGT2B11, UGT2A1, UGT2B17, PPOX, UGT1A8
Adherent RPMI	KEGG_ONE_CARBON_POOL_BY_FOLATE	KEGG_ALANINE_ASPARTATE_AND_GLUTAMATE_METABOLISM	0.26053	0.874	0.577	4615	1	CPS1, GLUL, DDO, ADSL, CAD, ASS1, ACY3, PPAT
Adherent RPMI	KEGG_RIBOFLAVIN_METABOLISM	KEGG_AMINO_SUGAR_AND_NUCLEOTIDE_SUGAR_METABOLISM	0.25652	0.874	0.599	847	1	NANP, PGM3, UXS1, GNPDA1
Adherent RPMI	KEGG_ONE_CARBON_POOL_BY_FOLATE	KEGG_HISTIDINE_METABOLISM	0.25601	0.874	0.614	3700	1	ALDH3B2, ALDH1A3, HEMK1, UROC1, DDC, HNMT, LCMT1
Adherent RPMI	KEGG_BUTANOATE_METABOLISM	KEGG_GLYOXYLATE_AND_DICARBOXYLATE_METABOLISM	0.2625	0.873	0.596	1	1
Adherent RPMI	KEGG_DRUG_METABOLISM_OTHER_ENZYMES	KEGG_FRUCTOSE_AND_MANNOSE_METABOLISM	0.26403	0.873	0.609	3698	1	GMPPB, TPI1, PFKFB2, PMM1, ALDOC, GMPPA, FPGT, MPI, PMM2, GMDS, SORD
Adherent RPMI	KEGG_ALANINE_ASPARTATE_AND_GLUTAMATE_METABOLISM	KEGG_INOSITOL_PHOSPHATE_METABOLISM	0.25915	0.872	0.629	1911	1	ISYNA1, PIK3CA, INPPL1, PLCB3, ITPK1, PIP4K2B, IPMK, PIK3C3, PIK3C2A
Adherent RPMI	KEGG_GLYCOSAMINOGLYCAN_BIOSYNTHESIS_HEPARAN_SULFATE	KEGG_GLYCOSYLPHOSPHATIDYLINOSITOL_GPI_ANCHOR_BIOSYNTHESIS	0.27681	0.871	0.598	3269	1	PIGK, PGAP1, PIGF, PIGQ, PIGC, PIGO
Adherent RPMI	KEGG_GLYCOSPHINGOLIPID_BIOSYNTHESIS_GANGLIO_SERIES	KEGG_PENTOSE_PHOSPHATE_PATHWAY	0.2626	0.871	0.64	3005	1	PGM1, FBP1, TALDO1, DERA, RBKS, PFKL
Adherent RPMI	KEGG_ALANINE_ASPARTATE_AND_GLUTAMATE_METABOLISM	KEGG_BIOSYNTHESIS_OF_UNSATURATED_FATTY_ACIDS	0.27172	0.87	0.587	2448	1	SCD, ACOT2, ACOX3, ACOX1, HACD1, FADS1
Adherent RPMI	KEGG_TAURINE_AND_HYPOTAURINE_METABOLISM	KEGG_HISTIDINE_METABOLISM	0.26266	0.87	0.599	4489	1	LCMT1, METTL6, ALDH3A1, METTL2B, ALDH3B2, ACY3, AOC1, HDC
Adherent RPMI	KEGG_FRUCTOSE_AND_MANNOSE_METABOLISM	KEGG_PYRIMIDINE_METABOLISM	0.2597	0.87	0.611	2168	1	CAD, ITPA, TYMS, UMPS, RRM2, PNP, RRM1, DHODH, CTPS1, NT5E, NME1, DCTD, ENTPD5
Adherent RPMI	KEGG_STEROID_HORMONE_BIOSYNTHESIS	KEGG_CITRATE_CYCLE_TCA_CYCLE	0.26734	0.87	0.618	4105	1	ACO1, PC, SUCLA2, SUCLG2, PDHA2
Adherent RPMI	KEGG_FATTY_ACID_METABOLISM	KEGG_FRUCTOSE_AND_MANNOSE_METABOLISM	0.25796	0.87	0.62	3030	1	MPI, GMDS, PMM2, GMPPB, MTMR6, PFKFB3, ALDOC, MTMR7
Adherent RPMI	KEGG_SELENOAMINO_ACID_METABOLISM	KEGG_PYRIMIDINE_METABOLISM	0.26376	0.87	0.624	3202	1	ENTPD6, ENTPD3, NT5E, RRM1, NT5C1B, NME1, RRM2, NT5C3A, CMPK1, POLD2, POLD4, NT5C, DTYMK, NME2, PNP, NT5C1A, ENTPD4
Adherent RPMI	KEGG_FRUCTOSE_AND_MANNOSE_METABOLISM	KEGG_PURINE_METABOLISM	0.26866	0.869	0.602	3256	1	ADCY1, PDE7A, ITPA, ADCY6, ADCY4, RRM2, PNP, PDE6G, RRM1, PDE4B, GMPR2, AMPD2, AK7, ADCY10, ATIC, PDE3A, PRPS1L1, NT5E, NME1, ENTPD5, GMPS, POLD4, PAICS, FHIT, PDE6A, GUCY1A1, GART, POLR1E, POLD3, PFAS, AK2, NT5C1A, PDE6H, PDE1B
Adherent RPMI	KEGG_Core_Glycolysis	KEGG_STEROID_HORMONE_BIOSYNTHESIS	0.25909	0.869	0.616	4415	1	CYP7A1, UGT1A3, HSD17B12, HSD17B3, HSD3B1, UGT1A4, HSD17B6, UGT2A3, UGT2B10, HSD11B1, CYP19A1, CYP7B1, SRD5A3, UGT2B4, CYP11B1, CYP3A5, UGT1A5, UGT1A9, UGT2B28, HSD11B2
Adherent RPMI	KEGG_FATTY_ACID_METABOLISM	KEGG_TERPENOID_BACKBONE_BIOSYNTHESIS	0.26011	0.869	0.621	4393	1	HMGCR, MVK, HMGCS2, DHDDS, PMVK, ACAT2
Adherent RPMI	KEGG_PROPANOATE_METABOLISM	KEGG_PURINE_METABOLISM	0.26366	0.868	0.588	665	1	PFAS, ADCY1, GUCY2C, GART, ATIC, GMPR2, PAICS, PPAT, ITPA, PNP, GMPS, ENTPD6
Adherent RPMI	KEGG_SPHINGOLIPID_METABOLISM	KEGG_SPHINGOLIPID_METABOLISM	0.25162	0.868	0.618	1988	1	SPTLC2, ACER2, SPTLC1, SMPD4, PLPP3, NEU4, UGCG
Adherent RPMI	KEGG_GLYCOSPHINGOLIPID_BIOSYNTHESIS_LACTO_AND_NEOLACTO_SERIES	KEGG_SELENOAMINO_ACID_METABOLISM	0.27035	0.868	0.622	5155	1	MAT2A, GGT1, AHCY, TRMT11, CBS, AHCYL1, MAT1A, LCMT1, GGT5, SEPHS1, AHCYL2
Adherent RPMI	KEGG_N_GLYCAN_BIOSYNTHESIS	KEGG_LINOLEIC_ACID_METABOLISM	0.27513	0.867	0.589	4885	1	CYP2C19, CYP2J2, AKR1B10, CYP2C9, PLA2G3, PLA2G2D, PLA2G5, PLA2G2A, CYP2C8
Adherent RPMI	KEGG_STEROID_BIOSYNTHESIS	KEGG_NICOTINATE_AND_NICOTINAMIDE_METABOLISM	0.26815	0.867	0.594	3530	1	NNMT, NT5C3A, NT5M, NT5C1B, CD38
Adherent RPMI	KEGG_PENTOSE_PHOSPHATE_PATHWAY	KEGG_GLYCOSPHINGOLIPID_BIOSYNTHESIS_GLOBO_SERIES	0.2657	0.867	0.601	1712	1	B3GALT5
Adherent RPMI	KEGG_GLYCOSPHINGOLIPID_BIOSYNTHESIS_GLOBO_SERIES	KEGG_GLYOXYLATE_AND_DICARBOXYLATE_METABOLISM	0.26177	0.867	0.601	97	1
Adherent RPMI	KEGG_BETA_ALANINE_METABOLISM	KEGG_N_GLYCAN_BIOSYNTHESIS	0.25714	0.867	0.605	4867	1	ALG9, B4GALT3, DOLPP1, ALG8, ALG3, DAD1, DDOST, MGAT2, B4GALT1, ALG2, STT3A, DPAGT1, DPM1, ST6GAL1, MGAT4A, GANAB, DPM2, ALG6, B4GALT2, FUT8, ALG10B
Adherent RPMI	KEGG_VALINE_LEUCINE_AND_ISOLEUCINE_BIOSYNTHESIS	KEGG_AMINO_SUGAR_AND_NUCLEOTIDE_SUGAR_METABOLISM	0.26924	0.867	0.615	2999	0.956	GNPDA1, CHIA, GPI, PGM1, GMDS, NANP, FPGT, PMM1, CYB5R1, HK2, NAGK, GMPPA
Adherent RPMI	KEGG_RETINOL_METABOLISM	KEGG_STARCH_AND_SUCROSE_METABOLISM	0.26742	0.867	0.619	1937	1	UXS1, UGP2, GYS1, G6PC, PGM2L1, UGDH, G6PC2, PYGB
Adherent RPMI	KEGG_HISTIDINE_METABOLISM	KEGG_LYSINE_DEGRADATION	0.25957	0.866	0.582	12096	1	ACAT2, ACAT1, HADHA, HADH, ECHS1, GCDH, AASDH, PIPOX, AASDHPPT
Adherent RPMI	KEGG_GALACTOSE_METABOLISM	KEGG_ARACHIDONIC_ACID_METABOLISM	0.26886	0.866	0.583	3469	1	PTGDS, GPX2, PLA2G2E, ALOX5, CYP4F2, GPX5, PLA2G5, TBXAS1, CYP2J2, GGT1, PLA2G2A, GPX4, ALOX15, PLA2G4E, CYP2E1, LTC4S
Adherent RPMI	KEGG_ARGININE_AND_PROLINE_METABOLISM	KEGG_PRIMARY_BILE_ACID_BIOSYNTHESIS	0.26231	0.866	0.592	2830	1	CYP7B1, HSD17B4, SCP2, SLC27A5
Adherent RPMI	KEGG_LINOLEIC_ACID_METABOLISM	KEGG_GLYCOSYLPHOSPHATIDYLINOSITOL_GPI_ANCHOR_BIOSYNTHESIS	0.26376	0.866	0.646	3579	1	PIGT, PIGN, PIGS, DPM2, PIGL
Adherent RPMI	KEGG_PORPHYRIN_AND_CHLOROPHYLL_METABOLISM	KEGG_INOSITOL_PHOSPHATE_METABOLISM	0.25878	0.865	0.593	3205	1	ITPK1, PIK3CB, IPPK, INPP5K, PLCB1, PLCB4, PIK3CD, IPMK, TPI1, PIP4K2B, INPP5A, INPP4A, ITPKA, PIP5K1B, INPP5E, PIK3C2A
Adherent RPMI	KEGG_GLYCOSAMINOGLYCAN_BIOSYNTHESIS_CHONDROITIN_SULFATE	KEGG_ARGININE_AND_PROLINE_METABOLISM	0.27254	0.865	0.599	1473	1	AGMAT, PYCR3, NOS3, ASS1
Adherent RPMI	KEGG_GLYCINE_SERINE_AND_THREONINE_METABOLISM	KEGG_LINOLEIC_ACID_METABOLISM	0.26452	0.864	0.602	1090	1	PLA2G4E, PLA2G12B, CYP2C8
Adherent RPMI	KEGG_ALPHA_LINOLENIC_ACID_METABOLISM	KEGG_GLYCINE_SERINE_AND_THREONINE_METABOLISM	0.2575	0.864	0.616	4595	1	DAO, GNMT, CBS, PSPH, BHMT, AOC2, AOC3, GLYCTK, SARDH
Adherent RPMI	KEGG_HISTIDINE_METABOLISM	KEGG_GLYOXYLATE_AND_DICARBOXYLATE_METABOLISM	0.25919	0.863	0.566	2518	1	MTHFD1, MTHFD2, CS
Adherent RPMI	KEGG_LINOLEIC_ACID_METABOLISM	KEGG_CYSTEINE_AND_METHIONINE_METABOLISM	0.25834	0.863	0.622	1901	1	CBS, MTR
Adherent RPMI	KEGG_GLYOXYLATE_AND_DICARBOXYLATE_METABOLISM	KEGG_SELENOAMINO_ACID_METABOLISM	0.26057	0.863	0.634	2921	1	CTH, LCMT1, HEMK1, GGT1, AHCYL1, MARS2
Adherent RPMI	KEGG_VALINE_LEUCINE_AND_ISOLEUCINE_BIOSYNTHESIS	KEGG_TYROSINE_METABOLISM	0.26599	0.862	0.609	4187	0.967	AOX1, METTL6, DBH, ALDH3A1, ADH5, ADH1A, MIF, NAA80, ALDH1A3
Adherent RPMI	KEGG_PYRUVATE_METABOLISM	KEGG_PYRIMIDINE_METABOLISM	0.26998	0.862	0.611	1739	1	ITPA, CMPK2, PNP, DHODH, RRM2, NME1, NT5E, CAD, UMPS, POLD2
Adherent RPMI	KEGG_OTHER_GLYCAN_DEGRADATION	KEGG_CYSTEINE_AND_METHIONINE_METABOLISM	0.25949	0.862	0.623	3751	1	AHCYL1, AMD1, LDHA, LDHB, MAT1A, MTAP
Adherent RPMI	KEGG_GLYCOLYSIS_GLUCONEOGENESIS	KEGG_SULFUR_METABOLISM	0.25596	0.862	0.624	2657	1	CHST13, BPNT1
Adherent RPMI	KEGG_LYSINE_DEGRADATION	KEGG_TRYPTOPHAN_METABOLISM	0.26066	0.861	0.613	4600	1	KMO, DDC, ACAT2, AOX1, KYNU, CYP1A1, IL4I1, WARS2, AOC1
Adherent RPMI	KEGG_RIBOFLAVIN_METABOLISM	KEGG_SULFUR_METABOLISM	0.26773	0.86	0.599	4537	1	SULT1A4, SULT1A2, SUOX, SULT1A1, SULT1E1
Adherent RPMI	KEGG_GLYCOLYSIS_GLUCONEOGENESIS	KEGG_STARCH_AND_SUCROSE_METABOLISM	0.25853	0.86	0.629	2053	1	G6PC2, PGM1, GPI, UXS1, UGT2B4, UGT1A3, GBE1, UGT1A8, AGL
Adherent RPMI	KEGG_PANTOTHENATE_AND_COA_BIOSYNTHESIS	KEGG_GLYCOSPHINGOLIPID_BIOSYNTHESIS_LACTO_AND_NEOLACTO_SERIES	0.26328	0.859	0.62	3744	1	ST3GAL4, GCNT2, B3GALT1, B4GALT4, B3GALT2, FUT4, B3GNT5
Adherent RPMI	KEGG_O_GLYCAN_BIOSYNTHESIS	KEGG_PENTOSE_PHOSPHATE_PATHWAY	0.26347	0.859	0.622	4621	1	TALDO1, ALDOC, PRPS1L1, TKT, RPE, RPEL1, RPIA, FBP2
Adherent RPMI	KEGG_TAURINE_AND_HYPOTAURINE_METABOLISM	Core_Glycolysis	0.25671	0.858	0.626	3401	1	GAPDH, PFKM, BPGM, HKDC1, PGK2, ENO2, PFKL
Adherent RPMI	KEGG_STARCH_AND_SUCROSE_METABOLISM	KEGG_ETHER_LIPID_METABOLISM	0.26211	0.858	0.628	3462	1	PLPP3, PLA2G2F, PAFAH1B2, PLA2G5, PLA2G2E, ENPP2, PLA2G7, PLA2G4B, PLA2G6
Adherent RPMI	KEGG_VALINE_LEUCINE_AND_ISOLEUCINE_BIOSYNTHESIS	KEGG_HISTIDINE_METABOLISM	0.26528	0.858	0.636	2483	0.976	HNMT, METTL6, UROC1, AMDHD1
Adherent RPMI	Oxidative_phosphorylation	KEGG_BUTANOATE_METABOLISM	0.25834	0.857	0.629	4722	1	HADH, ACAT2, PDHB, ACSM4, HMGCS1, HMGCS2, PDHA2, GAD1, HMGCL, ACSM1, ACADS
Adherent RPMI	KEGG_FATTY_ACID_METABOLISM	KEGG_OTHER_GLYCAN_DEGRADATION	0.26	0.856	0.62	1644	1	NEU2, MANBA
Adherent RPMI	KEGG_GLYCOSPHINGOLIPID_BIOSYNTHESIS_GANGLIO_SERIES	KEGG_O_GLYCAN_BIOSYNTHESIS	0.26951	0.856	0.625	5173	1	GALNTL5, GALNT9, GALNT14, ST6GALNAC1, GALNT13, B4GALT5, GALNT1, GALNT5, GALNT3, GALNT15, GALNT11
Adherent RPMI	KEGG_GLYCOSAMINOGLYCAN_DEGRADATION	KEGG_BUTANOATE_METABOLISM	0.2616	0.856	0.628	3514	1	HADHA, HMGCS2, ECHS1, AKR1B10, BDH2, AACS, ACSM1, ACSM4
Adherent RPMI	KEGG_VALINE_LEUCINE_AND_ISOLEUCINE_BIOSYNTHESIS	KEGG_FRUCTOSE_AND_MANNOSE_METABOLISM	0.26706	0.856	0.629	2824	0.981	TPI1, ALDOA, MTMR7, GMDS, FPGT, PFKFB4, PMM1, HK2
Adherent RPMI	KEGG_BIOSYNTHESIS_OF_UNSATURATED_FATTY_ACIDS	KEGG_INOSITOL_PHOSPHATE_METABOLISM	0.25656	0.855	0.596	3949	1	TPI1, PLCB4, INPP5K, PIK3CB, PIK3CD, PLCB1, PI4KB, PIK3C2A, PLCZ1, IMPA1, PIP4K2A, CDIPT, INPP5A, PIK3C2B, IPPK, PIP4K2B
Adherent RPMI	KEGG_Core_Glycolysis	KEGG_GLYCEROLIPID_METABOLISM	0.26224	0.855	0.64	1288	1	GPAT2, PLPP2, DGKI, GK2, AGPAT2
Adherent RPMI	KEGG_BUTANOATE_METABOLISM	KEGG_PURINE_METABOLISM	0.25746	0.855	0.642	994	1	PFAS, GMPS, PAICS, GART, PPAT, ADSL, ATIC, IMPDH2, GMPR2, ITPA, GUCY2C, RRM1, PDE10A
Adherent RPMI	KEGG_PORPHYRIN_AND_CHLOROPHYLL_METABOLISM	KEGG_GLYOXYLATE_AND_DICARBOXYLATE_METABOLISM	0.25134	0.854	0.63	2186	1	PGP, MTHFD2, MTHFD1
Adherent RPMI	KEGG_PRIMARY_BILE_ACID_BIOSYNTHESIS	KEGG_ETHER_LIPID_METABOLISM	0.26529	0.854	0.633	2415	1	PLPP3, ENPP2, PLA2G7, PLA2G2F, PLD2, PAFAH1B2
Adherent RPMI	KEGG_STEROID_HORMONE_BIOSYNTHESIS	KEGG_GLYCOSPHINGOLIPID_BIOSYNTHESIS_GANGLIO_SERIES	0.26618	0.853	0.593	1085	1	SLC33A1
Adherent RPMI	KEGG_STEROID_BIOSYNTHESIS	KEGG_PYRIMIDINE_METABOLISM	0.26866	0.853	0.594	4157	1	DUT, CAD, TYMS, CMPK1, DPYD, DTYMK, POLD3, NT5C3A, ITPA, NT5M, UMPS, PNPT1, TK1, NME7, NT5C1B, CTPS1, POLD1, CDA, NME4, POLD4, NME6
Adherent RPMI	KEGG_GLYCOSAMINOGLYCAN_BIOSYNTHESIS_KERATAN_SULFATE	KEGG_GLYCOLYSIS_GLUCONEOGENESIS	0.27076	0.853	0.599	5024	1	ADH7, FBP1, ALDH3B2, BPGM, GAPDH, PGAM2, PDHA2, ALDOC, ACSS2, PGK2, GPI, G6PC, ALDH1A3, PKM, FBP2, G6PC2, LDHB, ACSS1, ENO2, ADH5, PGM1
Adherent RPMI	KEGG_FATTY_ACID_METABOLISM	KEGG_PYRIMIDINE_METABOLISM	0.25878	0.853	0.61	1631	1	CAD, DUT, DHODH, ITPA, TYMS, UMPS, CMPK1, NME1, RRM1
Adherent RPMI	KEGG_TERPENOID_BACKBONE_BIOSYNTHESIS	KEGG_PENTOSE_PHOSPHATE_PATHWAY	0.25514	0.853	0.636	1127	1	RPIA, PGM1, PGD
Adherent RPMI	KEGG_STARCH_AND_SUCROSE_METABOLISM	KEGG_ALPHA_LINOLENIC_ACID_METABOLISM	0.25382	0.852	0.588	3396	1	PLA2G2F, PLA2G5, PLA2G2E, PLA2G4B
Adherent RPMI	KEGG_HISTIDINE_METABOLISM	KEGG_GLYCOSPHINGOLIPID_BIOSYNTHESIS_GLOBO_SERIES	0.25453	0.852	0.618	12179	1	FUT1, HEXA, ST8SIA1, B3GALT5, FUT2, FUT9, ST3GAL2, ST3GAL1, NAGA, A4GALT, B3GALNT1, GBGT1
Adherent RPMI	KEGG_PRIMARY_BILE_ACID_BIOSYNTHESIS	KEGG_GLYCOSPHINGOLIPID_BIOSYNTHESIS_LACTO_AND_NEOLACTO_SERIES	0.25563	0.852	0.659	2269	1	ST8SIA1, ST3GAL6, B4GALT1, B3GNT2
Adherent RPMI	KEGG_GALACTOSE_METABOLISM	KEGG_INOSITOL_PHOSPHATE_METABOLISM	0.25606	0.851	0.607	3437	1	PIK3CD, INPP5K, PIK3CB, TPI1, PIKFYVE, SYNJ1, PLCB1, PIP5K1B, INPP5B, PTEN, INPP1, PIK3C2G, INPP4A, PLCB4, ITPKA
Adherent RPMI	KEGG_FATTY_ACID_METABOLISM	KEGG_HISTIDINE_METABOLISM	0.26026	0.851	0.61	2615	1	HNMT, DDC, METTL6
Adherent RPMI	KEGG_PENTOSE_AND_GLUCURONATE_INTERCONVERSIONS	KEGG_GLUTATHIONE_METABOLISM	0.25485	0.851	0.634	1554	1	GSTK1, RRM1, RRM2, GSS, GSTA3, PGD, GCLC
Adherent RPMI	KEGG_DRUG_METABOLISM_OTHER_ENZYMES	KEGG_PYRUVATE_METABOLISM	0.25776	0.85	0.631	1246	1	PDHA2, PDHB, ACACA, LDHB, ME1
Adherent RPMI	KEGG_GLYCEROLIPID_METABOLISM	KEGG_PENTOSE_AND_GLUCURONATE_INTERCONVERSIONS	0.25315	0.85	0.645	2012	1	UGP2, UGT1A8, UGT2A3, XYLB
Adherent RPMI	KEGG_VALINE_LEUCINE_AND_ISOLEUCINE_DEGRADATION	KEGG_NICOTINATE_AND_NICOTINAMIDE_METABOLISM	0.26001	0.849	0.617	3301	1	NAMPT, NMNAT1, NUDT12, PNP, NT5C1A, NADK
Adherent RPMI	KEGG_SPHINGOLIPID_METABOLISM	KEGG_PROPANOATE_METABOLISM	0.25017	0.849	0.621	760	1	ACACA, LDHC
Adherent RPMI	KEGG_GLYCOSAMINOGLYCAN_DEGRADATION	KEGG_GLYCOSAMINOGLYCAN_BIOSYNTHESIS_CHONDROITIN_SULFATE	0.2609	0.848	0.607	3432	1	CHPF2, CHST11, B3GAT3, CHSY1, XYLT1
Adherent RPMI	KEGG_SELENOAMINO_ACID_METABOLISM	KEGG_PHENYLALANINE_METABOLISM	0.2534	0.848	0.641	12197	1	ALDH3B2, ALDH1A3, NAA80, MIF, ALDH3A1, PRDX6, DDC, PAH, IL4I1, AOC2
Adherent RPMI	KEGG_CITRATE_CYCLE_TCA_CYCLE	KEGG_GLYOXYLATE_AND_DICARBOXYLATE_METABOLISM	0.26064	0.848	0.644	856	1	MTHFD1
Adherent RPMI	KEGG_SULFUR_METABOLISM	KEGG_PYRIMIDINE_METABOLISM	0.25756	0.848	0.645	3457	1	NME2, NT5C3A, TYMS, NME1, DUT, CTPS1, UMPS, UPP2, UPP1, TXNRD2, CAD, POLD3, DHODH, CANT1, UCKL1, NME7, ITPA, POLR1E, RRM2B, CMPK1
Adherent RPMI	KEGG_FRUCTOSE_AND_MANNOSE_METABOLISM	KEGG_STEROID_BIOSYNTHESIS	0.25846	0.847	0.66	3840	1	LIPA, DHCR24, SOAT2, CYP27B1
Adherent RPMI	KEGG_NITROGEN_METABOLISM	KEGG_FRUCTOSE_AND_MANNOSE_METABOLISM	0.2634	0.846	0.657	3425	1	MPI, MTMR6, GMPPA, GMDS, PMM1, ALDOB, FPGT, PFKFB2, GMPPB, MTMR2
Adherent RPMI	KEGG_TYROSINE_METABOLISM	KEGG_OTHER_GLYCAN_DEGRADATION	0.25026	0.846	0.683	3006	1	MANBA, HEXA, FUCA2
Adherent RPMI	KEGG_ARGININE_AND_PROLINE_METABOLISM	KEGG_PYRUVATE_METABOLISM	0.25452	0.845	0.621	2287	1	PDHB, ACACA, DLAT, LDHC, GRHPR, MDH2, HAGHL
Adherent RPMI	KEGG_VALINE_LEUCINE_AND_ISOLEUCINE_BIOSYNTHESIS	KEGG_OTHER_GLYCAN_DEGRADATION	0.26553	0.845	0.651	4008	1	NEU2, AGA, MAN2C1, FUCA1
Adherent RPMI	KEGG_ALPHA_LINOLENIC_ACID_METABOLISM	KEGG_RIBOFLAVIN_METABOLISM	0.25476	0.844	0.627	3039	1	ACP5, ACP2, ENPP1, MTMR7
Adherent RPMI	KEGG_GLUTATHIONE_METABOLISM	KEGG_RIBOFLAVIN_METABOLISM	0.25611	0.844	0.636	828	1	MTMR6
Adherent RPMI	Oxidative_phosphorylation	KEGG_PENTOSE_AND_GLUCURONATE_INTERCONVERSIONS	0.25204	0.844	0.636	2872	1	UGT1A3, UGT2B17, UGT1A7, UGT2B4, UGT2A3, AKR1B1, DHDH
Adherent RPMI	KEGG_CYSTEINE_AND_METHIONINE_METABOLISM	KEGG_FRUCTOSE_AND_MANNOSE_METABOLISM	0.25103	0.844	0.643	3048	1	TPI1, ALDOA, FPGT, HK2, ALDOB, PFKFB4, MTMR6, GMDS
Adherent RPMI	KEGG_VALINE_LEUCINE_AND_ISOLEUCINE_BIOSYNTHESIS	KEGG_FATTY_ACID_METABOLISM	0.26493	0.844	0.67	763	1	ACSL3, ACSL1, CPT2
Adherent RPMI	KEGG_PENTOSE_PHOSPHATE_PATHWAY	KEGG_ETHER_LIPID_METABOLISM	0.25909	0.844	0.672	2194	1	LPCAT2, PLA2G7, PLA2G5, PAFAH2
Adherent RPMI	KEGG_TRYPTOPHAN_METABOLISM	KEGG_STEROID_HORMONE_BIOSYNTHESIS	0.25471	0.843	0.647	1540	1	AKR1C2, UGT1A3, AKR1C3, UGT1A8, CYP11B1, HSD17B2, CYP7B1, CYP7A1, CYP11B2, UGT2B15
Adherent RPMI	KEGG_O_GLYCAN_BIOSYNTHESIS	KEGG_FATTY_ACID_METABOLISM	0.27032	0.843	0.647	1218	1	ACOX3, ACOX1, HADHA, CYP4A11, ADH7
Adherent RPMI	KEGG_DRUG_METABOLISM_CYTOCHROME_P450	KEGG_OTHER_GLYCAN_DEGRADATION	0.26157	0.843	0.651	1016	1	NEU4
Adherent RPMI	KEGG_LINOLEIC_ACID_METABOLISM	KEGG_TAURINE_AND_HYPOTAURINE_METABOLISM	0.25842	0.843	0.672	5888	1	CSAD, GAD1, GAD2, GGT1
Adherent RPMI	KEGG_ALPHA_LINOLENIC_ACID_METABOLISM	KEGG_GALACTOSE_METABOLISM	0.25081	0.842	0.625	4038	1	GCK, PFKM, MGAM, G6PC2, GANC, GLB1
Adherent RPMI	KEGG_N_GLYCAN_BIOSYNTHESIS	KEGG_AMINOACYL_TRNA_BIOSYNTHESIS	0.25941	0.842	0.635	2455	1	MARS2, WARS2, PSTK, PARS2, FARSA
Adherent RPMI	KEGG_BETA_ALANINE_METABOLISM	KEGG_DRUG_METABOLISM_CYTOCHROME_P450	0.24771	0.842	0.651	1778	1	GSTA3, UGT2B17, GSTO1, GSTM3, CYP3A4, GSTA4, GSTA2, CYP2E1, UGT2B28
Adherent RPMI	KEGG_ALANINE_ASPARTATE_AND_GLUTAMATE_METABOLISM	KEGG_PORPHYRIN_AND_CHLOROPHYLL_METABOLISM	0.25144	0.842	0.653	3268	1	ALAS1, ALAD, UGT1A8, PPOX, HMBS, CPOX, UGT2B7, UGT1A6
Adherent RPMI	KEGG_Core_Glycolysis	KEGG_PROPANOATE_METABOLISM	0.25852	0.842	0.658	2476	1	SUCLG2, ACSS2, SUCLA2, ECHS1
Adherent RPMI	KEGG_STARCH_AND_SUCROSE_METABOLISM	KEGG_TYROSINE_METABOLISM	0.24905	0.842	0.669	4220	1	ADH7, ADH1B, METTL2B, LCMT1, FAH, ADH5, DDC, AOX1, METTL6, ALDH1A3
Adherent RPMI	KEGG_GLYCOSAMINOGLYCAN_BIOSYNTHESIS_KERATAN_SULFATE	KEGG_GLYCEROPHOSPHOLIPID_METABOLISM	0.25942	0.841	0.636	3731	1	LYPLA2, DGKI, AGPAT1, PLA2G5, PLA2G3, PGS1, PLA2G4E, CHKB, PLA2G4A, PLA2G2A, PCYT2, PISD, MBOAT7, PLA2G2E, PLA2G1B, LCLAT1, CHKA, GPD2, PLD1, ETNK1
Adherent RPMI	KEGG_GALACTOSE_METABOLISM	KEGG_GLYCOSAMINOGLYCAN_BIOSYNTHESIS_HEPARAN_SULFATE	0.24915	0.841	0.638	4860	1	EXTL1, XYLT1, EXTL2, HS6ST3, HS2ST1, EXTL3, NDST4, B3GAT2, B3GAT1, EXT1, HS6ST1
Adherent RPMI	KEGG_TERPENOID_BACKBONE_BIOSYNTHESIS	KEGG_GLYCOSAMINOGLYCAN_BIOSYNTHESIS_CHONDROITIN_SULFATE	0.2428	0.841	0.647	205	1	CHST14
Adherent RPMI	KEGG_STEROID_BIOSYNTHESIS	KEGG_ETHER_LIPID_METABOLISM	0.25544	0.841	0.653	1966	1	PLA2G5, PLA2G4E, PLD2, ENPP6, PAFAH2
Adherent RPMI	KEGG_TERPENOID_BACKBONE_BIOSYNTHESIS	KEGG_ALPHA_LINOLENIC_ACID_METABOLISM	0.2551	0.84	0.637	1979	1	PLA2G2A, PLA2G4E, PLA2G10
Adherent RPMI	KEGG_ALPHA_LINOLENIC_ACID_METABOLISM	KEGG_GLUTATHIONE_METABOLISM	0.25671	0.84	0.663	3784	1	GSTA3, GSTA4, GPX5, LAP3, MGST1, GGT1, GCLC, ANPEP, GGCT, GSTZ1, PGD, GSR, GSTO2, GSTK1
Adherent RPMI	KEGG_GLYCOSPHINGOLIPID_BIOSYNTHESIS_GANGLIO_SERIES	KEGG_ETHER_LIPID_METABOLISM	0.26214	0.84	0.676	3352	1	PLA2G2A, PLA2G3, PLA2G1B, PLA2G4E, PLA2G4B, CHPT1, PLA2G2D
Adherent RPMI	KEGG_GLYCOSAMINOGLYCAN_BIOSYNTHESIS_CHONDROITIN_SULFATE	KEGG_BIOSYNTHESIS_OF_UNSATURATED_FATTY_ACIDS	0.26465	0.839	0.639	1408	1	FADS2, HACD2, PECR
Adherent RPMI	KEGG_GLYOXYLATE_AND_DICARBOXYLATE_METABOLISM	KEGG_HISTIDINE_METABOLISM	0.25466	0.839	0.67	1094	1	HNMT, LCMT1
Adherent RPMI	KEGG_BIOSYNTHESIS_OF_UNSATURATED_FATTY_ACIDS	KEGG_GLYCEROPHOSPHOLIPID_METABOLISM	0.25228	0.838	0.628	3977	1	CDS2, GNPAT, CRLS1, PLA2G4E, PCYT2, PTDSS2, PLA2G5, LPCAT2, PLA2G4B, CHKA, LPGAT1, PLA2G2D, GPAT2, MBOAT7, ADPRM, PLA2G1B, CDIPT, PGS1, CHPT1, PLA2G2A, PCYT1A, PLD2
Adherent RPMI	KEGG_PENTOSE_AND_GLUCURONATE_INTERCONVERSIONS	KEGG_OTHER_GLYCAN_DEGRADATION	0.25884	0.838	0.639	1592	1	MANBA, MAN2C1
Adherent RPMI	KEGG_NITROGEN_METABOLISM	KEGG_GLYCOSAMINOGLYCAN_BIOSYNTHESIS_KERATAN_SULFATE	0.26284	0.838	0.667	1115	1	B4GALT1
Adherent RPMI	KEGG_PENTOSE_AND_GLUCURONATE_INTERCONVERSIONS	KEGG_HISTIDINE_METABOLISM	0.25741	0.838	0.67	3359	1	UROC1, DDC, METTL6, HNMT, LCMT1
Adherent RPMI	KEGG_PRIMARY_BILE_ACID_BIOSYNTHESIS	KEGG_GLYCOSAMINOGLYCAN_BIOSYNTHESIS_KERATAN_SULFATE	0.25429	0.836	0.662	1833	1	B4GALT1, B3GNT2
Adherent RPMI	KEGG_GLYCOSAMINOGLYCAN_DEGRADATION	KEGG_PANTOTHENATE_AND_COA_BIOSYNTHESIS	0.24874	0.835	0.621	122	1
Adherent RPMI	KEGG_METABOLISM_OF_XENOBIOTICS_BY_CYTOCHROME_P450	KEGG_PORPHYRIN_AND_CHLOROPHYLL_METABOLISM	0.25343	0.834	0.635	2518	1	ALAS1, COX15, CPOX, FECH, UGT1A6, ALAD, UGT1A3, BLVRB
Adherent RPMI	KEGG_PANTOTHENATE_AND_COA_BIOSYNTHESIS	KEGG_INOSITOL_PHOSPHATE_METABOLISM	0.25475	0.834	0.679	1035	1	PIK3C2G, CDIPT, PIK3C2B, TPI1, IMPA1, PIK3CD
Adherent RPMI	KEGG_TYROSINE_METABOLISM	KEGG_PANTOTHENATE_AND_COA_BIOSYNTHESIS	0.25752	0.833	0.661	2196	1	PPCDC, PPCS, COASY
Adherent RPMI	KEGG_PHENYLALANINE_METABOLISM	KEGG_GLYCOSAMINOGLYCAN_BIOSYNTHESIS_KERATAN_SULFATE	0.25583	0.832	0.648	859	1	B3GNT2
Adherent RPMI	KEGG_GALACTOSE_METABOLISM	KEGG_GALACTOSE_METABOLISM	0.24871	0.832	0.673	2669	1	GALE, G6PC2, PGM1, UGP2
Adherent RPMI	KEGG_PORPHYRIN_AND_CHLOROPHYLL_METABOLISM	KEGG_ASCORBATE_AND_ALDARATE_METABOLISM	0.24302	0.831	0.665	2041	1	UGT1A8, UGT2A1
Adherent RPMI	KEGG_FATTY_ACID_METABOLISM	KEGG_PURINE_METABOLISM	0.26128	0.831	0.686	1706	1	GUCY2C, GMPS, PFAS, ITPA, PDE10A, PAICS, ATIC, ADCY1, GART, GMPR2, ADCY6, ADSL, NME1, PDE4C, PPAT, AMPD2, RRM1, ADA, ADCY4, PDE4A, PNP
Adherent RPMI	KEGG_NITROGEN_METABOLISM	KEGG_NITROGEN_METABOLISM	0.25063	0.83	0.655	2916	1	HAL, CA8, CA3, CA2
Adherent RPMI	KEGG_DRUG_METABOLISM_OTHER_ENZYMES	KEGG_SELENOAMINO_ACID_METABOLISM	0.24929	0.83	0.681	1580	1	METTL6, GGT1, LCMT1
Adherent RPMI	KEGG_GALACTOSE_METABOLISM	KEGG_ETHER_LIPID_METABOLISM	0.24738	0.83	0.69	3202	1	PLA2G2E, PLPP3, PLA2G5, PLA2G2A, CHPT1, LPCAT2, PLA2G4E
Adherent RPMI	KEGG_GLYCINE_SERINE_AND_THREONINE_METABOLISM	KEGG_TRYPTOPHAN_METABOLISM	0.26119	0.829	0.635	5716	1	DDC, WARS2, TPH2, CYP1A1, INMT, CYP1A2, EHHADH, KYNU, CAT, HADH, AOC1
Adherent RPMI	KEGG_PENTOSE_AND_GLUCURONATE_INTERCONVERSIONS	KEGG_ETHER_LIPID_METABOLISM	0.2573	0.827	0.64	1115	1	PAFAH1B2, PLPP3, ENPP2, PLA2G7, PLA2G2E
Adherent RPMI	KEGG_Core_Glycolysis	KEGG_GLUTATHIONE_METABOLISM	0.25145	0.827	0.654	4048	1	RRM2, GSTM2, PGD, GPX5, RRM1, GPX2, GGT7, GGT1, GSTM5, GSTA3, MGST2, GPX4, ANPEP, GSS, GSTM3, GSTM4
Adherent RPMI	KEGG_HISTIDINE_METABOLISM	KEGG_PORPHYRIN_AND_CHLOROPHYLL_METABOLISM	0.25064	0.827	0.668	776	1	FECH, ALAD, COX15
Adherent RPMI	KEGG_GLYCOSAMINOGLYCAN_BIOSYNTHESIS_CHONDROITIN_SULFATE	KEGG_INOSITOL_PHOSPHATE_METABOLISM	0.25892	0.827	0.671	3641	1	PIK3CD, INPP5K, PIK3CB, ITPKA, PLCG2, SYNJ1, PI4KB, MIOX, CDIPT, SYNJ2, IPPK, TPI1, PTEN, PIKFYVE, PLCB4, PIP5K1C
Adherent RPMI	KEGG_NITROGEN_METABOLISM	KEGG_HISTIDINE_METABOLISM	0.25111	0.827	0.677	2422	1	ASPA, HAL, DDC
Adherent RPMI	KEGG_PENTOSE_PHOSPHATE_PATHWAY	KEGG_PHENYLALANINE_METABOLISM	0.25558	0.826	0.662	3061	1	ALDH1A3, NAA80
Adherent RPMI	KEGG_ASCORBATE_AND_ALDARATE_METABOLISM	KEGG_PYRIMIDINE_METABOLISM	0.24491	0.825	0.658	1832	1	UMPS, ITPA, CAD, CMPK1, DHODH, RRM1, PNP, DUT, CTPS1, NME1, POLD3, POLE2
Adherent RPMI	KEGG_TAURINE_AND_HYPOTAURINE_METABOLISM	KEGG_O_GLYCAN_BIOSYNTHESIS	0.25173	0.825	0.671	2297	1	GALNT15, GCNT1, GALNT12, GALNT2, C1GALT1, GALNT7
Adherent RPMI	KEGG_N_GLYCAN_BIOSYNTHESIS	KEGG_ALANINE_ASPARTATE_AND_GLUTAMATE_METABOLISM	0.2529	0.825	0.673	2672	1	ALDH4A1, CAD, ASPA
Adherent RPMI	KEGG_VALINE_LEUCINE_AND_ISOLEUCINE_BIOSYNTHESIS	KEGG_TRYPTOPHAN_METABOLISM	0.25884	0.825	0.679	1315	1	TPH2, WARS2, KYNU
Adherent RPMI	KEGG_GLYCOSYLPHOSPHATIDYLINOSITOL_GPI_ANCHOR_BIOSYNTHESIS	KEGG_INOSITOL_PHOSPHATE_METABOLISM	0.25618	0.824	0.641	3906	1	ITPKB, INPP5B, SYNJ1, PIK3C2G, PLCB3, IPPK, INPP5J, IMPA2, PLCD4, TPI1, PLCB2, INPP5A, ISYNA1, PTEN, ITPK1, PIP5K1B
Adherent RPMI	KEGG_ARACHIDONIC_ACID_METABOLISM	KEGG_GLYCOSPHINGOLIPID_BIOSYNTHESIS_LACTO_AND_NEOLACTO_SERIES	0.25722	0.824	0.65	2552	1	B3GNT5, B3GNT2, FUT9
Adherent RPMI	KEGG_TAURINE_AND_HYPOTAURINE_METABOLISM	KEGG_SPHINGOLIPID_METABOLISM	0.2481	0.824	0.684	2612	1	ENPP7, GALC, DEGS1, ASAH1, ACER2, NEU4, PLPP3, NEU1, GLB1
Adherent RPMI	KEGG_PORPHYRIN_AND_CHLOROPHYLL_METABOLISM	KEGG_ETHER_LIPID_METABOLISM	0.24953	0.823	0.674	2084	1	PLPP3, PLA2G2E, ENPP2, PLA2G2A, LPCAT2, CHPT1
Adherent RPMI	KEGG_Core_Glycolysis	KEGG_FOLATE_BIOSYNTHESIS	0.25305	0.823	0.675	3716	1	ALPI, ALPG, GCH1
Adherent RPMI	KEGG_STEROID_BIOSYNTHESIS	KEGG_OTHER_GLYCAN_DEGRADATION	0.25072	0.822	0.673	1777	1	FUCA2, HEXA
Adherent RPMI	KEGG_PORPHYRIN_AND_CHLOROPHYLL_METABOLISM	KEGG_BIOSYNTHESIS_OF_UNSATURATED_FATTY_ACIDS	0.2434	0.822	0.68	2629	1	HSD17B12, HADHA, SCD
Adherent RPMI	KEGG_GLYCINE_SERINE_AND_THREONINE_METABOLISM	Core_Glycolysis	0.24934	0.822	0.698	4340	1	GCK, HKDC1, ALDOB, PGK2, ENO2, PFKP, ADPGK, HK2
Adherent RPMI	KEGG_ARGININE_AND_PROLINE_METABOLISM	KEGG_GLYCOSPHINGOLIPID_BIOSYNTHESIS_LACTO_AND_NEOLACTO_SERIES	0.25085	0.821	0.675	2059	1	B3GNT2, B4GALT1, FUT7, FUT2, B4GALT3
Adherent RPMI	KEGG_BIOSYNTHESIS_OF_UNSATURATED_FATTY_ACIDS	KEGG_PHENYLALANINE_METABOLISM	0.24832	0.821	0.676	6203	1	ALDH3A1, NAA80, PRDX6, DDC, PAH
Adherent RPMI	KEGG_GLYCOSPHINGOLIPID_BIOSYNTHESIS_LACTO_AND_NEOLACTO_SERIES	KEGG_PENTOSE_AND_GLUCURONATE_INTERCONVERSIONS	0.25774	0.821	0.677	2448	1	XYLB, UGP2, UGT1A5, DCXR, GUSB
Adherent RPMI	KEGG_RIBOFLAVIN_METABOLISM	KEGG_ALANINE_ASPARTATE_AND_GLUTAMATE_METABOLISM	0.24932	0.821	0.688	3562	1	ADSL, CAD, ASL, ASPA
Adherent RPMI	KEGG_Core_Glycolysis	KEGG_OTHER_GLYCAN_DEGRADATION	0.25249	0.82	0.678	4535	1	MANBA, AGA, ENGASE, NEU4, FUCA2, MAN2C1, FUCA1
Adherent RPMI	KEGG_DRUG_METABOLISM_OTHER_ENZYMES	KEGG_SPHINGOLIPID_METABOLISM	0.25207	0.819	0.663	2699	1	UGCG, ACER2, SPTLC1, GALC, NEU4, SMPD3, B4GALT6, SPTLC2
Adherent RPMI	KEGG_NICOTINATE_AND_NICOTINAMIDE_METABOLISM	Core_Glycolysis	0.25631	0.819	0.709	2772	1	GAPDH, TPI1, BPGM, PGAM2, GPI
Adherent RPMI	KEGG_GLYCEROPHOSPHOLIPID_METABOLISM	KEGG_TYROSINE_METABOLISM	0.246	0.818	0.678	3311	1	FAH, ALDH3B2, LCMT2, TYR, METTL6, NAA80, AOX1, AOC3, ADH4
Adherent RPMI	KEGG_RETINOL_METABOLISM	KEGG_FRUCTOSE_AND_MANNOSE_METABOLISM	0.25205	0.818	0.681	2923	1	PMM2, MPI, ALDOC, GMPPB, PFKFB3, MTMR2
Adherent RPMI	KEGG_NICOTINATE_AND_NICOTINAMIDE_METABOLISM	KEGG_FRUCTOSE_AND_MANNOSE_METABOLISM	0.26208	0.818	0.686	2798	1	GMDS, TSTA3, TPI1, GMPPB, PMM1, MTMR6
Adherent RPMI	KEGG_LINOLEIC_ACID_METABOLISM	KEGG_N_GLYCAN_BIOSYNTHESIS	0.25266	0.817	0.692	2407	1	RFT1, RPN2, DPAGT1, RPN1, B4GALT3, MGAT4B, MAN1A1, ALG9, DPM2
Adherent RPMI	KEGG_RIBOFLAVIN_METABOLISM	KEGG_PROPANOATE_METABOLISM	0.24476	0.817	0.717	904	1	ACSS3, LDHAL6A
Adherent RPMI	KEGG_GLYCOSAMINOGLYCAN_BIOSYNTHESIS_KERATAN_SULFATE	KEGG_SELENOAMINO_ACID_METABOLISM	0.25091	0.815	0.675	3795	1	METTL2B, GGT1, GGT6, LCMT1, SEPHS2, LCMT2, MAT1A, PAPSS2
Adherent RPMI	KEGG_ASCORBATE_AND_ALDARATE_METABOLISM	KEGG_GLYCOSPHINGOLIPID_BIOSYNTHESIS_LACTO_AND_NEOLACTO_SERIES	0.24794	0.815	0.68	3531	1	B4GALT3, ST3GAL6, ST8SIA1, FUT9, FUT1, B3GNT5, B4GALT2
Adherent RPMI	KEGG_CITRATE_CYCLE_TCA_CYCLE	KEGG_STARCH_AND_SUCROSE_METABOLISM	0.24938	0.815	0.683	2069	1	UXS1, UGT1A8, UGT2B4, UGT2A3, PGM1, UGT2B28, G6PC2, UGP2
Adherent RPMI	KEGG_TRYPTOPHAN_METABOLISM	KEGG_SPHINGOLIPID_METABOLISM	0.24087	0.815	0.692	1488	1	ARSA, NEU2, B4GALT6, ACER1, PLPP3
Adherent RPMI	KEGG_ALPHA_LINOLENIC_ACID_METABOLISM	KEGG_ETHER_LIPID_METABOLISM	0.24323	0.815	0.701	4475	1	PLD2, PLA2G7, PLA2G5, PLA2G2A, ENPP6, LPCAT1, PLA2G6, PLD1, PLA2G4E, PLA2G10, LPCAT2, PLA2G2E
Adherent RPMI	KEGG_ETHER_LIPID_METABOLISM	KEGG_AMINOACYL_TRNA_BIOSYNTHESIS	0.24946	0.814	0.661	3805	1	RARS2, TARS2, FARSA, EARS2, WARS2
Adherent RPMI	KEGG_PENTOSE_PHOSPHATE_PATHWAY	KEGG_PENTOSE_PHOSPHATE_PATHWAY	0.24763	0.814	0.68	2612	1	RPE, PGD, GPI, ALDOC, DERA
Adherent RPMI	KEGG_GLYCEROPHOSPHOLIPID_METABOLISM	KEGG_NICOTINATE_AND_NICOTINAMIDE_METABOLISM	0.24028	0.814	0.692	3178	1	NMNAT1, NAMPT, NNMT, NT5C1B, ENPP1, AOX1
Adherent RPMI	KEGG_ALANINE_ASPARTATE_AND_GLUTAMATE_METABOLISM	KEGG_PRIMARY_BILE_ACID_BIOSYNTHESIS	0.25091	0.814	0.694	4243	1	SLC27A5, SCP2, HSD17B4, CYP7A1, CYP7B1, CH25H
Adherent RPMI	KEGG_GLYCOSAMINOGLYCAN_DEGRADATION	KEGG_TRYPTOPHAN_METABOLISM	0.24251	0.814	0.722	1982	1	CYP1A1, HADHA, ECHS1
Adherent RPMI	KEGG_GLYCEROPHOSPHOLIPID_METABOLISM	KEGG_PURINE_METABOLISM	0.23784	0.813	0.676	3691	1	PPAT, PFAS, GART, PDE7A, PAICS, AMPD2, ADSL, AK2, GMPS, ADCY6, ATIC, NUDT9, POLD4, ADCY7, ENTPD2, GUCY2C, ADCY10, PNPT1, NME6, PDE6H, PDE4A, PKM, NT5C1B, GUK1, PKLR, ENPP1, PDE4C, PDE1A, AK1, NT5C3A, AK7, AK4, ADCY4, NUDT2
Adherent RPMI	KEGG_N_GLYCAN_BIOSYNTHESIS	KEGG_NICOTINATE_AND_NICOTINAMIDE_METABOLISM	0.24901	0.813	0.685	2946	1	NMNAT1, ENPP3, NMNAT2, NADK, NT5C1B, AOX1
Adherent RPMI	KEGG_AMINO_SUGAR_AND_NUCLEOTIDE_SUGAR_METABOLISM	KEGG_SPHINGOLIPID_METABOLISM	0.24791	0.812	0.698	783	1	SMPD4, ACER2, SPTLC1, KDSR
Adherent RPMI	KEGG_NICOTINATE_AND_NICOTINAMIDE_METABOLISM	KEGG_BIOSYNTHESIS_OF_UNSATURATED_FATTY_ACIDS	0.25287	0.812	0.698	380	1	FADS2
Adherent RPMI	KEGG_GLYCOSAMINOGLYCAN_BIOSYNTHESIS_HEPARAN_SULFATE	KEGG_SELENOAMINO_ACID_METABOLISM	0.25228	0.812	0.719	2169	1	PAPSS1, GGT7, SEPHS2, LCMT2
Adherent RPMI	KEGG_Core_Glycolysis	KEGG_BIOSYNTHESIS_OF_UNSATURATED_FATTY_ACIDS	0.24267	0.812	0.738	1709	1	HSD17B12, PECR
Adherent RPMI	KEGG_GLYCOSAMINOGLYCAN_BIOSYNTHESIS_KERATAN_SULFATE	KEGG_PURINE_METABOLISM	0.25398	0.811	0.693	3673	1	ADCY9, PDE7A, POLD4, ADCY10, PRPS1L1, NME1, RRM2B, ADK, XDH, GMPR, NT5C2, AMPD1, NPR2, AK7, PDE6C, ITPA, NME2, ADA, NUDT5, PDE11A, RRM1, FHIT, CANT1, NUDT9, IMPDH1, PDE8A, NT5C, ADCY8, ENTPD2, PKM, PAPSS2, ADCY5, PDE6H
Adherent RPMI	KEGG_AMINO_SUGAR_AND_NUCLEOTIDE_SUGAR_METABOLISM	KEGG_BETA_ALANINE_METABOLISM	0.24707	0.809	0.682	3344	1	CNDP1, ECHS1, DPYD, SRM, DPYS
Adherent RPMI	KEGG_GLYCEROLIPID_METABOLISM	KEGG_BUTANOATE_METABOLISM	0.24033	0.808	0.681	2920	1	ACSM4, PDHB, HMGCL, ECHS1
Adherent RPMI	KEGG_STARCH_AND_SUCROSE_METABOLISM	KEGG_GLYCOLYSIS_GLUCONEOGENESIS	0.25089	0.808	0.684	2577	1	GAPDH, ADH7, ADH1B, BPGM, ALDOC, PDHA2, GPI, PKM, PGK2, ALDOA
Adherent RPMI	KEGG_DRUG_METABOLISM_CYTOCHROME_P450	KEGG_ASCORBATE_AND_ALDARATE_METABOLISM	0.24915	0.808	0.696	3382	1	UGT1A6, UGT2A1, MIOX, UGDH
Adherent RPMI	KEGG_RETINOL_METABOLISM	KEGG_INOSITOL_PHOSPHATE_METABOLISM	0.24988	0.807	0.687	3683	1	PLCD1, ISYNA1, PIK3CA, IMPA2, PLCB3, PLCB4, INPPL1, PLCG1, PIP4K2B, INPP5B, PIK3C2A, MINPP1, PIP5K1C, IPMK, ITPK1, ALDH6A1
Adherent RPMI	KEGG_GLYCOSAMINOGLYCAN_DEGRADATION	KEGG_PROPANOATE_METABOLISM	0.2431	0.807	0.696	3985	1	HADHA, PCCB, ECHS1, LDHA, ACSS2, ACSS1, SUCLA2, SUCLG1
Adherent RPMI	KEGG_TERPENOID_BACKBONE_BIOSYNTHESIS	KEGG_VALINE_LEUCINE_AND_ISOLEUCINE_DEGRADATION	0.24574	0.807	0.711	3143	1	HADHB, BCKDHB, ACAT2, HIBADH, ACADSB
Adherent RPMI	KEGG_SULFUR_METABOLISM	KEGG_FRUCTOSE_AND_MANNOSE_METABOLISM	0.24854	0.806	0.676	3962	1	ALDOC, MPI, PMM2, PFKFB3, PFKL, FBP2, PHPT1, TSTA3, PFKP
Adherent RPMI	KEGG_METABOLISM_OF_XENOBIOTICS_BY_CYTOCHROME_P450	KEGG_STEROID_HORMONE_BIOSYNTHESIS	0.25302	0.806	0.687	1753	1	AKR1C2, SRD5A1, AKR1C4, CYP11B2, UGT1A6, CYP11A1, CYP1A1, CYP7B1
Adherent RPMI	KEGG_GLYCEROPHOSPHOLIPID_METABOLISM	KEGG_FRUCTOSE_AND_MANNOSE_METABOLISM	0.24217	0.806	0.692	2495	1	MPI, FBP1, ALDOC, PFKFB3, MTMR7, GMPPB, SORD, TPI1
Adherent RPMI	KEGG_AMINO_SUGAR_AND_NUCLEOTIDE_SUGAR_METABOLISM	KEGG_PENTOSE_AND_GLUCURONATE_INTERCONVERSIONS	0.25271	0.806	0.694	3111	1	UGT2A3, UGT1A8, RPEL1, UGT1A7, GUSB, UGT2B4, UGT2B10, UGT1A3, UGP2
Adherent RPMI	KEGG_VALINE_LEUCINE_AND_ISOLEUCINE_BIOSYNTHESIS	KEGG_LYSINE_DEGRADATION	0.25245	0.806	0.708	4047	1	AASDHPPT, HADHA, AASDH
Adherent RPMI	KEGG_ALANINE_ASPARTATE_AND_GLUTAMATE_METABOLISM	KEGG_ALANINE_ASPARTATE_AND_GLUTAMATE_METABOLISM	0.25314	0.806	0.709	2836	1	CAD, PPAT
Adherent RPMI	KEGG_PENTOSE_PHOSPHATE_PATHWAY	KEGG_ARACHIDONIC_ACID_METABOLISM	0.24955	0.806	0.722	2528	1	GPX5, CYP2E1, PLA2G5, GPX2, PTGES, ALOX5, CYP4A11, CYP4A22, GGT1, CYP2U1, PTGDS
Adherent RPMI	KEGG_GLYCOSPHINGOLIPID_BIOSYNTHESIS_GLOBO_SERIES	KEGG_PENTOSE_AND_GLUCURONATE_INTERCONVERSIONS	0.24099	0.805	0.691	3401	1	DCXR, UGT2B7, UGT1A5, UGP2, XYLB, UGT2B10, RPEL1
Adherent RPMI	KEGG_GLYCOSPHINGOLIPID_BIOSYNTHESIS_GLOBO_SERIES	KEGG_TYROSINE_METABOLISM	0.24978	0.805	0.694	936	1	ADH7, FAH
Adherent RPMI	KEGG_AMINOACYL_TRNA_BIOSYNTHESIS	KEGG_ALPHA_LINOLENIC_ACID_METABOLISM	0.24262	0.805	0.712	5316	1	PLA2G3, PLA2G2F, PLA2G12A, PLA2G4E, PLA2G1B, PLA2G12B
Adherent RPMI	KEGG_O_GLYCAN_BIOSYNTHESIS	KEGG_ARACHIDONIC_ACID_METABOLISM	0.25206	0.804	0.706	4401	1	CYP4F2, CYP4A11, CYP2C18, CYP2C9, CYP4F3, GGT1, GGT6, LTC4S, GPX5, ALOX15, PLA2G5, PTGES2, PTGES, CYP2E1
Adherent RPMI	KEGG_GLYCOSAMINOGLYCAN_BIOSYNTHESIS_HEPARAN_SULFATE	KEGG_STARCH_AND_SUCROSE_METABOLISM	0.24874	0.804	0.712	2395	1	PGM1, PYGL, AMY2B, AGL, GPI, GBE1, UGT1A10, G6PC, PYGB
Adherent RPMI	KEGG_RIBOFLAVIN_METABOLISM	KEGG_HISTIDINE_METABOLISM	0.23951	0.803	0.712	1266	1	TRMT11, LCMT1
Adherent RPMI	KEGG_GALACTOSE_METABOLISM	KEGG_SPHINGOLIPID_METABOLISM	0.24267	0.803	0.714	1821	1	ACER2, SMPD4, NEU4, SPTLC1, PLPP3, UGT8
Adherent RPMI	KEGG_AMINOACYL_TRNA_BIOSYNTHESIS	KEGG_BUTANOATE_METABOLISM	0.24924	0.803	0.714	440	1	HMGCS2
Adherent RPMI	KEGG_STARCH_AND_SUCROSE_METABOLISM	KEGG_CYSTEINE_AND_METHIONINE_METABOLISM	0.24821	0.802	0.682	4004	1	AHCYL1, AHCYL2, CTH, AMD1, LDHA, BHMT
Adherent RPMI	KEGG_Core_Glycolysis	KEGG_HISTIDINE_METABOLISM	0.24832	0.801	0.682	5994	1	CNDP1, LCMT1, TRMT11, HAL, METTL2B, ALDH1A3, LCMT2, AOC1, HDC, HNMT, UROC1, METTL6
Adherent RPMI	KEGG_LINOLEIC_ACID_METABOLISM	KEGG_PENTOSE_AND_GLUCURONATE_INTERCONVERSIONS	0.24644	0.801	0.69	3863	1	RPE, DCXR, DHDH, UGP2, GUSB, UGT1A6, UGT2A1, UGT2B17, CRYL1, UGT2B11
Adherent RPMI	KEGG_VALINE_LEUCINE_AND_ISOLEUCINE_DEGRADATION	KEGG_ASCORBATE_AND_ALDARATE_METABOLISM	0.24164	0.801	0.743	2773	1	UGT1A9, UGT2B17, UGT1A8, UGT1A6
Adherent RPMI	KEGG_PRIMARY_BILE_ACID_BIOSYNTHESIS	KEGG_RIBOFLAVIN_METABOLISM	0.24824	0.8	0.687	2955	1	MTMR6, RFK, ENPP3
Adherent RPMI	KEGG_FRUCTOSE_AND_MANNOSE_METABOLISM	KEGG_LINOLEIC_ACID_METABOLISM	0.23797	0.8	0.722	2511	1	AKR1B10, PLA2G5, PLA2G2A, CYP2J2, CYP2E1
Adherent RPMI	KEGG_ALPHA_LINOLENIC_ACID_METABOLISM	KEGG_PURINE_METABOLISM	0.23956	0.8	0.734	2106	1	ADCY4, ADCY6, ENTPD4, ADSL, AMPD2, PFAS, PNPT1, AK1, PDE6H, PRPS1L1, ENTPD2, ADCY2, GART, NT5C1B, ADPRM, NT5C3A, PDE6C, ITPA, ENTPD1, PDE6A, PPAT, ENPP1
Adherent RPMI	KEGG_LYSINE_DEGRADATION	KEGG_AMINOACYL_TRNA_BIOSYNTHESIS	0.24541	0.799	0.712	3925	1	HARS2, FARSB, MTFMT, RARS2, MARS2, IARS2, DARS2, FARSA
Adherent RPMI	KEGG_GLYCOSPHINGOLIPID_BIOSYNTHESIS_GLOBO_SERIES	KEGG_ALANINE_ASPARTATE_AND_GLUTAMATE_METABOLISM	0.24798	0.799	0.723	1498	1	ASPA
Adherent RPMI	KEGG_GLYCOSAMINOGLYCAN_DEGRADATION	KEGG_ARGININE_AND_PROLINE_METABOLISM	0.24624	0.798	0.704	2710	1	AGMAT, PYCR3, ARG2, ODC1, AMD1, ALDH4A1
Adherent RPMI	KEGG_ALPHA_LINOLENIC_ACID_METABOLISM	KEGG_PYRIMIDINE_METABOLISM	0.24093	0.798	0.724	3577	1	DUT, TYMS, ENTPD4, TYMP, PNPT1, UPB1, NT5C1B, UPP2, TK1, NT5C3A, ITPA, ENTPD1, POLD3, TXNRD2, UMPS, DHODH, DTYMK, POLD4, CAD, UPP1, UCKL1, CMPK1
Adherent RPMI	KEGG_O_GLYCAN_BIOSYNTHESIS	KEGG_BETA_ALANINE_METABOLISM	0.25192	0.797	0.722	946	1	HADHA
Adherent RPMI	KEGG_GLYCOSAMINOGLYCAN_BIOSYNTHESIS_CHONDROITIN_SULFATE	KEGG_PROPANOATE_METABOLISM	0.24943	0.797	0.725	2456	1	ECHS1, ACSS2, SUCLG1, SUCLA2
Adherent RPMI	KEGG_ARACHIDONIC_ACID_METABOLISM	KEGG_TRYPTOPHAN_METABOLISM	0.24697	0.797	0.737	2191	1	CYP1A2, CYP1A1, CAT
Adherent RPMI	KEGG_CYSTEINE_AND_METHIONINE_METABOLISM	KEGG_DRUG_METABOLISM_CYTOCHROME_P450	0.23765	0.797	0.751	2291	1	GSTM2, GSTM5, GSTA3, AOX1, GSTM3, UGT2A3, ALDH1A3, UGT1A4, UGT1A3, UGT1A8, UGT1A9, CYP3A43
Adherent RPMI	KEGG_GLYCOSPHINGOLIPID_BIOSYNTHESIS_GANGLIO_SERIES	KEGG_ARACHIDONIC_ACID_METABOLISM	0.25038	0.796	0.714	2171	1	GPX2, PLA2G2A, CYP2U1, GGT7, GPX4, PLA2G3, PLA2G1B, TBXAS1, PLA2G4E
Adherent RPMI	KEGG_GLYCOSPHINGOLIPID_BIOSYNTHESIS_LACTO_AND_NEOLACTO_SERIES	KEGG_GLYCOSPHINGOLIPID_BIOSYNTHESIS_GANGLIO_SERIES	0.24613	0.796	0.731	3772	1	HEXA, ST3GAL2, ST3GAL5
Adherent RPMI	KEGG_RETINOL_METABOLISM	KEGG_GALACTOSE_METABOLISM	0.2437	0.796	0.743	3271	1	UGP2, G6PC, GALE, G6PC2, GLB1, PGM2
Adherent RPMI	KEGG_GLYCOSPHINGOLIPID_BIOSYNTHESIS_GANGLIO_SERIES	KEGG_INOSITOL_PHOSPHATE_METABOLISM	0.24658	0.795	0.69	4170	1	PIK3CD, PIK3CB, INPP5K, MIOX, IPPK, SYNJ1, PLCG2, TPI1, PIP5K1B, PIP4K2B, PLCB4, PIK3C2G, PI4KB, INPP5B, CDIPT, ITPKA, PIP5K1C, PIKFYVE
Adherent RPMI	KEGG_VALINE_LEUCINE_AND_ISOLEUCINE_BIOSYNTHESIS	KEGG_BETA_ALANINE_METABOLISM	0.24865	0.795	0.709	4109	1	DPYD, UPB1, HADHA, EHHADH
Adherent RPMI	KEGG_AMINOACYL_TRNA_BIOSYNTHESIS	KEGG_PANTOTHENATE_AND_COA_BIOSYNTHESIS	0.24561	0.795	0.712	4856	1	COASY, ENPP3, PANK3, DPYD, PANK2
Adherent RPMI	KEGG_Core_Glycolysis	KEGG_N_GLYCAN_BIOSYNTHESIS	0.24555	0.795	0.722	4204	1	ALG12, ALG3, ALG8, DAD1, ALG1, MAN1C1, ALG6, FUT8, B4GALT1, ALG2, DOLPP1, ALG5, DPM3, DPM1, MOGS, MGAT4A
Adherent RPMI	KEGG_TERPENOID_BACKBONE_BIOSYNTHESIS	KEGG_GLYCOLYSIS_GLUCONEOGENESIS	0.2318	0.795	0.73	1158	1	ENO3, DLAT, LDHAL6A, PDHB, PGM1, G6PC2, ALDOC
Adherent RPMI	KEGG_ETHER_LIPID_METABOLISM	KEGG_INOSITOL_PHOSPHATE_METABOLISM	0.24141	0.795	0.74	3906	1	ISYNA1, PTEN, PLCB3, SYNJ1, PIK3CG, PLCD1, INPP1, ITPK1, INPP4A, PIK3C3, PIK3C2A, PIP5K1A, PLCZ1, IPMK, PLCB1, PIP4K2C
Adherent RPMI	KEGG_TAURINE_AND_HYPOTAURINE_METABOLISM	KEGG_BUTANOATE_METABOLISM	0.23821	0.794	0.725	3043	1	ACSM2A, AKR1B10, BDH2, ACSM4, OXCT1, GAD1, ACSM5
Adherent RPMI	KEGG_AMINOACYL_TRNA_BIOSYNTHESIS	KEGG_PRIMARY_BILE_ACID_BIOSYNTHESIS	0.24004	0.794	0.727	3851	1	CYP7A1, SCP2, AKR1C4, CYP46A1, CYP7B1
Adherent RPMI	KEGG_AMINOACYL_TRNA_BIOSYNTHESIS	KEGG_GLUTATHIONE_METABOLISM	0.2441	0.794	0.737	1729	1	GPX2, GSTM3, GSTM5, GSR, GSTM2, GSTO1, GPX7
Adherent RPMI	KEGG_SELENOAMINO_ACID_METABOLISM	KEGG_ETHER_LIPID_METABOLISM	0.23504	0.794	0.742	4523	1	PLA2G7, PLA2G2F, CHPT1, LPCAT1, PLA2G2A, PLPP1, ENPP2, PLA2G4E, PLPP3, PLD2
Adherent RPMI	KEGG_AMINOACYL_TRNA_BIOSYNTHESIS	KEGG_INOSITOL_PHOSPHATE_METABOLISM	0.24713	0.794	0.742	1845	1	INPP4A, TPI1, PTEN, INPP5K, PLCE1, PIP4K2C, CDIPT
Adherent RPMI	KEGG_HISTIDINE_METABOLISM	KEGG_PURINE_METABOLISM	0.23532	0.793	0.71	923	1	PAICS, GART, PFAS, ADSL, PDE4C, PPAT, POLD4, GMPS, GUCY2C, GUK1, ATIC, IMPDH2, ITPA, GUCY1A1
Adherent RPMI	KEGG_ALPHA_LINOLENIC_ACID_METABOLISM	KEGG_AMINO_SUGAR_AND_NUCLEOTIDE_SUGAR_METABOLISM	0.24277	0.793	0.715	4835	1	UXS1, CYB5R3, GCK, GNPDA2, NANS, TSTA3, CYB5R1, GNE, UAP1, HEXA, GMDS, PMM1, MPI, PGM3, CMAS
Adherent RPMI	KEGG_GLYCOLYSIS_GLUCONEOGENESIS	KEGG_CYSTEINE_AND_METHIONINE_METABOLISM	0.24094	0.793	0.735	4007	1	MTR, MTAP, AMD1, APIP, AHCYL2, LDHC, MAT1A
Adherent RPMI	KEGG_PYRUVATE_METABOLISM	KEGG_NICOTINATE_AND_NICOTINAMIDE_METABOLISM	0.23988	0.792	0.736	3232	1	PNP, NT5E, AOX1, ENPP3, NT5C1A
Adherent RPMI	KEGG_ETHER_LIPID_METABOLISM	KEGG_GLYCOSAMINOGLYCAN_BIOSYNTHESIS_KERATAN_SULFATE	0.23702	0.792	0.748	5365	1	CHST1, B4GALT1, B4GALT4, B3GNT2, ST3GAL1, B4GALT3
Adherent RPMI	KEGG_PYRIMIDINE_METABOLISM	KEGG_PYRUVATE_METABOLISM	0.23847	0.791	0.703	1435	1	ACYP2, PKM, ACACA, ACOT12
Adherent RPMI	KEGG_GLYCOSAMINOGLYCAN_BIOSYNTHESIS_CHONDROITIN_SULFATE	KEGG_ALPHA_LINOLENIC_ACID_METABOLISM	0.25335	0.791	0.716	2914	1	FADS2, PLA2G2A, PLA2G3, PLA2G1B
Adherent RPMI	KEGG_AMINOACYL_TRNA_BIOSYNTHESIS	KEGG_ARACHIDONIC_ACID_METABOLISM	0.23622	0.791	0.743	2369	1	GPX2, EPHX2, PLA2G3, PLA2G2F, LTA4H, LTC4S, TBXAS1, ALOX5, GPX7, CYP2J2
Adherent RPMI	KEGG_SELENOAMINO_ACID_METABOLISM	KEGG_RIBOFLAVIN_METABOLISM	0.23654	0.791	0.758	1927	1	MTMR7, ACP6
Adherent RPMI	KEGG_GLYCOSAMINOGLYCAN_BIOSYNTHESIS_HEPARAN_SULFATE	KEGG_OTHER_GLYCAN_DEGRADATION	0.24252	0.79	0.705	4251	1	MAN2C1, NEU4, ENGASE, AGA, FUCA1, FUCA2
Adherent RPMI	KEGG_DRUG_METABOLISM_OTHER_ENZYMES	KEGG_TAURINE_AND_HYPOTAURINE_METABOLISM	0.24602	0.79	0.71	537	1
Adherent RPMI	KEGG_O_GLYCAN_BIOSYNTHESIS	KEGG_PHENYLALANINE_METABOLISM	0.24569	0.789	0.732	4002	1	PAH, ALDH3B2
Adherent RPMI	KEGG_GLYCOSYLPHOSPHATIDYLINOSITOL_GPI_ANCHOR_BIOSYNTHESIS	KEGG_ETHER_LIPID_METABOLISM	0.24018	0.788	0.723	3384	1	ENPP2, PLA2G2D, PLA2G4B, PLA2G3, PLA2G6, PLA2G2F, PLPP3, PLA2G5
Adherent RPMI	KEGG_DRUG_METABOLISM_OTHER_ENZYMES	KEGG_GLYCOLYSIS_GLUCONEOGENESIS	0.23799	0.788	0.725	1562	1	PDHA2, G6PC2, TPI1, PDHB, ADH4, LDHB, LDHC, ADH1B
Adherent RPMI	KEGG_PYRIMIDINE_METABOLISM	KEGG_GLYCOLYSIS_GLUCONEOGENESIS	0.24001	0.788	0.736	1521	1	GAPDH, TPI1, ALDOA, PKM, GPI, PGM1
Adherent RPMI	KEGG_GLYCOSPHINGOLIPID_BIOSYNTHESIS_GLOBO_SERIES	KEGG_AMINO_SUGAR_AND_NUCLEOTIDE_SUGAR_METABOLISM	0.23722	0.788	0.741	2446	1	MPI, PGM3, NANP, GNPNAT1, GMPPB, TSTA3, UXS1, UGP2
Adherent RPMI	KEGG_ARGININE_AND_PROLINE_METABOLISM	KEGG_GLYCOSPHINGOLIPID_BIOSYNTHESIS_GLOBO_SERIES	0.24243	0.787	0.739	3931	1	FUT2, HEXA, FUT1, B3GALNT1
Adherent RPMI	KEGG_GLYCOSPHINGOLIPID_BIOSYNTHESIS_LACTO_AND_NEOLACTO_SERIES	KEGG_GLUTATHIONE_METABOLISM	0.2426	0.787	0.744	4783	1	GSTO2, GGCT, RRM2, GSTA5, RRM2B, GGT1, RRM1, GCLC, GSTP1, GSTA3, ANPEP, GSTK1, GPX1, GSS, GSTO1, GSTZ1, GGT5
Adherent RPMI	KEGG_PROPANOATE_METABOLISM	KEGG_INOSITOL_PHOSPHATE_METABOLISM	0.24333	0.786	0.706	3694	1	INPP1, PLCB4, PIK3CA, INPP5B, ALDH6A1, INPP5A, PIP4K2B, PLCB1, INPP4B, ITPK1, PIKFYVE, PIP4K2A, IMPA2, INPP4A, TPI1
Adherent RPMI	KEGG_VALINE_LEUCINE_AND_ISOLEUCINE_DEGRADATION	KEGG_CITRATE_CYCLE_TCA_CYCLE	0.24254	0.786	0.731	2643	1	SDHB, PCK2, SDHA, SDHC
Adherent RPMI	KEGG_PANTOTHENATE_AND_COA_BIOSYNTHESIS	KEGG_PYRIMIDINE_METABOLISM	0.23783	0.786	0.736	3258	1	DUT, DTYMK, CMPK1, NME7, DPYS, NME6, UMPS, CTPS1, DCK, DPYD, POLE, POLE2, CDA, CAD, CMPK2, NT5M, TYMS
Adherent RPMI	KEGG_VALINE_LEUCINE_AND_ISOLEUCINE_BIOSYNTHESIS	KEGG_BIOSYNTHESIS_OF_UNSATURATED_FATTY_ACIDS	0.24643	0.786	0.742	2347	1	HSD17B12, ACOT1, ELOVL2, ACOT2
Adherent RPMI	KEGG_FATTY_ACID_METABOLISM	KEGG_GLYCEROLIPID_METABOLISM	0.23944	0.785	0.703	771	1	AGPAT2, GPAT4, GLYCTK, GPAM
Adherent RPMI	KEGG_VALINE_LEUCINE_AND_ISOLEUCINE_DEGRADATION	KEGG_BETA_ALANINE_METABOLISM	0.24433	0.785	0.722	12346	1	ACADM, GAD2, DPYD, ECHS1, CNDP1, SRM, MLYCD, HADHA, AOC2, AOC3, HIBCH, EHHADH, UPB1, DPYS
Adherent RPMI	Oxidative_phosphorylation	KEGG_PYRUVATE_METABOLISM	0.2387	0.785	0.737	5030	1	ACAT2, PCK2, ACSS2, AKR1B1, PDHB, DLAT, LDHB, PDHA2, LDHC, ACYP2, ACYP1, ME3, HAGHL, ACAT1
Adherent RPMI	KEGG_BIOSYNTHESIS_OF_UNSATURATED_FATTY_ACIDS	KEGG_O_GLYCAN_BIOSYNTHESIS	0.24002	0.785	0.738	3776	1	GALNTL5, GALNT2, GALNT13, GALNT3, GALNT1, ST6GALNAC1, C1GALT1, GCNT3, GCNT1, GALNT10
Adherent RPMI	KEGG_O_GLYCAN_BIOSYNTHESIS	KEGG_VALINE_LEUCINE_AND_ISOLEUCINE_DEGRADATION	0.24771	0.785	0.74	3279	1	HADHA, PCCA, AUH, HIBADH, IVD, OXCT2, ECHS1
Adherent RPMI	KEGG_GLYCOSPHINGOLIPID_BIOSYNTHESIS_GANGLIO_SERIES	KEGG_SELENOAMINO_ACID_METABOLISM	0.24668	0.785	0.748	4593	1	LCMT1, GGT7, SEPHS2, PAPSS1, MAT1A, METTL6, AHCYL1
Adherent RPMI	KEGG_NICOTINATE_AND_NICOTINAMIDE_METABOLISM	KEGG_HISTIDINE_METABOLISM	0.24213	0.784	0.723	3306	1	ALDH1A3, ALDH3B2, HNMT, ASPA
Adherent RPMI	KEGG_HISTIDINE_METABOLISM	KEGG_BIOSYNTHESIS_OF_UNSATURATED_FATTY_ACIDS	0.23145	0.784	0.734	3368	1	SCD, ACOT2, ACOX3, YOD1, ACOX1, FADS1
Adherent RPMI	KEGG_LINOLEIC_ACID_METABOLISM	KEGG_PRIMARY_BILE_ACID_BIOSYNTHESIS	0.24076	0.784	0.749	4588	1	SCP2, HSD17B4, ACOX2, CH25H, AMACR
Adherent RPMI	KEGG_BETA_ALANINE_METABOLISM	KEGG_BIOSYNTHESIS_OF_UNSATURATED_FATTY_ACIDS	0.23048	0.783	0.732	3220	1	ACOT2, SCD, ACOX1, ACAA1, FADS1
Adherent RPMI	KEGG_LYSINE_DEGRADATION	KEGG_PURINE_METABOLISM	0.23543	0.783	0.735	2603	1	ITPA, ADCY6, GMPR2, PDE10A, ADCY10, PNP, RRM1, NME4, GUCY2C, ENTPD3, RRM2, ADCY1, ADCY4, ADPRM, GMPS, AMPD3, PDE1C, POLD2, ADA, ENTPD6, NT5C1A, GUCY1A1, NT5C2, GART, GUCY2D, NPR1
Adherent RPMI	KEGG_TAURINE_AND_HYPOTAURINE_METABOLISM	KEGG_GLYCOSAMINOGLYCAN_BIOSYNTHESIS_HEPARAN_SULFATE	0.23592	0.783	0.735	3812	1	GLCE, B3GAT1, HS2ST1, HS3ST3B1, EXTL3, B3GAT3, EXT2
Adherent RPMI	KEGG_GLYCOSYLPHOSPHATIDYLINOSITOL_GPI_ANCHOR_BIOSYNTHESIS	KEGG_HISTIDINE_METABOLISM	0.23906	0.783	0.746	4661	1	UROC1, AMDHD1, LCMT2, ALDH3B2, AOC1, DDC, ALDH3A1, HNMT
Adherent RPMI	KEGG_GLYCOSAMINOGLYCAN_BIOSYNTHESIS_HEPARAN_SULFATE	KEGG_ETHER_LIPID_METABOLISM	0.24166	0.783	0.756	2541	1	PLA2G2A, PLA2G3, CHPT1, AGPS, PLA2G6, PLPP2
Adherent RPMI	KEGG_STARCH_AND_SUCROSE_METABOLISM	KEGG_STARCH_AND_SUCROSE_METABOLISM	0.23923	0.782	0.716	2551	1	GBE1, UGP2, UXS1, GUSB, UGT1A8, GPI, PYGB, UGT2A1, UGT1A3
Adherent RPMI	KEGG_PENTOSE_AND_GLUCURONATE_INTERCONVERSIONS	KEGG_FATTY_ACID_METABOLISM	0.23893	0.782	0.724	3470	1	ACAA1, ADH7, HADHA, ADH1B, CYP4A11, ECI2, CPT1C, ACADVL, ECI1
Adherent RPMI	KEGG_ARACHIDONIC_ACID_METABOLISM	KEGG_PROPANOATE_METABOLISM	0.24759	0.782	0.749	5376	1	ACADM, PCCA, ALDH6A1, SUCLA2, LDHC, HADHA, SUCLG2, LDHA, ACSS1
Adherent RPMI	KEGG_GLYCEROLIPID_METABOLISM	KEGG_GLYCEROLIPID_METABOLISM	0.23368	0.781	0.734	398	1	DGAT1, GPAT2, AGPAT2
Adherent RPMI	KEGG_PANTOTHENATE_AND_COA_BIOSYNTHESIS	KEGG_GLYCEROPHOSPHOLIPID_METABOLISM	0.23352	0.781	0.748	1660	1	CDIPT, CHPT1, PGS1, PLA2G2E, PEMT, GNPAT, PCYT1A, ADPRM, PLA2G2A, CHKA
Adherent RPMI	KEGG_PYRIMIDINE_METABOLISM	KEGG_STEROID_BIOSYNTHESIS	0.2396	0.781	0.754	1742	1	CYP27B1, SOAT1
Adherent RPMI	KEGG_GLYCOSPHINGOLIPID_BIOSYNTHESIS_LACTO_AND_NEOLACTO_SERIES	KEGG_ARACHIDONIC_ACID_METABOLISM	0.24088	0.781	0.757	5295	1	PLA2G5, CBR3, CYP2C9, PLA2G10, CYP4A11, GGT1, PLA2G4A, CYP4F2, CYP4F3, PLA2G2E, CYP2E1, GPX1, ALOX12, PLA2G2D, PTGES2, PLA2G2A, GGT5, PTGDS, PTGIS, PLA2G2F
Adherent RPMI	KEGG_FATTY_ACID_METABOLISM	KEGG_PENTOSE_AND_GLUCURONATE_INTERCONVERSIONS	0.23326	0.78	0.746	1872	1	UGT1A8, RPEL1, RPE, UGT2B17, UGT1A9
Adherent RPMI	KEGG_TYROSINE_METABOLISM	KEGG_LINOLEIC_ACID_METABOLISM	0.23956	0.78	0.771	3364	1	PLA2G4E, CYP1A2, CYP2J2, PLA2G2A, CYP2E1, PLA2G2E, PLA2G3
Adherent RPMI	KEGG_BETA_ALANINE_METABOLISM	KEGG_INOSITOL_PHOSPHATE_METABOLISM	0.23085	0.78	0.772	2797	1	IPMK, INPP4A, ITPK1, INPP5A, PLCB4, PTEN, TPI1, MINPP1, SYNJ1, PIKFYVE, PIP4K2B, PIK3C2A
Adherent RPMI	KEGG_AMINO_SUGAR_AND_NUCLEOTIDE_SUGAR_METABOLISM	KEGG_O_GLYCAN_BIOSYNTHESIS	0.24438	0.779	0.725	4506	1	GALNT5, GALNT13, GALNTL5, GALNT10, GALNT12, GALNT3, GALNT18, ST3GAL1, ST6GALNAC1, GALNT1, GCNT1
Adherent RPMI	KEGG_OTHER_GLYCAN_DEGRADATION	KEGG_GLUTATHIONE_METABOLISM	0.23402	0.779	0.731	3216	1	GCLM, GSTM2, GSS, GGT1, GPX2, GGT7, GSTM1, ODC1, GCLC, GGCT
Adherent RPMI	KEGG_ARACHIDONIC_ACID_METABOLISM	KEGG_NITROGEN_METABOLISM	0.24364	0.779	0.741	2949	1	HAL, CA4, CA1, AMT
Adherent RPMI	KEGG_CYSTEINE_AND_METHIONINE_METABOLISM	KEGG_GLYCOLYSIS_GLUCONEOGENESIS	0.2379	0.779	0.744	1060	1	PKM, TPI1, GAPDH, ALDOA, HK2, GPI
Adherent RPMI	KEGG_Core_Glycolysis	KEGG_STARCH_AND_SUCROSE_METABOLISM	0.24535	0.778	0.706	4215	1	GPI, PGM1, AMY2A, UGT1A3, GBE1, UGT1A4, UGT2A3, SI, GUSB, AGL, UGT2B10, UGT2B4, AMY2B, PYGL, UGT1A5, UGT1A9, UGT2B28
Adherent RPMI	KEGG_TAURINE_AND_HYPOTAURINE_METABOLISM	KEGG_TYROSINE_METABOLISM	0.23532	0.778	0.731	3418	1	TH, LCMT1, METTL6, ALDH3A1, DCT, ADH1A, IL4I1, AOC2, ADH5, DBH, METTL2B, ALDH3B2
Adherent RPMI	KEGG_STEROID_HORMONE_BIOSYNTHESIS	KEGG_RETINOL_METABOLISM	0.23745	0.778	0.738	1954	1	CYP4A11, CYP1A2, CYP1A1, CYP2C9, CYP2C18, CYP26A1, UGT2B11, ADH7, UGT1A6
Adherent RPMI	KEGG_TERPENOID_BACKBONE_BIOSYNTHESIS	KEGG_ARGININE_AND_PROLINE_METABOLISM	0.23225	0.778	0.739	816	1	LAP3, AMD1, SRM
Adherent RPMI	KEGG_HISTIDINE_METABOLISM	KEGG_PENTOSE_AND_GLUCURONATE_INTERCONVERSIONS	0.23184	0.778	0.747	2081	1	UGP2, UGT2B7, DCXR, RPEL1
Adherent RPMI	KEGG_O_GLYCAN_BIOSYNTHESIS	KEGG_GLYCINE_SERINE_AND_THREONINE_METABOLISM	0.24339	0.778	0.767	446	1	ALAS1
Adherent RPMI	KEGG_AMINO_SUGAR_AND_NUCLEOTIDE_SUGAR_METABOLISM	KEGG_NICOTINATE_AND_NICOTINAMIDE_METABOLISM	0.23893	0.777	0.721	3139	1	NADK, NMNAT1, AOX1, NNT, NT5E, NMNAT2
Adherent RPMI	KEGG_GLYCOLYSIS_GLUCONEOGENESIS	KEGG_INOSITOL_PHOSPHATE_METABOLISM	0.23283	0.777	0.746	1665	1	PIK3CD, TPI1, PLCB4, PLCB1, INPP5K, INPP4A, PIK3CB
Adherent RPMI	KEGG_PENTOSE_AND_GLUCURONATE_INTERCONVERSIONS	KEGG_FRUCTOSE_AND_MANNOSE_METABOLISM	0.24096	0.777	0.746	2455	1	MTMR6, MPI, ALDOC, PFKFB3, GMPPB, PFKFB2
Adherent RPMI	KEGG_GLYCOSPHINGOLIPID_BIOSYNTHESIS_GANGLIO_SERIES	KEGG_TAURINE_AND_HYPOTAURINE_METABOLISM	0.24082	0.777	0.746	799	1
Adherent RPMI	KEGG_GLYCINE_SERINE_AND_THREONINE_METABOLISM	KEGG_HISTIDINE_METABOLISM	0.23809	0.777	0.747	2586	1	DDC, ALDH3B2, TRMT11
Adherent RPMI	KEGG_GLYOXYLATE_AND_DICARBOXYLATE_METABOLISM	KEGG_GLYCEROPHOSPHOLIPID_METABOLISM	0.23545	0.777	0.749	3795	1	AGPAT2, CDS2, PLA2G1B, PLA2G2E, PLPP3, GPAT4, LYPLA1, AGPAT4, PCYT2, LYPLA2, LPCAT4, GPD1L, PCYT1A, DGKE, PLA2G4E, CRLS1, CHKA, GPAT2, MBOAT2, PLA2G2F, ACHE, PLA2G3, DGKG
Adherent RPMI	KEGG_GLYCOSPHINGOLIPID_BIOSYNTHESIS_GLOBO_SERIES	KEGG_PROPANOATE_METABOLISM	0.23839	0.777	0.757	4529	1	ACSS3, SUCLG1, ACACA, ACSS1, LDHAL6B, SUCLA2, HADHA, LDHA
Adherent RPMI	KEGG_GLYCEROLIPID_METABOLISM	KEGG_CITRATE_CYCLE_TCA_CYCLE	0.23465	0.777	0.772	4892	1	PCK2, PDHB, SDHC, SDHB, DLAT, SDHA, FH, ACO1, SUCLA2
Adherent RPMI	KEGG_PRIMARY_BILE_ACID_BIOSYNTHESIS	KEGG_STEROID_BIOSYNTHESIS	0.23174	0.776	0.734	1445	1	CEL
Adherent RPMI	KEGG_STARCH_AND_SUCROSE_METABOLISM	KEGG_SULFUR_METABOLISM	0.23258	0.775	0.724	1250	1	SULT1A2
Adherent RPMI	KEGG_O_GLYCAN_BIOSYNTHESIS	KEGG_GLYCOSPHINGOLIPID_BIOSYNTHESIS_GANGLIO_SERIES	0.2396	0.775	0.738	290	1	SLC33A1
Adherent RPMI	KEGG_GLYOXYLATE_AND_DICARBOXYLATE_METABOLISM	KEGG_TYROSINE_METABOLISM	0.23814	0.775	0.739	2921	1	LCMT1, HEMK1, NAA80, FAH, ADH6, DBH, ALDH1A3
Adherent RPMI	KEGG_GLYCOSAMINOGLYCAN_BIOSYNTHESIS_HEPARAN_SULFATE	KEGG_FRUCTOSE_AND_MANNOSE_METABOLISM	0.2375	0.775	0.75	1435	1	AKR1B10, FBP1, TPI1, PFKM
Adherent RPMI	KEGG_PENTOSE_AND_GLUCURONATE_INTERCONVERSIONS	KEGG_O_GLYCAN_BIOSYNTHESIS	0.23438	0.775	0.757	2223	1	GALNT13, GALNT1, GCNT1, GALNT6, GALNTL5
Adherent RPMI	KEGG_GLYCOSPHINGOLIPID_BIOSYNTHESIS_GLOBO_SERIES	KEGG_ARACHIDONIC_ACID_METABOLISM	0.23412	0.773	0.734	4225	1	CYP2E1, CYP2C19, PLA2G2A, ALOX15, CYP4F2, GGT6, PLA2G5, PLA2G1B, CYP2C9, GPX1, PLA2G2E, PLA2G4B, GPX2, CYP2U1, PLA2G2D, GGT7, PTGDS
Adherent RPMI	KEGG_SELENOAMINO_ACID_METABOLISM	KEGG_LINOLEIC_ACID_METABOLISM	0.23273	0.773	0.765	4631	1	AKR1B10, PLA2G2F, CYP2J2, PLA2G2A, CYP2C19, ALOX15, PLA2G4E, PLA2G6
Adherent RPMI	KEGG_LYSINE_DEGRADATION	Core_Glycolysis	0.23698	0.772	0.743	1728	1	ENO3, GAPDH, ENO2
Adherent RPMI	KEGG_STARCH_AND_SUCROSE_METABOLISM	KEGG_LYSINE_DEGRADATION	0.23847	0.772	0.761	3094	1	AASDHPPT
Adherent RPMI	KEGG_GLUTATHIONE_METABOLISM	KEGG_STARCH_AND_SUCROSE_METABOLISM	0.23465	0.771	0.74	3606	1	UXS1, G6PC2, UGT1A3, GBE1, PYGL, UGT1A6, UGT2B4, PGM1, UGT1A8, MGAM, UGT1A7, UGT2B7
Adherent RPMI	KEGG_ALANINE_ASPARTATE_AND_GLUTAMATE_METABOLISM	KEGG_ALPHA_LINOLENIC_ACID_METABOLISM	0.24039	0.771	0.752	2534	1	PLA2G2E, ACOX3, ACOX1
Adherent RPMI	KEGG_ARACHIDONIC_ACID_METABOLISM	KEGG_GALACTOSE_METABOLISM	0.23568	0.771	0.759	2545	1	G6PC2, G6PC, MGAM, UGP2
Adherent RPMI	KEGG_TYROSINE_METABOLISM	KEGG_O_GLYCAN_BIOSYNTHESIS	0.23377	0.771	0.76	3411	1	C1GALT1, GALNT1, GALNT13, GCNT1, GALNT12, GALNT14, GALNT18, GCNT4
Adherent RPMI	KEGG_GLYCOSPHINGOLIPID_BIOSYNTHESIS_GLOBO_SERIES	KEGG_SELENOAMINO_ACID_METABOLISM	0.23508	0.77	0.747	4126	1	LCMT1, GGT6, AHCYL2, MAT1A, AHCYL1, METTL2B, MAT2A, GGT7
Adherent RPMI	KEGG_FATTY_ACID_METABOLISM	KEGG_GLUTATHIONE_METABOLISM	0.22969	0.769	0.726	2515	1	GSTA3, GPX5, ANPEP, RRM1, GPX2, LAP3, GSTZ1, GSTA4, PGD
Adherent RPMI	KEGG_AMINO_SUGAR_AND_NUCLEOTIDE_SUGAR_METABOLISM	KEGG_GLYCEROLIPID_METABOLISM	0.24164	0.769	0.731	2394	1	DGKI, MGLL, GK2, AGPAT2, DGKE, CEL, DGAT1, DGKB
Adherent RPMI	KEGG_STARCH_AND_SUCROSE_METABOLISM	KEGG_GLYCOSPHINGOLIPID_BIOSYNTHESIS_GLOBO_SERIES	0.22947	0.769	0.761	12588	1	B3GALNT1, FUT1, B3GALT5, NAGA, GBGT1, HEXB, ST3GAL2, FUT9, ST3GAL1, FUT2, HEXA, A4GALT
Adherent RPMI	KEGG_NICOTINATE_AND_NICOTINAMIDE_METABOLISM	KEGG_ARACHIDONIC_ACID_METABOLISM	0.23913	0.768	0.742	5510	1	LTC4S, PTGES, CYP4A11, GPX2, ALOX15, TBXAS1, AKR1C3, ALOX15B, GGT6, CYP2E1, PLA2G4E, PTGIS, PLA2G4A, PTGDS, CYP4F3, GGT1, PTGES2, GPX4, PLA2G12A, GGT7, CYP4F2, ALOX5, GPX5, PLA2G2E, CYP2C19, CYP2C18
Adherent RPMI	KEGG_GLYCOSAMINOGLYCAN_BIOSYNTHESIS_HEPARAN_SULFATE	KEGG_INOSITOL_PHOSPHATE_METABOLISM	0.23781	0.768	0.745	1246	1	INPP5K, CDIPT, PIK3CD, SYNJ1, ITPKB, PIK3CB, TPI1
Adherent RPMI	KEGG_BETA_ALANINE_METABOLISM	KEGG_PURINE_METABOLISM	0.23322	0.768	0.747	4037	1	GUCY2C, GMPS, GUCY1A1, DCK, PAICS, PNP, PDE7A, GUK1, GMPR2, ATIC, NPR1, ADCY1, RRM1, NME6, IMPDH2, PFAS, PDE8B, GART, PDE1A, PDE10A, ITPA, ENTPD8, POLR1E, PPAT, PDE6C, AK4, AK5, PDE4C, ENTPD1, PDE4D, ADCY4, RRM2B, NME2, PKM, AK2, NT5C3A, ADCY2, PDE1C, NUDT9, ADSL, ENTPD3, NME1
Adherent RPMI	KEGG_DRUG_METABOLISM_CYTOCHROME_P450	KEGG_FATTY_ACID_METABOLISM	0.23508	0.768	0.771	2411	1	CYP4A11, CPT1B, ACOX3, GCDH, ADH6, ADH7, ADH1A
Adherent RPMI	KEGG_TYROSINE_METABOLISM	KEGG_GLYCOSPHINGOLIPID_BIOSYNTHESIS_LACTO_AND_NEOLACTO_SERIES	0.23187	0.767	0.768	3753	1	FUT1, FUT7, B3GNT5, B3GALT5, FUT2, B4GALT1, B3GNT2
Adherent RPMI	KEGG_GLYCOLYSIS_GLUCONEOGENESIS	KEGG_TYROSINE_METABOLISM	0.23032	0.767	0.777	3080	1	ADH7, DBH, METTL6, FAH, LCMT1, DDC, TRMT11, LCMT2
Adherent RPMI	KEGG_CYSTEINE_AND_METHIONINE_METABOLISM	KEGG_INOSITOL_PHOSPHATE_METABOLISM	0.23359	0.766	0.768	2644	1	INPP5K, TPI1, PIK3CD, CDIPT, PIK3CB, PTEN, SYNJ1, INPP4A, INPP5A, PIP4K2C
Adherent RPMI	KEGG_GLYCOSYLPHOSPHATIDYLINOSITOL_GPI_ANCHOR_BIOSYNTHESIS	KEGG_SULFUR_METABOLISM	0.23092	0.765	0.757	1863	1	PAPSS1
Adherent RPMI	KEGG_VALINE_LEUCINE_AND_ISOLEUCINE_DEGRADATION	KEGG_GLYCOSPHINGOLIPID_BIOSYNTHESIS_GLOBO_SERIES	0.23527	0.765	0.764	1394	1	FUT1
Adherent RPMI	KEGG_ASCORBATE_AND_ALDARATE_METABOLISM	KEGG_PORPHYRIN_AND_CHLOROPHYLL_METABOLISM	0.23331	0.765	0.778	4176	1	ALAD, ALAS1, COX15, CPOX, FTMT, UGT1A8, UGT1A3, UGT1A4, UGT2B28, COX10, GUSB
Adherent RPMI	KEGG_OTHER_GLYCAN_DEGRADATION	Core_Glycolysis	0.22969	0.765	0.807	4181	1	GAPDH, BPGM, PFKL, ALDOB, HK1, TPI1
Adherent RPMI	KEGG_AMINO_SUGAR_AND_NUCLEOTIDE_SUGAR_METABOLISM	KEGG_TYROSINE_METABOLISM	0.23456	0.764	0.753	2502	1	LCMT1, ADH1B, HEMK1, METTL2B, AOX1, FAH
Adherent RPMI	KEGG_ARGININE_AND_PROLINE_METABOLISM	KEGG_BIOSYNTHESIS_OF_UNSATURATED_FATTY_ACIDS	0.23048	0.764	0.768	1488	1	SCD, ACOT1
Adherent RPMI	KEGG_STEROID_HORMONE_BIOSYNTHESIS	KEGG_INOSITOL_PHOSPHATE_METABOLISM	0.23388	0.764	0.772	1233	1	PIK3CA, PLCD1, PIK3C2G, PLCG1, ISYNA1, PLCB4, PLCE1
Adherent RPMI	KEGG_ARACHIDONIC_ACID_METABOLISM	KEGG_FATTY_ACID_METABOLISM	0.23334	0.764	0.773	2228	1	ACOX1, CYP4A11, ACAA2, ACADM, ACADS, ADH1A
Adherent RPMI	KEGG_AMINO_SUGAR_AND_NUCLEOTIDE_SUGAR_METABOLISM	KEGG_STEROID_HORMONE_BIOSYNTHESIS	0.2296	0.764	0.774	3198	1	CYP7A1, CYP11B1, HSD17B6, CYP3A43, UGT2A3, UGT1A8, CYP3A5, UGT1A7, SRD5A3, UGT2B4, UGT2B10, UGT1A3, UGT1A9
Adherent RPMI	KEGG_RETINOL_METABOLISM	KEGG_PORPHYRIN_AND_CHLOROPHYLL_METABOLISM	0.23761	0.764	0.781	2870	1	ALAS1, FECH, ALAD, EARS2, COX15, CPOX, UGT2A1, COX10, CP
Adherent RPMI	KEGG_O_GLYCAN_BIOSYNTHESIS	KEGG_FRUCTOSE_AND_MANNOSE_METABOLISM	0.24223	0.764	0.785	4820	1	PMM2, MPI, ALDOC, GMPPB, TPI1, PFKFB2, PFKFB3, SORD, FBP2, FBP1, MTMR2
Adherent RPMI	KEGG_GLYCOSPHINGOLIPID_BIOSYNTHESIS_GLOBO_SERIES	KEGG_ARGININE_AND_PROLINE_METABOLISM	0.23	0.762	0.749	1695	1	AMD1, ALDH18A1, ARG2, ALDH4A1, ODC1, NOS3
Adherent RPMI	KEGG_TERPENOID_BACKBONE_BIOSYNTHESIS	KEGG_PORPHYRIN_AND_CHLOROPHYLL_METABOLISM	0.22787	0.762	0.751	3073	1	COX10, FECH, UGT2A3, UROD, CP, UROS, UGT2B4
Adherent RPMI	KEGG_TAURINE_AND_HYPOTAURINE_METABOLISM	KEGG_DRUG_METABOLISM_CYTOCHROME_P450	0.23062	0.762	0.767	1976	1	CYP3A4, CYP2C8, UGT1A1, GSTA3, GSTM2, GSTM1, CYP2C18, FMO4, ALDH3A1, GSTA1, UGT1A7, CYP3A7
Adherent RPMI	KEGG_RIBOFLAVIN_METABOLISM	KEGG_STARCH_AND_SUCROSE_METABOLISM	0.23182	0.762	0.767	2274	1	UGT2B4, UXS1, MGAM, PYGM, UGT2B7, G6PC2, GANC, GBE1, AMY2A, PYGL, GYS2
Adherent RPMI	KEGG_NICOTINATE_AND_NICOTINAMIDE_METABOLISM	KEGG_SPHINGOLIPID_METABOLISM	0.23646	0.762	0.769	2595	1	ACER2, SPTLC2, KDSR, ARSA, NEU4
Adherent RPMI	KEGG_LYSINE_DEGRADATION	KEGG_OXIDATIVE_PHOSPHORYLATION	0.22692	0.762	0.782	4211	1	ATP6V0C, ATP5MC3, SDHD, ATP6V1B2, SDHA, SDHB, ATP6V1F, ATP6V1A, NDUFB4, NDUFA9, NDUFAB1, ATP6V1C2, NDUFA2, ATP5F1C, COX8C, ATP5PD, COX7A2L, NDUFA8, COX7A2, SDHC, ATP6V0B, COX10, ATP5PF, UQCRC1, UQCRHL, ATP4B, COX6C, ATP5MF, ATP5MG, COX4I1, NDUFA4, ATP5F1E, NDUFB10, ATP5F1B
Adherent RPMI	KEGG_GLUTATHIONE_METABOLISM	KEGG_AMINO_SUGAR_AND_NUCLEOTIDE_SUGAR_METABOLISM	0.23665	0.761	0.769	3538	1	UXS1, GMDS, GNPNAT1, GNPDA1, NANP, MPI, NAGK, CMAS, GMPPA, PGM1, FPGT
Adherent RPMI	KEGG_GLYCOSAMINOGLYCAN_BIOSYNTHESIS_KERATAN_SULFATE	KEGG_VALINE_LEUCINE_AND_ISOLEUCINE_DEGRADATION	0.23369	0.76	0.781	5481	1	ECHS1, MCCC2, HMGCS2, ACAA2, HADHA, PCCA, MCCC1, DBT, HMGCL, AOX1, OXCT2, HIBADH, HADH
Adherent RPMI	KEGG_HISTIDINE_METABOLISM	KEGG_FATTY_ACID_METABOLISM	0.22717	0.76	0.802	3208	1	CPT1A, CYP4A11, CPT1C, ADH6, ACOX3, ACOX1, ACAA2, ADH7
Adherent RPMI	KEGG_ARGININE_AND_PROLINE_METABOLISM	KEGG_ALANINE_ASPARTATE_AND_GLUTAMATE_METABOLISM	0.23077	0.759	0.758	1516	1	CAD, PPAT
Adherent RPMI	KEGG_AMINOACYL_TRNA_BIOSYNTHESIS	KEGG_PYRUVATE_METABOLISM	0.23422	0.759	0.769	1089	1	PKM, ACACA, LDHC
Adherent RPMI	KEGG_GLYCOSAMINOGLYCAN_DEGRADATION	KEGG_GLUTATHIONE_METABOLISM	0.22871	0.759	0.792	2427	1	GSTM2, GPX2, GPX4, GGT7, GGT1, GGCT, ODC1, GSTM1, GGT6
Adherent RPMI	KEGG_LINOLEIC_ACID_METABOLISM	KEGG_ALPHA_LINOLENIC_ACID_METABOLISM	0.23575	0.758	0.77	3239	1	ACOX1, ACOX3, PLA2G5
Adherent RPMI	KEGG_LINOLEIC_ACID_METABOLISM	KEGG_GLYCOSAMINOGLYCAN_DEGRADATION	0.23697	0.757	0.747	2669	1	SGSH, GUSB, HYAL3, HYAL4, GLB1
Adherent RPMI	KEGG_SULFUR_METABOLISM	KEGG_TYROSINE_METABOLISM	0.23574	0.757	0.789	1384	1	ADH7, ADH1A, AOC2
Adherent RPMI	KEGG_GLYCOSAMINOGLYCAN_DEGRADATION	KEGG_GLYCOSAMINOGLYCAN_DEGRADATION	0.23102	0.757	0.801	4989	1	HYAL1, GALNS, GLB1, HYAL3, HYAL2, NAGLU, SPAM1, GUSB
Adherent RPMI	KEGG_GLYCINE_SERINE_AND_THREONINE_METABOLISM	KEGG_GLYCOSAMINOGLYCAN_DEGRADATION	0.23184	0.756	0.773	2649	1	HEXA, IDUA, GNS, HYAL1
Adherent RPMI	KEGG_GLYCOSPHINGOLIPID_BIOSYNTHESIS_GLOBO_SERIES	KEGG_GLYCOSAMINOGLYCAN_BIOSYNTHESIS_KERATAN_SULFATE	0.22897	0.756	0.779	3159	1	CHST6, ST3GAL2, B4GAT1, B3GNT7
Adherent RPMI	KEGG_DRUG_METABOLISM_CYTOCHROME_P450	KEGG_RIBOFLAVIN_METABOLISM	0.22906	0.756	0.796	5440	1	ACP5, ACP2, ACPP, MTMR2, MTMR6, ACP1
Adherent RPMI	KEGG_PROPANOATE_METABOLISM	KEGG_GLYCOSYLPHOSPHATIDYLINOSITOL_GPI_ANCHOR_BIOSYNTHESIS	0.2328	0.755	0.768	6167	1	GPLD1, PIGX, DPM2, PIGV, PIGO, PIGL, PIGU, PIGK, PIGS, PIGH, GPAA1, PIGC
Adherent RPMI	KEGG_N_GLYCAN_BIOSYNTHESIS	KEGG_RETINOL_METABOLISM	0.22654	0.755	0.778	1821	1	DHRS9, RDH12, DHRS4L2, CYP2C19, UGT2B7, DHRS4, DGAT1
Adherent RPMI	KEGG_ONE_CARBON_POOL_BY_FOLATE	KEGG_DRUG_METABOLISM_CYTOCHROME_P450	0.2266	0.755	0.808	1458	1	ALDH3B2, UGT1A6, AOX1, GSTM3, ALDH1A3, GSTP1, CYP3A4, FMO2, CYP2A13
Adherent RPMI	KEGG_BIOSYNTHESIS_OF_UNSATURATED_FATTY_ACIDS	KEGG_PRIMARY_BILE_ACID_BIOSYNTHESIS	0.23157	0.754	0.761	4227	1	CYP46A1, SLC27A5, ACOX2, CYP7B1, CH25H
Adherent RPMI	KEGG_GLYCOSPHINGOLIPID_BIOSYNTHESIS_LACTO_AND_NEOLACTO_SERIES	KEGG_STARCH_AND_SUCROSE_METABOLISM	0.23087	0.754	0.774	3532	1	PYGB, UGP2, UXS1, PYGM, G6PC, UGT1A5, MGAM, G6PC2, GUSB, PGM2L1, GANC, GYS1, GBE1
Adherent RPMI	KEGG_CITRATE_CYCLE_TCA_CYCLE	KEGG_GLYCEROPHOSPHOLIPID_METABOLISM	0.22371	0.754	0.779	4462	1	AGPAT2, LPCAT2, CHKA, PCYT1A, PHOSPHO1, GPAT4, PCYT2, PLA2G2F, LPCAT1, LYPLA1, DGKB, PLA2G2E, CDS2, CRLS1, ETNK1, PLA2G2A, PLA2G3, PLA2G2D, AGPAT1, GPAT2, LYPLA2, PLPP3, CHPT1, DGKD, DGKI, PLA2G4E
Adherent RPMI	KEGG_BIOSYNTHESIS_OF_UNSATURATED_FATTY_ACIDS	KEGG_GALACTOSE_METABOLISM	0.2322	0.754	0.779	2690	1	LALBA, MGAM, GALK1, PGM1, G6PC2
Adherent RPMI	KEGG_FOLATE_BIOSYNTHESIS	KEGG_PRIMARY_BILE_ACID_BIOSYNTHESIS	0.22374	0.754	0.793	1491	1	HSD17B4
Adherent RPMI	KEGG_TRYPTOPHAN_METABOLISM	KEGG_GLUTATHIONE_METABOLISM	0.22321	0.753	0.777	1886	1	GSTA2, GPX5, LAP3, GSTA3, GCLC, RRM1, GGT6
Adherent RPMI	KEGG_GLYCOSPHINGOLIPID_BIOSYNTHESIS_GANGLIO_SERIES	KEGG_PENTOSE_AND_GLUCURONATE_INTERCONVERSIONS	0.22725	0.752	0.778	3057	1	UGT2B10, UGT1A7, UGT1A5, UGT1A9, UGT2A3, UGT1A10
Adherent RPMI	KEGG_Core_Glycolysis	KEGG_RETINOL_METABOLISM	0.23238	0.752	0.789	4415	1	DHRS4L2, DHRS4, UGT1A3, RDH16, DHRS9, UGT1A4, ADH7, UGT2A3, CYP4A22, DHRS3, UGT2B10, DGAT1, UGT2B4, CYP3A5, UGT1A5, UGT1A9, RDH12, UGT2B28, CYP2A13
Adherent RPMI	KEGG_PENTOSE_AND_GLUCURONATE_INTERCONVERSIONS	KEGG_BIOSYNTHESIS_OF_UNSATURATED_FATTY_ACIDS	0.22785	0.752	0.803	1419	1	ACAA1, SCD
Adherent RPMI	KEGG_STEROID_BIOSYNTHESIS	KEGG_PENTOSE_AND_GLUCURONATE_INTERCONVERSIONS	0.23291	0.751	0.79	2317	1	UGP2, UGT2B7, UGT1A1, DCXR
Adherent RPMI	KEGG_VALINE_LEUCINE_AND_ISOLEUCINE_DEGRADATION	KEGG_N_GLYCAN_BIOSYNTHESIS	0.22847	0.751	0.793	1752	1	ALG9, ST6GAL1, MAN2A2, RPN1, DPAGT1, FUT8
Adherent RPMI	KEGG_CYSTEINE_AND_METHIONINE_METABOLISM	KEGG_PORPHYRIN_AND_CHLOROPHYLL_METABOLISM	0.22355	0.751	0.8	3522	1	UGT2A3, UGT1A4, UGT1A3, UGT1A8, UGT1A9, UROS, UGT2B4, MMAB, UGT2B10, COX10, EARS2
Adherent RPMI	KEGG_AMINO_SUGAR_AND_NUCLEOTIDE_SUGAR_METABOLISM	KEGG_RIBOFLAVIN_METABOLISM	0.2321	0.751	0.817	1226	1	MTMR6
Adherent RPMI	KEGG_O_GLYCAN_BIOSYNTHESIS	KEGG_TERPENOID_BACKBONE_BIOSYNTHESIS	0.23718	0.75	0.78	3003	1	MVK, DHDDS, PMVK
Adherent RPMI	KEGG_GLUTATHIONE_METABOLISM	KEGG_STEROID_HORMONE_BIOSYNTHESIS	0.22852	0.75	0.783	3302	1	CYP7B1, AKR1C2, SRD5A1, AKR1C4, UGT1A3, HSD17B12, HSD17B7, UGT1A6, CYP7A1, CYP1A1, HSD17B6, UGT2B4, CYP11B1, UGT1A8, UGT1A7
Adherent RPMI	KEGG_CITRATE_CYCLE_TCA_CYCLE	KEGG_SELENOAMINO_ACID_METABOLISM	0.22482	0.75	0.788	3493	1	AHCYL1, HEMK1, CTH, MARS2, MAT2B, TRMT11, AHCY
Adherent RPMI	KEGG_STARCH_AND_SUCROSE_METABOLISM	KEGG_VALINE_LEUCINE_AND_ISOLEUCINE_DEGRADATION	0.223	0.75	0.792	2005	1	HMGCS2, DBT, ACAA1, PCCB
Adherent RPMI	KEGG_BUTANOATE_METABOLISM	KEGG_FATTY_ACID_METABOLISM	0.22789	0.749	0.793	3522	1	ACAT2, ACADM, ACOX1, ACAA2, ACADSB, HADHB, ACAA1, CYP4A11, ACOX3, ACADS
Adherent RPMI	KEGG_PHENYLALANINE_METABOLISM	KEGG_CYSTEINE_AND_METHIONINE_METABOLISM	0.23541	0.748	0.753	2920	1	CBS, LDHA, MTR, AMD1, MTAP
Adherent RPMI	KEGG_Core_Glycolysis	KEGG_BETA_ALANINE_METABOLISM	0.22599	0.748	0.808	3315	1	CNDP1, DPYS, ECHS1
Adherent RPMI	KEGG_CYSTEINE_AND_METHIONINE_METABOLISM	KEGG_STARCH_AND_SUCROSE_METABOLISM	0.23288	0.747	0.732	2605	1	HK2, GPI, AGL, UGT2A3, UGT1A4, UGT1A3, UGT1A8, GANC, AMY2A, GCK, UGT1A9, UGT2B4, PGM1
Adherent RPMI	KEGG_STARCH_AND_SUCROSE_METABOLISM	KEGG_HISTIDINE_METABOLISM	0.21996	0.747	0.784	4750	1	UROC1, METTL2B, LCMT1, DDC, AOC1, METTL6, ALDH1A3, LCMT2, HNMT
Adherent RPMI	KEGG_INOSITOL_PHOSPHATE_METABOLISM	KEGG_PYRUVATE_METABOLISM	0.22495	0.747	0.788	3783	1	DLAT, PKLR, ACSS1, GRHPR, LDHC, ME2, PC, PCK2, LDHAL6A, PCK1, LDHA
Adherent RPMI	KEGG_GLYCOSPHINGOLIPID_BIOSYNTHESIS_GANGLIO_SERIES	KEGG_PRIMARY_BILE_ACID_BIOSYNTHESIS	0.22676	0.747	0.796	2824	1	AMACR, HSD3B7, CYP7B1
Adherent RPMI	KEGG_PYRUVATE_METABOLISM	KEGG_GLYCOSAMINOGLYCAN_DEGRADATION	0.22652	0.746	0.762	3081	1	SGSH, HGSNAT, HEXA
Adherent RPMI	KEGG_FOLATE_BIOSYNTHESIS	KEGG_GLUTATHIONE_METABOLISM	0.22233	0.746	0.778	2429	1	GSTA2, GPX1, GSTA3, GPX5, ANPEP, GSTA4, GPX2, GGCT, LAP3, GGT7, GPX7
Adherent RPMI	KEGG_FRUCTOSE_AND_MANNOSE_METABOLISM	KEGG_N_GLYCAN_BIOSYNTHESIS	0.2224	0.746	0.806	4216	1	DAD1, MAN1C1, DPAGT1, ALG2, ALG3, MGAT2, ALG6, B4GALT1, MAN1A1, ALG8, MAN2A2, STT3B, MOGS, FUT8, ALG12
Adherent RPMI	KEGG_GLYCINE_SERINE_AND_THREONINE_METABOLISM	KEGG_NITROGEN_METABOLISM	0.22933	0.746	0.833	1411	1	CTH, GLUL
Adherent RPMI	KEGG_TERPENOID_BACKBONE_BIOSYNTHESIS	KEGG_INOSITOL_PHOSPHATE_METABOLISM	0.22474	0.745	0.767	2109	1	INPP5K, PI4KB, PIP4K2B, INPP1, PLCB4, PLCE1, IMPA1, PTEN, INPP4A
Adherent RPMI	KEGG_ALPHA_LINOLENIC_ACID_METABOLISM	KEGG_BIOSYNTHESIS_OF_UNSATURATED_FATTY_ACIDS	0.22244	0.744	0.812	2988	1	ACOX1, SCD, ELOVL5, YOD1, HADHA
Adherent RPMI	KEGG_BETA_ALANINE_METABOLISM	KEGG_PYRIMIDINE_METABOLISM	0.22481	0.744	0.84	3094	1	UMPS, CMPK1, CTPS1, DCK, CAD, DHODH, PNP, RRM1, NME6, ITPA, ENTPD8, POLR1E, UCK2, DPYD, ENTPD1, TXNRD2, RRM2B
Adherent RPMI	KEGG_FATTY_ACID_METABOLISM	KEGG_TYROSINE_METABOLISM	0.22521	0.743	0.803	3438	1	DDC, IL4I1, DBH, GSTZ1, FAH, METTL6, AOC2, ALDH3B2, NAA80
Adherent RPMI	KEGG_PYRUVATE_METABOLISM	KEGG_ARACHIDONIC_ACID_METABOLISM	0.22889	0.742	0.784	3640	1	ALOX5, GPX2, PLA2G2E, CYP2E1, PLA2G1B, GPX1, CYP4A11, PLA2G2F, CYP4A22, CYP2J2, TBXAS1, GPX5, PTGES, GGT7, AKR1C3
Adherent RPMI	KEGG_PENTOSE_PHOSPHATE_PATHWAY	KEGG_GLYCOLYSIS_GLUCONEOGENESIS	0.22644	0.742	0.795	2741	1	PDHA2, PCK2, PKM, GPI, ALDH1A3, ALDOC, G6PC2, GAPDH, ADH1B, TPI1, BPGM
Adherent RPMI	KEGG_Core_Glycolysis	KEGG_ONE_CARBON_POOL_BY_FOLATE	0.22814	0.742	0.798	1917	1	MTHFD2, TYMS
Adherent RPMI	KEGG_GLYCOSPHINGOLIPID_BIOSYNTHESIS_GLOBO_SERIES	KEGG_STARCH_AND_SUCROSE_METABOLISM	0.21898	0.742	0.801	4382	1	MGAM, PYGB, G6PC, UGT2B7, UGT1A5, ENPP3, UXS1, UGP2, UGT2B10, PYGM, UGT1A10, ENPP1, G6PC2, UGT1A8
Adherent RPMI	KEGG_VALINE_LEUCINE_AND_ISOLEUCINE_DEGRADATION	KEGG_GLYCEROLIPID_METABOLISM	0.22693	0.742	0.81	1927	1	GPAM, AGPAT2, LIPC, GK2, DGKD
Adherent RPMI	KEGG_GLYCEROPHOSPHOLIPID_METABOLISM	KEGG_STARCH_AND_SUCROSE_METABOLISM	0.2233	0.741	0.764	2785	1	PYGB, UXS1, UGP2, PYGM, PGM2L1, G6PC, UGT1A6, GANC, UGT2B11, UGT2A1
Adherent RPMI	KEGG_SULFUR_METABOLISM	KEGG_ALPHA_LINOLENIC_ACID_METABOLISM	0.23484	0.741	0.767	6547	1	ACOX1, PLA2G5, PLA2G10, PLA2G2A, PLA2G2E, PLA2G4B, PLA2G3, ACOX3
Adherent RPMI	KEGG_AMINO_SUGAR_AND_NUCLEOTIDE_SUGAR_METABOLISM	KEGG_STARCH_AND_SUCROSE_METABOLISM	0.23047	0.741	0.775	3111	1	UGT2A3, UGT1A8, GPI, AGL, GBE1, UGT1A7, PGM1, GUSB, UGT2B4, UXS1, UGT2B10, UGT1A3, UGP2
Adherent RPMI	KEGG_LINOLEIC_ACID_METABOLISM	KEGG_PURINE_METABOLISM	0.22919	0.741	0.779	3042	1	AK1, ADSL, IMPDH2, GART, PDE4C, GMPS, PFAS, ENTPD2, PPAT, ADCY4, PAICS, ENTPD4, GUCY1A1, PDE4A, PDE11A, PDE6A, ENPP1, ATIC, PDE2A, PDE6H, PNPT1, PRPS1L1, NT5C3A, URAD, AMPD2
Adherent RPMI	KEGG_TAURINE_AND_HYPOTAURINE_METABOLISM	KEGG_AMINO_SUGAR_AND_NUCLEOTIDE_SUGAR_METABOLISM	0.22266	0.741	0.808	3642	1	MPI, GMPPA, AMDHD2, CMAS, CHIT1, GNE, UGP2, PMM2, UGDH, CYB5R3, NANP
Adherent RPMI	Oxidative_phosphorylation	KEGG_ALANINE_ASPARTATE_AND_GLUTAMATE_METABOLISM	0.22326	0.74	0.782	873	1	GLUL
Adherent RPMI	KEGG_TERPENOID_BACKBONE_BIOSYNTHESIS	KEGG_GLUTATHIONE_METABOLISM	0.21988	0.74	0.797	5267	1	LAP3, SRM, PGD, GSTP1, GPX5, RRM2B, GSTK1, GSR, RRM1, GPX2, ANPEP, ODC1, GPX1, GSTA5, GSTZ1, GSTM2, GSTA3, GCLM, MGST3, GCLC
Adherent RPMI	KEGG_AMINO_SUGAR_AND_NUCLEOTIDE_SUGAR_METABOLISM	KEGG_RETINOL_METABOLISM	0.22274	0.74	0.8	3198	1	DHRS9, DHRS4L2, CYP3A43, UGT2A3, ADH1B, UGT1A8, CYP3A5, DHRS4, DGAT1, UGT1A7, UGT2B4, UGT2B10, UGT1A3, CYP2C19, UGT1A9, ADH7
Adherent RPMI	KEGG_PRIMARY_BILE_ACID_BIOSYNTHESIS	KEGG_PHENYLALANINE_METABOLISM	0.22546	0.74	0.822	12653	1	PAH, AOC2, PRDX6, AOC3, IL4I1, NAA80, MIF, DDC, ALDH3A1, ALDH1A3
Adherent RPMI	KEGG_O_GLYCAN_BIOSYNTHESIS	KEGG_GLYCOSPHINGOLIPID_BIOSYNTHESIS_LACTO_AND_NEOLACTO_SERIES	0.23033	0.739	0.787	2409	1	B3GNT5, FUT9, B3GNT2
Adherent RPMI	KEGG_GLYCOLYSIS_GLUCONEOGENESIS	KEGG_ARACHIDONIC_ACID_METABOLISM	0.22577	0.739	0.801	2098	1	GPX5, PLA2G2E, PTGES, GGT1, CYP2E1, ALOX5, CYP4F2, GPX2, PLA2G5, PLA2G2A, GGT7
Adherent RPMI	KEGG_LINOLEIC_ACID_METABOLISM	KEGG_STARCH_AND_SUCROSE_METABOLISM	0.22666	0.738	0.812	3897	1	UXS1, G6PC2, UGP2, GYS1, ENPP1, PYGB, GUSB, G6PC, SI, MGAM, UGT1A6, PGM2, UGT2A1, UGT2B17, GANC, UGT2B11, PYGM, GYS2
Adherent RPMI	KEGG_CYSTEINE_AND_METHIONINE_METABOLISM	KEGG_PURINE_METABOLISM	0.2253	0.738	0.816	3590	1	PKM, PDE6D, ADCY6, GUCY1A1, PNP, POLD2, RRM2, ITPA, ADCY1, NT5E, ENTPD6, POLD3, PDE6G, GUCY2C, AK5, ALLC, NME3, ADPRM, AMPD3, ADCY10, POLR1E, ENTPD8, PDE10A, RRM1, AK2, PDE8B, ENTPD3, NME1, NME6, PDE7A, PDE6H, ENTPD5
Adherent RPMI	KEGG_AMINO_SUGAR_AND_NUCLEOTIDE_SUGAR_METABOLISM	KEGG_PORPHYRIN_AND_CHLOROPHYLL_METABOLISM	0.23136	0.737	0.77	3445	1	UGT2A3, ALAD, UGT1A8, UGT1A7, GUSB, UGT2B4, UGT2B10, UGT1A3, ALAS1, UGT1A9, FTMT
Adherent RPMI	KEGG_GLYCOSPHINGOLIPID_BIOSYNTHESIS_GLOBO_SERIES	KEGG_BUTANOATE_METABOLISM	0.21902	0.737	0.806	3404	1	HMGCL, ACSM4, BDH1, OXCT2, AACS, HADH
Adherent RPMI	KEGG_N_GLYCAN_BIOSYNTHESIS	KEGG_VALINE_LEUCINE_AND_ISOLEUCINE_DEGRADATION	0.22534	0.736	0.798	2511	1	DBT, HMGCS2, HADHA, AUH, MCCC2, HIBADH, HMGCL
Adherent RPMI	KEGG_LYSINE_DEGRADATION	KEGG_HISTIDINE_METABOLISM	0.22621	0.736	0.804	5267	1	DDC, ALDH3A1, TRMT11, AMDHD1, HEMK1, AOC1, HNMT
Adherent RPMI	KEGG_RETINOL_METABOLISM	KEGG_HISTIDINE_METABOLISM	0.22596	0.736	0.808	1468	1	ASPA, ALDH3B2
Adherent RPMI	KEGG_ARGININE_AND_PROLINE_METABOLISM	KEGG_HISTIDINE_METABOLISM	0.22443	0.735	0.804	4417	1	DDC, HAL, LCMT1, CNDP1, LCMT2, TRMT11, HEMK1
Adherent RPMI	KEGG_O_GLYCAN_BIOSYNTHESIS	KEGG_CYSTEINE_AND_METHIONINE_METABOLISM	0.22656	0.735	0.815	4685	1	LDHB, LDHA, MTR, MTAP, CBS, AHCYL2, MAT2A
Adherent RPMI	KEGG_LINOLEIC_ACID_METABOLISM	KEGG_FATTY_ACID_METABOLISM	0.22532	0.735	0.825	2999	1	ACOX1, CYP4A11, ACADM, ACOX3, ACAA2, CPT1A, ACADS, HADH, CPT1B
Adherent RPMI	KEGG_ARGININE_AND_PROLINE_METABOLISM	KEGG_TYROSINE_METABOLISM	0.21998	0.735	0.834	4450	1	DDC, GSTZ1, FAH, ADH6, TYR, LCMT1, LCMT2, TRMT11, HEMK1, ADH1B, IL4I1
Adherent RPMI	KEGG_GLYCEROPHOSPHOLIPID_METABOLISM	KEGG_TERPENOID_BACKBONE_BIOSYNTHESIS	0.22172	0.734	0.757	2827	1	FDPS, PDSS2, PMVK
Adherent RPMI	KEGG_GLYCOSAMINOGLYCAN_BIOSYNTHESIS_CHONDROITIN_SULFATE	KEGG_ASCORBATE_AND_ALDARATE_METABOLISM	0.23039	0.734	0.806	2773	1	UGT1A5, MIOX, UGT1A10, UGT1A8
Adherent RPMI	KEGG_GLYCOSAMINOGLYCAN_BIOSYNTHESIS_KERATAN_SULFATE	KEGG_GLYCOSAMINOGLYCAN_BIOSYNTHESIS_CHONDROITIN_SULFATE	0.2273	0.734	0.811	3987	1	CHSY1, CSGALNACT2, XYLT1, CHST11, CHPF2
Adherent RPMI	KEGG_BETA_ALANINE_METABOLISM	KEGG_FRUCTOSE_AND_MANNOSE_METABOLISM	0.22267	0.734	0.824	3541	1	MPI, MTMR6, FPGT, PMM2, TPI1, GMPPA, GMDS, ALDOB
Adherent RPMI	KEGG_GLYCEROLIPID_METABOLISM	KEGG_STARCH_AND_SUCROSE_METABOLISM	0.22477	0.734	0.828	1800	1	UGP2, UXS1, PYGM, UGT1A8, PGM2L1, UGT2A3, GPI
Adherent RPMI	KEGG_GLYCOSPHINGOLIPID_BIOSYNTHESIS_GLOBO_SERIES	KEGG_ETHER_LIPID_METABOLISM	0.22087	0.733	0.8	3609	1	PLA2G2A, LPCAT1, PLA2G5, LPCAT2, PLA2G1B, PLA2G2E, PLA2G4B, ENPP6
Adherent RPMI	KEGG_GLYCEROPHOSPHOLIPID_METABOLISM	KEGG_INOSITOL_PHOSPHATE_METABOLISM	0.21989	0.733	0.804	3676	1	ISYNA1, SYNJ1, INPP5J, PLCB3, PIK3C2A, PTEN, PIK3CA, IMPA2, PLCD1, TPI1, PLCB1, PIK3C2G, IPPK, INPP5B
Adherent RPMI	KEGG_TERPENOID_BACKBONE_BIOSYNTHESIS	KEGG_PURINE_METABOLISM	0.22092	0.733	0.811	2208	1	PDE10A, PFAS, POLD3, PNP, ADSL, ATIC, AMPD2, PDE8A, PAICS, GART, ENPP3, PPAT, ADCY6, GUCY2C, ADCY10, ADCY1, RRM2B, ADPRM, POLD4, GMPR2, ADCY3, NT5E, IMPDH2
Adherent RPMI	KEGG_LINOLEIC_ACID_METABOLISM	KEGG_PORPHYRIN_AND_CHLOROPHYLL_METABOLISM	0.22402	0.732	0.795	3784	1	FECH, CPOX, ALAD, ALAS1, COX15, GUSB, EARS2, BLVRB, UGT1A6, UGT2A1, UGT2B17, BLVRA
Adherent RPMI	KEGG_ETHER_LIPID_METABOLISM	KEGG_BIOSYNTHESIS_OF_UNSATURATED_FATTY_ACIDS	0.22324	0.732	0.8	3947	1	SCD, YOD1, FADS1, ACOX1, HACD1, HACD2
Adherent RPMI	KEGG_ARACHIDONIC_ACID_METABOLISM	KEGG_RIBOFLAVIN_METABOLISM	0.22725	0.732	0.801	2588	1	ENPP1, MTMR2, ACP5
Adherent RPMI	KEGG_Core_Glycolysis	KEGG_GLYCEROPHOSPHOLIPID_METABOLISM	0.22342	0.732	0.818	3551	1	CDS2, GPAT2, PLPP2, DGKI, CHPT1, PLA2G2E, AGPAT2, LYPLA1, PLPP3, PTDSS2, GPD1L, PLA2G5, PLA2G2A, CDIPT, ACHE, LPCAT2, CDS1, PLA2G1B
Adherent RPMI	KEGG_STEROID_BIOSYNTHESIS	KEGG_GLYCOSPHINGOLIPID_BIOSYNTHESIS_GLOBO_SERIES	0.22775	0.732	0.818	1525	1	FUT9
Adherent RPMI	KEGG_ARACHIDONIC_ACID_METABOLISM	KEGG_OXIDATIVE_PHOSPHORYLATION	0.2265	0.731	0.795	3476	1	ATP6V0D2, ATP6V1H, UQCRC1, ATP6V1G1, COX15, UQCRQ, ATP6V0A1, CYC1, ATP6V1B1, UQCR11, ATP12A, ATP5PF, NDUFA7, ATP5PO, UQCRFS1, TCIRG1, NDUFS6, ATP5PB, ATP6V1E1, COX8A, ATP4A, NDUFB7, ATP6V1D, NDUFA3, ATP6V0E1, ATP5F1A, ATP6V1E2, COX4I2, ATP6V1G3, NDUFA5
Adherent RPMI	KEGG_TAURINE_AND_HYPOTAURINE_METABOLISM	KEGG_GALACTOSE_METABOLISM	0.22117	0.73	0.789	2971	1	G6PC, AKR1B1, PFKM, UGP2, G6PC2, GLB1, B4GALT1
Adherent RPMI	KEGG_FOLATE_BIOSYNTHESIS	KEGG_GLYCINE_SERINE_AND_THREONINE_METABOLISM	0.21537	0.73	0.819	20	1
Adherent RPMI	KEGG_STEROID_HORMONE_BIOSYNTHESIS	KEGG_DRUG_METABOLISM_CYTOCHROME_P450	0.22599	0.73	0.836	2062	1	CYP1A2, CYP2C9, CYP2C18, FMO5, UGT2B11, CYP2D6, GSTZ1, ADH7, UGT1A6, CYP2E1, GSTO2
Adherent RPMI	KEGG_PYRIMIDINE_METABOLISM	KEGG_VALINE_LEUCINE_AND_ISOLEUCINE_DEGRADATION	0.2214	0.73	0.844	2378	1	DBT, MCCC2, AOX1, ACADS, HMGCS2
Adherent RPMI	KEGG_O_GLYCAN_BIOSYNTHESIS	KEGG_GLYCOLYSIS_GLUCONEOGENESIS	0.22538	0.729	0.822	2826	1	G6PC2, LDHB, ALDOC, ADH7, G6PC, LDHA, PCK2, ALDH3B2, TPI1, GCK
Adherent RPMI	KEGG_BIOSYNTHESIS_OF_UNSATURATED_FATTY_ACIDS	KEGG_PENTOSE_AND_GLUCURONATE_INTERCONVERSIONS	0.22439	0.729	0.828	2745	1	UGT1A4, UGT1A8, UGT2B7, UGT1A9, UGT2B10, UGP2
Adherent RPMI	KEGG_INOSITOL_PHOSPHATE_METABOLISM	KEGG_OXIDATIVE_PHOSPHORYLATION	0.21301	0.729	0.849	4121	1	ATP5MC3, COX6A2, NDUFS6, NDUFA2, SDHD, NDUFA10, COX7A2L, NDUFA5, NDUFC1, NDUFS7, NDUFV1, NDUFS4, NDUFB9, NDUFV2, COX6B2, NDUFB10, NDUFB4, ATP6V1B2, NDUFS8, NDUFA9, NDUFC2, SDHA, ATP6V0C, NDUFA8, UQCRQ, COX8A, NDUFA6, NDUFAB1, COX8C, NDUFB2, ATP5F1C, COX6B1, ATP6V0B, NDUFB6, NDUFS5, NDUFB1, TCIRG1, SDHB
Adherent RPMI	KEGG_METABOLISM_OF_XENOBIOTICS_BY_CYTOCHROME_P450	KEGG_STARCH_AND_SUCROSE_METABOLISM	0.22304	0.728	0.811	2784	1	UXS1, G6PC2, UGP2, GBE1, UGT1A6, GYS1, UGT1A3, UGDH, PGM2, G6PC, UGT2A1
Adherent RPMI	KEGG_AMINOACYL_TRNA_BIOSYNTHESIS	KEGG_ARGININE_AND_PROLINE_METABOLISM	0.22422	0.728	0.812	2735	1	GLUL, CPS1, AGMAT, GATM, ALDH4A1, CKMT1B, AZIN2
Adherent RPMI	Oxidative_phosphorylation	KEGG_VALINE_LEUCINE_AND_ISOLEUCINE_DEGRADATION	0.22533	0.727	0.798	3418	1	HADH, ACAT2, BCKDHB, AUH, ACADSB, MCCC1, HMGCS1, HADHB
Adherent RPMI	KEGG_RIBOFLAVIN_METABOLISM	KEGG_LINOLEIC_ACID_METABOLISM	0.22102	0.727	0.815	1778	1	PLA2G4E, PLA2G3, CYP3A7
Adherent RPMI	KEGG_GLYOXYLATE_AND_DICARBOXYLATE_METABOLISM	KEGG_DRUG_METABOLISM_CYTOCHROME_P450	0.21569	0.727	0.816	3572	1	UGT2B4, GSTM2, GSTA3, FMO2, UGT1A3, FMO3, GSTA5, UGT1A8, CYP2A13, ADH6, GSTM3, UGT2A3, ALDH1A3, UGT1A9, CYP2E1, UGT1A6, UGT2B7
Adherent RPMI	KEGG_PROPANOATE_METABOLISM	KEGG_PENTOSE_AND_GLUCURONATE_INTERCONVERSIONS	0.2221	0.727	0.819	1926	1	UGT1A8, UGP2, RPE, RPEL1
Adherent RPMI	KEGG_PANTOTHENATE_AND_COA_BIOSYNTHESIS	KEGG_ETHER_LIPID_METABOLISM	0.21895	0.726	0.796	2240	1	CHPT1, PLA2G2E, PLA2G2A, LPCAT2
Adherent RPMI	KEGG_N_GLYCAN_BIOSYNTHESIS	KEGG_GLUTATHIONE_METABOLISM	0.22222	0.726	0.805	2969	1	GGT1, GPX2, GSTM2, GGT7, PGD, GSTK1, GSR, GGT6, GSTO2, GPX5
Adherent RPMI	KEGG_OTHER_GLYCAN_DEGRADATION	KEGG_BIOSYNTHESIS_OF_UNSATURATED_FATTY_ACIDS	0.21682	0.726	0.809	3706	1	ACAA1, HADHA, ELOVL2, FADS1, FADS2
Adherent RPMI	KEGG_PHENYLALANINE_METABOLISM	KEGG_SPHINGOLIPID_METABOLISM	0.21851	0.726	0.826	3864	1	UGCG, SMPD3, SGMS1, ACER2, B4GALT6, CERK, SMPD4, ARSA, NEU1, SGPL1, SPTLC1
Adherent RPMI	KEGG_FOLATE_BIOSYNTHESIS	KEGG_ARACHIDONIC_ACID_METABOLISM	0.2188	0.726	0.835	3471	1	PTGIS, HPGDS, GPX1, GPX5, CYP4F2, PLA2G2E, GPX2, CYP2C8, CYP4A11, GGT7, GPX7, PLA2G3, PLA2G5, PTGDS, PLA2G2D, ALOX12B
Adherent RPMI	KEGG_GLUTATHIONE_METABOLISM	KEGG_CYSTEINE_AND_METHIONINE_METABOLISM	0.21845	0.726	0.839	5185	1	MTR, LDHB, SRM, LDHAL6A, MAT1A, APIP, CBS, LDHC
Adherent RPMI	KEGG_BUTANOATE_METABOLISM	KEGG_GLYCEROPHOSPHOLIPID_METABOLISM	0.21679	0.725	0.843	2217	1	AGPAT2, CHKA, PCYT2, LPCAT2, PLA2G5, ETNK2, PLD1, GPAM, PLA2G2E, LPGAT1, CDS1, LYPLA2, CRLS1
Adherent RPMI	KEGG_TRYPTOPHAN_METABOLISM	KEGG_PYRIMIDINE_METABOLISM	0.22417	0.724	0.79	2638	1	DUT, NME3, ITPA, NT5C, CMPK1, RRM1, TK1, ENTPD6, DHODH, TYMS, NT5C1A, UMPS, NME4, RRM2
Adherent RPMI	KEGG_PHENYLALANINE_METABOLISM	KEGG_O_GLYCAN_BIOSYNTHESIS	0.21986	0.724	0.822	4259	1	C1GALT1, GCNT4, GALNT1, GALNT13, GALNT15, GCNT3, GALNT18, B4GALT5, ST3GAL2
Adherent RPMI	KEGG_GLYCEROPHOSPHOLIPID_METABOLISM	KEGG_GLYCOLYSIS_GLUCONEOGENESIS	0.21977	0.724	0.842	3351	1	PGK2, FBP1, PDHB, ALDH3B2, ALDOC, G6PC, PKM, PDHA2, TPI1, PKLR, ADH4, DLAT, FBP2, ALDH1A3
Adherent RPMI	KEGG_GLYCOSAMINOGLYCAN_BIOSYNTHESIS_CHONDROITIN_SULFATE	KEGG_GALACTOSE_METABOLISM	0.22924	0.722	0.823	4320	1	GALE, LCT, PGM1, PFKL, HK1, PFKM, LALBA
Adherent RPMI	KEGG_O_GLYCAN_BIOSYNTHESIS	KEGG_GLYOXYLATE_AND_DICARBOXYLATE_METABOLISM	0.22588	0.721	0.831	5757	1	MTHFD1, MDH1, HAO1, MTHFD1L, HAO2, MTHFD2
Adherent RPMI	KEGG_OTHER_GLYCAN_DEGRADATION	KEGG_ARGININE_AND_PROLINE_METABOLISM	0.21748	0.721	0.832	616	1	AGMAT, AMD1
Adherent RPMI	KEGG_GLYCOLYSIS_GLUCONEOGENESIS	KEGG_GLYCEROPHOSPHOLIPID_METABOLISM	0.22331	0.721	0.851	2119	1	AGPAT2, GPAT2, PLA2G2E, PTDSS1, GPD1L, LPCAT2, CDS1, DGKI, PLPP2, PLA2G5, PLA2G2A, PLPP3
Adherent RPMI	KEGG_GLYCOSAMINOGLYCAN_BIOSYNTHESIS_CHONDROITIN_SULFATE	KEGG_ETHER_LIPID_METABOLISM	0.23046	0.72	0.824	3947	1	CHPT1, PLA2G2A, PLA2G3, PLA2G1B, PLA2G2E, PLPP3, PLPP2, PLA2G6
Adherent RPMI	KEGG_PRIMARY_BILE_ACID_BIOSYNTHESIS	KEGG_PENTOSE_PHOSPHATE_PATHWAY	0.22243	0.72	0.84	2581	1	DERA, PFKM, ALDOA, TALDO1
Adherent RPMI	KEGG_GLYCOSAMINOGLYCAN_BIOSYNTHESIS_CHONDROITIN_SULFATE	KEGG_O_GLYCAN_BIOSYNTHESIS	0.22438	0.72	0.843	4983	1	GALNTL5, GALNT12, GALNT9, ST6GALNAC1, B4GALT5, GALNT3, GALNT1, GALNT4, GALNT17, GALNT18
Adherent RPMI	KEGG_PENTOSE_PHOSPHATE_PATHWAY	KEGG_PROPANOATE_METABOLISM	0.21518	0.719	0.835	3358	1	ACACA, SUCLA2, SUCLG2, HADHA, ECHS1, ACSS3
Adherent RPMI	KEGG_PYRUVATE_METABOLISM	KEGG_PURINE_METABOLISM	0.22146	0.718	0.802	2807	1	ITPA, GUCY2C, GUCY1A1, ADCY1, GMPR2, PNP, RRM2, PKM, NME1, NT5E, PDE1A, ADCY6, ATIC, PAICS, PFAS, POLD2, AMPD1, PDE6D, ENPP3, PDE4D, GUK1, AK5, PDE4B, NT5C1A
Adherent RPMI	KEGG_NICOTINATE_AND_NICOTINAMIDE_METABOLISM	KEGG_DRUG_METABOLISM_CYTOCHROME_P450	0.22084	0.718	0.82	5433	1	GSTA5, CYP2A13, ADH5, UGT1A9, ADH7, ADH1B, ALDH1A3, ALDH3B2, UGT1A3, CYP2E1, UGT2B7, UGT2A3, UGT2B10, UGT1A4, UGT1A10, UGT2A1, CYP3A5, FMO3, CYP3A4, ADH6, CYP3A7, CYP2D6, MGST1, GSTK1, CYP2C19
Adherent RPMI	KEGG_PANTOTHENATE_AND_COA_BIOSYNTHESIS	KEGG_FATTY_ACID_METABOLISM	0.22748	0.718	0.832	2032	1	HADHA, CYP4A11, ECHS1, ACADS, ACOX1
Adherent RPMI	KEGG_SELENOAMINO_ACID_METABOLISM	KEGG_PURINE_METABOLISM	0.21584	0.718	0.858	3064	1	ENTPD6, PDE10A, ENTPD3, NT5E, AK5, PKM, ADPRM, ADCY6, RRM1, AMPD3, NT5C1B, NME1, RRM2, NT5C3A, GMPR2, GUCY1A1, POLD2, POLD4, PDE6H, PRPS1L1, PDE6D, PAPSS2, NT5C, NME2, ADCY1, PNP, NT5C1A
Adherent RPMI	KEGG_GLYCOSPHINGOLIPID_BIOSYNTHESIS_GANGLIO_SERIES	KEGG_SPHINGOLIPID_METABOLISM	0.22325	0.717	0.841	2739	1	NEU4, SMPD4, SPTLC1, ACER2, NEU2, DEGS2, KDSR
Adherent RPMI	KEGG_ALPHA_LINOLENIC_ACID_METABOLISM	KEGG_NICOTINATE_AND_NICOTINAMIDE_METABOLISM	0.21486	0.716	0.825	4351	1	NNMT, NT5C1B, NT5C3A, ENPP1, NAMPT, NT5C, QPRT
Adherent RPMI	KEGG_CITRATE_CYCLE_TCA_CYCLE	KEGG_TYROSINE_METABOLISM	0.21799	0.714	0.825	3493	1	FAH, HEMK1, AOX1, DDC, NAA80, TRMT11, ADH1B
Adherent RPMI	KEGG_BETA_ALANINE_METABOLISM	KEGG_GLYCOSPHINGOLIPID_BIOSYNTHESIS_GLOBO_SERIES	0.21259	0.713	0.846	237	1
Adherent RPMI	KEGG_STEROID_HORMONE_BIOSYNTHESIS	KEGG_PURINE_METABOLISM	0.21932	0.711	0.814	2519	1	AK1, PPAT, PDE4C, PFAS, IMPDH2, PRPS1L1, GART, PDE7B, PAICS, ADCY5, PNPT1, ENTPD2, ADSL, PDE4A, AMPD2, AK4, PAPSS2, ENTPD4, NME6, NT5C3A, PDE6H, GUCY2C, ADPRM
Adherent RPMI	KEGG_GLYCOSPHINGOLIPID_BIOSYNTHESIS_LACTO_AND_NEOLACTO_SERIES	KEGG_NITROGEN_METABOLISM	0.22187	0.711	0.849	3926	1	CA2, CA4, CA12, HAL, ASNS, AMT
Adherent RPMI	KEGG_SPHINGOLIPID_METABOLISM	KEGG_ASCORBATE_AND_ALDARATE_METABOLISM	0.21459	0.71	0.841	2628	1	UGT2B4, UGT1A10, UGT2A1
Adherent RPMI	KEGG_RIBOFLAVIN_METABOLISM	KEGG_CYSTEINE_AND_METHIONINE_METABOLISM	0.21069	0.71	0.851	6136	1	LDHAL6A, MAT2A, AHCY, AMD1, MTR, MAT1A, MAT2B, LDHB, IL4I1, LDHAL6B
Adherent RPMI	KEGG_ONE_CARBON_POOL_BY_FOLATE	KEGG_ARACHIDONIC_ACID_METABOLISM	0.21225	0.709	0.841	1695	1	ALOX5, GPX2, CYP4A22, PLA2G2F, GPX5, GPX7, EPHX2, CYP2B6, PTGES
Adherent RPMI	KEGG_DRUG_METABOLISM_OTHER_ENZYMES	KEGG_FATTY_ACID_METABOLISM	0.21625	0.709	0.846	4862	1	HADHA, ADH4, ACAA2, ADH1B, CYP4A11, ACSL3, ACOX1, ADH5, CYP4A22, ACADS, GCDH, ECI2, CPT1A
Adherent RPMI	KEGG_SULFUR_METABOLISM	KEGG_DRUG_METABOLISM_CYTOCHROME_P450	0.21493	0.709	0.854	1570	1	UGT2A1, ADH7, ADH1A, UGT1A5, UGT2B15, UGT2B11, GSTO1, GSTA4
Adherent RPMI	KEGG_ONE_CARBON_POOL_BY_FOLATE	KEGG_PORPHYRIN_AND_CHLOROPHYLL_METABOLISM	0.21585	0.709	0.858	709	1	UROD, BLVRA, UGT1A6
Adherent RPMI	KEGG_DRUG_METABOLISM_OTHER_ENZYMES	KEGG_STEROID_HORMONE_BIOSYNTHESIS	0.21383	0.709	0.865	3324	1	AKR1C4, HSD3B2, AKR1C2, HSD11B2, UGT2B17, UGT2A1, HSD17B12, UGT1A8, UGT2B4, UGT2B28, CYP11B1, UGT2B11, HSD17B6, HSD3B1
Adherent RPMI	KEGG_Core_Glycolysis	KEGG_GLYCOSAMINOGLYCAN_BIOSYNTHESIS_CHONDROITIN_SULFATE	0.2192	0.708	0.841	3050	1	CHST13, CHPF, DSE, CHST12
Adherent RPMI	KEGG_AMINO_SUGAR_AND_NUCLEOTIDE_SUGAR_METABOLISM	KEGG_ETHER_LIPID_METABOLISM	0.21543	0.708	0.863	3299	1	PLA2G2A, CHPT1, LPCAT2, ENPP2, PLA2G4E, PLA2G2E
Adherent RPMI	KEGG_INOSITOL_PHOSPHATE_METABOLISM	KEGG_SELENOAMINO_ACID_METABOLISM	0.20915	0.708	0.894	12922	1	LCMT1, AHCYL1, HEMK1, TRMT11, SCLY, METTL6, AHCY, LCMT2, SEPHS1, SEPHS2, MARS2, MAT2A, CTH, GGT7, PAPSS1, GGT5, METTL2B, AHCYL2, GGT1, CBS, MAT2B, MAT1A, PAPSS2
Adherent RPMI	KEGG_ALPHA_LINOLENIC_ACID_METABOLISM	KEGG_INOSITOL_PHOSPHATE_METABOLISM	0.22029	0.707	0.815	2925	1	INPP5J, PTEN, PLCG1, IMPA2, PLCB3, PLCB1, PIK3CA, ISYNA1, MIOX, PIK3C2A, SYNJ1, PLCE1
Adherent RPMI	KEGG_AMINO_SUGAR_AND_NUCLEOTIDE_SUGAR_METABOLISM	KEGG_GLYCOSAMINOGLYCAN_DEGRADATION	0.22004	0.707	0.819	1965	1	HYAL1, SPAM1
Adherent RPMI	KEGG_PYRIMIDINE_METABOLISM	KEGG_ARACHIDONIC_ACID_METABOLISM	0.21579	0.707	0.83	581	1	ALOX5, GGT1, GPX2, LTA4H
Adherent RPMI	KEGG_STEROID_BIOSYNTHESIS	KEGG_ARACHIDONIC_ACID_METABOLISM	0.21958	0.707	0.851	3730	1	PLA2G5, PLA2G4E, GPX5, ALOX15B, GPX6, ALOX15, CYP4A22, CYP2C9, CYP2C18, CYP2C8, PTGES, CYP2E1, CBR1, PLA2G2A
Adherent RPMI	KEGG_CITRATE_CYCLE_TCA_CYCLE	KEGG_DRUG_METABOLISM_CYTOCHROME_P450	0.21129	0.707	0.874	1276	1	GSTA3, UGT1A8, GSTM3, UGT2B4, GSTM2, UGT2A3, FMO2
Adherent RPMI	KEGG_O_GLYCAN_BIOSYNTHESIS	KEGG_RETINOL_METABOLISM	0.21719	0.706	0.844	2813	1	CYP4A11, CYP2C18, CYP2C9, CYP26A1, UGT1A3, DGAT1, ADH7, RDH10, CYP1A2, UGT1A5, RDH5, UGT2A1, ALDH1A1
Adherent RPMI	KEGG_PRIMARY_BILE_ACID_BIOSYNTHESIS	KEGG_O_GLYCAN_BIOSYNTHESIS	0.20925	0.706	0.853	3182	1	GCNT1, GALNT6, GALNT11, GALNT10, B4GALT5, GALNT13
Adherent RPMI	KEGG_TYROSINE_METABOLISM	KEGG_PENTOSE_AND_GLUCURONATE_INTERCONVERSIONS	0.21307	0.706	0.868	1709	1	UGP2, RPE, UGT2B4
Adherent RPMI	KEGG_GLYCOSPHINGOLIPID_BIOSYNTHESIS_GANGLIO_SERIES	KEGG_STARCH_AND_SUCROSE_METABOLISM	0.22031	0.705	0.841	3057	1	UGT2B10, PGM1, PYGL, AGL, UGT1A7, UGT1A5, UGT1A9, UGT2A3, UGT1A10, GPI
Adherent RPMI	KEGG_ALANINE_ASPARTATE_AND_GLUTAMATE_METABOLISM	KEGG_LYSINE_DEGRADATION	0.2183	0.705	0.861	5483	1	GCDH, AASDH, PIPOX
Adherent RPMI	KEGG_ASCORBATE_AND_ALDARATE_METABOLISM	KEGG_INOSITOL_PHOSPHATE_METABOLISM	0.2134	0.705	0.882	4056	1	IPMK, INPP5E, PIK3C2A, PLCB4, ITPK1, PLCG1, PIP5K1B, MINPP1, PIK3CB, ALDH6A1, IMPA1, INPP5A, PLCE1, ISYNA1, PIKFYVE, INPP4B
Adherent RPMI	KEGG_PORPHYRIN_AND_CHLOROPHYLL_METABOLISM	KEGG_FATTY_ACID_METABOLISM	0.21498	0.704	0.834	4775	1	ACSL1, HADHA, ECI2, CYP4A11, CYP4A22, ACAA1, ADH1B, ACSL6, ACSL3, ECI1, CPT2, ADH5, ADH7
Adherent RPMI	KEGG_TRYPTOPHAN_METABOLISM	KEGG_GLYCOSPHINGOLIPID_BIOSYNTHESIS_GLOBO_SERIES	0.21419	0.704	0.843	4914	1	ST8SIA1, HEXA, FUT2, FUT9, NAGA
Adherent RPMI	KEGG_STARCH_AND_SUCROSE_METABOLISM	KEGG_ONE_CARBON_POOL_BY_FOLATE	0.21217	0.703	0.836	113	1
Adherent RPMI	KEGG_STEROID_BIOSYNTHESIS	KEGG_TYROSINE_METABOLISM	0.22153	0.701	0.852	1690	1	FAH, AOC3, TPO, LCMT2
Adherent RPMI	Oxidative_phosphorylation	KEGG_GLYCOSPHINGOLIPID_BIOSYNTHESIS_GANGLIO_SERIES	0.21763	0.701	0.861	3060	1	HEXB, ST6GALNAC5, ST3GAL5, ST8SIA5
Adherent RPMI	KEGG_FRUCTOSE_AND_MANNOSE_METABOLISM	KEGG_STARCH_AND_SUCROSE_METABOLISM	0.21095	0.701	0.88	3471	1	UXS1, GBE1, UGT1A8, UGT1A3, PGM1, GUSB, G6PC2, UGP2, UGT2B4, PYGL, PYGM, UGT2B7
Adherent RPMI	KEGG_GLYOXYLATE_AND_DICARBOXYLATE_METABOLISM	KEGG_BIOSYNTHESIS_OF_UNSATURATED_FATTY_ACIDS	0.2186	0.7	0.829	2446	1	SCD, HSD17B12, HACD2
Adherent RPMI	KEGG_PORPHYRIN_AND_CHLOROPHYLL_METABOLISM	KEGG_PURINE_METABOLISM	0.20519	0.7	0.851	2745	1	PNP, PDE7A, GMPS, ITPA, ADCY1, ATIC, PFAS, GMPR2, AK2, IMPDH2, PAICS, POLR1E, DCK, POLE2, DGUOK, PDE6D, PPAT, ENTPD6, PDE6G, RRM2, URAD, RRM1, GUCY1A1, PDE10A, GUCY2C, NME1, NME6, GART
Adherent RPMI	KEGG_LYSINE_DEGRADATION	KEGG_GLYCOSAMINOGLYCAN_BIOSYNTHESIS_CHONDROITIN_SULFATE	0.21223	0.7	0.861	5536	1	CHPF2, CHST15, CHSY1, CHPF, B3GAT2, CHST13, DSE, CSGALNACT1, B3GAT1, XYLT2, CHSY3
Adherent RPMI	KEGG_SELENOAMINO_ACID_METABOLISM	KEGG_ARGININE_AND_PROLINE_METABOLISM	0.21058	0.699	0.842	404	1	LAP3, DAO
Adherent RPMI	KEGG_PENTOSE_AND_GLUCURONATE_INTERCONVERSIONS	KEGG_NICOTINATE_AND_NICOTINAMIDE_METABOLISM	0.21421	0.699	0.855	2144	1	NNT, NMNAT1, NADK
Adherent RPMI	KEGG_PRIMARY_BILE_ACID_BIOSYNTHESIS	KEGG_TRYPTOPHAN_METABOLISM	0.20916	0.699	0.865	353	1	KMO
Adherent RPMI	KEGG_LYSINE_DEGRADATION	KEGG_STEROID_HORMONE_BIOSYNTHESIS	0.21015	0.699	0.865	3731	1	AKR1C3, UGT1A8, HSD17B2, CYP7A1, CYP7B1, HSD17B12, UGT2A3, UGT1A9, HSD17B7, HSD17B6, AKR1C4, CYP11B1, CYP3A4, AKR1C1, HSD17B3
Adherent RPMI	KEGG_NICOTINATE_AND_NICOTINAMIDE_METABOLISM	KEGG_RETINOL_METABOLISM	0.21802	0.698	0.869	5700	1	CYP2A13, ADH5, DHRS9, UGT1A9, CYP4A11, ADH7, ADH1B, UGT1A3, UGT2B7, UGT2A3, UGT2B10, UGT1A4, UGT1A10, CYP1A1, UGT2A1, CYP3A5, CYP3A4, ADH6, DHRS4L2, DGAT1, CYP3A7, RDH16, CYP2C19, CYP2C18, DHRS3
Adherent RPMI	KEGG_CYSTEINE_AND_METHIONINE_METABOLISM	KEGG_FOLATE_BIOSYNTHESIS	0.20703	0.698	0.879	3893	1	PTS, GGH, FPGS
Adherent RPMI	KEGG_Core_Glycolysis	KEGG_ARACHIDONIC_ACID_METABOLISM	0.21739	0.697	0.851	2300	1	PTGDS, PLA2G2E, PTGES, ALOX5, GPX5, GPX2, GGT7, CYP2E1, GGT1, PLA2G5, PLA2G2A
Adherent RPMI	KEGG_PENTOSE_PHOSPHATE_PATHWAY	KEGG_GLYCEROPHOSPHOLIPID_METABOLISM	0.20985	0.696	0.863	1795	1	AGPAT2, LPCAT2, GPD1L, GPAT2, PTDSS1, PLA2G5, LYPLA1, PCYT1A, CRLS1
Adherent RPMI	KEGG_STEROID_HORMONE_BIOSYNTHESIS	KEGG_VALINE_LEUCINE_AND_ISOLEUCINE_DEGRADATION	0.21396	0.696	0.868	1182	1	ACAA2, ACADS, HADHA
Adherent RPMI	KEGG_AMINO_SUGAR_AND_NUCLEOTIDE_SUGAR_METABOLISM	KEGG_GLUTATHIONE_METABOLISM	0.21777	0.695	0.882	4147	1	GCLM, GPX2, PGD, ODC1, GSS, GSTA4, GSTK1, SRM, GCLC, GPX5, RRM2, GSR, RRM2B, GSTM3, GSTA5
Adherent RPMI	KEGG_GLYCOSPHINGOLIPID_BIOSYNTHESIS_GANGLIO_SERIES	KEGG_STEROID_HORMONE_BIOSYNTHESIS	0.21492	0.694	0.836	4179	1	HSD17B12, UGT2B10, CYP11B1, CYP3A5, UGT1A7, UGT1A5, UGT1A9, CYP3A7, UGT2A3, UGT1A10, CYP7B1, HSD17B6, UGT2B7, SRD5A3, CYP19A1, CYP3A43, CYP11B2
Adherent RPMI	KEGG_PROPANOATE_METABOLISM	KEGG_GLYCEROPHOSPHOLIPID_METABOLISM	0.21491	0.694	0.836	2082	1	AGPAT2, ETNK2, CHKA, DGKD, LYPLA1, CDS1, PCYT2, PLA2G2F, GPAT4, LYPLA2, GPAM, PLA2G2D
Adherent RPMI	KEGG_GLYCOSAMINOGLYCAN_BIOSYNTHESIS_CHONDROITIN_SULFATE	KEGG_STEROID_HORMONE_BIOSYNTHESIS	0.21962	0.694	0.846	3503	1	HSD17B12, HSD17B2, UGT1A5, COMT, CYP1B1, UGT1A10, CYP3A5, UGT1A8, UGT2B10, HSD11B1, HSD3B1, SRD5A3, AKR1D1
Adherent RPMI	KEGG_FATTY_ACID_METABOLISM	KEGG_PROPANOATE_METABOLISM	0.20614	0.694	0.86	2780	1	ACACA, LDHC, ACSS2, LDHA, MLYCD
Adherent RPMI	KEGG_PENTOSE_PHOSPHATE_PATHWAY	KEGG_FATTY_ACID_METABOLISM	0.216	0.694	0.863	3247	1	CYP4A11, CYP4A22, ACSL1, HADHA, ADH1B, ACOX1, ECHS1, ADH7, ACSL6
Adherent RPMI	KEGG_STARCH_AND_SUCROSE_METABOLISM	KEGG_ARACHIDONIC_ACID_METABOLISM	0.2104	0.694	0.868	2831	1	PTGDS, GPX4, ALOX5, PLA2G2F, ALOX15, GPX2, GGT1, GPX5, PLA2G5, PLA2G2E, PTGES, TBXAS1
Adherent RPMI	KEGG_GLYCOSPHINGOLIPID_BIOSYNTHESIS_LACTO_AND_NEOLACTO_SERIES	KEGG_VALINE_LEUCINE_AND_ISOLEUCINE_DEGRADATION	0.21666	0.694	0.87	3659	1	ACAA2, ACAA1, PCCA, IVD, ALDH6A1, ACAD8, HIBADH, MCCC2
Adherent RPMI	KEGG_STEROID_BIOSYNTHESIS	KEGG_PYRUVATE_METABOLISM	0.21552	0.693	0.862	3409	1	ACACA, LDHAL6A, LDHB, PCK2, LDHAL6B, LDHA, ME2
Adherent RPMI	KEGG_RIBOFLAVIN_METABOLISM	KEGG_TYROSINE_METABOLISM	0.20662	0.692	0.85	3769	1	TRMT11, FAH, LCMT1, TYRP1, TYR, TPO, DCT, ADH5
Adherent RPMI	KEGG_GLYCOSPHINGOLIPID_BIOSYNTHESIS_GLOBO_SERIES	KEGG_GLYCOSPHINGOLIPID_BIOSYNTHESIS_GLOBO_SERIES	0.20973	0.692	0.874	2490	1	ST3GAL2, GBGT1
Adherent RPMI	KEGG_GALACTOSE_METABOLISM	KEGG_ALPHA_LINOLENIC_ACID_METABOLISM	0.21478	0.691	0.847	4540	1	PLA2G2E, PLA2G5, PLA2G2A, PLA2G4E, FADS2
Adherent RPMI	KEGG_HISTIDINE_METABOLISM	KEGG_TYROSINE_METABOLISM	0.20919	0.691	0.865	870	1	ALDH3B2, FAH, ADH6
Adherent RPMI	Oxidative_phosphorylation	KEGG_RETINOL_METABOLISM	0.20492	0.69	0.868	1100	1	UGT1A3, UGT2B17, DHRS4L2, DHRS4, ADH6, UGT1A7
Adherent RPMI	KEGG_GLYCOSAMINOGLYCAN_BIOSYNTHESIS_CHONDROITIN_SULFATE	KEGG_SPHINGOLIPID_METABOLISM	0.21468	0.69	0.879	3314	1	KDSR, SMPD4, NEU4, GALC, ACER2, DEGS2, PLPP3, SPTLC1
Adherent RPMI	KEGG_GLYCOSAMINOGLYCAN_BIOSYNTHESIS_HEPARAN_SULFATE	KEGG_O_GLYCAN_BIOSYNTHESIS	0.21577	0.689	0.856	2583	1	GALNTL5, ST6GALNAC1, GALNT12, GALNT4, B4GALT5, GALNT9
Adherent RPMI	KEGG_DRUG_METABOLISM_OTHER_ENZYMES	KEGG_GLUTATHIONE_METABOLISM	0.20827	0.688	0.867	1059	1	GSTM3, PGD, GGT1, RRM2B
Adherent RPMI	KEGG_PORPHYRIN_AND_CHLOROPHYLL_METABOLISM	KEGG_ALPHA_LINOLENIC_ACID_METABOLISM	0.21124	0.687	0.873	757	1	PLA2G2E
Adherent RPMI	KEGG_GLYCINE_SERINE_AND_THREONINE_METABOLISM	KEGG_PYRIMIDINE_METABOLISM	0.21355	0.686	0.859	3091	1	ENTPD4, ENTPD6, POLA2, NME3, POLD3, PNPT1, DCK, ENTPD1, CAD, NME1, PNP, CTPS1, NT5C1A, NME2, ENTPD3
Adherent RPMI	KEGG_ARACHIDONIC_ACID_METABOLISM	KEGG_PURINE_METABOLISM	0.21102	0.685	0.87	3752	1	PDE4C, AK1, IMPDH2, PFAS, ADSL, ADCY4, PDE4A, GART, PPAT, PAICS, ENPP1, GMPS, PDE6H, PDE11A, NME6, ADK, PDE6A, ENTPD4, PDE5A, PRPS1L1, PNPT1, GUCY2C, ENTPD2, PDE2A, GMPR2, POLD3, NT5C, ENTPD1, APRT, NT5C3A, ADCY5, ADCY2
Adherent RPMI	KEGG_GALACTOSE_METABOLISM	KEGG_BETA_ALANINE_METABOLISM	0.20821	0.684	0.869	3633	1	ECHS1, HADHA, DPYS
Adherent RPMI	KEGG_ONE_CARBON_POOL_BY_FOLATE	KEGG_RETINOL_METABOLISM	0.20114	0.684	0.878	1647	1	ALDH1A1, UGT1A6, CYP4A22, DHRS4L2, CYP3A4, DHRS9, CYP2A13, CYP2B6
Adherent RPMI	KEGG_RIBOFLAVIN_METABOLISM	KEGG_GLYCEROPHOSPHOLIPID_METABOLISM	0.20201	0.683	0.854	2889	1	CHKA, PHOSPHO1, ETNK1, PLA2G4E, ADPRM, PISD, LYPLA1, CDS2, GPD1L, DGKA, PLA2G3, AGPAT1, DGKI, GPD2, PGS1, DGKG
Adherent RPMI	KEGG_TYROSINE_METABOLISM	KEGG_NITROGEN_METABOLISM	0.2088	0.683	0.858	3251	1	CA2, CA4, CA3, CA8
Adherent RPMI	KEGG_ETHER_LIPID_METABOLISM	KEGG_AMINO_SUGAR_AND_NUCLEOTIDE_SUGAR_METABOLISM	0.20701	0.683	0.862	3497	1	UXS1, UAP1, NANS, MPI, GCK, HEXA, PGM3, GNE, TSTA3
Adherent RPMI	KEGG_GLYCOSPHINGOLIPID_BIOSYNTHESIS_GLOBO_SERIES	KEGG_PENTOSE_PHOSPHATE_PATHWAY	0.20654	0.683	0.87	1448	1	TALDO1, PRPS1L1
Adherent RPMI	KEGG_VALINE_LEUCINE_AND_ISOLEUCINE_BIOSYNTHESIS	KEGG_ARGININE_AND_PROLINE_METABOLISM	0.21922	0.682	0.857	3607	1	ASS1, DAO, AGMAT, GLUL, ALDH4A1, CPS1, AZIN2, ARG2, LAP3, ACY1
Adherent RPMI	KEGG_ARACHIDONIC_ACID_METABOLISM	KEGG_CYSTEINE_AND_METHIONINE_METABOLISM	0.21124	0.682	0.873	541	1	MTR
Adherent RPMI	KEGG_BIOSYNTHESIS_OF_UNSATURATED_FATTY_ACIDS	KEGG_FATTY_ACID_METABOLISM	0.20505	0.682	0.889	3176	1	ACAT2, ECI2, ACSL1, ECI1, ACSL3, HADHB, HADHA, ACAA1
Adherent RPMI	KEGG_TRYPTOPHAN_METABOLISM	KEGG_PROPANOATE_METABOLISM	0.20788	0.682	0.903	2123	1	LDHC, ACAT2, ACADM
Adherent RPMI	KEGG_GLUTATHIONE_METABOLISM	KEGG_N_GLYCAN_BIOSYNTHESIS	0.20628	0.681	0.847	4559	1	ALG2, DAD1, DPAGT1, ALG3, MAN1A1, STT3B, DPM2, ST6GAL1, RPN2, DDOST, MAN2A2, DPM1, MAN1C1, DOLPP1, ALG8, RPN1
Adherent RPMI	KEGG_LYSINE_DEGRADATION	KEGG_ASCORBATE_AND_ALDARATE_METABOLISM	0.20234	0.681	0.869	2214	1	UGT1A8, UGT2A3
Adherent RPMI	KEGG_O_GLYCAN_BIOSYNTHESIS	KEGG_TYROSINE_METABOLISM	0.21223	0.681	0.875	5905	1	ADH7, LCMT2, ALDH3B2, COMT, ADH4, ADH6, NAA80, DBH, METTL6, FAH, ADH1A, TYR, TRMT11, DCT
Adherent RPMI	KEGG_SPHINGOLIPID_METABOLISM	KEGG_PORPHYRIN_AND_CHLOROPHYLL_METABOLISM	0.19981	0.68	0.859	887	1	ALAD, ALAS1, UGT2B4
Adherent RPMI	KEGG_CITRATE_CYCLE_TCA_CYCLE	KEGG_INOSITOL_PHOSPHATE_METABOLISM	0.20689	0.68	0.885	4864	1	INPP5K, ITPK1, PLCB4, INPP1, PLCE1, ITPKA, INPP4A, PLCD4, PIK3CD, PLCZ1, PIK3C2G, PIK3CG, PIKFYVE, PLCB1, INPP5A, SYNJ1, IPMK, PIP4K2C, PIK3CB, PIP5K1B, INPP5E
Adherent RPMI	KEGG_STARCH_AND_SUCROSE_METABOLISM	KEGG_INOSITOL_PHOSPHATE_METABOLISM	0.20827	0.679	0.898	4236	1	PIK3CD, IMPA1, INPP5K, PLCB4, PIK3CB, PIP5K1B, PIKFYVE, ITPKB, INPP4A, ITPK1, INPP4B, MIOX, INPP5B, INPP5E, INPP1, ITPKA, IMPA2, PTEN
Adherent RPMI	KEGG_GLYOXYLATE_AND_DICARBOXYLATE_METABOLISM	KEGG_BUTANOATE_METABOLISM	0.20238	0.678	0.854	6001	1	HMGCS2, BDH1, BDH2, OXCT2, PDHB, ACSM4, AACS, ACSM3, EHHADH, ACAT2, PDHA2
Adherent RPMI	KEGG_CYSTEINE_AND_METHIONINE_METABOLISM	KEGG_O_GLYCAN_BIOSYNTHESIS	0.20331	0.678	0.869	1817	1	GALNT3, GALNT12, GALNT2, GCNT1
Adherent RPMI	KEGG_PENTOSE_AND_GLUCURONATE_INTERCONVERSIONS	KEGG_PENTOSE_AND_GLUCURONATE_INTERCONVERSIONS	0.20867	0.678	0.889	4277	1	UGP2, CRYL1, UGT2A1, DCXR, UGT1A3, RPEL1, RPE, UGT2B4, UGT1A8
Adherent RPMI	KEGG_PROPANOATE_METABOLISM	KEGG_STARCH_AND_SUCROSE_METABOLISM	0.20689	0.677	0.889	907	1	UXS1, UGT1A8, PGM1, UGP2
Adherent RPMI	KEGG_FRUCTOSE_AND_MANNOSE_METABOLISM	KEGG_ETHER_LIPID_METABOLISM	0.20341	0.676	0.888	2226	1	LPCAT2, PLA2G5, CHPT1, PLA2G2A, PLPP2
Adherent RPMI	KEGG_AMINOACYL_TRNA_BIOSYNTHESIS	KEGG_GLYCOSAMINOGLYCAN_BIOSYNTHESIS_HEPARAN_SULFATE	0.21177	0.675	0.859	333	1	EXTL1
Adherent RPMI	KEGG_VALINE_LEUCINE_AND_ISOLEUCINE_BIOSYNTHESIS	KEGG_STEROID_HORMONE_BIOSYNTHESIS	0.2117	0.675	0.871	714	1	HSD17B12, AKR1C3, HSD3B1, UGT1A8
Adherent RPMI	KEGG_GLYCOSAMINOGLYCAN_BIOSYNTHESIS_KERATAN_SULFATE	KEGG_PRIMARY_BILE_ACID_BIOSYNTHESIS	0.20653	0.675	0.897	4715	1	HSD17B4, SCP2, BAAT, CH25H, AMACR, CYP7A1
Adherent RPMI	KEGG_FRUCTOSE_AND_MANNOSE_METABOLISM	KEGG_GLYCOLYSIS_GLUCONEOGENESIS	0.2041	0.674	0.867	3226	1	PCK2, BPGM, GAPDH, ADH7, PGM1, LDHA, G6PC2, DLAT, ALDOC, ENO2
Adherent RPMI	KEGG_VALINE_LEUCINE_AND_ISOLEUCINE_DEGRADATION	KEGG_GLYCEROPHOSPHOLIPID_METABOLISM	0.21092	0.674	0.895	4961	1	GPAM, AGPAT2, CRLS1, ETNK2, PLD1, CDS1, DGKD, CHKA, PCYT2, PLA2G4E, LPCAT2, PLA2G2D, PLA2G2E, LYPLA2, PLA2G2F, LCAT, MBOAT7, LPGAT1, GNPAT, PLA2G10, PHOSPHO1, GPAT4, GPAT3
Adherent RPMI	KEGG_GLYOXYLATE_AND_DICARBOXYLATE_METABOLISM	KEGG_PURINE_METABOLISM	0.2035	0.674	0.897	2784	1	PDE10A, GUCY1A1, ENPP3, PDE4B, GMPR2, ITPA, IMPDH2, ENTPD3, AK5, ENTPD6, PKM, ADCY1, ENPP1, AK4, GUCY2C, GMPS, PDE4D, PDE6G, NT5E, GUK1, PDE1A, POLE2, PFAS, PRUNE1, NT5C1A, PNP, PDE1C
Adherent RPMI	KEGG_PENTOSE_PHOSPHATE_PATHWAY	KEGG_DRUG_METABOLISM_CYTOCHROME_P450	0.20773	0.674	0.898	3227	1	UGT2B4, CYP2E1, UGT2A1, UGT1A3, GSTA3, AOX1, ALDH1A3, UGT1A8, GSTA4, UGT1A6, ADH1B, UGT1A5, UGT1A9, ADH7, UGT2B7, UGT2B11
Adherent RPMI	KEGG_VALINE_LEUCINE_AND_ISOLEUCINE_DEGRADATION	KEGG_INOSITOL_PHOSPHATE_METABOLISM	0.2052	0.673	0.895	4117	1	PIK3CA, PLCB4, PIP4K2B, PIP4K2A, ITPKB, PIP4K2C, PLCB1, INPP4B, PIK3C2A, INPP5B, ALDH6A1, IMPA2, INPP5A, ITPK1
Adherent RPMI	KEGG_PHENYLALANINE_METABOLISM	KEGG_VALINE_LEUCINE_AND_ISOLEUCINE_DEGRADATION	0.20873	0.672	0.87	2006	1	ACAA2, HADHA, ACAA1, IVD
Adherent RPMI	KEGG_O_GLYCAN_BIOSYNTHESIS	KEGG_GLYCOSAMINOGLYCAN_BIOSYNTHESIS_KERATAN_SULFATE	0.20942	0.672	0.885	3827	1	ST3GAL1, B3GNT2, FUT8
Adherent RPMI	KEGG_PYRIMIDINE_METABOLISM	KEGG_GLYCEROPHOSPHOLIPID_METABOLISM	0.20943	0.672	0.889	2935	1	CDS2, CDIPT, PCYT1A, LCAT, GPAT2, CHPT1, PISD, GNPAT, PLPP3, AGPAT2, LPCAT2, DGKE, CDS1, PLA2G3, PLA2G1B, PGS1
Adherent RPMI	KEGG_PRIMARY_BILE_ACID_BIOSYNTHESIS	KEGG_ARGININE_AND_PROLINE_METABOLISM	0.20904	0.671	0.869	3898	1	AMD1, SRM, ALDH18A1, ARG2, ARG1, SAT2, AGMAT, PYCR2, PYCR3
Adherent RPMI	KEGG_LINOLEIC_ACID_METABOLISM	KEGG_TRYPTOPHAN_METABOLISM	0.20789	0.671	0.878	1995	1	TPH1, CYP1A2, CAT
Adherent RPMI	KEGG_STARCH_AND_SUCROSE_METABOLISM	KEGG_LINOLEIC_ACID_METABOLISM	0.20569	0.67	0.866	3455	1	PLA2G2F, ALOX15, PLA2G5, PLA2G2E, PLA2G4B, PLA2G6
Adherent RPMI	KEGG_OTHER_GLYCAN_DEGRADATION	KEGG_PENTOSE_PHOSPHATE_PATHWAY	0.20175	0.669	0.875	3738	1	PGM1, RBKS, TALDO1, PRPS1L1, DERA, PFKL
Adherent RPMI	KEGG_ETHER_LIPID_METABOLISM	KEGG_GLYCOLYSIS_GLUCONEOGENESIS	0.19752	0.669	0.902	1868	1	ALDOC, PDHB, FBP1, BPGM, AKR1A1, G6PC, PKM
Adherent RPMI	KEGG_GLYCOSAMINOGLYCAN_BIOSYNTHESIS_CHONDROITIN_SULFATE	KEGG_PRIMARY_BILE_ACID_BIOSYNTHESIS	0.20972	0.669	0.904	4672	1	HSD3B7, AKR1D1, SLC27A5, CYP8B1
Adherent RPMI	KEGG_AMINOACYL_TRNA_BIOSYNTHESIS	KEGG_LYSINE_DEGRADATION	0.20838	0.669	0.905	3853	1	AASDHPPT, EHHADH, HADH
Adherent RPMI	KEGG_O_GLYCAN_BIOSYNTHESIS	KEGG_NITROGEN_METABOLISM	0.20988	0.668	0.893	877	1	AMT
Adherent RPMI	KEGG_GLYCOSAMINOGLYCAN_DEGRADATION	KEGG_HISTIDINE_METABOLISM	0.20127	0.668	0.904	4118	1	METTL6, ALDH1A3, UROC1, LCMT1, HNMT
Adherent RPMI	KEGG_BUTANOATE_METABOLISM	KEGG_INOSITOL_PHOSPHATE_METABOLISM	0.21148	0.667	0.868	3465	1	PLCB4, PIK3CA, ALDH6A1, PLCB1, ITPK1, PIK3C2A, PIK3C2G, PIP4K2B, ITPKB, INPP5E, INPP4B, IPMK
Adherent RPMI	KEGG_TERPENOID_BACKBONE_BIOSYNTHESIS	KEGG_SELENOAMINO_ACID_METABOLISM	0.20596	0.667	0.889	3967	1	AHCY, AHCYL1, MAT2A, TRMT11, CTH, MAT2B, MARS2, SEPHS1
Adherent RPMI	KEGG_PROPANOATE_METABOLISM	KEGG_DRUG_METABOLISM_CYTOCHROME_P450	0.20475	0.667	0.898	4971	1	GSTA3, GSTA4, UGT1A8, GSTA5, CYP2A13, GSTM3, GSTM2, UGT2B17, GSTZ1, ADH6, UGT1A1, CYP1A2, ADH1B, CYP2E1, CYP2C18, GSTA2, CYP2A6, CYP2C19, FMO5, GSTO1, FMO2, UGT1A9, UGT2B7
Adherent RPMI	KEGG_ALPHA_LINOLENIC_ACID_METABOLISM	KEGG_GLYCOLYSIS_GLUCONEOGENESIS	0.2026	0.667	0.91	3189	1	PGK2, BPGM, ALDOC, GCK, ALDH3A1, PDHB, PFKM, FBP1, G6PC2, AKR1A1
Adherent RPMI	KEGG_OTHER_GLYCAN_DEGRADATION	KEGG_GLYCOSAMINOGLYCAN_BIOSYNTHESIS_CHONDROITIN_SULFATE	0.20321	0.667	0.911	1129	1	CHPF2
Adherent RPMI	KEGG_FOLATE_BIOSYNTHESIS	KEGG_HISTIDINE_METABOLISM	0.19558	0.666	0.899	2781	1	UROC1, HEMK1, HNMT
Adherent RPMI	KEGG_GLUTATHIONE_METABOLISM	KEGG_ARACHIDONIC_ACID_METABOLISM	0.20027	0.665	0.909	4478	1	PTGES, CYP2E1, CYP2U1, ALOX5, GPX1, CBR1, GPX6, GPX5, ALOX15, CBR3, ALOX15B, PLA2G2A, CYP2C19, CYP4F3, PTGIS, AKR1C3, PTGDS, CYP4A22, CYP2C18
Adherent RPMI	KEGG_GLUTATHIONE_METABOLISM	KEGG_GLYCOSPHINGOLIPID_BIOSYNTHESIS_GLOBO_SERIES	0.20164	0.665	0.932	1987	1	ST8SIA1
Adherent RPMI	KEGG_STEROID_HORMONE_BIOSYNTHESIS	KEGG_ASCORBATE_AND_ALDARATE_METABOLISM	0.2075	0.664	0.874	1803	1	UGDH, UGT2B11
Adherent RPMI	KEGG_O_GLYCAN_BIOSYNTHESIS	KEGG_HISTIDINE_METABOLISM	0.20703	0.664	0.874	4353	1	ASPA, LCMT2, ALDH3B2, UROC1, HAL
Adherent RPMI	KEGG_TAURINE_AND_HYPOTAURINE_METABOLISM	KEGG_PURINE_METABOLISM	0.20372	0.664	0.893	3225	1	NT5C1B, NME2, PDE1B, NPR1, POLA2, NME3, ADCY2, PDE6D, NME6, NUDT2, ADCY10, NPR2, PDE1C, PDE10A, PDE6B, ENTPD8, NME1, POLR1E, NT5C3A, POLE2, PRPS1L1, NME4, NME7, PDE4A, CANT1, GUCY2D, ADK, GUCY1A1
Adherent RPMI	KEGG_PYRIMIDINE_METABOLISM	KEGG_PRIMARY_BILE_ACID_BIOSYNTHESIS	0.20708	0.664	0.9	1205	1	HSD3B7
Adherent RPMI	KEGG_GLYCOSYLPHOSPHATIDYLINOSITOL_GPI_ANCHOR_BIOSYNTHESIS	KEGG_GLYCEROPHOSPHOLIPID_METABOLISM	0.20472	0.663	0.878	2830	1	PGS1, PLA2G2D, PCYT2, DGKI, PLA2G4B, CHKB, PLA2G3, AGPAT2, ETNK1, DGKG, PLA2G6, LPCAT3, CHKA, PLA2G2F, CRLS1
Adherent RPMI	KEGG_GLYCOLYSIS_GLUCONEOGENESIS	KEGG_PANTOTHENATE_AND_COA_BIOSYNTHESIS	0.19991	0.663	0.88	3634	1	VNN1, PPCS, DPYS, PPCDC, COASY
Adherent RPMI	KEGG_SELENOAMINO_ACID_METABOLISM	KEGG_ALANINE_ASPARTATE_AND_GLUTAMATE_METABOLISM	0.20491	0.663	0.899	3202	1	GLUL, CPS1, ASPA
Adherent RPMI	KEGG_GLUTATHIONE_METABOLISM	KEGG_HISTIDINE_METABOLISM	0.20064	0.66	0.917	2096	1	DDC
Adherent RPMI	Oxidative_phosphorylation	KEGG_AMINOACYL_TRNA_BIOSYNTHESIS	0.20009	0.66	0.938	4973	1	MTFMT, FARSB, FARSA, AARS2, IARS2, WARS2, HARS2, NARS2
Adherent RPMI	KEGG_AMINOACYL_TRNA_BIOSYNTHESIS	KEGG_GLYCOSAMINOGLYCAN_DEGRADATION	0.2082	0.659	0.888	3941	1	HGSNAT, HPSE, HYAL4, GUSB
Adherent RPMI	KEGG_ASCORBATE_AND_ALDARATE_METABOLISM	KEGG_GLUTATHIONE_METABOLISM	0.19307	0.659	0.902	1522	1	RRM1, PGD, GSTO1, GCLC
Adherent RPMI	KEGG_GLYCOSPHINGOLIPID_BIOSYNTHESIS_GANGLIO_SERIES	KEGG_TYROSINE_METABOLISM	0.20832	0.658	0.881	1536	1	LCMT1, FAH, ADH7
Adherent RPMI	KEGG_GLYCOSPHINGOLIPID_BIOSYNTHESIS_LACTO_AND_NEOLACTO_SERIES	KEGG_GALACTOSE_METABOLISM	0.20117	0.658	0.898	2336	1	UGP2, G6PC, MGAM
Adherent RPMI	KEGG_PRIMARY_BILE_ACID_BIOSYNTHESIS	KEGG_PORPHYRIN_AND_CHLOROPHYLL_METABOLISM	0.19854	0.658	0.929	4480	1	HMOX2, ALAS1, CP, UGT1A8, UGT1A1, ALAD, UGT2B10, GUSB, UGT2A3, UGT2A1, UROS, UGT2B7, COX15, UGT1A4
Adherent RPMI	KEGG_TERPENOID_BACKBONE_BIOSYNTHESIS	KEGG_STARCH_AND_SUCROSE_METABOLISM	0.19474	0.657	0.909	3256	1	GANC, UXS1, PGM1, G6PC2, ENPP3, UGT2A3, HK2, PYGL, UGT2B4, UGP2
Adherent RPMI	KEGG_SPHINGOLIPID_METABOLISM	KEGG_PENTOSE_AND_GLUCURONATE_INTERCONVERSIONS	0.19625	0.657	0.913	3167	1	UGP2, UGT2B4, UGT1A10, UGT2A1, UGT1A7, CRYL1
Adherent RPMI	KEGG_ARGININE_AND_PROLINE_METABOLISM	KEGG_PORPHYRIN_AND_CHLOROPHYLL_METABOLISM	0.19571	0.656	0.894	3710	1	UGT2B4, COX15, FECH, ALAD, COX10, UGT1A8, EARS2, UGT2B28, CPOX
Adherent RPMI	KEGG_STEROID_HORMONE_BIOSYNTHESIS	KEGG_ARACHIDONIC_ACID_METABOLISM	0.20548	0.656	0.9	4514	1	CYP4A11, CYP2C9, CYP4F3, CYP2C18, CYP2E1, PLA2G5, PTGES, CYP4F2, PLA2G2E, ALOX15B, GPX5, PLA2G2D, CYP4A22, PTGIS, PLA2G4E, CYP2J2, GPX3
Adherent RPMI	KEGG_GLYCOSPHINGOLIPID_BIOSYNTHESIS_GLOBO_SERIES	KEGG_CITRATE_CYCLE_TCA_CYCLE	0.19621	0.655	0.913	5232	1	FH, SDHA, SUCLG1, SDHC, SUCLA2, PCK1, SDHB, PDHB
Adherent RPMI	KEGG_AMINOACYL_TRNA_BIOSYNTHESIS	KEGG_STEROID_HORMONE_BIOSYNTHESIS	0.20458	0.655	0.922	3567	1	HSD17B6, CYP7A1, UGT1A8, HSD3B1, CYP3A5, CYP3A43, HSD17B12, UGT1A6, UGT2A3, CYP19A1, COMT, AKR1C4, CYP7B1
Adherent RPMI	KEGG_GLYCEROLIPID_METABOLISM	KEGG_DRUG_METABOLISM_CYTOCHROME_P450	0.19784	0.655	0.928	2482	1	ADH7, CYP2E1, ALDH3B2, GSTM2, CYP2A13, UGT1A8, UGT2A3, MGST2, CYP2D6, ADH1B
Adherent RPMI	KEGG_TYROSINE_METABOLISM	KEGG_BUTANOATE_METABOLISM	0.1995	0.654	0.888	2014	1	ACSM4, PDHA2, PDHB
Adherent RPMI	KEGG_SULFUR_METABOLISM	KEGG_VALINE_LEUCINE_AND_ISOLEUCINE_DEGRADATION	0.20535	0.654	0.896	1415	1	ACAA2, OXCT1, HIBADH
Adherent RPMI	KEGG_GLYCOSYLPHOSPHATIDYLINOSITOL_GPI_ANCHOR_BIOSYNTHESIS	Core_Glycolysis	0.20164	0.654	0.905	4219	1	GAPDH, GAPDHS, TPI1, HKDC1, ENO2, HK1
Adherent RPMI	KEGG_AMINOACYL_TRNA_BIOSYNTHESIS	KEGG_FATTY_ACID_METABOLISM	0.19473	0.653	0.913	3781	1	ACSL3, ACSL1, ACADVL, ACSL5, CPT2, EHHADH, ADH1A, ACAA1, ACADSB, CYP4A22
Adherent RPMI	KEGG_BIOSYNTHESIS_OF_UNSATURATED_FATTY_ACIDS	KEGG_RIBOFLAVIN_METABOLISM	0.19408	0.653	0.917	13166	1	ACP2, ACP1, ACP6, ENPP3, MTMR7, FLAD1, MTMR6, ENPP1, ACP5, PHPT1, RFK, MTMR2, ACPP, TYR
Adherent RPMI	KEGG_AMINO_SUGAR_AND_NUCLEOTIDE_SUGAR_METABOLISM	KEGG_GLYCOSPHINGOLIPID_BIOSYNTHESIS_LACTO_AND_NEOLACTO_SERIES	0.19884	0.651	0.911	2779	1	B3GALT2, ST3GAL6, B3GALT5, B3GNT4, ST3GAL4
Adherent RPMI	KEGG_FRUCTOSE_AND_MANNOSE_METABOLISM	KEGG_BUTANOATE_METABOLISM	0.20155	0.651	0.924	3885	1	ACSM4, AKR1B10, HMGCS2, PDHB, BDH1, ACSM1
Adherent RPMI	KEGG_GLYCINE_SERINE_AND_THREONINE_METABOLISM	KEGG_INOSITOL_PHOSPHATE_METABOLISM	0.20148	0.65	0.917	3659	1	PIK3C2A, PIP4K2C, PTEN, IPMK, MINPP1, ITPKB, SYNJ2, PIP5K1C, PLCE1, INPP5E, INPP4B, PIP5K1B, PIK3C3
Adherent RPMI	KEGG_AMINOACYL_TRNA_BIOSYNTHESIS	KEGG_TYROSINE_METABOLISM	0.19779	0.65	0.934	4640	1	LCMT1, AOX1, NAA80, ADH1A, COMT, DBH, DDC, HEMK1, ALDH3A1
Adherent RPMI	KEGG_NICOTINATE_AND_NICOTINAMIDE_METABOLISM	KEGG_PURINE_METABOLISM	0.20194	0.649	0.901	3866	1	PDE7A, NME2, APRT, NT5C2, PDE7B, PDE5A, POLE2, AK2, ADK, PDE6B, NME1, XDH, PDE3B, ENPP1, NME7, GUCY1A2, RRM2B, GUCY2C, ENPP3, PDE4D, DCK, ENTPD8, NT5C3A, PDE2A, PDE6G, CANT1, NT5C, NPR2, PDE6D, AK1, GMPR2, POLA2
Adherent RPMI	KEGG_PRIMARY_BILE_ACID_BIOSYNTHESIS	KEGG_GLYCEROLIPID_METABOLISM	0.1961	0.649	0.916	2714	1	CEL, PLPP3, GPAT2, DGKI, DGKE, PNLIP, DGKH
Adherent RPMI	KEGG_BETA_ALANINE_METABOLISM	KEGG_ASCORBATE_AND_ALDARATE_METABOLISM	0.19975	0.649	0.916	2893	1	UGT2B17, UGT2B28, UGT1A5
Adherent RPMI	Oxidative_phosphorylation	KEGG_STEROID_HORMONE_BIOSYNTHESIS	0.18962	0.649	0.919	3810	1	UGT1A3, UGT2B17, CYP7B1, UGT1A7, HSD17B12, UGT2B4, SRD5A1, UGT2A3, UGT1A9, CYP11B1, HSD17B7, CYP7A1, AKR1C4, UGT2B7
Adherent RPMI	KEGG_Core_Glycolysis	KEGG_O_GLYCAN_BIOSYNTHESIS	0.19629	0.649	0.931	3611	1	GALNT13, GALNT3, GALNT16, GALNT5, GALNTL5, GCNT4, GALNT12
Adherent RPMI	Oxidative_phosphorylation	KEGG_GLYCOSAMINOGLYCAN_BIOSYNTHESIS_HEPARAN_SULFATE	0.19291	0.648	0.944	3708	1	NDST3, HS3ST3A1, GLCE, XYLT1, HS3ST1, HS3ST5
Adherent RPMI	KEGG_PANTOTHENATE_AND_COA_BIOSYNTHESIS	KEGG_PENTOSE_AND_GLUCURONATE_INTERCONVERSIONS	0.19819	0.647	0.915	3329	1	UGT1A9, UGP2, UGT2B11, UGT2B15, UGT2B17, UGT1A7
Adherent RPMI	KEGG_SELENOAMINO_ACID_METABOLISM	KEGG_CYSTEINE_AND_METHIONINE_METABOLISM	0.19374	0.647	0.916	4278	1	MAT2B, APIP, AMD1, AHCYL1, CTH, AHCYL2, MTR
Adherent RPMI	KEGG_O_GLYCAN_BIOSYNTHESIS	KEGG_PURINE_METABOLISM	0.20305	0.647	0.918	3921	1	AK1, POLR1E, IMPDH2, PDE4A, ENTPD1, NME1, PDE6C, PRPS1L1, ENTPD2, ADK, NPR2, PFAS, NME2, RRM2B, NUDT2, POLD4, CANT1, NT5C3A, PDE6A, PDE7A, PPAT, PDE1C, AK7, PDE4C, PAICS, PAPSS2, APRT, NT5C, URAD, GART, ADSL
Adherent RPMI	KEGG_FOLATE_BIOSYNTHESIS	KEGG_GLYCOLYSIS_GLUCONEOGENESIS	0.19063	0.646	0.925	3637	1	LDHB, TPI1, LDHAL6A, PGAM1, PDHA2, ALDOB, PGK2, PGM2, PGM1, G6PC, ADH4, PKM, PGAM2
Adherent RPMI	KEGG_METABOLISM_OF_XENOBIOTICS_BY_CYTOCHROME_P450	KEGG_RIBOFLAVIN_METABOLISM	0.19536	0.646	0.93	5121	1	ACP5, ACPP, FLAD1, ACP2, RFK
Adherent RPMI	KEGG_GLYCOSPHINGOLIPID_BIOSYNTHESIS_GANGLIO_SERIES	KEGG_GALACTOSE_METABOLISM	0.20064	0.642	0.919	3121	1	PGM1, GALE, LCT, PFKL
Adherent RPMI	KEGG_ALPHA_LINOLENIC_ACID_METABOLISM	KEGG_GLYOXYLATE_AND_DICARBOXYLATE_METABOLISM	0.19231	0.642	0.943	4458	1	MTHFD2, MTHFD1, CS, GLYCTK
Adherent RPMI	KEGG_PANTOTHENATE_AND_COA_BIOSYNTHESIS	KEGG_PURINE_METABOLISM	0.19408	0.641	0.927	4112	1	PDE7A, AK2, GUCY1A2, IMPDH2, NME7, ADCY7, PRPS1L1, GUK1, ADPRM, PDE1C, ADCY10, AK7, NME6, GUCY1B1, PDE7B, DCK, GMPS, GMPR, POLE, POLE2, AK5, ATIC, FHIT, PDE3A, GUCY2D, NT5M, ALLC, POLR1E, ADSL, ADCY3, PAPSS1, PPAT, ENTPD3, ADCY1, PDE10A, POLD1
Adherent RPMI	KEGG_VALINE_LEUCINE_AND_ISOLEUCINE_DEGRADATION	KEGG_PURINE_METABOLISM	0.19956	0.641	0.928	3568	1	GUCY2C, PDE10A, ITPA, ATIC, PFAS, GART, GMPR2, PPAT, PAICS, ENTPD1, ADCY1, ENTPD6, ENTPD3, GMPS, ADSL, ADCY7, PDE6A, AMPD2, ADCY6, GUK1, PNP, ADCY4, ADA, NT5C1A, NME3, PDE4D, ENPP3, PDE6B, NPR1, PDE5A
Adherent RPMI	KEGG_OTHER_GLYCAN_DEGRADATION	KEGG_O_GLYCAN_BIOSYNTHESIS	0.1947	0.64	0.895	3965	1	GALNT11, GALNT1, GALNT5, ST3GAL2, GALNTL5, GALNT7, GALNT17, GALNT18, GALNT3
Adherent RPMI	KEGG_DRUG_METABOLISM_OTHER_ENZYMES	KEGG_TRYPTOPHAN_METABOLISM	0.19337	0.64	0.921	1823	1	HADHA, TPH2
Adherent RPMI	KEGG_PENTOSE_AND_GLUCURONATE_INTERCONVERSIONS	KEGG_PURINE_METABOLISM	0.19278	0.64	0.926	3020	1	POLR1E, PDE7A, PDE6H, PFAS, RRM1, PPAT, GUCY2C, RRM2, IMPDH2, GMPS, NUDT2, ATIC, DGUOK, PDE4C, ADCY1, ITPA, AK4, PDE6C, PDE8B, PAICS, PNP, PDE3B, NME1, PRPS1L1, POLE2, ENTPD6, GART
Adherent RPMI	KEGG_BETA_ALANINE_METABOLISM	KEGG_STEROID_HORMONE_BIOSYNTHESIS	0.19816	0.639	0.922	1592	1	UGT2B17, CYP3A4, CYP11B1, CYP7B1, HSD17B7, SRD5A1, UGT2B28
Adherent RPMI	KEGG_GALACTOSE_METABOLISM	KEGG_GLYCEROPHOSPHOLIPID_METABOLISM	0.1933	0.639	0.926	2861	1	DGKI, CDS2, AGPAT2, PLA2G2E, GPAT2, PLPP3, PLA2G5, LYPLA1, CDS1, GPD1L, PLA2G2A, CHPT1, LPCAT2
Adherent RPMI	KEGG_VALINE_LEUCINE_AND_ISOLEUCINE_BIOSYNTHESIS	KEGG_PORPHYRIN_AND_CHLOROPHYLL_METABOLISM	0.19751	0.638	0.919	5464	1	UGT1A8, COX15, MMAB, BLVRA, UGT1A7, UROS, FTMT, EARS2, UGT2B28, UGT1A6, HMBS, UROD, UGT1A9
Adherent RPMI	KEGG_SELENOAMINO_ACID_METABOLISM	KEGG_TYROSINE_METABOLISM	0.18985	0.638	0.937	1640	1	LCMT1, METTL6, ALDH3B2, METTL2B
Adherent RPMI	KEGG_TERPENOID_BACKBONE_BIOSYNTHESIS	KEGG_AMINO_SUGAR_AND_NUCLEOTIDE_SUGAR_METABOLISM	0.19239	0.638	0.937	3420	1	GNPNAT1, UXS1, PGM1, GNPDA1, CYB5R1, PGM3, HK2, UAP1, UGP2, PGM2
Adherent RPMI	KEGG_PANTOTHENATE_AND_COA_BIOSYNTHESIS	KEGG_ARACHIDONIC_ACID_METABOLISM	0.19142	0.638	0.947	2780	1	CYP4F2, GPX5, PLA2G2E, CYP4A11, PLA2G2A, CYP2C18, AKR1C3, ALOX15B, LTC4S
Adherent RPMI	KEGG_VALINE_LEUCINE_AND_ISOLEUCINE_BIOSYNTHESIS	KEGG_DRUG_METABOLISM_CYTOCHROME_P450	0.19843	0.637	0.927	4615	1	GSTM3, GSTM2, UGT1A8, AOX1, GSTA3, GSTM5, MGST1, GSTM4, ALDH3A1, UGT1A7, GSTM1, ADH5, ADH1A, FMO3, CYP3A43, ALDH1A3, GSTO1, UGT2B28, CYP2C18, UGT1A6
Adherent RPMI	KEGG_TRYPTOPHAN_METABOLISM	KEGG_PORPHYRIN_AND_CHLOROPHYLL_METABOLISM	0.18962	0.637	0.941	1978	1	UGT1A3, UGT1A8, UGT2B15, UGT1A1, HMOX2
Adherent RPMI	KEGG_ASCORBATE_AND_ALDARATE_METABOLISM	KEGG_STARCH_AND_SUCROSE_METABOLISM	0.19128	0.636	0.925	133	1	UXS1
Adherent RPMI	KEGG_FOLATE_BIOSYNTHESIS	KEGG_STARCH_AND_SUCROSE_METABOLISM	0.18371	0.636	0.948	3949	1	AMY2A, AMY2B, ENPP3, AMY1A, PYGL, PYGB, PGM2, PGM1, UGT1A8, UGT1A9, G6PC, SI, UGT2B4, ENPP1, PGM2L1, UGT2B7
Adherent RPMI	KEGG_ONE_CARBON_POOL_BY_FOLATE	KEGG_VALINE_LEUCINE_AND_ISOLEUCINE_DEGRADATION	0.19366	0.635	0.912	1366	1	OXCT1, AOX1, HMGCS2, OXCT2
[truncated: 7,386 more rows]
