# Supplementary material for: The landscape of metabolic pathway dependencies in cancer cell lines
Source: PLoS Comput Biol. 2021 Apr 19;17(4):e1008942. doi: 10.1371/journal.pcbi.1008942 (PMC8084347; doi:10.1371/journal.pcbi.1008942)
Supplement: S2 Table — (XLSX) [file pcbi.1008942.s010.xlsx]

## Sheet: Supp. Table 2
S2 Table. Genetic Pathway Self-Dependency for Adherent RPMI and Adherent DMEM cell lines
Pathway Activity	Dependency DMEM	NES DMEM	FDR DMEM	Dependency RPMI	NES RPMI	FDR RPMI	Sign DMEM	Sign RPMI	Same?
RIBOFLAVIN_METABOLISM	RIBOFLAVIN_METABOLISM	-1.47	0.1471	RIBOFLAVIN_METABOLISM	-1.79	0.0336	Negative	Negative	Yes
GLYCOSPHINGOLIPID_BIOSYNTHESIS_GANGLIO_SERIES	GLYCOSPHINGOLIPID_BIOSYNTHESIS_GANGLIO_SERIES	-1.26	0.3581	GLYCOSPHINGOLIPID_BIOSYNTHESIS_GANGLIO_SERIES	-1.85	0.0287	Negative	Negative	Yes
O_GLYCAN_BIOSYNTHESIS	O_GLYCAN_BIOSYNTHESIS	-1.5	0.1461	O_GLYCAN_BIOSYNTHESIS	-1.08	0.5361	Negative	Negative	Yes
N_GLYCAN_BIOSYNTHESIS	N_GLYCAN_BIOSYNTHESIS	1.09	0.6111	N_GLYCAN_BIOSYNTHESIS	1.59	0.1031	Positive	Positive	Yes
GLYCOSAMINOGLYCAN_BIOSYNTHESIS_CHONDROITIN_SULFATE	GLYCOSAMINOGLYCAN_BIOSYNTHESIS_CHONDROITIN_SULFATE	-1.28	0.4651	GLYCOSAMINOGLYCAN_BIOSYNTHESIS_CHONDROITIN_SULFATE	-1.34	0.2531	Negative	Negative	Yes
PENTOSE_PHOSPHATE_PATHWAY	PENTOSE_PHOSPHATE_PATHWAY	1.08	0.5151	PENTOSE_PHOSPHATE_PATHWAY	1.29	0.3151	Positive	Positive	Yes
SULFUR_METABOLISM	SULFUR_METABOLISM	-1.2	0.4871	SULFUR_METABOLISM	-1.19	0.3621	Negative	Negative	Yes
TAURINE_AND_HYPOTAURINE_METABOLISM	TAURINE_AND_HYPOTAURINE_METABOLISM	-0.915	0.9991	TAURINE_AND_HYPOTAURINE_METABOLISM	-2.47	0.000461	Negative	Negative	Yes
BIOSYNTHESIS_OF_UNSATURATED_FATTY_ACIDS	BIOSYNTHESIS_OF_UNSATURATED_FATTY_ACIDS	1.28	0.3901	BIOSYNTHESIS_OF_UNSATURATED_FATTY_ACIDS	1.18	0.6331	Positive	Positive	Yes
TERPENOID_BACKBONE_BIOSYNTHESIS	TERPENOID_BACKBONE_BIOSYNTHESIS	1.82	0.0257	TERPENOID_BACKBONE_BIOSYNTHESIS	0.741	1.0001	Positive	Positive	Yes
BUTANOATE_METABOLISM	BUTANOATE_METABOLISM	-0.879	1.0001	BUTANOATE_METABOLISM	-1.67	0.0402	Negative	Negative	Yes
FRUCTOSE_AND_MANNOSE_METABOLISM	FRUCTOSE_AND_MANNOSE_METABOLISM	0.933	0.7851	FRUCTOSE_AND_MANNOSE_METABOLISM	1.27	0.3341	Positive	Positive	Yes
BETA_ALANINE_METABOLISM	BETA_ALANINE_METABOLISM	-0.852	1.0001	BETA_ALANINE_METABOLISM	-1.45	0.1201	Negative	Negative	Yes
GLYCOSPHINGOLIPID_BIOSYNTHESIS_LACTO_AND_NEOLACTO_SERIES	GLYCOSPHINGOLIPID_BIOSYNTHESIS_LACTO_AND_NEOLACTO_SERIES	1.21	0.5351	GLYCOSPHINGOLIPID_BIOSYNTHESIS_LACTO_AND_NEOLACTO_SERIES	1.21	0.6371	Positive	Positive	Yes
PYRUVATE_METABOLISM	PYRUVATE_METABOLISM	-1.21	1.0001	PYRUVATE_METABOLISM	-1.26	0.3271	Negative	Negative	Yes
GLYCOLYSIS_GLUCONEOGENESIS	GLYCOLYSIS_GLUCONEOGENESIS	-0.77	1.0001	GLYCOLYSIS_GLUCONEOGENESIS	-1.21	0.3621	Negative	Negative	Yes
ARACHIDONIC_ACID_METABOLISM	ARACHIDONIC_ACID_METABOLISM	-0.768	1.0001	ARACHIDONIC_ACID_METABOLISM	-1.16	0.5301	Negative	Negative	Yes
GLYCOSYLPHOSPHATIDYLINOSITOL_GPI_ANCHOR_BIOSYNTHESIS	GLYCOSYLPHOSPHATIDYLINOSITOL_GPI_ANCHOR_BIOSYNTHESIS	1.09	0.7271	GLYCOSYLPHOSPHATIDYLINOSITOL_GPI_ANCHOR_BIOSYNTHESIS	0.988	1.0001	Positive	Positive	Yes
TYROSINE_METABOLISM	TYROSINE_METABOLISM	0.954	0.7531	TYROSINE_METABOLISM	0.805	1.0001	Positive	Positive	Yes
CYSTEINE_AND_METHIONINE_METABOLISM	CYSTEINE_AND_METHIONINE_METABOLISM	0.764	1.0001	CYSTEINE_AND_METHIONINE_METABOLISM	0.876	0.9871	Positive	Positive	Yes
DRUG_METABOLISM_CYTOCHROME_P450	DRUG_METABOLISM_CYTOCHROME_P450	-0.854	1.0001	DRUG_METABOLISM_CYTOCHROME_P450	-0.725	1.0001	Negative	Negative	Yes
DRUG_METABOLISM_OTHER_ENZYMES	DRUG_METABOLISM_OTHER_ENZYMES	-0.831	1.0001	DRUG_METABOLISM_OTHER_ENZYMES	-0.736	1.0001	Negative	Negative	Yes
GLYCEROPHOSPHOLIPID_METABOLISM	GLYCEROPHOSPHOLIPID_METABOLISM	0.761	1.0001	GLYCEROPHOSPHOLIPID_METABOLISM	0.741	1.0001	Positive	Positive	Yes
INOSITOL_PHOSPHATE_METABOLISM	INOSITOL_PHOSPHATE_METABOLISM	0.742	1.0001	INOSITOL_PHOSPHATE_METABOLISM	0.806	1.0001	Positive	Positive	Yes
LINOLEIC_ACID_METABOLISM	LINOLEIC_ACID_METABOLISM	1.07	1.0001	LINOLEIC_ACID_METABOLISM	0.853	1.0001	Positive	Positive	Yes
METABOLISM_OF_XENOBIOTICS_BY_CYTOCHROME_P450	METABOLISM_OF_XENOBIOTICS_BY_CYTOCHROME_P450	-0.791	1.0001	METABOLISM_OF_XENOBIOTICS_BY_CYTOCHROME_P450	-0.836	1.0001	Negative	Negative	Yes
PYRIMIDINE_METABOLISM	PYRIMIDINE_METABOLISM	0.8	1.0001	PYRIMIDINE_METABOLISM	0.736	1.0001	Positive	Positive	Yes
SELENOAMINO_ACID_METABOLISM	SELENOAMINO_ACID_METABOLISM	-0.989	1.0001	SELENOAMINO_ACID_METABOLISM	-0.886	1.0001	Negative	Negative	Yes
STARCH_AND_SUCROSE_METABOLISM	STARCH_AND_SUCROSE_METABOLISM	-0.929	1.0001	STARCH_AND_SUCROSE_METABOLISM	-0.602	1.0001	Negative	Negative	Yes
ALANINE_ASPARTATE_AND_GLUTAMATE_METABOLISM	ALANINE_ASPARTATE_AND_GLUTAMATE_METABOLISM	1.25	0.3141	ALANINE_ASPARTATE_AND_GLUTAMATE_METABOLISM	-1.57	0.0739	Positive	Negative	No
ALPHA_LINOLENIC_ACID_METABOLISM	ALPHA_LINOLENIC_ACID_METABOLISM	0.774	1.0001	ALPHA_LINOLENIC_ACID_METABOLISM	-1.2	0.4631	Positive	Negative	No
AMINO_SUGAR_AND_NUCLEOTIDE_SUGAR_METABOLISM	AMINO_SUGAR_AND_NUCLEOTIDE_SUGAR_METABOLISM	-1.1	0.6841	AMINO_SUGAR_AND_NUCLEOTIDE_SUGAR_METABOLISM	1.35	0.2011	Negative	Positive	No
AMINOACYL_TRNA_BIOSYNTHESIS	AMINOACYL_TRNA_BIOSYNTHESIS	2.04	0.0128	AMINOACYL_TRNA_BIOSYNTHESIS	-1.07	0.7191	Positive	Negative	No
ARGININE_AND_PROLINE_METABOLISM	ARGININE_AND_PROLINE_METABOLISM	1.08	0.5991	ARGININE_AND_PROLINE_METABOLISM	-1.01	0.5391	Positive	Negative	No
ASCORBATE_AND_ALDARATE_METABOLISM	ASCORBATE_AND_ALDARATE_METABOLISM	1.02	0.6211	ASCORBATE_AND_ALDARATE_METABOLISM	-1.74	0.0313	Positive	Negative	No
CITRATE_CYCLE_TCA_CYCLE	CITRATE_CYCLE_TCA_CYCLE	1.68	0.0416	CITRATE_CYCLE_TCA_CYCLE	-2.47	0.000959	Positive	Negative	No
Core_Glycolysis.Gluconeogenesis	Core_Glycolysis.Gluconeogenesis	-1.46	0.2151	Core_Glycolysis.Gluconeogenesis	1.04	0.7141	Negative	Positive	No
ETHER_LIPID_METABOLISM	ETHER_LIPID_METABOLISM	0.787	1.0001	ETHER_LIPID_METABOLISM	-0.718	1.0001	Positive	Negative	No
FATTY_ACID_METABOLISM	FATTY_ACID_METABOLISM	1.18	0.3811	FATTY_ACID_METABOLISM	-0.864	0.9091	Positive	Negative	No
FOLATE_BIOSYNTHESIS	FOLATE_BIOSYNTHESIS	-1.35	0.3941	FOLATE_BIOSYNTHESIS	0.882	1.0001	Negative	Positive	No
GALACTOSE_METABOLISM	GALACTOSE_METABOLISM	-0.959	0.9751	GALACTOSE_METABOLISM	0.821	1.0001	Negative	Positive	No
GLUTATHIONE_METABOLISM	GLUTATHIONE_METABOLISM	-1.02	0.9351	GLUTATHIONE_METABOLISM	0.917	1.0001	Negative	Positive	No
GLYCEROLIPID_METABOLISM	GLYCEROLIPID_METABOLISM	1.44	0.1521	GLYCEROLIPID_METABOLISM	-1.18	0.5511	Positive	Negative	No
GLYCINE_SERINE_AND_THREONINE_METABOLISM	GLYCINE_SERINE_AND_THREONINE_METABOLISM	1.45	0.1481	GLYCINE_SERINE_AND_THREONINE_METABOLISM	-0.992	0.6631	Positive	Negative	No
GLYCOSAMINOGLYCAN_BIOSYNTHESIS_HEPARAN_SULFATE	GLYCOSAMINOGLYCAN_BIOSYNTHESIS_HEPARAN_SULFATE	-0.874	0.9471	GLYCOSAMINOGLYCAN_BIOSYNTHESIS_HEPARAN_SULFATE	0.917	0.9321	Negative	Positive	No
GLYCOSAMINOGLYCAN_BIOSYNTHESIS_KERATAN_SULFATE	GLYCOSAMINOGLYCAN_BIOSYNTHESIS_KERATAN_SULFATE	-1.29	0.2801	GLYCOSAMINOGLYCAN_BIOSYNTHESIS_KERATAN_SULFATE	1.6	0.0917	Negative	Positive	No
GLYCOSAMINOGLYCAN_DEGRADATION	GLYCOSAMINOGLYCAN_DEGRADATION	1	0.6991	GLYCOSAMINOGLYCAN_DEGRADATION	-1.26	0.3791	Positive	Negative	No
GLYCOSPHINGOLIPID_BIOSYNTHESIS_GLOBO_SERIES	GLYCOSPHINGOLIPID_BIOSYNTHESIS_GLOBO_SERIES	-1.51	0.1001	GLYCOSPHINGOLIPID_BIOSYNTHESIS_GLOBO_SERIES	0.704	1.0001	Negative	Positive	No
GLYOXYLATE_AND_DICARBOXYLATE_METABOLISM	GLYOXYLATE_AND_DICARBOXYLATE_METABOLISM	1.25	0.2841	GLYOXYLATE_AND_DICARBOXYLATE_METABOLISM	-0.917	1.0001	Positive	Negative	No
HISTIDINE_METABOLISM	HISTIDINE_METABOLISM	-1	0.7591	HISTIDINE_METABOLISM	1.15	1.0001	Negative	Positive	No
LYSINE_DEGRADATION	LYSINE_DEGRADATION	-1.08	0.5751	LYSINE_DEGRADATION	1.59	0.1121	Negative	Positive	No
NICOTINATE_AND_NICOTINAMIDE_METABOLISM	NICOTINATE_AND_NICOTINAMIDE_METABOLISM	-1.11	0.6451	NICOTINATE_AND_NICOTINAMIDE_METABOLISM	1.14	0.5001	Negative	Positive	No
NITROGEN_METABOLISM	NITROGEN_METABOLISM	1.4	0.1661	NITROGEN_METABOLISM	-0.836	1.0001	Positive	Negative	No
ONE_CARBON_POOL_BY_FOLATE	ONE_CARBON_POOL_BY_FOLATE	2.06	0.0125	ONE_CARBON_POOL_BY_FOLATE	-1.48	0.1351	Positive	Negative	No
OTHER_GLYCAN_DEGRADATION	OTHER_GLYCAN_DEGRADATION	-1.17	0.4911	OTHER_GLYCAN_DEGRADATION	0.658	1.0001	Negative	Positive	No
Oxidative_phosphorylation	Oxidative_phosphorylation	0.489	1.0001	Oxidative_phosphorylation	-2.19	0.00482	Positive	Negative	No
PANTOTHENATE_AND_COA_BIOSYNTHESIS	PANTOTHENATE_AND_COA_BIOSYNTHESIS	-1.27	0.2861	PANTOTHENATE_AND_COA_BIOSYNTHESIS	1.09	0.7661	Negative	Positive	No
PENTOSE_AND_GLUCURONATE_INTERCONVERSIONS	PENTOSE_AND_GLUCURONATE_INTERCONVERSIONS	0.828	1.0001	PENTOSE_AND_GLUCURONATE_INTERCONVERSIONS	-0.984	1.0001	Positive	Negative	No
PHENYLALANINE_METABOLISM	PHENYLALANINE_METABOLISM	-1.21	0.5231	PHENYLALANINE_METABOLISM	1.15	0.6921	Negative	Positive	No
PORPHYRIN_AND_CHLOROPHYLL_METABOLISM	PORPHYRIN_AND_CHLOROPHYLL_METABOLISM	0.821	0.8781	PORPHYRIN_AND_CHLOROPHYLL_METABOLISM	-0.842	1.0001	Positive	Negative	No
PRIMARY_BILE_ACID_BIOSYNTHESIS	PRIMARY_BILE_ACID_BIOSYNTHESIS	-1.26	0.3421	PRIMARY_BILE_ACID_BIOSYNTHESIS	1.45	0.1581	Negative	Positive	No
PROPANOATE_METABOLISM	PROPANOATE_METABOLISM	-0.799	1.0001	PROPANOATE_METABOLISM	0.78	1.0001	Negative	Positive	No
RETINOL_METABOLISM	RETINOL_METABOLISM	-0.734	1.0001	RETINOL_METABOLISM	0.81	1.0001	Negative	Positive	No
SPHINGOLIPID_METABOLISM	SPHINGOLIPID_METABOLISM	0.711	1.0001	SPHINGOLIPID_METABOLISM	-0.888	1.0001	Positive	Negative	No
STEROID_BIOSYNTHESIS	STEROID_BIOSYNTHESIS	-1.1	0.8271	STEROID_BIOSYNTHESIS	1.22	0.5931	Negative	Positive	No
STEROID_HORMONE_BIOSYNTHESIS	STEROID_HORMONE_BIOSYNTHESIS	-0.712	1.0001	STEROID_HORMONE_BIOSYNTHESIS	0.985	0.8171	Negative	Positive	No
TRYPTOPHAN_METABOLISM	TRYPTOPHAN_METABOLISM	-1.33	0.2261	TRYPTOPHAN_METABOLISM	1.13	0.9771	Negative	Positive	No
VALINE_LEUCINE_AND_ISOLEUCINE_BIOSYNTHESIS	VALINE_LEUCINE_AND_ISOLEUCINE_BIOSYNTHESIS	2	0.0123	VALINE_LEUCINE_AND_ISOLEUCINE_BIOSYNTHESIS	-1.69	0.0515	Positive	Negative	No
VALINE_LEUCINE_AND_ISOLEUCINE_DEGRADATION	VALINE_LEUCINE_AND_ISOLEUCINE_DEGRADATION	0.801	1.0001	VALINE_LEUCINE_AND_ISOLEUCINE_DEGRADATION	-0.859	0.8481	Positive	Negative	No
