# Supplementary material for: The landscape of metabolic pathway dependencies in cancer cell lines
Source: PLoS Comput Biol. 2021 Apr 19;17(4):e1008942. doi: 10.1371/journal.pcbi.1008942 (PMC8084347; doi:10.1371/journal.pcbi.1008942)
Supplement: S3 Table — (XLSX) [file pcbi.1008942.s011.xlsx]

## Sheet: Supp. Table 3
S3 Table. Comparison of Genetic PDEA for gene dependency data sets between the Broad and Sanger Institutes
Media	Metabolic Pathway Activity	Metabolic Dependency	HMP_pvalue	ES sanger	NES sanger	p_value sanger	Position_at_max sanger	FDR_q_value sanger	ES depmap	NES depmap	p_value depmap	Position_at_max depmap	FDR_q_value depmap
RPMI	Core_Glycolysis Correlation	KEGG_Aspartate_metabolism Dependency	0.783946	0.23431	0.815	0.695	3800	1	-0.20254	-0.671	0.899	3711	1
RPMI	Core_Glycolysis Correlation	KEGG_Methionine_degradation_hsa_M00035 Dependency	0.0317874	-0.45055	-1.51	0.0594	15388	0.111	-0.53391	-1.78	0.0217	16674	0.0276
RPMI	Core_Glycolysis Correlation	KEGG_Methionine_salvage_pathway_hsa_M00034 Dependency	0.473982	-0.26371	-0.856	0.627	13689	1	-0.31446	-1.03	0.381	15663	0.633
RPMI	KEGG_ALANINE_ASPARTATE_AND_GLUTAMATE_METABOLISM Correlation	Core_Glycolysis Dependency	0.105181	-0.18656	-0.61	0.942	12825	1	-0.4882	-1.56	0.0557	15726	0.0856
RPMI	KEGG_ALANINE_ASPARTATE_AND_GLUTAMATE_METABOLISM Correlation	KEGG_ALANINE_ASPARTATE_AND_GLUTAMATE_METABOLISM Dependency	0.169369	0.42669	1.46	0.097	4380	0.2	0.25314	0.831	0.667	2836	1
RPMI	KEGG_ALANINE_ASPARTATE_AND_GLUTAMATE_METABOLISM Correlation	KEGG_ALPHA_LINOLENIC_ACID_METABOLISM Dependency	0.18786	-0.4018	-1.36	0.108	12824	0.21	0.24039	0.792	0.721	2534	1
RPMI	KEGG_ALANINE_ASPARTATE_AND_GLUTAMATE_METABOLISM Correlation	KEGG_AMINO_SUGAR_AND_NUCLEOTIDE_SUGAR_METABOLISM Dependency	0.49044	-0.19867	-0.657	0.915	13795	1	0.32861	1.06	0.335	2351	1
RPMI	KEGG_ALANINE_ASPARTATE_AND_GLUTAMATE_METABOLISM Correlation	KEGG_AMINOACYL_TRNA_BIOSYNTHESIS Dependency	0.198962	-0.20235	-0.682	0.89	13833	1	-0.44062	-1.39	0.112	16325	0.167
RPMI	KEGG_ALANINE_ASPARTATE_AND_GLUTAMATE_METABOLISM Correlation	KEGG_ARACHIDONIC_ACID_METABOLISM Dependency	0.66601	-0.26146	-0.892	0.572	12885	0.99	-0.23675	-0.756	0.797	12710	1
RPMI	KEGG_ALANINE_ASPARTATE_AND_GLUTAMATE_METABOLISM Correlation	KEGG_ARGININE_AND_PROLINE_METABOLISM Dependency	0.800891	-0.23137	-0.769	0.754	14516	1	-0.21864	-0.698	0.854	10819	1
RPMI	KEGG_ALANINE_ASPARTATE_AND_GLUTAMATE_METABOLISM Correlation	KEGG_ASCORBATE_AND_ALDARATE_METABOLISM Dependency	0.680506	0.26442	0.906	0.563	4556	1	-0.21162	-0.675	0.86	10515	1
RPMI	KEGG_ALANINE_ASPARTATE_AND_GLUTAMATE_METABOLISM Correlation	KEGG_Aspartate_metabolism Dependency	0.31505	0.34022	1.16	0.234	4380	0.596	0.28399	0.963	0.482	57	1
RPMI	KEGG_ALANINE_ASPARTATE_AND_GLUTAMATE_METABOLISM Correlation	KEGG_BETA_ALANINE_METABOLISM Dependency	0.206177	-0.40106	-1.33	0.14	16521	0.233	-0.31834	-1.03	0.391	12669	0.582
RPMI	KEGG_ALANINE_ASPARTATE_AND_GLUTAMATE_METABOLISM Correlation	KEGG_BIOSYNTHESIS_OF_UNSATURATED_FATTY_ACIDS Dependency	0.37861	0.33452	1.12	0.298	5949	0.683	0.27172	0.922	0.519	2448	1
RPMI	KEGG_ALANINE_ASPARTATE_AND_GLUTAMATE_METABOLISM Correlation	KEGG_BUTANOATE_METABOLISM Dependency	0.287055	-0.33621	-1.1	0.33	15956	0.529	-0.35651	-1.17	0.254	14062	0.367
RPMI	KEGG_ALANINE_ASPARTATE_AND_GLUTAMATE_METABOLISM Correlation	KEGG_CITRATE_CYCLE_TCA_CYCLE Dependency	0.13544	0.39576	1.35	0.113	4558	0.303	0.39301	1.26	0.169	2705	0.538
RPMI	KEGG_ALANINE_ASPARTATE_AND_GLUTAMATE_METABOLISM Correlation	KEGG_CYSTEINE_AND_METHIONINE_METABOLISM Dependency	0.364737	-0.25253	-0.857	0.628	16674	1	0.33954	1.14	0.257	1430	0.81
RPMI	KEGG_ALANINE_ASPARTATE_AND_GLUTAMATE_METABOLISM Correlation	KEGG_DRUG_METABOLISM_CYTOCHROME_P450 Dependency	0.750825	0.22398	0.756	0.788	2553	1	-0.25462	-0.806	0.717	14620	1
RPMI	KEGG_ALANINE_ASPARTATE_AND_GLUTAMATE_METABOLISM Correlation	KEGG_ETHER_LIPID_METABOLISM Dependency	0.860023	-0.19988	-0.686	0.89	14344	1	-0.21896	-0.688	0.832	12318	1
RPMI	KEGG_ALANINE_ASPARTATE_AND_GLUTAMATE_METABOLISM Correlation	KEGG_FATTY_ACID_METABOLISM Dependency	0.51736	-0.28302	-0.944	0.509	13745	0.857	0.28563	0.936	0.526	1523	1
RPMI	KEGG_ALANINE_ASPARTATE_AND_GLUTAMATE_METABOLISM Correlation	KEGG_FOLATE_BIOSYNTHESIS Dependency	0.0529733	-0.4838	-1.64	0.0352	16584	0.0649	0.44241	1.44	0.107	2885	0.28
RPMI	KEGG_ALANINE_ASPARTATE_AND_GLUTAMATE_METABOLISM Correlation	KEGG_FRUCTOSE_AND_MANNOSE_METABOLISM Dependency	0.264831	-0.35081	-1.2	0.213	14087	0.375	-0.33012	-1.04	0.35	15726	0.563
RPMI	KEGG_ALANINE_ASPARTATE_AND_GLUTAMATE_METABOLISM Correlation	KEGG_GALACTOSE_METABOLISM Dependency	0.283292	-0.25932	-0.881	0.594	17213	1	-0.38874	-1.27	0.186	14482	0.262
RPMI	KEGG_ALANINE_ASPARTATE_AND_GLUTAMATE_METABOLISM Correlation	KEGG_GLUTATHIONE_METABOLISM Dependency	0.398023	-0.352	-1.16	0.257	13754	0.431	-0.20822	-0.668	0.882	12792	1
RPMI	KEGG_ALANINE_ASPARTATE_AND_GLUTAMATE_METABOLISM Correlation	KEGG_GLYCEROLIPID_METABOLISM Dependency	0.452898	0.24951	0.838	0.659	3086	1	-0.32902	-1.07	0.345	12101	0.512
RPMI	KEGG_ALANINE_ASPARTATE_AND_GLUTAMATE_METABOLISM Correlation	KEGG_GLYCEROPHOSPHOLIPID_METABOLISM Dependency	0.765815	-0.20139	-0.689	0.899	14344	1	-0.25793	-0.829	0.667	12101	1
RPMI	KEGG_ALANINE_ASPARTATE_AND_GLUTAMATE_METABOLISM Correlation	KEGG_GLYCINE_SERINE_AND_THREONINE_METABOLISM Dependency	0.343154	-0.34834	-1.17	0.274	14659	0.417	-0.30369	-0.963	0.459	14196	0.71
RPMI	KEGG_ALANINE_ASPARTATE_AND_GLUTAMATE_METABOLISM Correlation	KEGG_GLYCOLYSIS_GLUCONEOGENESIS Dependency	0.381952	-0.22876	-0.768	0.779	12612	1	-0.35188	-1.14	0.253	12857	0.406
RPMI	KEGG_ALANINE_ASPARTATE_AND_GLUTAMATE_METABOLISM Correlation	KEGG_GLYCOSAMINOGLYCAN_BIOSYNTHESIS_CHONDROITIN_SULFATE Dependency	0.146328	0.18557	0.633	0.918	4353	1	-0.47212	-1.51	0.0795	12159	0.104
RPMI	KEGG_ALANINE_ASPARTATE_AND_GLUTAMATE_METABOLISM Correlation	KEGG_GLYCOSAMINOGLYCAN_BIOSYNTHESIS_HEPARAN_SULFATE Dependency	0.149683	0.24914	0.846	0.643	13371	1	-0.47991	-1.52	0.0847	12462	0.1
RPMI	KEGG_ALANINE_ASPARTATE_AND_GLUTAMATE_METABOLISM Correlation	KEGG_GLYCOSAMINOGLYCAN_BIOSYNTHESIS_KERATAN_SULFATE Dependency	0.307519	-0.37352	-1.24	0.192	15065	0.324	-0.23317	-0.749	0.772	14126	1
RPMI	KEGG_ALANINE_ASPARTATE_AND_GLUTAMATE_METABOLISM Correlation	KEGG_GLYCOSAMINOGLYCAN_DEGRADATION Dependency	0.381892	0.21417	0.713	0.83	765	1	-0.37524	-1.19	0.248	14150	0.343
RPMI	KEGG_ALANINE_ASPARTATE_AND_GLUTAMATE_METABOLISM Correlation	KEGG_GLYCOSPHINGOLIPID_BIOSYNTHESIS_GANGLIO_SERIES Dependency	0.051348	-0.35674	-1.19	0.23	14608	0.388	-0.50991	-1.65	0.0289	14126	0.0589
RPMI	KEGG_ALANINE_ASPARTATE_AND_GLUTAMATE_METABOLISM Correlation	KEGG_GLYCOSPHINGOLIPID_BIOSYNTHESIS_GLOBO_SERIES Dependency	0.0465907	0.33125	1.11	0.294	3182	0.707	-0.53878	-1.71	0.0253	14113	0.0458
RPMI	KEGG_ALANINE_ASPARTATE_AND_GLUTAMATE_METABOLISM Correlation	KEGG_GLYCOSPHINGOLIPID_BIOSYNTHESIS_LACTO_AND_NEOLACTO_SERIES Dependency	0.225558	0.35327	1.17	0.236	3875	0.577	-0.38127	-1.21	0.216	14113	0.321
RPMI	KEGG_ALANINE_ASPARTATE_AND_GLUTAMATE_METABOLISM Correlation	KEGG_GLYCOSYLPHOSPHATIDYLINOSITOL_GPI_ANCHOR_BIOSYNTHESIS Dependency	0.757543	0.16751	0.566	0.981	3153	1	-0.27058	-0.881	0.617	10981	0.884
RPMI	KEGG_ALANINE_ASPARTATE_AND_GLUTAMATE_METABOLISM Correlation	KEGG_GLYOXYLATE_AND_DICARBOXYLATE_METABOLISM Dependency	0.613208	-0.28556	-0.947	0.489	13068	0.851	-0.22519	-0.725	0.822	11591	1
RPMI	KEGG_ALANINE_ASPARTATE_AND_GLUTAMATE_METABOLISM Correlation	KEGG_HISTIDINE_METABOLISM Dependency	0.213882	-0.39631	-1.35	0.128	14610	0.218	0.26343	0.845	0.65	3645	1
RPMI	KEGG_ALANINE_ASPARTATE_AND_GLUTAMATE_METABOLISM Correlation	KEGG_INOSITOL_PHOSPHATE_METABOLISM Dependency	0.605964	-0.26737	-0.898	0.566	15159	0.974	0.25915	0.827	0.652	1911	1
RPMI	KEGG_ALANINE_ASPARTATE_AND_GLUTAMATE_METABOLISM Correlation	KEGG_LINOLEIC_ACID_METABOLISM Dependency	0.417411	-0.23364	-0.787	0.738	12885	1	-0.34802	-1.12	0.291	12352	0.433
RPMI	KEGG_ALANINE_ASPARTATE_AND_GLUTAMATE_METABOLISM Correlation	KEGG_LYSINE_DEGRADATION Dependency	0.597791	-0.29047	-0.97	0.464	15714	0.796	0.2183	0.717	0.84	5483	1
RPMI	KEGG_ALANINE_ASPARTATE_AND_GLUTAMATE_METABOLISM Correlation	KEGG_Methionine_degradation_hsa_M00035 Dependency	0.543563	-0.21181	-0.714	0.857	11153	1	0.30392	1.03	0.398	5733	1
RPMI	KEGG_ALANINE_ASPARTATE_AND_GLUTAMATE_METABOLISM Correlation	KEGG_Methionine_salvage_pathway_hsa_M00034 Dependency	0.116061	0.22005	0.749	0.795	4736	1	0.4438	1.53	0.0626	787	0.173
RPMI	KEGG_ALANINE_ASPARTATE_AND_GLUTAMATE_METABOLISM Correlation	KEGG_N_GLYCAN_BIOSYNTHESIS Dependency	0.348787	-0.32073	-1.09	0.326	13389	0.547	0.31213	1.02	0.375	4630	1
RPMI	KEGG_ALANINE_ASPARTATE_AND_GLUTAMATE_METABOLISM Correlation	KEGG_NICOTINATE_AND_NICOTINAMIDE_METABOLISM Dependency	0.606249	0.28078	0.948	0.495	3188	1	-0.23288	-0.755	0.782	13130	1
RPMI	KEGG_ALANINE_ASPARTATE_AND_GLUTAMATE_METABOLISM Correlation	KEGG_NITROGEN_METABOLISM Dependency	0.0379381	-0.34405	-1.17	0.254	14848	0.417	0.57475	1.88	0.0205	2227	0.0537
RPMI	KEGG_ALANINE_ASPARTATE_AND_GLUTAMATE_METABOLISM Correlation	KEGG_O_GLYCAN_BIOSYNTHESIS Dependency	0.393406	0.31638	1.07	0.342	1464	0.806	0.29214	0.959	0.463	1685	1
RPMI	KEGG_ALANINE_ASPARTATE_AND_GLUTAMATE_METABOLISM Correlation	KEGG_ONE_CARBON_POOL_BY_FOLATE Dependency	0.0685375	-0.39769	-1.34	0.137	16480	0.225	0.48735	1.6	0.0457	744	0.152
RPMI	KEGG_ALANINE_ASPARTATE_AND_GLUTAMATE_METABOLISM Correlation	KEGG_OTHER_GLYCAN_DEGRADATION Dependency	0.352	-0.33905	-1.13	0.304	15505	0.479	-0.32039	-1	0.418	13084	0.638
RPMI	KEGG_ALANINE_ASPARTATE_AND_GLUTAMATE_METABOLISM Correlation	KEGG_OXIDATIVE_PHOSPHORYLATION Dependency	0.160899	0.35519	1.2	0.206	5136	0.519	0.40198	1.33	0.132	3213	0.42
RPMI	KEGG_ALANINE_ASPARTATE_AND_GLUTAMATE_METABOLISM Correlation	KEGG_PANTOTHENATE_AND_COA_BIOSYNTHESIS Dependency	0.123722	0.34284	1.14	0.274	1161	0.638	-0.44911	-1.44	0.0799	15736	0.137
RPMI	KEGG_ALANINE_ASPARTATE_AND_GLUTAMATE_METABOLISM Correlation	KEGG_PENTOSE_AND_GLUCURONATE_INTERCONVERSIONS Dependency	0.361859	0.3407	1.13	0.264	4673	0.662	0.26889	0.884	0.575	3268	1
RPMI	KEGG_ALANINE_ASPARTATE_AND_GLUTAMATE_METABOLISM Correlation	KEGG_PENTOSE_PHOSPHATE_PATHWAY Dependency	0.373543	0.3403	1.14	0.269	4947	0.638	-0.27204	-0.873	0.611	15599	0.902
RPMI	KEGG_ALANINE_ASPARTATE_AND_GLUTAMATE_METABOLISM Correlation	KEGG_PHENYLALANINE_METABOLISM Dependency	0.235941	-0.34751	-1.16	0.248	16604	0.431	-0.38188	-1.19	0.225	13621	0.343
RPMI	KEGG_ALANINE_ASPARTATE_AND_GLUTAMATE_METABOLISM Correlation	KEGG_PORPHYRIN_AND_CHLOROPHYLL_METABOLISM Dependency	0.543172	0.29021	0.969	0.45	5005	1	0.25144	0.814	0.685	3268	1
RPMI	KEGG_ALANINE_ASPARTATE_AND_GLUTAMATE_METABOLISM Correlation	KEGG_PRIMARY_BILE_ACID_BIOSYNTHESIS Dependency	0.655979	0.26188	0.866	0.638	2889	1	0.25091	0.833	0.675	4243	1
RPMI	KEGG_ALANINE_ASPARTATE_AND_GLUTAMATE_METABOLISM Correlation	KEGG_PROPANOATE_METABOLISM Dependency	0.150326	-0.3172	-1.06	0.345	14569	0.602	-0.45381	-1.43	0.0961	12904	0.142
RPMI	KEGG_ALANINE_ASPARTATE_AND_GLUTAMATE_METABOLISM Correlation	KEGG_PURINE_METABOLISM Dependency	0.944916	0.18739	0.633	0.922	4249	1	-0.18107	-0.57	0.969	13123	1
RPMI	KEGG_ALANINE_ASPARTATE_AND_GLUTAMATE_METABOLISM Correlation	KEGG_PYRIMIDINE_METABOLISM Dependency	0.620094	-0.27108	-0.903	0.551	15861	0.96	-0.25094	-0.804	0.709	14507	1
RPMI	KEGG_ALANINE_ASPARTATE_AND_GLUTAMATE_METABOLISM Correlation	KEGG_PYRUVATE_METABOLISM Dependency	0.340249	-0.31831	-1.06	0.357	15320	0.602	-0.34322	-1.08	0.325	11618	0.497
RPMI	KEGG_ALANINE_ASPARTATE_AND_GLUTAMATE_METABOLISM Correlation	KEGG_RETINOL_METABOLISM Dependency	0.785588	-0.21526	-0.724	0.804	14188	1	-0.24105	-0.764	0.768	12567	1
RPMI	KEGG_ALANINE_ASPARTATE_AND_GLUTAMATE_METABOLISM Correlation	KEGG_RIBOFLAVIN_METABOLISM Dependency	0.15083	0.28966	1	0.429	3180	1	0.43261	1.44	0.0915	3124	0.28
RPMI	KEGG_ALANINE_ASPARTATE_AND_GLUTAMATE_METABOLISM Correlation	KEGG_SELENOAMINO_ACID_METABOLISM Dependency	0.190927	-0.35798	-1.21	0.213	11553	0.362	-0.3987	-1.28	0.173	13219	0.252
RPMI	KEGG_ALANINE_ASPARTATE_AND_GLUTAMATE_METABOLISM Correlation	KEGG_SPHINGOLIPID_METABOLISM Dependency	0.198432	0.28669	0.979	0.481	3238	1	-0.42441	-1.37	0.125	13394	0.18
RPMI	KEGG_ALANINE_ASPARTATE_AND_GLUTAMATE_METABOLISM Correlation	KEGG_STARCH_AND_SUCROSE_METABOLISM Dependency	0.271474	0.38166	1.27	0.175	4844	0.408	-0.2677	-0.858	0.605	12458	0.939
RPMI	KEGG_ALANINE_ASPARTATE_AND_GLUTAMATE_METABOLISM Correlation	KEGG_STEROID_BIOSYNTHESIS Dependency	0.253663	0.38005	1.26	0.176	1791	0.424	-0.31011	-0.972	0.454	15824	0.693
RPMI	KEGG_ALANINE_ASPARTATE_AND_GLUTAMATE_METABOLISM Correlation	KEGG_STEROID_HORMONE_BIOSYNTHESIS Dependency	0.321997	0.35138	1.17	0.241	2889	0.577	-0.29908	-0.962	0.485	12514	0.712
RPMI	KEGG_ALANINE_ASPARTATE_AND_GLUTAMATE_METABOLISM Correlation	KEGG_SULFUR_METABOLISM Dependency	0.120292	-0.34285	-1.16	0.25	14434	0.431	-0.46657	-1.48	0.0792	13850	0.117
RPMI	KEGG_ALANINE_ASPARTATE_AND_GLUTAMATE_METABOLISM Correlation	KEGG_TAURINE_AND_HYPOTAURINE_METABOLISM Dependency	0.0607526	0.30139	1.02	0.396	1774	0.955	-0.54824	-1.74	0.0329	14139	0.0409
RPMI	KEGG_ALANINE_ASPARTATE_AND_GLUTAMATE_METABOLISM Correlation	KEGG_TERPENOID_BACKBONE_BIOSYNTHESIS Dependency	0.335276	-0.35164	-1.19	0.24	15259	0.388	0.26898	0.891	0.556	3385	1
RPMI	KEGG_ALANINE_ASPARTATE_AND_GLUTAMATE_METABOLISM Correlation	KEGG_TRYPTOPHAN_METABOLISM Dependency	0.352955	0.31004	1.06	0.349	2590	0.832	-0.31738	-1.05	0.357	14062	0.545
RPMI	KEGG_ALANINE_ASPARTATE_AND_GLUTAMATE_METABOLISM Correlation	KEGG_TYROSINE_METABOLISM Dependency	0.897682	-0.21553	-0.721	0.831	14906	1	-0.17635	-0.572	0.976	15130	1
RPMI	KEGG_ALANINE_ASPARTATE_AND_GLUTAMATE_METABOLISM Correlation	KEGG_VALINE_LEUCINE_AND_ISOLEUCINE_BIOSYNTHESIS Dependency	0.0259718	-0.53284	-1.76	0.0135	15731	0.0388	0.32414	1.05	0.341	2692	1
RPMI	KEGG_ALANINE_ASPARTATE_AND_GLUTAMATE_METABOLISM Correlation	KEGG_VALINE_LEUCINE_AND_ISOLEUCINE_DEGRADATION Dependency	0.275475	-0.22445	-0.742	0.809	14569	1	-0.39638	-1.28	0.166	13772	0.252
RPMI	KEGG_ALPHA_LINOLENIC_ACID_METABOLISM Correlation	Core_Glycolysis Dependency	0.219767	-0.3863	-1.26	0.164	13959	0.273	0.3297	1.07	0.333	1950	0.708
RPMI	KEGG_ALPHA_LINOLENIC_ACID_METABOLISM Correlation	KEGG_ALANINE_ASPARTATE_AND_GLUTAMATE_METABOLISM Dependency	0.363003	-0.31108	-1.03	0.392	13512	0.597	-0.35046	-1.1	0.338	15120	0.602
RPMI	KEGG_ALPHA_LINOLENIC_ACID_METABOLISM Correlation	KEGG_ALPHA_LINOLENIC_ACID_METABOLISM Dependency	0.127861	-0.46838	-1.53	0.0746	16637	0.0941	0.2926	0.993	0.447	3447	0.9
RPMI	KEGG_ALPHA_LINOLENIC_ACID_METABOLISM Correlation	KEGG_AMINO_SUGAR_AND_NUCLEOTIDE_SUGAR_METABOLISM Dependency	0.69584	0.25055	0.848	0.652	3783	1	0.24277	0.784	0.746	4835	1
RPMI	KEGG_ALPHA_LINOLENIC_ACID_METABOLISM Correlation	KEGG_AMINOACYL_TRNA_BIOSYNTHESIS Dependency	0.0017636	0.69128	2.33	0.0009	3763	0.00339	0.49138	1.61	0.0436	1897	0.1
RPMI	KEGG_ALPHA_LINOLENIC_ACID_METABOLISM Correlation	KEGG_ARACHIDONIC_ACID_METABOLISM Dependency	0.382354	-0.2358	-0.78	0.755	16533	1	0.35402	1.17	0.256	2529	0.5
RPMI	KEGG_ALPHA_LINOLENIC_ACID_METABOLISM Correlation	KEGG_ARGININE_AND_PROLINE_METABOLISM Dependency	0.734988	-0.20724	-0.675	0.894	12484	1	-0.27955	-0.875	0.624	14293	1
RPMI	KEGG_ALPHA_LINOLENIC_ACID_METABOLISM Correlation	KEGG_ASCORBATE_AND_ALDARATE_METABOLISM Dependency	0.0897714	0.28665	0.98	0.424	2873	1	-0.49754	-1.6	0.0502	13488	0.089
RPMI	KEGG_ALPHA_LINOLENIC_ACID_METABOLISM Correlation	KEGG_Aspartate_metabolism Dependency	0.0261084	-0.44237	-1.44	0.0857	13633	0.136	-0.55792	-1.85	0.0154	17418	0.0193
RPMI	KEGG_ALPHA_LINOLENIC_ACID_METABOLISM Correlation	KEGG_BETA_ALANINE_METABOLISM Dependency	0.336691	0.34689	1.19	0.213	7021	0.643	-0.23251	-0.741	0.803	13683	1
RPMI	KEGG_ALPHA_LINOLENIC_ACID_METABOLISM Correlation	KEGG_BIOSYNTHESIS_OF_UNSATURATED_FATTY_ACIDS Dependency	0.661564	0.26513	0.909	0.562	911	1	0.22244	0.742	0.804	2988	1
RPMI	KEGG_ALPHA_LINOLENIC_ACID_METABOLISM Correlation	KEGG_BUTANOATE_METABOLISM Dependency	0.113763	-0.45334	-1.49	0.0703	15739	0.111	-0.35425	-1.12	0.298	13509	0.565
RPMI	KEGG_ALPHA_LINOLENIC_ACID_METABOLISM Correlation	KEGG_CITRATE_CYCLE_TCA_CYCLE Dependency	0.256473	0.36922	1.26	0.172	2071	0.506	0.28333	0.938	0.504	4458	1
RPMI	KEGG_ALPHA_LINOLENIC_ACID_METABOLISM Correlation	KEGG_CYSTEINE_AND_METHIONINE_METABOLISM Dependency	0.479472	-0.25535	-0.824	0.706	12062	1	0.31156	1.03	0.363	2640	0.803
RPMI	KEGG_ALPHA_LINOLENIC_ACID_METABOLISM Correlation	KEGG_DRUG_METABOLISM_CYTOCHROME_P450 Dependency	0.662331	-0.19327	-0.638	0.931	12672	1	-0.30288	-0.947	0.514	12180	0.946
RPMI	KEGG_ALPHA_LINOLENIC_ACID_METABOLISM Correlation	KEGG_ETHER_LIPID_METABOLISM Dependency	0.558102	-0.29438	-0.973	0.469	15972	0.712	0.24323	0.8	0.689	4475	1
RPMI	KEGG_ALPHA_LINOLENIC_ACID_METABOLISM Correlation	KEGG_FATTY_ACID_METABOLISM Dependency	0.472005	-0.23518	-0.761	0.747	15455	1	-0.34539	-1.08	0.345	13509	0.643
RPMI	KEGG_ALPHA_LINOLENIC_ACID_METABOLISM Correlation	KEGG_FOLATE_BIOSYNTHESIS Dependency	0.27261	-0.36436	-1.19	0.238	13917	0.352	0.33252	1.1	0.319	1176	0.639
RPMI	KEGG_ALPHA_LINOLENIC_ACID_METABOLISM Correlation	KEGG_FRUCTOSE_AND_MANNOSE_METABOLISM Dependency	0.101556	-0.47558	-1.58	0.0535	14835	0.0755	-0.14944	-0.465	0.998	9530	1
RPMI	KEGG_ALPHA_LINOLENIC_ACID_METABOLISM Correlation	KEGG_GALACTOSE_METABOLISM Dependency	0.714611	-0.22026	-0.729	0.792	17688	1	0.25081	0.822	0.651	4038	1
RPMI	KEGG_ALPHA_LINOLENIC_ACID_METABOLISM Correlation	KEGG_GLUTATHIONE_METABOLISM Dependency	0.605153	-0.26357	-0.863	0.62	13785	0.958	0.25671	0.866	0.591	3784	1
RPMI	KEGG_ALPHA_LINOLENIC_ACID_METABOLISM Correlation	KEGG_GLYCEROLIPID_METABOLISM Dependency	0.859903	-0.23198	-0.769	0.763	15500	1	-0.17801	-0.557	0.985	11458	1
RPMI	KEGG_ALPHA_LINOLENIC_ACID_METABOLISM Correlation	KEGG_GLYCEROPHOSPHOLIPID_METABOLISM Dependency	0.783515	0.23473	0.804	0.712	4278	1	-0.21823	-0.694	0.871	13209	1
RPMI	KEGG_ALPHA_LINOLENIC_ACID_METABOLISM Correlation	KEGG_GLYCINE_SERINE_AND_THREONINE_METABOLISM Dependency	0.331538	0.35172	1.18	0.226	1502	0.669	0.2575	0.845	0.622	4595	1
RPMI	KEGG_ALPHA_LINOLENIC_ACID_METABOLISM Correlation	KEGG_GLYCOLYSIS_GLUCONEOGENESIS Dependency	0.491111	-0.33474	-1.08	0.34	12601	0.511	0.2026	0.677	0.884	3189	1
RPMI	KEGG_ALPHA_LINOLENIC_ACID_METABOLISM Correlation	KEGG_GLYCOSAMINOGLYCAN_BIOSYNTHESIS_CHONDROITIN_SULFATE Dependency	0.285513	0.31131	1.05	0.359	2380	1	-0.37885	-1.19	0.237	14039	0.447
RPMI	KEGG_ALPHA_LINOLENIC_ACID_METABOLISM Correlation	KEGG_GLYCOSAMINOGLYCAN_BIOSYNTHESIS_HEPARAN_SULFATE Dependency	0.0357396	0.15151	0.52	0.985	3385	1	-0.60112	-1.85	0.0182	13227	0.0304
RPMI	KEGG_ALPHA_LINOLENIC_ACID_METABOLISM Correlation	KEGG_GLYCOSAMINOGLYCAN_BIOSYNTHESIS_KERATAN_SULFATE Dependency	0.682466	0.18393	0.626	0.933	14528	1	-0.29147	-0.908	0.538	8639	1
RPMI	KEGG_ALPHA_LINOLENIC_ACID_METABOLISM Correlation	KEGG_GLYCOSAMINOGLYCAN_DEGRADATION Dependency	0.454133	-0.23799	-0.775	0.743	12463	1	-0.35222	-1.08	0.327	14901	0.643
RPMI	KEGG_ALPHA_LINOLENIC_ACID_METABOLISM Correlation	KEGG_GLYCOSPHINGOLIPID_BIOSYNTHESIS_GANGLIO_SERIES Dependency	0.42323	0.23381	0.804	0.73	57	1	-0.35653	-1.13	0.298	12571	0.548
RPMI	KEGG_ALPHA_LINOLENIC_ACID_METABOLISM Correlation	KEGG_GLYCOSPHINGOLIPID_BIOSYNTHESIS_GLOBO_SERIES Dependency	0.783387	0.19194	0.659	0.913	5956	1	-0.26671	-0.835	0.686	15116	1
RPMI	KEGG_ALPHA_LINOLENIC_ACID_METABOLISM Correlation	KEGG_GLYCOSPHINGOLIPID_BIOSYNTHESIS_LACTO_AND_NEOLACTO_SERIES Dependency	0.242248	0.38863	1.32	0.148	5535	0.406	-0.26744	-0.846	0.667	10989	1
RPMI	KEGG_ALPHA_LINOLENIC_ACID_METABOLISM Correlation	KEGG_GLYCOSYLPHOSPHATIDYLINOSITOL_GPI_ANCHOR_BIOSYNTHESIS Dependency	0.0591111	-0.38331	-1.26	0.19	10760	0.273	-0.52891	-1.67	0.035	12460	0.0662
RPMI	KEGG_ALPHA_LINOLENIC_ACID_METABOLISM Correlation	KEGG_GLYOXYLATE_AND_DICARBOXYLATE_METABOLISM Dependency	0.191396	-0.4175	-1.38	0.107	15561	0.171	0.19231	0.64	0.906	4458	1
RPMI	KEGG_ALPHA_LINOLENIC_ACID_METABOLISM Correlation	KEGG_HISTIDINE_METABOLISM Dependency	0.957414	-0.13301	-0.441	0.998	11333	1	-0.20516	-0.646	0.92	13140	1
RPMI	KEGG_ALPHA_LINOLENIC_ACID_METABOLISM Correlation	KEGG_INOSITOL_PHOSPHATE_METABOLISM Dependency	0.870344	-0.20332	-0.664	0.91	16165	1	0.22029	0.716	0.834	2925	1
RPMI	KEGG_ALPHA_LINOLENIC_ACID_METABOLISM Correlation	KEGG_LINOLEIC_ACID_METABOLISM Dependency	0.459922	-0.29107	-0.958	0.466	16637	0.745	0.29394	0.97	0.454	3447	0.959
RPMI	KEGG_ALPHA_LINOLENIC_ACID_METABOLISM Correlation	KEGG_LYSINE_DEGRADATION Dependency	0.632321	0.18602	0.623	0.93	3591	1	-0.30136	-0.953	0.479	12741	0.932
RPMI	KEGG_ALPHA_LINOLENIC_ACID_METABOLISM Correlation	KEGG_Methionine_degradation_hsa_M00035 Dependency	0.00178499	-0.42281	-1.39	0.107	12062	0.164	0.66199	2.24	0.0009	2518	0.00514
RPMI	KEGG_ALPHA_LINOLENIC_ACID_METABOLISM Correlation	KEGG_Methionine_salvage_pathway_hsa_M00034 Dependency	0.0463242	-0.33304	-1.11	0.3	11403	0.463	-0.52045	-1.7	0.0251	15584	0.0419
RPMI	KEGG_ALPHA_LINOLENIC_ACID_METABOLISM Correlation	KEGG_N_GLYCAN_BIOSYNTHESIS Dependency	0.283986	-0.33305	-1.09	0.322	14480	0.495	-0.38188	-1.17	0.254	11046	0.477
RPMI	KEGG_ALPHA_LINOLENIC_ACID_METABOLISM Correlation	KEGG_NICOTINATE_AND_NICOTINAMIDE_METABOLISM Dependency	0.635143	-0.28825	-0.933	0.514	16269	0.8	0.21486	0.691	0.831	4351	1
RPMI	KEGG_ALPHA_LINOLENIC_ACID_METABOLISM Correlation	KEGG_NITROGEN_METABOLISM Dependency	0.211645	-0.39463	-1.29	0.137	15515	0.243	-0.30695	-0.975	0.465	15120	0.877
RPMI	KEGG_ALPHA_LINOLENIC_ACID_METABOLISM Correlation	KEGG_O_GLYCAN_BIOSYNTHESIS Dependency	0.777847	0.20448	0.689	0.893	1383	1	-0.25496	-0.804	0.689	11963	1
RPMI	KEGG_ALPHA_LINOLENIC_ACID_METABOLISM Correlation	KEGG_ONE_CARBON_POOL_BY_FOLATE Dependency	0.0867103	-0.26842	-0.876	0.589	15745	0.926	0.47626	1.59	0.0468	2042	0.107
RPMI	KEGG_ALPHA_LINOLENIC_ACID_METABOLISM Correlation	KEGG_OTHER_GLYCAN_DEGRADATION Dependency	0.351819	-0.35731	-1.17	0.251	17524	0.378	-0.27608	-0.889	0.588	15500	1
RPMI	KEGG_ALPHA_LINOLENIC_ACID_METABOLISM Correlation	KEGG_OXIDATIVE_PHOSPHORYLATION Dependency	0.221667	0.35413	1.22	0.19	4338	0.58	0.33003	1.12	0.266	3135	0.598
RPMI	KEGG_ALPHA_LINOLENIC_ACID_METABOLISM Correlation	KEGG_PANTOTHENATE_AND_COA_BIOSYNTHESIS Dependency	0.107015	0.43471	1.49	0.0736	2952	0.213	0.37958	1.24	0.196	2387	0.392
RPMI	KEGG_ALPHA_LINOLENIC_ACID_METABOLISM Correlation	KEGG_PENTOSE_AND_GLUCURONATE_INTERCONVERSIONS Dependency	0.501453	-0.19103	-0.614	0.932	12279	1	-0.34382	-1.07	0.343	13147	0.664
RPMI	KEGG_ALPHA_LINOLENIC_ACID_METABOLISM Correlation	KEGG_PENTOSE_PHOSPHATE_PATHWAY Dependency	0.0598178	-0.32457	-1.05	0.389	14798	0.561	0.48603	1.64	0.0324	2969	0.088
RPMI	KEGG_ALPHA_LINOLENIC_ACID_METABOLISM Correlation	KEGG_PHENYLALANINE_METABOLISM Dependency	0.103608	-0.21965	-0.711	0.842	12672	1	0.44643	1.48	0.0552	3888	0.164
RPMI	KEGG_ALPHA_LINOLENIC_ACID_METABOLISM Correlation	KEGG_PORPHYRIN_AND_CHLOROPHYLL_METABOLISM Dependency	0.645111	-0.18191	-0.595	0.967	11997	1	-0.29975	-0.961	0.484	12709	0.911
RPMI	KEGG_ALPHA_LINOLENIC_ACID_METABOLISM Correlation	KEGG_PRIMARY_BILE_ACID_BIOSYNTHESIS Dependency	0.0747458	-0.50954	-1.71	0.0389	13697	0.0421	0.17908	0.608	0.952	4459	1
RPMI	KEGG_ALPHA_LINOLENIC_ACID_METABOLISM Correlation	KEGG_PROPANOATE_METABOLISM Dependency	0.814603	0.24225	0.828	0.708	2610	1	0.18325	0.602	0.959	5232	1
RPMI	KEGG_ALPHA_LINOLENIC_ACID_METABOLISM Correlation	KEGG_PURINE_METABOLISM Dependency	0.812497	-0.18014	-0.6	0.955	14094	1	0.23956	0.804	0.707	2106	1
RPMI	KEGG_ALPHA_LINOLENIC_ACID_METABOLISM Correlation	KEGG_PYRIMIDINE_METABOLISM Dependency	0.831634	-0.15701	-0.515	0.988	16043	1	0.24093	0.798	0.718	3577	1
RPMI	KEGG_ALPHA_LINOLENIC_ACID_METABOLISM Correlation	KEGG_PYRUVATE_METABOLISM Dependency	0.780417	-0.23663	-0.771	0.731	17133	1	-0.23255	-0.728	0.837	13147	1
RPMI	KEGG_ALPHA_LINOLENIC_ACID_METABOLISM Correlation	KEGG_RETINOL_METABOLISM Dependency	0.704778	-0.20557	-0.678	0.875	12865	1	-0.27738	-0.877	0.59	11800	1
RPMI	KEGG_ALPHA_LINOLENIC_ACID_METABOLISM Correlation	KEGG_RIBOFLAVIN_METABOLISM Dependency	0.415492	0.31212	1.09	0.306	2256	0.902	0.25476	0.848	0.647	3039	1
RPMI	KEGG_ALPHA_LINOLENIC_ACID_METABOLISM Correlation	KEGG_SELENOAMINO_ACID_METABOLISM Dependency	0.403445	-0.29475	-0.96	0.496	12784	0.741	-0.33782	-1.06	0.34	13204	0.685
RPMI	KEGG_ALPHA_LINOLENIC_ACID_METABOLISM Correlation	KEGG_SPHINGOLIPID_METABOLISM Dependency	0.298195	-0.28174	-0.93	0.554	11307	0.806	-0.38412	-1.23	0.204	11861	0.387
RPMI	KEGG_ALPHA_LINOLENIC_ACID_METABOLISM Correlation	KEGG_STARCH_AND_SUCROSE_METABOLISM Dependency	0.792543	0.20768	0.715	0.844	2873	1	-0.25201	-0.795	0.747	14592	1
RPMI	KEGG_ALPHA_LINOLENIC_ACID_METABOLISM Correlation	KEGG_STEROID_BIOSYNTHESIS Dependency	0.0446599	-0.20927	-0.681	0.897	12209	1	0.55313	1.82	0.0229	4471	0.0453
RPMI	KEGG_ALPHA_LINOLENIC_ACID_METABOLISM Correlation	KEGG_STEROID_HORMONE_BIOSYNTHESIS Dependency	0.39083	0.19403	0.649	0.895	5202	1	-0.3634	-1.17	0.25	11450	0.477
RPMI	KEGG_ALPHA_LINOLENIC_ACID_METABOLISM Correlation	KEGG_SULFUR_METABOLISM Dependency	0.129582	-0.4323	-1.43	0.0785	13339	0.141	-0.32827	-1.05	0.371	15224	0.705
RPMI	KEGG_ALPHA_LINOLENIC_ACID_METABOLISM Correlation	KEGG_TAURINE_AND_HYPOTAURINE_METABOLISM Dependency	0.218112	-0.39174	-1.3	0.152	16533	0.233	0.29995	1.02	0.386	5532	0.826
RPMI	KEGG_ALPHA_LINOLENIC_ACID_METABOLISM Correlation	KEGG_TERPENOID_BACKBONE_BIOSYNTHESIS Dependency	0.132098	-0.37558	-1.25	0.181	16845	0.283	-0.45815	-1.44	0.104	13403	0.173
RPMI	KEGG_ALPHA_LINOLENIC_ACID_METABOLISM Correlation	KEGG_TRYPTOPHAN_METABOLISM Dependency	0.639762	0.22634	0.757	0.789	3577	1	0.28355	0.926	0.538	381	1
RPMI	KEGG_ALPHA_LINOLENIC_ACID_METABOLISM Correlation	KEGG_TYROSINE_METABOLISM Dependency	0.865947	-0.22494	-0.747	0.786	11845	1	-0.18069	-0.569	0.964	12913	1
RPMI	KEGG_ALPHA_LINOLENIC_ACID_METABOLISM Correlation	KEGG_VALINE_LEUCINE_AND_ISOLEUCINE_BIOSYNTHESIS Dependency	0.00177669	0.67822	2.31	0.0009	2071	0.00414	0.46316	1.54	0.0686	4589	0.13
RPMI	KEGG_ALPHA_LINOLENIC_ACID_METABOLISM Correlation	KEGG_VALINE_LEUCINE_AND_ISOLEUCINE_DEGRADATION Dependency	0.422884	-0.30705	-1.02	0.416	11941	0.615	-0.31989	-1.01	0.43	11639	0.792
RPMI	KEGG_AMINO_SUGAR_AND_NUCLEOTIDE_SUGAR_METABOLISM Correlation	Core_Glycolysis Dependency	0.0913654	0.39194	1.29	0.156	3798	0.236	0.48725	1.56	0.0646	1565	0.0942
RPMI	KEGG_AMINO_SUGAR_AND_NUCLEOTIDE_SUGAR_METABOLISM Correlation	KEGG_ALANINE_ASPARTATE_AND_GLUTAMATE_METABOLISM Dependency	0.572907	0.26378	0.874	0.629	4396	0.909	-0.29207	-0.916	0.526	9539	1
RPMI	KEGG_AMINO_SUGAR_AND_NUCLEOTIDE_SUGAR_METABOLISM Correlation	KEGG_ALPHA_LINOLENIC_ACID_METABOLISM Dependency	0.58366	-0.25316	-0.855	0.635	12204	1	-0.28868	-0.91	0.54	12598	1
RPMI	KEGG_AMINO_SUGAR_AND_NUCLEOTIDE_SUGAR_METABOLISM Correlation	KEGG_AMINO_SUGAR_AND_NUCLEOTIDE_SUGAR_METABOLISM Dependency	0.44251	0.30931	1.02	0.409	6606	0.603	0.29153	0.947	0.482	2276	0.811
RPMI	KEGG_AMINO_SUGAR_AND_NUCLEOTIDE_SUGAR_METABOLISM Correlation	KEGG_AMINOACYL_TRNA_BIOSYNTHESIS Dependency	0.532548	0.31078	1.03	0.389	1529	0.583	-0.22339	-0.715	0.844	12590	1
RPMI	KEGG_AMINO_SUGAR_AND_NUCLEOTIDE_SUGAR_METABOLISM Correlation	KEGG_ARACHIDONIC_ACID_METABOLISM Dependency	0.550389	-0.28649	-0.964	0.472	12204	1	-0.26306	-0.833	0.66	13596	1
RPMI	KEGG_AMINO_SUGAR_AND_NUCLEOTIDE_SUGAR_METABOLISM Correlation	KEGG_ARGININE_AND_PROLINE_METABOLISM Dependency	0.365001	0.3531	1.18	0.248	4246	0.354	-0.25523	-0.819	0.691	12960	1
RPMI	KEGG_AMINO_SUGAR_AND_NUCLEOTIDE_SUGAR_METABOLISM Correlation	KEGG_ASCORBATE_AND_ALDARATE_METABOLISM Dependency	0.59698	0.24393	0.818	0.71	4421	1	0.28908	0.938	0.515	3111	0.831
RPMI	KEGG_AMINO_SUGAR_AND_NUCLEOTIDE_SUGAR_METABOLISM Correlation	KEGG_Aspartate_metabolism Dependency	0.249317	-0.3366	-1.13	0.278	16470	0.827	0.36211	1.2	0.226	3132	0.379
RPMI	KEGG_AMINO_SUGAR_AND_NUCLEOTIDE_SUGAR_METABOLISM Correlation	KEGG_BETA_ALANINE_METABOLISM Dependency	0.679524	0.24943	0.825	0.662	1381	1	0.24707	0.806	0.698	3344	1
RPMI	KEGG_AMINO_SUGAR_AND_NUCLEOTIDE_SUGAR_METABOLISM Correlation	KEGG_BIOSYNTHESIS_OF_UNSATURATED_FATTY_ACIDS Dependency	0.335262	0.37905	1.23	0.206	3985	0.294	-0.20338	-0.659	0.9	12924	1
RPMI	KEGG_AMINO_SUGAR_AND_NUCLEOTIDE_SUGAR_METABOLISM Correlation	KEGG_BUTANOATE_METABOLISM Dependency	0.156475	0.21889	0.715	0.847	4708	1	0.4537	1.44	0.0862	2053	0.149
RPMI	KEGG_AMINO_SUGAR_AND_NUCLEOTIDE_SUGAR_METABOLISM Correlation	KEGG_CITRATE_CYCLE_TCA_CYCLE Dependency	0.398509	-0.25985	-0.866	0.632	16723	1	-0.35412	-1.11	0.291	16200	0.763
RPMI	KEGG_AMINO_SUGAR_AND_NUCLEOTIDE_SUGAR_METABOLISM Correlation	KEGG_CYSTEINE_AND_METHIONINE_METABOLISM Dependency	0.381078	0.34263	1.13	0.313	2984	0.421	0.29261	0.97	0.487	3637	0.758
RPMI	KEGG_AMINO_SUGAR_AND_NUCLEOTIDE_SUGAR_METABOLISM Correlation	KEGG_DRUG_METABOLISM_CYTOCHROME_P450 Dependency	0.916061	-0.1527	-0.52	0.996	13160	1	-0.22266	-0.692	0.848	14853	1
RPMI	KEGG_AMINO_SUGAR_AND_NUCLEOTIDE_SUGAR_METABOLISM Correlation	KEGG_ETHER_LIPID_METABOLISM Dependency	0.694823	0.2727	0.891	0.589	4132	0.87	0.21543	0.694	0.847	3299	1
RPMI	KEGG_AMINO_SUGAR_AND_NUCLEOTIDE_SUGAR_METABOLISM Correlation	KEGG_FATTY_ACID_METABOLISM Dependency	0.324325	0.37681	1.23	0.197	1969	0.294	-0.20568	-0.659	0.917	13638	1
RPMI	KEGG_AMINO_SUGAR_AND_NUCLEOTIDE_SUGAR_METABOLISM Correlation	KEGG_FOLATE_BIOSYNTHESIS Dependency	0.0421951	0.20321	0.665	0.907	5394	1	0.54592	1.76	0.0216	3961	0.0437
RPMI	KEGG_AMINO_SUGAR_AND_NUCLEOTIDE_SUGAR_METABOLISM Correlation	KEGG_FRUCTOSE_AND_MANNOSE_METABOLISM Dependency	0.575522	0.21971	0.716	0.854	2061	1	0.30477	0.97	0.434	1841	0.758
RPMI	KEGG_AMINO_SUGAR_AND_NUCLEOTIDE_SUGAR_METABOLISM Correlation	KEGG_GALACTOSE_METABOLISM Dependency	0.575542	-0.25456	-0.871	0.606	14071	1	-0.28928	-0.92	0.548	13001	1
RPMI	KEGG_AMINO_SUGAR_AND_NUCLEOTIDE_SUGAR_METABOLISM Correlation	KEGG_GLUTATHIONE_METABOLISM Dependency	0.902456	0.17992	0.586	0.958	1592	1	0.21777	0.702	0.853	4147	1
RPMI	KEGG_AMINO_SUGAR_AND_NUCLEOTIDE_SUGAR_METABOLISM Correlation	KEGG_GLYCEROLIPID_METABOLISM Dependency	0.777594	0.20606	0.681	0.889	4888	1	0.24164	0.819	0.691	2394	1
RPMI	KEGG_AMINO_SUGAR_AND_NUCLEOTIDE_SUGAR_METABOLISM Correlation	KEGG_GLYCEROPHOSPHOLIPID_METABOLISM Dependency	0.435776	0.28829	0.958	0.489	1380	0.721	0.32338	1.04	0.393	2806	0.612
RPMI	KEGG_AMINO_SUGAR_AND_NUCLEOTIDE_SUGAR_METABOLISM Correlation	KEGG_GLYCINE_SERINE_AND_THREONINE_METABOLISM Dependency	0.0599722	-0.34547	-1.15	0.254	16568	0.771	-0.53099	-1.64	0.034	11160	0.102
RPMI	KEGG_AMINO_SUGAR_AND_NUCLEOTIDE_SUGAR_METABOLISM Correlation	KEGG_GLYCOLYSIS_GLUCONEOGENESIS Dependency	0.503281	0.281	0.939	0.514	2492	0.763	0.29268	0.962	0.493	1892	0.777
RPMI	KEGG_AMINO_SUGAR_AND_NUCLEOTIDE_SUGAR_METABOLISM Correlation	KEGG_GLYCOSAMINOGLYCAN_BIOSYNTHESIS_CHONDROITIN_SULFATE Dependency	0.438991	0.29468	0.98	0.441	4614	0.678	-0.31214	-0.987	0.437	11832	1
RPMI	KEGG_AMINO_SUGAR_AND_NUCLEOTIDE_SUGAR_METABOLISM Correlation	KEGG_GLYCOSAMINOGLYCAN_BIOSYNTHESIS_HEPARAN_SULFATE Dependency	0.198277	0.34661	1.14	0.269	2300	0.407	-0.39978	-1.3	0.157	12496	0.398
RPMI	KEGG_AMINO_SUGAR_AND_NUCLEOTIDE_SUGAR_METABOLISM Correlation	KEGG_GLYCOSAMINOGLYCAN_BIOSYNTHESIS_KERATAN_SULFATE Dependency	0.16516	0.3794	1.26	0.158	3560	0.263	-0.41552	-1.29	0.173	11755	0.414
RPMI	KEGG_AMINO_SUGAR_AND_NUCLEOTIDE_SUGAR_METABOLISM Correlation	KEGG_GLYCOSAMINOGLYCAN_DEGRADATION Dependency	0.193581	0.41377	1.35	0.11	2604	0.188	0.22004	0.725	0.806	1965	1
RPMI	KEGG_AMINO_SUGAR_AND_NUCLEOTIDE_SUGAR_METABOLISM Correlation	KEGG_GLYCOSPHINGOLIPID_BIOSYNTHESIS_GANGLIO_SERIES Dependency	0.168947	0.37552	1.26	0.166	4932	0.263	-0.39931	-1.28	0.172	11610	0.429
RPMI	KEGG_AMINO_SUGAR_AND_NUCLEOTIDE_SUGAR_METABOLISM Correlation	KEGG_GLYCOSPHINGOLIPID_BIOSYNTHESIS_GLOBO_SERIES Dependency	0.394958	0.34645	1.17	0.25	2404	0.367	0.19422	0.622	0.94	4720	1
RPMI	KEGG_AMINO_SUGAR_AND_NUCLEOTIDE_SUGAR_METABOLISM Correlation	KEGG_GLYCOSPHINGOLIPID_BIOSYNTHESIS_LACTO_AND_NEOLACTO_SERIES Dependency	0.744053	0.25961	0.854	0.617	4918	0.956	0.19884	0.64	0.937	2779	1
RPMI	KEGG_AMINO_SUGAR_AND_NUCLEOTIDE_SUGAR_METABOLISM Correlation	KEGG_GLYCOSYLPHOSPHATIDYLINOSITOL_GPI_ANCHOR_BIOSYNTHESIS Dependency	0.166231	0.44467	1.44	0.0936	3454	0.133	-0.23936	-0.764	0.742	15732	1
RPMI	KEGG_AMINO_SUGAR_AND_NUCLEOTIDE_SUGAR_METABOLISM Correlation	KEGG_GLYOXYLATE_AND_DICARBOXYLATE_METABOLISM Dependency	0.0295873	-0.55175	-1.84	0.0153	16355	0.0493	-0.31192	-0.989	0.447	16331	1
RPMI	KEGG_AMINO_SUGAR_AND_NUCLEOTIDE_SUGAR_METABOLISM Correlation	KEGG_HISTIDINE_METABOLISM Dependency	0.434165	0.18851	0.614	0.943	5914	1	0.35582	1.14	0.282	2502	0.438
RPMI	KEGG_AMINO_SUGAR_AND_NUCLEOTIDE_SUGAR_METABOLISM Correlation	KEGG_INOSITOL_PHOSPHATE_METABOLISM Dependency	0.414121	0.28494	0.948	0.482	2309	0.743	0.32481	1.03	0.363	2443	0.632
RPMI	KEGG_AMINO_SUGAR_AND_NUCLEOTIDE_SUGAR_METABOLISM Correlation	KEGG_LINOLEIC_ACID_METABOLISM Dependency	0.449666	-0.30625	-1.04	0.373	12204	1	0.2735	0.892	0.566	3198	0.939
RPMI	KEGG_AMINO_SUGAR_AND_NUCLEOTIDE_SUGAR_METABOLISM Correlation	KEGG_LYSINE_DEGRADATION Dependency	0.521768	-0.27911	-0.938	0.511	16309	1	-0.28952	-0.914	0.533	10777	1
RPMI	KEGG_AMINO_SUGAR_AND_NUCLEOTIDE_SUGAR_METABOLISM Correlation	KEGG_Methionine_degradation_hsa_M00035 Dependency	0.0533541	-0.33	-1.12	0.298	17548	0.853	-0.52797	-1.71	0.0293	13811	0.0614
RPMI	KEGG_AMINO_SUGAR_AND_NUCLEOTIDE_SUGAR_METABOLISM Correlation	KEGG_Methionine_salvage_pathway_hsa_M00034 Dependency	0.00179805	0.22302	0.74	0.83	7943	1	0.70624	2.36	0.0009	1552	0.00121
RPMI	KEGG_AMINO_SUGAR_AND_NUCLEOTIDE_SUGAR_METABOLISM Correlation	KEGG_N_GLYCAN_BIOSYNTHESIS Dependency	0.0914516	0.4405	1.46	0.081	4408	0.124	0.41638	1.4	0.105	1437	0.173
RPMI	KEGG_AMINO_SUGAR_AND_NUCLEOTIDE_SUGAR_METABOLISM Correlation	KEGG_NICOTINATE_AND_NICOTINAMIDE_METABOLISM Dependency	0.279965	0.38634	1.27	0.172	2724	0.253	0.23893	0.79	0.752	3139	1
RPMI	KEGG_AMINO_SUGAR_AND_NUCLEOTIDE_SUGAR_METABOLISM Correlation	KEGG_NITROGEN_METABOLISM Dependency	0.240529	0.28478	0.942	0.525	4260	0.756	0.40787	1.31	0.156	1854	0.238
RPMI	KEGG_AMINO_SUGAR_AND_NUCLEOTIDE_SUGAR_METABOLISM Correlation	KEGG_O_GLYCAN_BIOSYNTHESIS Dependency	0.528734	0.30814	1.01	0.411	1451	0.621	0.24438	0.799	0.741	4506	1
RPMI	KEGG_AMINO_SUGAR_AND_NUCLEOTIDE_SUGAR_METABOLISM Correlation	KEGG_ONE_CARBON_POOL_BY_FOLATE Dependency	0.233318	-0.37635	-1.25	0.174	15278	0.546	0.3215	1.07	0.354	3718	0.555
RPMI	KEGG_AMINO_SUGAR_AND_NUCLEOTIDE_SUGAR_METABOLISM Correlation	KEGG_OTHER_GLYCAN_DEGRADATION Dependency	0.162628	0.38516	1.29	0.149	3730	0.236	-0.39779	-1.27	0.179	15308	0.446
RPMI	KEGG_AMINO_SUGAR_AND_NUCLEOTIDE_SUGAR_METABOLISM Correlation	KEGG_OXIDATIVE_PHOSPHORYLATION Dependency	0.0784407	-0.46587	-1.58	0.0424	12698	0.15	-0.29207	-0.923	0.523	15408	1
RPMI	KEGG_AMINO_SUGAR_AND_NUCLEOTIDE_SUGAR_METABOLISM Correlation	KEGG_PANTOTHENATE_AND_COA_BIOSYNTHESIS Dependency	0.325773	-0.29107	-0.981	0.464	16658	1	0.36033	1.15	0.251	3226	0.423
RPMI	KEGG_AMINO_SUGAR_AND_NUCLEOTIDE_SUGAR_METABOLISM Correlation	KEGG_PENTOSE_AND_GLUCURONATE_INTERCONVERSIONS Dependency	0.73361	-0.21997	-0.748	0.815	12350	1	0.25271	0.814	0.667	3111	1
RPMI	KEGG_AMINO_SUGAR_AND_NUCLEOTIDE_SUGAR_METABOLISM Correlation	KEGG_PENTOSE_PHOSPHATE_PATHWAY Dependency	0.0987501	0.30304	1.01	0.423	4502	0.621	0.4643	1.51	0.0559	1892	0.114
RPMI	KEGG_AMINO_SUGAR_AND_NUCLEOTIDE_SUGAR_METABOLISM Correlation	KEGG_PHENYLALANINE_METABOLISM Dependency	0.397709	-0.33861	-1.14	0.25	17352	0.8	-0.1774	-0.558	0.972	13100	1
RPMI	KEGG_AMINO_SUGAR_AND_NUCLEOTIDE_SUGAR_METABOLISM Correlation	KEGG_PORPHYRIN_AND_CHLOROPHYLL_METABOLISM Dependency	0.846096	0.20848	0.697	0.882	6513	1	0.23136	0.739	0.813	3445	1
RPMI	KEGG_AMINO_SUGAR_AND_NUCLEOTIDE_SUGAR_METABOLISM Correlation	KEGG_PRIMARY_BILE_ACID_BIOSYNTHESIS Dependency	0.0978701	0.19734	0.642	0.915	6705	1	0.47122	1.54	0.0517	3181	0.102
RPMI	KEGG_AMINO_SUGAR_AND_NUCLEOTIDE_SUGAR_METABOLISM Correlation	KEGG_PROPANOATE_METABOLISM Dependency	0.484314	0.32449	1.06	0.349	4246	0.529	-0.23848	-0.754	0.791	12562	1
RPMI	KEGG_AMINO_SUGAR_AND_NUCLEOTIDE_SUGAR_METABOLISM Correlation	KEGG_PURINE_METABOLISM Dependency	0.944577	-0.1955	-0.666	0.925	14352	1	0.1768	0.575	0.965	3727	1
RPMI	KEGG_AMINO_SUGAR_AND_NUCLEOTIDE_SUGAR_METABOLISM Correlation	KEGG_PYRIMIDINE_METABOLISM Dependency	0.277472	-0.38258	-1.26	0.163	13855	0.526	0.19256	0.627	0.932	3609	1
RPMI	KEGG_AMINO_SUGAR_AND_NUCLEOTIDE_SUGAR_METABOLISM Correlation	KEGG_PYRUVATE_METABOLISM Dependency	0.813265	0.19251	0.632	0.926	4246	1	-0.24395	-0.792	0.725	12124	1
RPMI	KEGG_AMINO_SUGAR_AND_NUCLEOTIDE_SUGAR_METABOLISM Correlation	KEGG_RETINOL_METABOLISM Dependency	0.88174	-0.17204	-0.571	0.959	15687	1	0.22274	0.739	0.816	3198	1
RPMI	KEGG_AMINO_SUGAR_AND_NUCLEOTIDE_SUGAR_METABOLISM Correlation	KEGG_RIBOFLAVIN_METABOLISM Dependency	0.267379	0.37092	1.24	0.16	4392	0.284	0.2321	0.75	0.813	1226	1
RPMI	KEGG_AMINO_SUGAR_AND_NUCLEOTIDE_SUGAR_METABOLISM Correlation	KEGG_SELENOAMINO_ACID_METABOLISM Dependency	0.607651	0.25327	0.839	0.667	4712	0.989	0.27274	0.899	0.558	4083	0.923
RPMI	KEGG_AMINO_SUGAR_AND_NUCLEOTIDE_SUGAR_METABOLISM Correlation	KEGG_SPHINGOLIPID_METABOLISM Dependency	0.762621	-0.22781	-0.785	0.78	15271	1	0.24791	0.8	0.746	783	1
RPMI	KEGG_AMINO_SUGAR_AND_NUCLEOTIDE_SUGAR_METABOLISM Correlation	KEGG_STARCH_AND_SUCROSE_METABOLISM Dependency	0.762811	0.23699	0.784	0.751	6685	1	0.23047	0.74	0.775	3111	1
RPMI	KEGG_AMINO_SUGAR_AND_NUCLEOTIDE_SUGAR_METABOLISM Correlation	KEGG_STEROID_BIOSYNTHESIS Dependency	0.221043	-0.40776	-1.35	0.131	12234	0.38	-0.25409	-0.789	0.707	10070	1
RPMI	KEGG_AMINO_SUGAR_AND_NUCLEOTIDE_SUGAR_METABOLISM Correlation	KEGG_STEROID_HORMONE_BIOSYNTHESIS Dependency	0.72851	0.25666	0.847	0.673	3415	0.97	0.2296	0.743	0.794	3198	1
RPMI	KEGG_AMINO_SUGAR_AND_NUCLEOTIDE_SUGAR_METABOLISM Correlation	KEGG_SULFUR_METABOLISM Dependency	0.28711	0.39285	1.28	0.183	2723	0.245	-0.26712	-0.828	0.666	13803	1
RPMI	KEGG_AMINO_SUGAR_AND_NUCLEOTIDE_SUGAR_METABOLISM Correlation	KEGG_TAURINE_AND_HYPOTAURINE_METABOLISM Dependency	0.0330542	0.23442	0.764	0.749	3403	1	-0.54382	-1.74	0.0169	15325	0.0674
RPMI	KEGG_AMINO_SUGAR_AND_NUCLEOTIDE_SUGAR_METABOLISM Correlation	KEGG_TERPENOID_BACKBONE_BIOSYNTHESIS Dependency	0.117121	-0.19504	-0.664	0.929	12880	1	0.46807	1.51	0.0625	2577	0.114
RPMI	KEGG_AMINO_SUGAR_AND_NUCLEOTIDE_SUGAR_METABOLISM Correlation	KEGG_TRYPTOPHAN_METABOLISM Dependency	0.273295	0.28221	0.935	0.515	4246	0.772	-0.40057	-1.23	0.186	15079	0.514
RPMI	KEGG_AMINO_SUGAR_AND_NUCLEOTIDE_SUGAR_METABOLISM Correlation	KEGG_TYROSINE_METABOLISM Dependency	0.764979	-0.22919	-0.774	0.761	16881	1	0.23456	0.756	0.769	2502	1
RPMI	KEGG_AMINO_SUGAR_AND_NUCLEOTIDE_SUGAR_METABOLISM Correlation	KEGG_VALINE_LEUCINE_AND_ISOLEUCINE_BIOSYNTHESIS Dependency	0.33716	-0.35638	-1.17	0.241	13452	0.72	0.2721	0.884	0.561	3879	0.961
RPMI	KEGG_AMINO_SUGAR_AND_NUCLEOTIDE_SUGAR_METABOLISM Correlation	KEGG_VALINE_LEUCINE_AND_ISOLEUCINE_DEGRADATION Dependency	0.621192	0.29304	0.978	0.461	4608	0.682	0.19288	0.62	0.952	3526	1
RPMI	KEGG_AMINOACYL_TRNA_BIOSYNTHESIS Correlation	Core_Glycolysis Dependency	0.0331715	0.53727	1.85	0.0182	4548	0.0344	0.3692	1.22	0.187	2304	0.336
RPMI	KEGG_AMINOACYL_TRNA_BIOSYNTHESIS Correlation	KEGG_ALANINE_ASPARTATE_AND_GLUTAMATE_METABOLISM Dependency	0.054662	0.29649	0.997	0.427	3807	0.776	0.50081	1.63	0.0292	2733	0.0734
RPMI	KEGG_AMINOACYL_TRNA_BIOSYNTHESIS Correlation	KEGG_ALPHA_LINOLENIC_ACID_METABOLISM Dependency	0.796619	0.21215	0.743	0.824	1935	1	0.24262	0.767	0.771	5316	1
RPMI	KEGG_AMINOACYL_TRNA_BIOSYNTHESIS Correlation	KEGG_AMINO_SUGAR_AND_NUCLEOTIDE_SUGAR_METABOLISM Dependency	0.253539	0.22577	0.758	0.79	4141	1	0.38183	1.27	0.151	2304	0.282
RPMI	KEGG_AMINOACYL_TRNA_BIOSYNTHESIS Correlation	KEGG_AMINOACYL_TRNA_BIOSYNTHESIS Dependency	0.0248298	-0.27975	-0.914	0.553	15730	1	0.60851	1.98	0.0127	3027	0.0181
RPMI	KEGG_AMINOACYL_TRNA_BIOSYNTHESIS Correlation	KEGG_ARACHIDONIC_ACID_METABOLISM Dependency	0.827367	0.19861	0.68	0.905	3230	1	0.23622	0.767	0.762	2369	1
RPMI	KEGG_AMINOACYL_TRNA_BIOSYNTHESIS Correlation	KEGG_ARGININE_AND_PROLINE_METABOLISM Dependency	0.452177	-0.32928	-1.08	0.315	12387	0.729	0.22422	0.746	0.801	2735	1
RPMI	KEGG_AMINOACYL_TRNA_BIOSYNTHESIS Correlation	KEGG_ASCORBATE_AND_ALDARATE_METABOLISM Dependency	0.250685	0.35948	1.22	0.201	3872	0.366	-0.34276	-1.08	0.333	12916	0.84
RPMI	KEGG_AMINOACYL_TRNA_BIOSYNTHESIS Correlation	KEGG_Aspartate_metabolism Dependency	0.0205555	-0.44654	-1.45	0.0967	16349	0.189	0.51169	1.78	0.0115	1566	0.0383
RPMI	KEGG_AMINOACYL_TRNA_BIOSYNTHESIS Correlation	KEGG_BETA_ALANINE_METABOLISM Dependency	0.54198	-0.32477	-1.04	0.372	12548	0.826	-0.14757	-0.478	0.998	2408	1
RPMI	KEGG_AMINOACYL_TRNA_BIOSYNTHESIS Correlation	KEGG_BIOSYNTHESIS_OF_UNSATURATED_FATTY_ACIDS Dependency	0.300947	0.32168	1.09	0.305	3249	0.575	0.34125	1.12	0.297	3973	0.473
RPMI	KEGG_AMINOACYL_TRNA_BIOSYNTHESIS Correlation	KEGG_BUTANOATE_METABOLISM Dependency	0.797812	0.1788	0.607	0.965	3645	1	0.24924	0.815	0.68	440	1
RPMI	KEGG_AMINOACYL_TRNA_BIOSYNTHESIS Correlation	KEGG_CITRATE_CYCLE_TCA_CYCLE Dependency	0.1924	0.30958	1.06	0.37	4995	0.634	0.43112	1.39	0.13	3936	0.185
RPMI	KEGG_AMINOACYL_TRNA_BIOSYNTHESIS Correlation	KEGG_CYSTEINE_AND_METHIONINE_METABOLISM Dependency	0.371331	-0.27901	-0.909	0.559	15341	1	0.34956	1.13	0.278	2034	0.457
RPMI	KEGG_AMINOACYL_TRNA_BIOSYNTHESIS Correlation	KEGG_DRUG_METABOLISM_CYTOCHROME_P450 Dependency	0.366542	0.33687	1.17	0.231	3872	0.439	-0.2062	-0.659	0.887	12916	1
RPMI	KEGG_AMINOACYL_TRNA_BIOSYNTHESIS Correlation	KEGG_ETHER_LIPID_METABOLISM Dependency	0.527455	0.27445	0.929	0.505	2524	0.955	0.27532	0.913	0.552	5316	0.879
RPMI	KEGG_AMINOACYL_TRNA_BIOSYNTHESIS Correlation	KEGG_FATTY_ACID_METABOLISM Dependency	0.914454	-0.20036	-0.66	0.921	14567	1	0.19473	0.632	0.908	3781	1
RPMI	KEGG_AMINOACYL_TRNA_BIOSYNTHESIS Correlation	KEGG_FOLATE_BIOSYNTHESIS Dependency	0.0375509	0.32904	1.15	0.25	4752	0.47	-0.55987	-1.8	0.0203	13938	0.0533
RPMI	KEGG_AMINOACYL_TRNA_BIOSYNTHESIS Correlation	KEGG_FRUCTOSE_AND_MANNOSE_METABOLISM Dependency	0.567441	-0.17056	-0.559	0.982	15455	1	0.30658	1.01	0.399	1195	0.67
RPMI	KEGG_AMINOACYL_TRNA_BIOSYNTHESIS Correlation	KEGG_GALACTOSE_METABOLISM Dependency	0.227124	0.21687	0.727	0.813	2579	1	-0.41704	-1.35	0.132	12636	0.329
RPMI	KEGG_AMINOACYL_TRNA_BIOSYNTHESIS Correlation	KEGG_GLUTATHIONE_METABOLISM Dependency	0.750915	-0.23565	-0.767	0.759	12095	1	0.2441	0.772	0.743	1729	1
RPMI	KEGG_AMINOACYL_TRNA_BIOSYNTHESIS Correlation	KEGG_GLYCEROLIPID_METABOLISM Dependency	0.668327	0.21805	0.75	0.794	3081	1	0.27395	0.902	0.577	4861	0.906
RPMI	KEGG_AMINOACYL_TRNA_BIOSYNTHESIS Correlation	KEGG_GLYCEROPHOSPHOLIPID_METABOLISM Dependency	0.575175	0.21491	0.739	0.813	2963	1	0.30016	0.975	0.445	5316	0.743
RPMI	KEGG_AMINOACYL_TRNA_BIOSYNTHESIS Correlation	KEGG_GLYCINE_SERINE_AND_THREONINE_METABOLISM Dependency	0.0752032	-0.48113	-1.58	0.0467	13306	0.108	-0.38249	-1.25	0.193	14048	0.469
RPMI	KEGG_AMINOACYL_TRNA_BIOSYNTHESIS Correlation	KEGG_GLYCOLYSIS_GLUCONEOGENESIS Dependency	0.514653	0.28372	0.969	0.45	3566	0.846	0.26875	0.867	0.601	1083	0.991
RPMI	KEGG_AMINOACYL_TRNA_BIOSYNTHESIS Correlation	KEGG_GLYCOSAMINOGLYCAN_BIOSYNTHESIS_CHONDROITIN_SULFATE Dependency	0.245367	-0.39158	-1.27	0.191	14661	0.381	-0.3319	-1.06	0.343	13108	0.895
RPMI	KEGG_AMINOACYL_TRNA_BIOSYNTHESIS Correlation	KEGG_GLYCOSAMINOGLYCAN_BIOSYNTHESIS_HEPARAN_SULFATE Dependency	0.0987259	-0.48709	-1.55	0.0523	15213	0.124	0.21177	0.685	0.879	333	1
RPMI	KEGG_AMINOACYL_TRNA_BIOSYNTHESIS Correlation	KEGG_GLYCOSAMINOGLYCAN_BIOSYNTHESIS_KERATAN_SULFATE Dependency	0.358288	0.20268	0.682	0.879	1723	1	-0.36281	-1.19	0.225	13612	0.58
RPMI	KEGG_AMINOACYL_TRNA_BIOSYNTHESIS Correlation	KEGG_GLYCOSAMINOGLYCAN_DEGRADATION Dependency	0.390887	-0.35825	-1.17	0.251	17434	0.542	0.2082	0.686	0.883	3941	1
RPMI	KEGG_AMINOACYL_TRNA_BIOSYNTHESIS Correlation	KEGG_GLYCOSPHINGOLIPID_BIOSYNTHESIS_GANGLIO_SERIES Dependency	0.193814	-0.37749	-1.24	0.188	11375	0.424	-0.37074	-1.22	0.2	13585	0.521
RPMI	KEGG_AMINOACYL_TRNA_BIOSYNTHESIS Correlation	KEGG_GLYCOSPHINGOLIPID_BIOSYNTHESIS_GLOBO_SERIES Dependency	0.0420222	0.18692	0.643	0.924	3901	1	-0.55582	-1.81	0.0215	11539	0.0507
RPMI	KEGG_AMINOACYL_TRNA_BIOSYNTHESIS Correlation	KEGG_GLYCOSPHINGOLIPID_BIOSYNTHESIS_LACTO_AND_NEOLACTO_SERIES Dependency	0.371789	0.21037	0.732	0.813	3008	1	-0.36925	-1.17	0.241	15604	0.619
RPMI	KEGG_AMINOACYL_TRNA_BIOSYNTHESIS Correlation	KEGG_GLYCOSYLPHOSPHATIDYLINOSITOL_GPI_ANCHOR_BIOSYNTHESIS Dependency	0.111591	0.28038	0.958	0.494	2406	0.875	-0.4772	-1.53	0.0629	13213	0.167
RPMI	KEGG_AMINOACYL_TRNA_BIOSYNTHESIS Correlation	KEGG_GLYOXYLATE_AND_DICARBOXYLATE_METABOLISM Dependency	0.326793	-0.34584	-1.14	0.292	11849	0.599	-0.33463	-1.07	0.371	15982	0.868
RPMI	KEGG_AMINOACYL_TRNA_BIOSYNTHESIS Correlation	KEGG_HISTIDINE_METABOLISM Dependency	0.654313	-0.18983	-0.62	0.95	14410	1	0.28765	0.947	0.499	4293	0.801
RPMI	KEGG_AMINOACYL_TRNA_BIOSYNTHESIS Correlation	KEGG_INOSITOL_PHOSPHATE_METABOLISM Dependency	0.609284	-0.27539	-0.907	0.543	13965	1	0.24713	0.794	0.694	1845	1
RPMI	KEGG_AMINOACYL_TRNA_BIOSYNTHESIS Correlation	KEGG_LINOLEIC_ACID_METABOLISM Dependency	0.635994	0.22244	0.787	0.713	1985	1	0.27576	0.912	0.574	2369	0.882
RPMI	KEGG_AMINOACYL_TRNA_BIOSYNTHESIS Correlation	KEGG_LYSINE_DEGRADATION Dependency	0.870706	-0.21745	-0.718	0.855	14567	1	0.20838	0.676	0.887	3853	1
RPMI	KEGG_AMINOACYL_TRNA_BIOSYNTHESIS Correlation	KEGG_Methionine_degradation_hsa_M00035 Dependency	0.0443349	0.51339	1.74	0.0249	3428	0.0519	0.35069	1.2	0.202	1594	0.369
RPMI	KEGG_AMINOACYL_TRNA_BIOSYNTHESIS Correlation	KEGG_Methionine_salvage_pathway_hsa_M00034 Dependency	0.0926731	-0.37834	-1.22	0.22	11708	0.454	0.44663	1.55	0.0587	5038	0.107
RPMI	KEGG_AMINOACYL_TRNA_BIOSYNTHESIS Correlation	KEGG_N_GLYCAN_BIOSYNTHESIS Dependency	0.441049	-0.32583	-1.08	0.339	13160	0.729	-0.26796	-0.858	0.631	14367	1
RPMI	KEGG_AMINOACYL_TRNA_BIOSYNTHESIS Correlation	KEGG_NICOTINATE_AND_NICOTINAMIDE_METABOLISM Dependency	0.377926	0.2135	0.736	0.815	2454	1	0.35159	1.15	0.246	1674	0.427
RPMI	KEGG_AMINOACYL_TRNA_BIOSYNTHESIS Correlation	KEGG_NITROGEN_METABOLISM Dependency	0.0327599	-0.30524	-1.03	0.389	13077	0.853	0.57904	1.87	0.0171	1152	0.0292
RPMI	KEGG_AMINOACYL_TRNA_BIOSYNTHESIS Correlation	KEGG_O_GLYCAN_BIOSYNTHESIS Dependency	0.79234	0.16031	0.561	0.98	4408	1	-0.25684	-0.837	0.665	12349	1
RPMI	KEGG_AMINOACYL_TRNA_BIOSYNTHESIS Correlation	KEGG_ONE_CARBON_POOL_BY_FOLATE Dependency	0.0534168	0.26616	0.899	0.579	3578	1	-0.56199	-1.8	0.028	15982	0.0533
RPMI	KEGG_AMINOACYL_TRNA_BIOSYNTHESIS Correlation	KEGG_OTHER_GLYCAN_DEGRADATION Dependency	0.415998	0.28413	1.02	0.379	6374	0.721	0.29815	0.966	0.461	1916	0.762
RPMI	KEGG_AMINOACYL_TRNA_BIOSYNTHESIS Correlation	KEGG_OXIDATIVE_PHOSPHORYLATION Dependency	0.0992345	0.46209	1.61	0.059	4414	0.0851	0.34119	1.1	0.312	4067	0.505
RPMI	KEGG_AMINOACYL_TRNA_BIOSYNTHESIS Correlation	KEGG_PANTOTHENATE_AND_COA_BIOSYNTHESIS Dependency	0.747419	0.21458	0.739	0.794	89	1	0.24561	0.799	0.706	4856	1
RPMI	KEGG_AMINOACYL_TRNA_BIOSYNTHESIS Correlation	KEGG_PENTOSE_AND_GLUCURONATE_INTERCONVERSIONS Dependency	0.279877	0.34245	1.21	0.193	3872	0.379	-0.28556	-0.929	0.509	11657	1
RPMI	KEGG_AMINOACYL_TRNA_BIOSYNTHESIS Correlation	KEGG_PENTOSE_PHOSPHATE_PATHWAY Dependency	0.314222	0.32096	1.13	0.277	1683	0.501	0.32489	1.05	0.363	5032	0.592
RPMI	KEGG_AMINOACYL_TRNA_BIOSYNTHESIS Correlation	KEGG_PHENYLALANINE_METABOLISM Dependency	0.386464	-0.33361	-1.09	0.31	13443	0.705	0.28615	0.933	0.513	4640	0.833
RPMI	KEGG_AMINOACYL_TRNA_BIOSYNTHESIS Correlation	KEGG_PORPHYRIN_AND_CHLOROPHYLL_METABOLISM Dependency	0.104058	0.43679	1.5	0.0638	4021	0.135	0.35213	1.13	0.282	3622	0.457
RPMI	KEGG_AMINOACYL_TRNA_BIOSYNTHESIS Correlation	KEGG_PRIMARY_BILE_ACID_BIOSYNTHESIS Dependency	0.0818851	-0.48543	-1.58	0.0433	14814	0.108	0.24004	0.777	0.752	3851	1
RPMI	KEGG_AMINOACYL_TRNA_BIOSYNTHESIS Correlation	KEGG_PROPANOATE_METABOLISM Dependency	0.354189	-0.31835	-1.06	0.365	12548	0.778	-0.32406	-1.05	0.344	12874	0.924
RPMI	KEGG_AMINOACYL_TRNA_BIOSYNTHESIS Correlation	KEGG_PURINE_METABOLISM Dependency	0.678863	-0.203	-0.674	0.884	12521	1	0.27812	0.89	0.551	4049	0.933
RPMI	KEGG_AMINOACYL_TRNA_BIOSYNTHESIS Correlation	KEGG_PYRIMIDINE_METABOLISM Dependency	0.349008	-0.36289	-1.17	0.265	12521	0.542	0.28842	0.944	0.511	4049	0.807
RPMI	KEGG_AMINOACYL_TRNA_BIOSYNTHESIS Correlation	KEGG_PYRUVATE_METABOLISM Dependency	0.53095	-0.31028	-1.02	0.406	14454	0.879	0.23422	0.752	0.767	1089	1
RPMI	KEGG_AMINOACYL_TRNA_BIOSYNTHESIS Correlation	KEGG_RETINOL_METABOLISM Dependency	0.818579	0.23256	0.805	0.731	4111	1	-0.19372	-0.627	0.93	12916	1
RPMI	KEGG_AMINOACYL_TRNA_BIOSYNTHESIS Correlation	KEGG_RIBOFLAVIN_METABOLISM Dependency	0.674482	-0.24976	-0.821	0.671	15455	1	-0.25455	-0.815	0.678	14711	1
RPMI	KEGG_AMINOACYL_TRNA_BIOSYNTHESIS Correlation	KEGG_SELENOAMINO_ACID_METABOLISM Dependency	0.129193	-0.41883	-1.39	0.107	14914	0.241	0.3919	1.3	0.163	2034	0.256
RPMI	KEGG_AMINOACYL_TRNA_BIOSYNTHESIS Correlation	KEGG_SPHINGOLIPID_METABOLISM Dependency	0.690236	0.24063	0.833	0.677	2034	1	-0.24434	-0.789	0.704	14184	1
RPMI	KEGG_AMINOACYL_TRNA_BIOSYNTHESIS Correlation	KEGG_STARCH_AND_SUCROSE_METABOLISM Dependency	0.119065	0.44276	1.52	0.0667	2682	0.125	-0.27409	-0.895	0.554	12636	1
RPMI	KEGG_AMINOACYL_TRNA_BIOSYNTHESIS Correlation	KEGG_STEROID_BIOSYNTHESIS Dependency	0.32447	-0.34026	-1.12	0.296	12753	0.639	-0.32159	-1.04	0.359	12011	0.955
RPMI	KEGG_AMINOACYL_TRNA_BIOSYNTHESIS Correlation	KEGG_STEROID_HORMONE_BIOSYNTHESIS Dependency	0.511304	0.29731	1.05	0.36	2682	0.655	0.20458	0.683	0.882	3567	1
RPMI	KEGG_AMINOACYL_TRNA_BIOSYNTHESIS Correlation	KEGG_SULFUR_METABOLISM Dependency	0.110435	-0.48175	-1.56	0.063	14398	0.119	-0.3048	-0.97	0.447	13472	1
RPMI	KEGG_AMINOACYL_TRNA_BIOSYNTHESIS Correlation	KEGG_TAURINE_AND_HYPOTAURINE_METABOLISM Dependency	0.359358	-0.35055	-1.13	0.3	15165	0.618	-0.30401	-0.977	0.448	10413	1
RPMI	KEGG_AMINOACYL_TRNA_BIOSYNTHESIS Correlation	KEGG_TERPENOID_BACKBONE_BIOSYNTHESIS Dependency	0.0444757	0.50651	1.76	0.0249	944	0.048	0.37285	1.21	0.208	1447	0.346
RPMI	KEGG_AMINOACYL_TRNA_BIOSYNTHESIS Correlation	KEGG_TRYPTOPHAN_METABOLISM Dependency	0.465516	0.25908	0.905	0.584	2949	1	-0.31887	-1.02	0.387	12713	1
RPMI	KEGG_AMINOACYL_TRNA_BIOSYNTHESIS Correlation	KEGG_TYROSINE_METABOLISM Dependency	0.826698	-0.2338	-0.757	0.763	14389	1	0.19779	0.647	0.902	4640	1
RPMI	KEGG_AMINOACYL_TRNA_BIOSYNTHESIS Correlation	KEGG_VALINE_LEUCINE_AND_ISOLEUCINE_BIOSYNTHESIS Dependency	0.00773773	0.50046	1.7	0.0378	2814	0.06	0.66504	2.14	0.00431	3561	0.0102
RPMI	KEGG_AMINOACYL_TRNA_BIOSYNTHESIS Correlation	KEGG_VALINE_LEUCINE_AND_ISOLEUCINE_DEGRADATION Dependency	0.504858	0.25754	0.884	0.626	1582	1	0.2987	0.983	0.423	440	0.726
RPMI	KEGG_ARACHIDONIC_ACID_METABOLISM Correlation	Core_Glycolysis Dependency	0.0260566	-0.53796	-1.77	0.0155	15969	0.0269	-0.45684	-1.46	0.0817	15117	0.138
RPMI	KEGG_ARACHIDONIC_ACID_METABOLISM Correlation	KEGG_ALANINE_ASPARTATE_AND_GLUTAMATE_METABOLISM Dependency	0.601772	-0.27479	-0.922	0.508	16312	0.683	-0.24469	-0.787	0.738	14195	1
RPMI	KEGG_ARACHIDONIC_ACID_METABOLISM Correlation	KEGG_ALPHA_LINOLENIC_ACID_METABOLISM Dependency	0.0178036	-0.59253	-1.97	0.00921	16696	0.00968	-0.36377	-1.17	0.266	13727	0.395
RPMI	KEGG_ARACHIDONIC_ACID_METABOLISM Correlation	KEGG_AMINO_SUGAR_AND_NUCLEOTIDE_SUGAR_METABOLISM Dependency	0.519179	0.24455	0.857	0.627	4570	1	0.30445	1	0.443	2904	1
RPMI	KEGG_ARACHIDONIC_ACID_METABOLISM Correlation	KEGG_AMINOACYL_TRNA_BIOSYNTHESIS Dependency	0.0606336	-0.41305	-1.38	0.114	12744	0.145	-0.50249	-1.63	0.0413	12076	0.0695
RPMI	KEGG_ARACHIDONIC_ACID_METABOLISM Correlation	KEGG_ARACHIDONIC_ACID_METABOLISM Dependency	0.293585	-0.36762	-1.24	0.173	16609	0.248	-0.17761	-0.572	0.969	11702	1
RPMI	KEGG_ARACHIDONIC_ACID_METABOLISM Correlation	KEGG_ARGININE_AND_PROLINE_METABOLISM Dependency	0.422411	-0.32445	-1.07	0.36	12188	0.442	-0.28524	-0.924	0.511	12687	0.842
RPMI	KEGG_ARACHIDONIC_ACID_METABOLISM Correlation	KEGG_ASCORBATE_AND_ALDARATE_METABOLISM Dependency	0.867968	-0.2141	-0.718	0.847	13043	1	-0.20144	-0.655	0.89	13068	1
RPMI	KEGG_ARACHIDONIC_ACID_METABOLISM Correlation	KEGG_Aspartate_metabolism Dependency	0.104474	-0.36806	-1.21	0.219	14244	0.277	-0.43513	-1.47	0.0686	15226	0.115
RPMI	KEGG_ARACHIDONIC_ACID_METABOLISM Correlation	KEGG_BETA_ALANINE_METABOLISM Dependency	0.499992	-0.28574	-0.956	0.467	13978	0.621	-0.28138	-0.898	0.538	12792	0.904
RPMI	KEGG_ARACHIDONIC_ACID_METABOLISM Correlation	KEGG_BIOSYNTHESIS_OF_UNSATURATED_FATTY_ACIDS Dependency	0.37884	-0.2862	-0.936	0.492	15372	0.657	0.34478	1.11	0.308	2398	0.799
RPMI	KEGG_ARACHIDONIC_ACID_METABOLISM Correlation	KEGG_BUTANOATE_METABOLISM Dependency	0.260023	-0.3452	-1.17	0.237	13891	0.318	-0.35368	-1.12	0.288	12396	0.466
RPMI	KEGG_ARACHIDONIC_ACID_METABOLISM Correlation	KEGG_CITRATE_CYCLE_TCA_CYCLE Dependency	0.138451	0.41023	1.42	0.0751	2277	0.432	-0.20217	-0.658	0.885	3298	1
RPMI	KEGG_ARACHIDONIC_ACID_METABOLISM Correlation	KEGG_CYSTEINE_AND_METHIONINE_METABOLISM Dependency	0.263395	-0.38809	-1.29	0.155	14629	0.207	0.21124	0.691	0.876	541	1
RPMI	KEGG_ARACHIDONIC_ACID_METABOLISM Correlation	KEGG_DRUG_METABOLISM_CYTOCHROME_P450 Dependency	0.519952	-0.31427	-1.04	0.361	13922	0.485	-0.19073	-0.621	0.929	14253	1
RPMI	KEGG_ARACHIDONIC_ACID_METABOLISM Correlation	KEGG_ETHER_LIPID_METABOLISM Dependency	0.170571	-0.40779	-1.38	0.109	14741	0.145	-0.31344	-1.02	0.392	9944	0.637
RPMI	KEGG_ARACHIDONIC_ACID_METABOLISM Correlation	KEGG_FATTY_ACID_METABOLISM Dependency	0.74998	-0.24688	-0.815	0.702	12518	0.892	0.23334	0.74	0.805	2228	1
RPMI	KEGG_ARACHIDONIC_ACID_METABOLISM Correlation	KEGG_FOLATE_BIOSYNTHESIS Dependency	0.130814	0.38948	1.32	0.141	1172	0.634	0.42579	1.35	0.122	1872	0.341
RPMI	KEGG_ARACHIDONIC_ACID_METABOLISM Correlation	KEGG_FRUCTOSE_AND_MANNOSE_METABOLISM Dependency	0.253314	-0.40902	-1.34	0.146	16390	0.169	-0.18322	-0.587	0.956	11102	1
RPMI	KEGG_ARACHIDONIC_ACID_METABOLISM Correlation	KEGG_GALACTOSE_METABOLISM Dependency	0.553207	-0.3017	-1.01	0.441	15774	0.531	0.23568	0.77	0.742	2545	1
RPMI	KEGG_ARACHIDONIC_ACID_METABOLISM Correlation	KEGG_GLUTATHIONE_METABOLISM Dependency	0.370396	-0.35435	-1.19	0.234	12623	0.296	-0.207	-0.651	0.888	14040	1
RPMI	KEGG_ARACHIDONIC_ACID_METABOLISM Correlation	KEGG_GLYCEROLIPID_METABOLISM Dependency	0.475969	-0.31584	-1.04	0.37	14493	0.485	-0.25542	-0.832	0.667	10715	1
RPMI	KEGG_ARACHIDONIC_ACID_METABOLISM Correlation	KEGG_GLYCEROPHOSPHOLIPID_METABOLISM Dependency	0.399278	-0.26371	-0.88	0.609	14107	0.763	-0.34486	-1.11	0.297	12473	0.483
RPMI	KEGG_ARACHIDONIC_ACID_METABOLISM Correlation	KEGG_GLYCINE_SERINE_AND_THREONINE_METABOLISM Dependency	0.264469	0.22778	0.787	0.762	6239	1	0.40006	1.27	0.16	2856	0.461
RPMI	KEGG_ARACHIDONIC_ACID_METABOLISM Correlation	KEGG_GLYCOLYSIS_GLUCONEOGENESIS Dependency	0.080576	-0.50319	-1.68	0.0423	14083	0.04	-0.22069	-0.711	0.847	15117	1
RPMI	KEGG_ARACHIDONIC_ACID_METABOLISM Correlation	KEGG_GLYCOSAMINOGLYCAN_BIOSYNTHESIS_CHONDROITIN_SULFATE Dependency	0.550695	-0.2531	-0.824	0.657	14495	0.874	-0.30281	-0.958	0.474	13642	0.763
RPMI	KEGG_ARACHIDONIC_ACID_METABOLISM Correlation	KEGG_GLYCOSAMINOGLYCAN_BIOSYNTHESIS_HEPARAN_SULFATE Dependency	0.290338	-0.28332	-0.952	0.486	14004	0.628	-0.38277	-1.22	0.207	11710	0.336
RPMI	KEGG_ARACHIDONIC_ACID_METABOLISM Correlation	KEGG_GLYCOSAMINOGLYCAN_BIOSYNTHESIS_KERATAN_SULFATE Dependency	0.431135	-0.34199	-1.14	0.277	12567	0.351	0.18277	0.583	0.972	2857	1
RPMI	KEGG_ARACHIDONIC_ACID_METABOLISM Correlation	KEGG_GLYCOSAMINOGLYCAN_DEGRADATION Dependency	0.165127	-0.27957	-0.928	0.505	14028	0.672	-0.45658	-1.44	0.0987	13108	0.149
RPMI	KEGG_ARACHIDONIC_ACID_METABOLISM Correlation	KEGG_GLYCOSPHINGOLIPID_BIOSYNTHESIS_GANGLIO_SERIES Dependency	0.117802	0.43596	1.48	0.0648	1661	0.343	-0.26584	-0.851	0.647	13948	1
RPMI	KEGG_ARACHIDONIC_ACID_METABOLISM Correlation	KEGG_GLYCOSPHINGOLIPID_BIOSYNTHESIS_GLOBO_SERIES Dependency	0.277452	-0.25977	-0.875	0.605	13648	0.772	-0.39324	-1.25	0.18	15819	0.302
RPMI	KEGG_ARACHIDONIC_ACID_METABOLISM Correlation	KEGG_GLYCOSPHINGOLIPID_BIOSYNTHESIS_LACTO_AND_NEOLACTO_SERIES Dependency	0.578875	0.28053	0.945	0.496	3660	1	0.25722	0.826	0.695	2552	1
RPMI	KEGG_ARACHIDONIC_ACID_METABOLISM Correlation	KEGG_GLYCOSYLPHOSPHATIDYLINOSITOL_GPI_ANCHOR_BIOSYNTHESIS Dependency	0.0810531	-0.4219	-1.41	0.0946	16141	0.128	0.46333	1.5	0.0709	2037	0.194
RPMI	KEGG_ARACHIDONIC_ACID_METABOLISM Correlation	KEGG_GLYOXYLATE_AND_DICARBOXYLATE_METABOLISM Dependency	0.371322	-0.32492	-1.07	0.34	14575	0.442	0.30869	0.997	0.409	1329	1
RPMI	KEGG_ARACHIDONIC_ACID_METABOLISM Correlation	KEGG_HISTIDINE_METABOLISM Dependency	0.811066	-0.24756	-0.827	0.685	12368	0.868	-0.15275	-0.486	0.994	12063	1
RPMI	KEGG_ARACHIDONIC_ACID_METABOLISM Correlation	KEGG_INOSITOL_PHOSPHATE_METABOLISM Dependency	0.560677	-0.28078	-0.92	0.54	14635	0.687	0.2772	0.891	0.583	1829	1
RPMI	KEGG_ARACHIDONIC_ACID_METABOLISM Correlation	KEGG_LINOLEIC_ACID_METABOLISM Dependency	0.106563	-0.45179	-1.51	0.0725	16609	0.0863	-0.37256	-1.23	0.201	13727	0.324
RPMI	KEGG_ARACHIDONIC_ACID_METABOLISM Correlation	KEGG_LYSINE_DEGRADATION Dependency	0.975999	-0.1667	-0.569	0.977	13822	1	0.17682	0.584	0.975	1372	1
RPMI	KEGG_ARACHIDONIC_ACID_METABOLISM Correlation	KEGG_Methionine_degradation_hsa_M00035 Dependency	0.0399507	-0.37503	-1.26	0.172	14947	0.231	0.56521	1.82	0.0226	2614	0.0514
RPMI	KEGG_ARACHIDONIC_ACID_METABOLISM Correlation	KEGG_Methionine_salvage_pathway_hsa_M00034 Dependency	0.0244961	-0.50713	-1.68	0.0234	14629	0.04	-0.51814	-1.75	0.0257	12659	0.036
RPMI	KEGG_ARACHIDONIC_ACID_METABOLISM Correlation	KEGG_N_GLYCAN_BIOSYNTHESIS Dependency	0.635281	-0.23537	-0.792	0.75	12863	0.938	0.27743	0.898	0.551	5090	1
RPMI	KEGG_ARACHIDONIC_ACID_METABOLISM Correlation	KEGG_NICOTINATE_AND_NICOTINAMIDE_METABOLISM Dependency	0.712136	0.17715	0.595	0.96	3601	1	-0.28253	-0.896	0.566	12529	0.908
RPMI	KEGG_ARACHIDONIC_ACID_METABOLISM Correlation	KEGG_NITROGEN_METABOLISM Dependency	0.302607	-0.37347	-1.24	0.191	11283	0.248	0.24364	0.781	0.728	2949	1
RPMI	KEGG_ARACHIDONIC_ACID_METABOLISM Correlation	KEGG_O_GLYCAN_BIOSYNTHESIS Dependency	0.686057	-0.24604	-0.818	0.719	12378	0.886	-0.26226	-0.843	0.656	13892	1
RPMI	KEGG_ARACHIDONIC_ACID_METABOLISM Correlation	KEGG_ONE_CARBON_POOL_BY_FOLATE Dependency	0.151638	0.33976	1.16	0.244	2615	1	0.43943	1.4	0.11	1668	0.286
RPMI	KEGG_ARACHIDONIC_ACID_METABOLISM Correlation	KEGG_OTHER_GLYCAN_DEGRADATION Dependency	0.0454099	-0.5136	-1.72	0.0271	14086	0.0335	-0.41335	-1.33	0.14	16061	0.227
RPMI	KEGG_ARACHIDONIC_ACID_METABOLISM Correlation	KEGG_OXIDATIVE_PHOSPHORYLATION Dependency	0.502663	0.29832	1.04	0.363	3140	1	0.2265	0.732	0.817	3476	1
RPMI	KEGG_ARACHIDONIC_ACID_METABOLISM Correlation	KEGG_PANTOTHENATE_AND_COA_BIOSYNTHESIS Dependency	0.384804	0.33203	1.14	0.28	4359	1	-0.2737	-0.876	0.615	15572	0.954
RPMI	KEGG_ARACHIDONIC_ACID_METABOLISM Correlation	KEGG_PENTOSE_AND_GLUCURONATE_INTERCONVERSIONS Dependency	0.349679	-0.25551	-0.845	0.63	13043	0.832	0.35056	1.16	0.242	3615	0.677
RPMI	KEGG_ARACHIDONIC_ACID_METABOLISM Correlation	KEGG_PENTOSE_PHOSPHATE_PATHWAY Dependency	0.156087	-0.43892	-1.44	0.0886	13431	0.114	-0.26123	-0.835	0.655	13144	1
RPMI	KEGG_ARACHIDONIC_ACID_METABOLISM Correlation	KEGG_PHENYLALANINE_METABOLISM Dependency	0.206486	-0.30218	-0.995	0.419	14877	0.554	-0.41646	-1.33	0.137	15992	0.227
RPMI	KEGG_ARACHIDONIC_ACID_METABOLISM Correlation	KEGG_PORPHYRIN_AND_CHLOROPHYLL_METABOLISM Dependency	0.432966	-0.26811	-0.885	0.599	11860	0.752	0.33794	1.09	0.339	3615	0.853
RPMI	KEGG_ARACHIDONIC_ACID_METABOLISM Correlation	KEGG_PRIMARY_BILE_ACID_BIOSYNTHESIS Dependency	0.257637	-0.38458	-1.28	0.16	14412	0.215	-0.26156	-0.836	0.661	12404	1
RPMI	KEGG_ARACHIDONIC_ACID_METABOLISM Correlation	KEGG_PROPANOATE_METABOLISM Dependency	0.421956	-0.33389	-1.11	0.302	15372	0.387	0.24759	0.801	0.7	5376	1
RPMI	KEGG_ARACHIDONIC_ACID_METABOLISM Correlation	KEGG_PURINE_METABOLISM Dependency	0.903467	-0.20118	-0.667	0.898	16100	1	0.21102	0.676	0.909	3752	1
RPMI	KEGG_ARACHIDONIC_ACID_METABOLISM Correlation	KEGG_PYRIMIDINE_METABOLISM Dependency	0.771716	0.25115	0.853	0.656	1382	1	-0.19551	-0.616	0.937	11746	1
RPMI	KEGG_ARACHIDONIC_ACID_METABOLISM Correlation	KEGG_PYRUVATE_METABOLISM Dependency	0.592824	-0.29955	-1.01	0.422	16140	0.531	-0.15158	-0.478	0.996	10527	1
RPMI	KEGG_ARACHIDONIC_ACID_METABOLISM Correlation	KEGG_RETINOL_METABOLISM Dependency	0.788334	-0.21145	-0.687	0.883	14600	1	-0.23979	-0.798	0.712	14754	1
RPMI	KEGG_ARACHIDONIC_ACID_METABOLISM Correlation	KEGG_RIBOFLAVIN_METABOLISM Dependency	0.311659	0.35221	1.21	0.194	1473	0.944	0.22725	0.726	0.792	2588	1
RPMI	KEGG_ARACHIDONIC_ACID_METABOLISM Correlation	KEGG_SELENOAMINO_ACID_METABOLISM Dependency	0.154465	-0.42417	-1.42	0.109	13731	0.124	-0.35825	-1.17	0.265	10923	0.395
RPMI	KEGG_ARACHIDONIC_ACID_METABOLISM Correlation	KEGG_SPHINGOLIPID_METABOLISM Dependency	0.451858	-0.33437	-1.11	0.315	13651	0.387	-0.22273	-0.737	0.799	11419	1
RPMI	KEGG_ARACHIDONIC_ACID_METABOLISM Correlation	KEGG_STARCH_AND_SUCROSE_METABOLISM Dependency	0.649465	-0.23324	-0.781	0.76	13043	0.959	0.2726	0.883	0.567	3217	1
RPMI	KEGG_ARACHIDONIC_ACID_METABOLISM Correlation	KEGG_STEROID_BIOSYNTHESIS Dependency	0.144138	0.25715	0.877	0.57	2033	1	0.44488	1.44	0.0825	709	0.244
RPMI	KEGG_ARACHIDONIC_ACID_METABOLISM Correlation	KEGG_STEROID_HORMONE_BIOSYNTHESIS Dependency	0.861861	-0.18701	-0.624	0.941	12805	1	-0.22603	-0.725	0.795	11891	1
RPMI	KEGG_ARACHIDONIC_ACID_METABOLISM Correlation	KEGG_SULFUR_METABOLISM Dependency	0.0733583	-0.49234	-1.64	0.0411	10547	0.0487	-0.33112	-1.08	0.341	12624	0.529
RPMI	KEGG_ARACHIDONIC_ACID_METABOLISM Correlation	KEGG_TAURINE_AND_HYPOTAURINE_METABOLISM Dependency	0.0704905	-0.48203	-1.62	0.0371	15353	0.0534	-0.24833	-0.8	0.705	4054	1
RPMI	KEGG_ARACHIDONIC_ACID_METABOLISM Correlation	KEGG_TERPENOID_BACKBONE_BIOSYNTHESIS Dependency	0.353588	0.24673	0.85	0.622	6725	1	-0.36647	-1.18	0.247	11918	0.383
RPMI	KEGG_ARACHIDONIC_ACID_METABOLISM Correlation	KEGG_TRYPTOPHAN_METABOLISM Dependency	0.817297	0.18032	0.62	0.945	1566	1	0.24697	0.779	0.72	2191	1
RPMI	KEGG_ARACHIDONIC_ACID_METABOLISM Correlation	KEGG_TYROSINE_METABOLISM Dependency	0.443406	-0.33764	-1.12	0.291	15625	0.374	-0.19806	-0.627	0.931	11922	1
RPMI	KEGG_ARACHIDONIC_ACID_METABOLISM Correlation	KEGG_VALINE_LEUCINE_AND_ISOLEUCINE_BIOSYNTHESIS Dependency	0.165797	0.40189	1.38	0.0932	6144	0.505	-0.23116	-0.764	0.75	11012	1
RPMI	KEGG_ARACHIDONIC_ACID_METABOLISM Correlation	KEGG_VALINE_LEUCINE_AND_ISOLEUCINE_DEGRADATION Dependency	0.317264	-0.35913	-1.21	0.199	15372	0.277	-0.23015	-0.744	0.782	12792	1
RPMI	KEGG_ARGININE_AND_PROLINE_METABOLISM Correlation	Core_Glycolysis Dependency	0.0428535	-0.29707	-1.03	0.382	15512	0.673	-0.52413	-1.67	0.0227	16049	0.05
RPMI	KEGG_ARGININE_AND_PROLINE_METABOLISM Correlation	KEGG_ALANINE_ASPARTATE_AND_GLUTAMATE_METABOLISM Dependency	0.261434	0.39731	1.3	0.158	4634	0.358	0.23077	0.777	0.757	1516	1
RPMI	KEGG_ARGININE_AND_PROLINE_METABOLISM Correlation	KEGG_ALPHA_LINOLENIC_ACID_METABOLISM Dependency	0.0883257	-0.39956	-1.37	0.136	16035	0.2	-0.47463	-1.48	0.0654	11645	0.111
RPMI	KEGG_ARGININE_AND_PROLINE_METABOLISM Correlation	KEGG_AMINO_SUGAR_AND_NUCLEOTIDE_SUGAR_METABOLISM Dependency	0.378871	-0.30542	-1.04	0.372	15220	0.653	0.31177	1.03	0.386	3085	1
RPMI	KEGG_ARGININE_AND_PROLINE_METABOLISM Correlation	KEGG_AMINOACYL_TRNA_BIOSYNTHESIS Dependency	0.405788	-0.22499	-0.782	0.751	14044	1	0.34437	1.14	0.278	2909	0.875
RPMI	KEGG_ARGININE_AND_PROLINE_METABOLISM Correlation	KEGG_ARACHIDONIC_ACID_METABOLISM Dependency	0.440493	-0.26316	-0.881	0.597	15273	1	-0.32963	-1.06	0.349	14042	0.514
RPMI	KEGG_ARGININE_AND_PROLINE_METABOLISM Correlation	KEGG_ARGININE_AND_PROLINE_METABOLISM Dependency	0.637131	-0.23537	-0.804	0.719	15545	1	-0.27678	-0.882	0.572	9492	0.848
RPMI	KEGG_ARGININE_AND_PROLINE_METABOLISM Correlation	KEGG_ASCORBATE_AND_ALDARATE_METABOLISM Dependency	0.312079	0.27818	0.917	0.569	4072	1	-0.37118	-1.19	0.215	12771	0.329
RPMI	KEGG_ARGININE_AND_PROLINE_METABOLISM Correlation	KEGG_Aspartate_metabolism Dependency	0.360514	0.24169	0.8	0.69	4549	1	-0.35463	-1.18	0.244	15116	0.309
RPMI	KEGG_ARGININE_AND_PROLINE_METABOLISM Correlation	KEGG_BETA_ALANINE_METABOLISM Dependency	0.159852	-0.26588	-0.882	0.609	14165	1	-0.43704	-1.42	0.092	10880	0.14
RPMI	KEGG_ARGININE_AND_PROLINE_METABOLISM Correlation	KEGG_BIOSYNTHESIS_OF_UNSATURATED_FATTY_ACIDS Dependency	0.776062	-0.22116	-0.758	0.804	14165	1	0.23048	0.763	0.75	1488	1
RPMI	KEGG_ARGININE_AND_PROLINE_METABOLISM Correlation	KEGG_BUTANOATE_METABOLISM Dependency	0.400356	0.30212	0.994	0.459	5663	1	-0.33574	-1.07	0.355	13565	0.497
RPMI	KEGG_ARGININE_AND_PROLINE_METABOLISM Correlation	KEGG_CITRATE_CYCLE_TCA_CYCLE Dependency	0.0722849	0.42133	1.39	0.116	5199	0.255	0.48458	1.6	0.0525	2287	0.168
RPMI	KEGG_ARGININE_AND_PROLINE_METABOLISM Correlation	KEGG_CYSTEINE_AND_METHIONINE_METABOLISM Dependency	0.127471	-0.40407	-1.39	0.0917	15939	0.185	0.38762	1.25	0.209	1913	0.604
RPMI	KEGG_ARGININE_AND_PROLINE_METABOLISM Correlation	KEGG_DRUG_METABOLISM_CYTOCHROME_P450 Dependency	0.598889	0.19442	0.647	0.899	4072	1	-0.30637	-0.973	0.449	13570	0.664
RPMI	KEGG_ARGININE_AND_PROLINE_METABOLISM Correlation	KEGG_ETHER_LIPID_METABOLISM Dependency	0.283744	0.29833	1.02	0.384	4859	0.935	-0.37758	-1.18	0.225	12983	0.341
RPMI	KEGG_ARGININE_AND_PROLINE_METABOLISM Correlation	KEGG_FATTY_ACID_METABOLISM Dependency	0.529585	-0.31286	-1.05	0.375	13053	0.633	-0.20648	-0.652	0.901	13087	1
RPMI	KEGG_ARGININE_AND_PROLINE_METABOLISM Correlation	KEGG_FOLATE_BIOSYNTHESIS Dependency	0.160533	-0.38874	-1.31	0.149	16817	0.252	0.37861	1.26	0.174	4783	0.586
RPMI	KEGG_ARGININE_AND_PROLINE_METABOLISM Correlation	KEGG_FRUCTOSE_AND_MANNOSE_METABOLISM Dependency	0.183017	-0.29779	-1	0.42	15295	0.742	-0.42843	-1.37	0.117	15779	0.169
RPMI	KEGG_ARGININE_AND_PROLINE_METABOLISM Correlation	KEGG_GALACTOSE_METABOLISM Dependency	0.402111	-0.26597	-0.937	0.517	13730	0.893	-0.34206	-1.08	0.329	12994	0.48
RPMI	KEGG_ARGININE_AND_PROLINE_METABOLISM Correlation	KEGG_GLUTATHIONE_METABOLISM Dependency	0.375462	-0.32476	-1.11	0.276	13545	0.517	-0.27517	-0.897	0.587	14121	0.816
RPMI	KEGG_ARGININE_AND_PROLINE_METABOLISM Correlation	KEGG_GLYCEROLIPID_METABOLISM Dependency	0.351628	-0.18759	-0.621	0.945	16616	1	-0.38024	-1.2	0.216	12236	0.318
RPMI	KEGG_ARGININE_AND_PROLINE_METABOLISM Correlation	KEGG_GLYCEROPHOSPHOLIPID_METABOLISM Dependency	0.516677	0.20511	0.674	0.896	4673	1	-0.32515	-1.05	0.363	12088	0.53
RPMI	KEGG_ARGININE_AND_PROLINE_METABOLISM Correlation	KEGG_GLYCINE_SERINE_AND_THREONINE_METABOLISM Dependency	0.648994	-0.25168	-0.856	0.651	14272	1	-0.26735	-0.851	0.647	11751	0.914
RPMI	KEGG_ARGININE_AND_PROLINE_METABOLISM Correlation	KEGG_GLYCOLYSIS_GLUCONEOGENESIS Dependency	0.24252	-0.36104	-1.22	0.2	15396	0.354	-0.35018	-1.11	0.308	12982	0.435
RPMI	KEGG_ARGININE_AND_PROLINE_METABOLISM Correlation	KEGG_GLYCOSAMINOGLYCAN_BIOSYNTHESIS_CHONDROITIN_SULFATE Dependency	0.217363	0.24691	0.812	0.69	1811	1	-0.43393	-1.37	0.129	15061	0.169
RPMI	KEGG_ARGININE_AND_PROLINE_METABOLISM Correlation	KEGG_GLYCOSAMINOGLYCAN_BIOSYNTHESIS_HEPARAN_SULFATE Dependency	0.0773799	0.28021	0.928	0.52	4516	1	-0.50999	-1.63	0.0418	14162	0.0597
RPMI	KEGG_ARGININE_AND_PROLINE_METABOLISM Correlation	KEGG_GLYCOSAMINOGLYCAN_BIOSYNTHESIS_KERATAN_SULFATE Dependency	0.491192	0.26404	0.87	0.617	5139	1	-0.31224	-1	0.408	12020	0.616
RPMI	KEGG_ARGININE_AND_PROLINE_METABOLISM Correlation	KEGG_GLYCOSAMINOGLYCAN_DEGRADATION Dependency	0.0967967	0.4687	1.52	0.0566	1119	0.148	-0.33673	-1.08	0.334	10603	0.48
RPMI	KEGG_ARGININE_AND_PROLINE_METABOLISM Correlation	KEGG_GLYCOSPHINGOLIPID_BIOSYNTHESIS_GANGLIO_SERIES Dependency	0.648197	-0.26192	-0.893	0.552	11487	1	-0.24392	-0.779	0.785	10603	1
RPMI	KEGG_ARGININE_AND_PROLINE_METABOLISM Correlation	KEGG_GLYCOSPHINGOLIPID_BIOSYNTHESIS_GLOBO_SERIES Dependency	0.798582	-0.20294	-0.678	0.87	14534	1	0.24243	0.796	0.738	3931	1
RPMI	KEGG_ARGININE_AND_PROLINE_METABOLISM Correlation	KEGG_GLYCOSPHINGOLIPID_BIOSYNTHESIS_LACTO_AND_NEOLACTO_SERIES Dependency	0.434674	0.32274	1.08	0.321	5471	0.775	0.25085	0.829	0.673	2059	1
RPMI	KEGG_ARGININE_AND_PROLINE_METABOLISM Correlation	KEGG_GLYCOSYLPHOSPHATIDYLINOSITOL_GPI_ANCHOR_BIOSYNTHESIS Dependency	0.543076	-0.23107	-0.776	0.752	14043	1	-0.3107	-0.996	0.425	11968	0.624
RPMI	KEGG_ARGININE_AND_PROLINE_METABOLISM Correlation	KEGG_GLYOXYLATE_AND_DICARBOXYLATE_METABOLISM Dependency	0.472484	-0.27286	-0.909	0.545	14211	0.965	0.30118	0.989	0.417	3386	1
RPMI	KEGG_ARGININE_AND_PROLINE_METABOLISM Correlation	KEGG_HISTIDINE_METABOLISM Dependency	0.119978	-0.44798	-1.53	0.0648	15942	0.108	0.22443	0.755	0.808	4417	1
RPMI	KEGG_ARGININE_AND_PROLINE_METABOLISM Correlation	KEGG_INOSITOL_PHOSPHATE_METABOLISM Dependency	0.826541	-0.23651	-0.815	0.712	15009	1	0.16307	0.53	0.985	625	1
RPMI	KEGG_ARGININE_AND_PROLINE_METABOLISM Correlation	KEGG_LINOLEIC_ACID_METABOLISM Dependency	0.119418	-0.24625	-0.823	0.721	13564	1	-0.4512	-1.47	0.0651	12907	0.115
RPMI	KEGG_ARGININE_AND_PROLINE_METABOLISM Correlation	KEGG_LYSINE_DEGRADATION Dependency	0.124137	-0.27164	-0.932	0.519	14165	0.907	-0.48314	-1.52	0.0705	15221	0.0942
RPMI	KEGG_ARGININE_AND_PROLINE_METABOLISM Correlation	KEGG_Methionine_degradation_hsa_M00035 Dependency	0.128702	0.42574	1.42	0.0803	2790	0.224	0.3194	1.1	0.324	3977	1
RPMI	KEGG_ARGININE_AND_PROLINE_METABOLISM Correlation	KEGG_Methionine_salvage_pathway_hsa_M00034 Dependency	0.131424	-0.38137	-1.3	0.159	16724	0.262	0.40387	1.41	0.112	3420	0.409
RPMI	KEGG_ARGININE_AND_PROLINE_METABOLISM Correlation	KEGG_N_GLYCAN_BIOSYNTHESIS Dependency	0.350974	-0.32161	-1.06	0.371	13304	0.612	0.32024	1.06	0.333	4635	1
RPMI	KEGG_ARGININE_AND_PROLINE_METABOLISM Correlation	KEGG_NICOTINATE_AND_NICOTINAMIDE_METABOLISM Dependency	0.201436	0.22015	0.725	0.811	2415	1	-0.42881	-1.37	0.115	12163	0.169
RPMI	KEGG_ARGININE_AND_PROLINE_METABOLISM Correlation	KEGG_NITROGEN_METABOLISM Dependency	0.50127	-0.22894	-0.785	0.764	16651	1	-0.33729	-1.06	0.373	15049	0.514
RPMI	KEGG_ARGININE_AND_PROLINE_METABOLISM Correlation	KEGG_O_GLYCAN_BIOSYNTHESIS Dependency	0.609469	-0.18753	-0.642	0.944	11781	1	-0.31287	-0.985	0.45	15045	0.643
RPMI	KEGG_ARGININE_AND_PROLINE_METABOLISM Correlation	KEGG_ONE_CARBON_POOL_BY_FOLATE Dependency	0.0468397	0.49441	1.63	0.0376	2464	0.0915	0.44151	1.5	0.0621	1324	0.244
RPMI	KEGG_ARGININE_AND_PROLINE_METABOLISM Correlation	KEGG_OTHER_GLYCAN_DEGRADATION Dependency	0.349714	-0.31841	-1.08	0.34	12369	0.571	-0.3392	-1.08	0.36	14624	0.48
RPMI	KEGG_ARGININE_AND_PROLINE_METABOLISM Correlation	KEGG_OXIDATIVE_PHOSPHORYLATION Dependency	0.027256	0.53626	1.77	0.019	4977	0.0457	0.5047	1.63	0.0482	3004	0.15
RPMI	KEGG_ARGININE_AND_PROLINE_METABOLISM Correlation	KEGG_PANTOTHENATE_AND_COA_BIOSYNTHESIS Dependency	0.248737	0.39291	1.31	0.159	4847	0.346	-0.27904	-0.9	0.571	13018	0.81
RPMI	KEGG_ARGININE_AND_PROLINE_METABOLISM Correlation	KEGG_PENTOSE_AND_GLUCURONATE_INTERCONVERSIONS Dependency	0.639407	0.27971	0.92	0.52	4072	1	-0.2336	-0.737	0.83	12771	1
RPMI	KEGG_ARGININE_AND_PROLINE_METABOLISM Correlation	KEGG_PENTOSE_PHOSPHATE_PATHWAY Dependency	0.361452	0.22912	0.769	0.751	4155	1	-0.36218	-1.17	0.238	13091	0.353
RPMI	KEGG_ARGININE_AND_PROLINE_METABOLISM Correlation	KEGG_PHENYLALANINE_METABOLISM Dependency	0.335874	-0.2873	-0.979	0.447	16636	0.792	-0.35382	-1.15	0.269	14895	0.378
RPMI	KEGG_ARGININE_AND_PROLINE_METABOLISM Correlation	KEGG_PORPHYRIN_AND_CHLOROPHYLL_METABOLISM Dependency	0.211875	0.41575	1.37	0.12	4401	0.278	0.19571	0.642	0.904	3710	1
RPMI	KEGG_ARGININE_AND_PROLINE_METABOLISM Correlation	KEGG_PRIMARY_BILE_ACID_BIOSYNTHESIS Dependency	0.712605	-0.20761	-0.701	0.873	14763	1	0.26231	0.868	0.602	2830	1
RPMI	KEGG_ARGININE_AND_PROLINE_METABOLISM Correlation	KEGG_PROPANOATE_METABOLISM Dependency	0.128577	-0.3017	-1.02	0.392	15954	0.696	-0.44878	-1.45	0.0769	15113	0.125
RPMI	KEGG_ARGININE_AND_PROLINE_METABOLISM Correlation	KEGG_PURINE_METABOLISM Dependency	0.822222	0.19211	0.645	0.925	4894	1	-0.24561	-0.786	0.74	13517	1
RPMI	KEGG_ARGININE_AND_PROLINE_METABOLISM Correlation	KEGG_PYRIMIDINE_METABOLISM Dependency	0.689483	-0.24414	-0.832	0.717	14205	1	-0.25976	-0.816	0.664	12042	0.989
RPMI	KEGG_ARGININE_AND_PROLINE_METABOLISM Correlation	KEGG_PYRUVATE_METABOLISM Dependency	0.636846	-0.26334	-0.875	0.606	14671	1	0.25452	0.842	0.671	2287	1
RPMI	KEGG_ARGININE_AND_PROLINE_METABOLISM Correlation	KEGG_RETINOL_METABOLISM Dependency	0.572385	-0.23329	-0.782	0.711	14037	1	-0.30062	-0.959	0.479	12652	0.691
RPMI	KEGG_ARGININE_AND_PROLINE_METABOLISM Correlation	KEGG_RIBOFLAVIN_METABOLISM Dependency	0.282222	0.30123	1.01	0.407	4764	0.963	0.35777	1.18	0.216	1720	0.765
RPMI	KEGG_ARGININE_AND_PROLINE_METABOLISM Correlation	KEGG_SELENOAMINO_ACID_METABOLISM Dependency	0.132608	-0.33433	-1.15	0.268	16546	0.451	-0.45926	-1.47	0.0881	14953	0.115
RPMI	KEGG_ARGININE_AND_PROLINE_METABOLISM Correlation	KEGG_SPHINGOLIPID_METABOLISM Dependency	0.270344	0.34671	1.15	0.277	3780	0.611	-0.356	-1.14	0.264	11120	0.392
RPMI	KEGG_ARGININE_AND_PROLINE_METABOLISM Correlation	KEGG_STARCH_AND_SUCROSE_METABOLISM Dependency	0.409959	0.2943	0.982	0.441	4303	1	-0.32438	-1.04	0.383	12369	0.546
RPMI	KEGG_ARGININE_AND_PROLINE_METABOLISM Correlation	KEGG_STEROID_BIOSYNTHESIS Dependency	0.125071	0.43675	1.46	0.0725	1495	0.19	-0.30733	-0.969	0.455	13931	0.672
RPMI	KEGG_ARGININE_AND_PROLINE_METABOLISM Correlation	KEGG_STEROID_HORMONE_BIOSYNTHESIS Dependency	0.500948	0.25439	0.855	0.598	5797	1	-0.32298	-1.02	0.431	13287	0.581
RPMI	KEGG_ARGININE_AND_PROLINE_METABOLISM Correlation	KEGG_SULFUR_METABOLISM Dependency	0.00706289	0.32195	1.07	0.327	866	0.8	-0.62866	-1.98	0.00357	13707	0.0125
RPMI	KEGG_ARGININE_AND_PROLINE_METABOLISM Correlation	KEGG_TAURINE_AND_HYPOTAURINE_METABOLISM Dependency	0.157652	-0.30874	-1.04	0.417	15583	0.653	-0.43752	-1.4	0.0972	15685	0.151
RPMI	KEGG_ARGININE_AND_PROLINE_METABOLISM Correlation	KEGG_TERPENOID_BACKBONE_BIOSYNTHESIS Dependency	0.515021	-0.2079	-0.713	0.847	11471	1	-0.32278	-1.04	0.37	14997	0.546
RPMI	KEGG_ARGININE_AND_PROLINE_METABOLISM Correlation	KEGG_TRYPTOPHAN_METABOLISM Dependency	0.33318	0.30726	1.02	0.399	4318	0.935	-0.35168	-1.13	0.286	13872	0.405
RPMI	KEGG_ARGININE_AND_PROLINE_METABOLISM Correlation	KEGG_TYROSINE_METABOLISM Dependency	0.717787	-0.25279	-0.86	0.63	16636	1	0.21998	0.738	0.834	4450	1
RPMI	KEGG_ARGININE_AND_PROLINE_METABOLISM Correlation	KEGG_VALINE_LEUCINE_AND_ISOLEUCINE_BIOSYNTHESIS Dependency	0.00725675	0.55033	1.81	0.0158	3060	0.0378	0.67167	2.2	0.00471	83	0.0138
RPMI	KEGG_ARGININE_AND_PROLINE_METABOLISM Correlation	KEGG_VALINE_LEUCINE_AND_ISOLEUCINE_DEGRADATION Dependency	0.616664	0.2381	0.806	0.705	4318	1	-0.28264	-0.899	0.548	14528	0.812
RPMI	KEGG_ASCORBATE_AND_ALDARATE_METABOLISM Correlation	Core_Glycolysis Dependency	0.0301484	-0.52493	-1.75	0.0166	15337	0.0403	-0.41178	-1.29	0.164	12779	0.267
RPMI	KEGG_ASCORBATE_AND_ALDARATE_METABOLISM Correlation	KEGG_ALANINE_ASPARTATE_AND_GLUTAMATE_METABOLISM Dependency	0.0595794	0.49608	1.69	0.0316	3519	0.079	0.27849	0.935	0.52	225	1
RPMI	KEGG_ASCORBATE_AND_ALDARATE_METABOLISM Correlation	KEGG_ALPHA_LINOLENIC_ACID_METABOLISM Dependency	0.358859	-0.33702	-1.11	0.31	14153	0.528	-0.32622	-1.02	0.426	13421	0.662
RPMI	KEGG_ASCORBATE_AND_ALDARATE_METABOLISM Correlation	KEGG_AMINO_SUGAR_AND_NUCLEOTIDE_SUGAR_METABOLISM Dependency	0.0246783	-0.26693	-0.889	0.596	14770	1	0.59862	2.02	0.0126	761	0.0289
RPMI	KEGG_ASCORBATE_AND_ALDARATE_METABOLISM Correlation	KEGG_AMINOACYL_TRNA_BIOSYNTHESIS Dependency	0.0145894	-0.61071	-2.05	0.00742	13260	0.0083	-0.31755	-0.994	0.432	10860	0.714
RPMI	KEGG_ASCORBATE_AND_ALDARATE_METABOLISM Correlation	KEGG_ARACHIDONIC_ACID_METABOLISM Dependency	0.341321	-0.31264	-1.03	0.367	14153	0.683	-0.33936	-1.08	0.319	13543	0.55
RPMI	KEGG_ASCORBATE_AND_ALDARATE_METABOLISM Correlation	KEGG_ARGININE_AND_PROLINE_METABOLISM Dependency	0.688315	-0.21533	-0.71	0.838	14970	1	-0.27755	-0.89	0.584	12310	0.95
RPMI	KEGG_ASCORBATE_AND_ALDARATE_METABOLISM Correlation	KEGG_ASCORBATE_AND_ALDARATE_METABOLISM Dependency	0.799599	0.24883	0.84	0.667	1096	1	-0.16508	-0.525	0.998	2693	1
RPMI	KEGG_ASCORBATE_AND_ALDARATE_METABOLISM Correlation	KEGG_Aspartate_metabolism Dependency	0.63704	0.26959	0.9	0.531	1175	1	0.22524	0.769	0.796	309	1
RPMI	KEGG_ASCORBATE_AND_ALDARATE_METABOLISM Correlation	KEGG_BETA_ALANINE_METABOLISM Dependency	0.424466	0.28127	0.961	0.476	1096	1	-0.32751	-1.04	0.383	13619	0.624
RPMI	KEGG_ASCORBATE_AND_ALDARATE_METABOLISM Correlation	KEGG_BIOSYNTHESIS_OF_UNSATURATED_FATTY_ACIDS Dependency	0.876702	-0.22772	-0.75	0.806	15321	1	0.1818	0.607	0.961	2566	1
RPMI	KEGG_ASCORBATE_AND_ALDARATE_METABOLISM Correlation	KEGG_BUTANOATE_METABOLISM Dependency	0.830569	0.2204	0.751	0.788	1513	1	-0.21094	-0.678	0.878	15951	1
RPMI	KEGG_ASCORBATE_AND_ALDARATE_METABOLISM Correlation	KEGG_CITRATE_CYCLE_TCA_CYCLE Dependency	0.71461	0.17053	0.577	0.981	4816	1	0.27111	0.904	0.562	1290	1
RPMI	KEGG_ASCORBATE_AND_ALDARATE_METABOLISM Correlation	KEGG_CYSTEINE_AND_METHIONINE_METABOLISM Dependency	0.0465127	-0.36835	-1.24	0.19	15033	0.336	0.53456	1.75	0.0265	1768	0.0759
RPMI	KEGG_ASCORBATE_AND_ALDARATE_METABOLISM Correlation	KEGG_DRUG_METABOLISM_CYTOCHROME_P450 Dependency	0.991457	0.15884	0.536	0.985	1714	1	-0.11719	-0.367	0.998	10360	1
RPMI	KEGG_ASCORBATE_AND_ALDARATE_METABOLISM Correlation	KEGG_ETHER_LIPID_METABOLISM Dependency	0.69672	-0.20542	-0.686	0.87	11497	1	-0.27731	-0.882	0.581	13130	0.969
RPMI	KEGG_ASCORBATE_AND_ALDARATE_METABOLISM Correlation	KEGG_FATTY_ACID_METABOLISM Dependency	0.474309	-0.26115	-0.873	0.61	14038	1	0.3049	1.01	0.388	4357	1
RPMI	KEGG_ASCORBATE_AND_ALDARATE_METABOLISM Correlation	KEGG_FOLATE_BIOSYNTHESIS Dependency	0.0457007	0.43408	1.48	0.0793	1642	0.182	0.52233	1.75	0.0321	3064	0.0759
RPMI	KEGG_ASCORBATE_AND_ALDARATE_METABOLISM Correlation	KEGG_FRUCTOSE_AND_MANNOSE_METABOLISM Dependency	0.11932	-0.43817	-1.47	0.0705	14041	0.133	0.3089	1.03	0.388	1996	0.975
RPMI	KEGG_ASCORBATE_AND_ALDARATE_METABOLISM Correlation	KEGG_GALACTOSE_METABOLISM Dependency	0.17912	-0.41311	-1.39	0.112	12253	0.189	-0.31258	-0.985	0.447	13418	0.733
RPMI	KEGG_ASCORBATE_AND_ALDARATE_METABOLISM Correlation	KEGG_GLUTATHIONE_METABOLISM Dependency	0.590861	-0.29347	-0.981	0.441	14284	0.793	0.19307	0.656	0.895	1522	1
RPMI	KEGG_ASCORBATE_AND_ALDARATE_METABOLISM Correlation	KEGG_GLYCEROLIPID_METABOLISM Dependency	0.50193	0.24148	0.834	0.647	2039	1	-0.32702	-1.02	0.41	14153	0.662
RPMI	KEGG_ASCORBATE_AND_ALDARATE_METABOLISM Correlation	KEGG_GLYCEROPHOSPHOLIPID_METABOLISM Dependency	0.517514	0.24358	0.841	0.674	4221	1	-0.31671	-1	0.42	12194	0.703
RPMI	KEGG_ASCORBATE_AND_ALDARATE_METABOLISM Correlation	KEGG_GLYCINE_SERINE_AND_THREONINE_METABOLISM Dependency	0.167875	-0.40521	-1.36	0.112	11947	0.213	-0.3489	-1.1	0.335	12791	0.515
RPMI	KEGG_ASCORBATE_AND_ALDARATE_METABOLISM Correlation	KEGG_GLYCOLYSIS_GLUCONEOGENESIS Dependency	0.0676364	-0.48455	-1.62	0.036	14038	0.0704	-0.28879	-0.906	0.558	11261	0.91
RPMI	KEGG_ASCORBATE_AND_ALDARATE_METABOLISM Correlation	KEGG_GLYCOSAMINOGLYCAN_BIOSYNTHESIS_CHONDROITIN_SULFATE Dependency	0.468302	-0.20272	-0.67	0.904	15548	1	-0.3466	-1.08	0.316	12161	0.55
RPMI	KEGG_ASCORBATE_AND_ALDARATE_METABOLISM Correlation	KEGG_GLYCOSAMINOGLYCAN_BIOSYNTHESIS_HEPARAN_SULFATE Dependency	0.468422	0.28168	0.964	0.447	1551	1	-0.30212	-0.953	0.492	12161	0.804
RPMI	KEGG_ASCORBATE_AND_ALDARATE_METABOLISM Correlation	KEGG_GLYCOSAMINOGLYCAN_BIOSYNTHESIS_KERATAN_SULFATE Dependency	0.38021	0.29988	1.02	0.37	12466	0.912	0.30705	1.02	0.391	908	1
RPMI	KEGG_ASCORBATE_AND_ALDARATE_METABOLISM Correlation	KEGG_GLYCOSAMINOGLYCAN_DEGRADATION Dependency	0.200601	0.39387	1.33	0.131	2095	0.322	-0.3071	-0.984	0.428	13848	0.735
RPMI	KEGG_ASCORBATE_AND_ALDARATE_METABOLISM Correlation	KEGG_GLYCOSPHINGOLIPID_BIOSYNTHESIS_GANGLIO_SERIES Dependency	0.715748	-0.21941	-0.727	0.832	3902	1	-0.27117	-0.857	0.628	13730	1
RPMI	KEGG_ASCORBATE_AND_ALDARATE_METABOLISM Correlation	KEGG_GLYCOSPHINGOLIPID_BIOSYNTHESIS_GLOBO_SERIES Dependency	0.330359	0.27835	0.93	0.507	2578	1	0.36132	1.17	0.245	4759	0.618
RPMI	KEGG_ASCORBATE_AND_ALDARATE_METABOLISM Correlation	KEGG_GLYCOSPHINGOLIPID_BIOSYNTHESIS_LACTO_AND_NEOLACTO_SERIES Dependency	0.780132	0.15616	0.54	0.994	4736	1	0.24794	0.833	0.642	3531	1
RPMI	KEGG_ASCORBATE_AND_ALDARATE_METABOLISM Correlation	KEGG_GLYCOSYLPHOSPHATIDYLINOSITOL_GPI_ANCHOR_BIOSYNTHESIS Dependency	0.19972	-0.25957	-0.877	0.595	15297	1	0.40918	1.38	0.12	2915	0.29
RPMI	KEGG_ASCORBATE_AND_ALDARATE_METABOLISM Correlation	KEGG_GLYOXYLATE_AND_DICARBOXYLATE_METABOLISM Dependency	0.201639	-0.43141	-1.39	0.114	14171	0.189	-0.21814	-0.688	0.872	12448	1
RPMI	KEGG_ASCORBATE_AND_ALDARATE_METABOLISM Correlation	KEGG_HISTIDINE_METABOLISM Dependency	0.321986	-0.35821	-1.17	0.237	14366	0.433	-0.29696	-0.95	0.502	10432	0.811
RPMI	KEGG_ASCORBATE_AND_ALDARATE_METABOLISM Correlation	KEGG_INOSITOL_PHOSPHATE_METABOLISM Dependency	0.890406	-0.19729	-0.661	0.914	13753	1	0.2134	0.704	0.868	4056	1
RPMI	KEGG_ASCORBATE_AND_ALDARATE_METABOLISM Correlation	KEGG_LINOLEIC_ACID_METABOLISM Dependency	0.441537	-0.20053	-0.663	0.905	14153	1	-0.34792	-1.11	0.292	10245	0.5
RPMI	KEGG_ASCORBATE_AND_ALDARATE_METABOLISM Correlation	KEGG_LYSINE_DEGRADATION Dependency	0.0925331	-0.31208	-1.05	0.355	13804	0.641	-0.48491	-1.57	0.0532	9548	0.0885
RPMI	KEGG_ASCORBATE_AND_ALDARATE_METABOLISM Correlation	KEGG_Methionine_degradation_hsa_M00035 Dependency	0.0745262	-0.24537	-0.831	0.658	13793	1	0.48515	1.69	0.0395	649	0.0666
RPMI	KEGG_ASCORBATE_AND_ALDARATE_METABOLISM Correlation	KEGG_Methionine_salvage_pathway_hsa_M00034 Dependency	0.00506547	-0.42273	-1.42	0.0979	15033	0.167	0.70753	2.39	0.0026	1292	0.00158
RPMI	KEGG_ASCORBATE_AND_ALDARATE_METABOLISM Correlation	KEGG_N_GLYCAN_BIOSYNTHESIS Dependency	0.0516293	-0.26505	-0.889	0.588	11741	1	0.54235	1.77	0.027	4601	0.0702
RPMI	KEGG_ASCORBATE_AND_ALDARATE_METABOLISM Correlation	KEGG_NICOTINATE_AND_NICOTINAMIDE_METABOLISM Dependency	0.734972	0.24536	0.833	0.679	3803	1	-0.23213	-0.742	0.801	15191	1
RPMI	KEGG_ASCORBATE_AND_ALDARATE_METABOLISM Correlation	KEGG_NITROGEN_METABOLISM Dependency	0.54976	0.21799	0.741	0.818	4774	1	-0.30965	-0.99	0.414	15916	0.723
RPMI	KEGG_ASCORBATE_AND_ALDARATE_METABOLISM Correlation	KEGG_O_GLYCAN_BIOSYNTHESIS Dependency	0.487825	0.29143	0.989	0.449	5128	1	-0.28812	-0.928	0.534	12337	0.86
RPMI	KEGG_ASCORBATE_AND_ALDARATE_METABOLISM Correlation	KEGG_ONE_CARBON_POOL_BY_FOLATE Dependency	0.0527556	-0.31906	-1.08	0.326	14766	0.584	0.52602	1.79	0.0287	301	0.0662
RPMI	KEGG_ASCORBATE_AND_ALDARATE_METABOLISM Correlation	KEGG_OTHER_GLYCAN_DEGRADATION Dependency	0.470702	-0.32967	-1.1	0.312	13697	0.546	-0.1856	-0.583	0.958	12765	1
RPMI	KEGG_ASCORBATE_AND_ALDARATE_METABOLISM Correlation	KEGG_OXIDATIVE_PHOSPHORYLATION Dependency	0.122367	0.18325	0.63	0.949	3637	1	0.43279	1.46	0.0654	3655	0.219
RPMI	KEGG_ASCORBATE_AND_ALDARATE_METABOLISM Correlation	KEGG_PANTOTHENATE_AND_COA_BIOSYNTHESIS Dependency	0.155097	0.39165	1.34	0.133	929	0.31	0.37861	1.25	0.186	1349	0.468
RPMI	KEGG_ASCORBATE_AND_ALDARATE_METABOLISM Correlation	KEGG_PENTOSE_AND_GLUCURONATE_INTERCONVERSIONS Dependency	0.499174	0.25084	0.854	0.613	5426	1	0.30317	1.01	0.421	4176	1
RPMI	KEGG_ASCORBATE_AND_ALDARATE_METABOLISM Correlation	KEGG_PENTOSE_PHOSPHATE_PATHWAY Dependency	0.206523	-0.32595	-1.06	0.365	14284	0.622	0.40563	1.32	0.144	2374	0.365
RPMI	KEGG_ASCORBATE_AND_ALDARATE_METABOLISM Correlation	KEGG_PHENYLALANINE_METABOLISM Dependency	0.029639	-0.26387	-0.889	0.592	14824	1	-0.62806	-1.97	0.0152	14217	0.015
RPMI	KEGG_ASCORBATE_AND_ALDARATE_METABOLISM Correlation	KEGG_PORPHYRIN_AND_CHLOROPHYLL_METABOLISM Dependency	0.564224	0.28932	0.998	0.449	4458	0.976	0.23331	0.765	0.759	4176	1
RPMI	KEGG_ASCORBATE_AND_ALDARATE_METABOLISM Correlation	KEGG_PRIMARY_BILE_ACID_BIOSYNTHESIS Dependency	0.204112	0.39663	1.35	0.125	1843	0.299	0.2762	0.906	0.556	1523	1
RPMI	KEGG_ASCORBATE_AND_ALDARATE_METABOLISM Correlation	KEGG_PROPANOATE_METABOLISM Dependency	0.37636	-0.29489	-0.977	0.447	16506	0.803	-0.34212	-1.08	0.325	13801	0.55
RPMI	KEGG_ASCORBATE_AND_ALDARATE_METABOLISM Correlation	KEGG_PURINE_METABOLISM Dependency	0.734553	-0.16725	-0.556	0.984	13904	1	0.26685	0.882	0.586	4029	1
RPMI	KEGG_ASCORBATE_AND_ALDARATE_METABOLISM Correlation	KEGG_PYRIMIDINE_METABOLISM Dependency	0.747089	-0.23045	-0.765	0.781	15154	1	0.24491	0.809	0.716	1832	1
RPMI	KEGG_ASCORBATE_AND_ALDARATE_METABOLISM Correlation	KEGG_PYRUVATE_METABOLISM Dependency	0.322325	-0.33492	-1.12	0.304	14366	0.51	-0.34484	-1.09	0.343	14164	0.533
RPMI	KEGG_ASCORBATE_AND_ALDARATE_METABOLISM Correlation	KEGG_RETINOL_METABOLISM Dependency	0.841831	-0.16156	-0.538	0.985	14527	1	-0.24312	-0.779	0.735	13598	1
RPMI	KEGG_ASCORBATE_AND_ALDARATE_METABOLISM Correlation	KEGG_RIBOFLAVIN_METABOLISM Dependency	0.173194	0.35167	1.21	0.215	243	0.49	0.40104	1.33	0.145	1510	0.35
RPMI	KEGG_ASCORBATE_AND_ALDARATE_METABOLISM Correlation	KEGG_SELENOAMINO_ACID_METABOLISM Dependency	0.019953	-0.52624	-1.8	0.0104	15974	0.0314	-0.37474	-1.17	0.245	15157	0.41
RPMI	KEGG_ASCORBATE_AND_ALDARATE_METABOLISM Correlation	KEGG_SPHINGOLIPID_METABOLISM Dependency	0.583781	0.26003	0.855	0.605	6024	1	-0.28215	-0.908	0.564	13643	0.906
RPMI	KEGG_ASCORBATE_AND_ALDARATE_METABOLISM Correlation	KEGG_STARCH_AND_SUCROSE_METABOLISM Dependency	0.707644	0.26567	0.894	0.573	1490	1	0.19128	0.63	0.925	133	1
RPMI	KEGG_ASCORBATE_AND_ALDARATE_METABOLISM Correlation	KEGG_STEROID_BIOSYNTHESIS Dependency	0.32656	0.32427	1.09	0.315	1473	0.727	-0.34641	-1.09	0.339	11342	0.533
RPMI	KEGG_ASCORBATE_AND_ALDARATE_METABOLISM Correlation	KEGG_STEROID_HORMONE_BIOSYNTHESIS Dependency	0.61692	0.2758	0.957	0.477	1773	1	-0.21615	-0.688	0.873	13662	1
RPMI	KEGG_ASCORBATE_AND_ALDARATE_METABOLISM Correlation	KEGG_SULFUR_METABOLISM Dependency	0.0327447	-0.501	-1.67	0.029	15548	0.0571	-0.50457	-1.64	0.0376	13991	0.0659
RPMI	KEGG_ASCORBATE_AND_ALDARATE_METABOLISM Correlation	KEGG_TAURINE_AND_HYPOTAURINE_METABOLISM Dependency	0.101072	-0.33856	-1.13	0.264	16936	0.493	-0.51039	-1.61	0.0625	14432	0.0756
RPMI	KEGG_ASCORBATE_AND_ALDARATE_METABOLISM Correlation	KEGG_TERPENOID_BACKBONE_BIOSYNTHESIS Dependency	0.201149	0.38218	1.31	0.143	2893	0.347	0.32744	1.06	0.339	1139	0.888
RPMI	KEGG_ASCORBATE_AND_ALDARATE_METABOLISM Correlation	KEGG_TRYPTOPHAN_METABOLISM Dependency	0.760854	0.25335	0.867	0.628	3702	1	-0.18348	-0.578	0.965	10375	1
RPMI	KEGG_ASCORBATE_AND_ALDARATE_METABOLISM Correlation	KEGG_TYROSINE_METABOLISM Dependency	0.736083	-0.24012	-0.802	0.711	14038	1	-0.24057	-0.756	0.763	11261	1
RPMI	KEGG_ASCORBATE_AND_ALDARATE_METABOLISM Correlation	KEGG_VALINE_LEUCINE_AND_ISOLEUCINE_BIOSYNTHESIS Dependency	0.0398151	-0.4624	-1.52	0.0655	16001	0.108	-0.53211	-1.71	0.0286	11822	0.0476
RPMI	KEGG_ASCORBATE_AND_ALDARATE_METABOLISM Correlation	KEGG_VALINE_LEUCINE_AND_ISOLEUCINE_DEGRADATION Dependency	0.79059	0.23167	0.788	0.733	1513	1	-0.21778	-0.689	0.858	11903	1
RPMI	KEGG_Aspartate_metabolism Correlation	Core_Glycolysis Dependency	0.136938	-0.41754	-1.46	0.0814	16537	0.141	-0.29844	-1.01	0.431	17142	0.693
RPMI	KEGG_Aspartate_metabolism Correlation	KEGG_ALANINE_ASPARTATE_AND_GLUTAMATE_METABOLISM Dependency	0.0720602	0.49739	1.6	0.0401	1803	0.109	-0.31876	-1.05	0.355	14937	0.616
RPMI	KEGG_Aspartate_metabolism Correlation	KEGG_ALPHA_LINOLENIC_ACID_METABOLISM Dependency	0.279055	-0.31822	-1.07	0.319	15609	0.572	0.35131	1.17	0.248	4385	0.59
RPMI	KEGG_Aspartate_metabolism Correlation	KEGG_AMINO_SUGAR_AND_NUCLEOTIDE_SUGAR_METABOLISM Dependency	0.215926	-0.2947	-1.03	0.392	15657	0.649	0.38641	1.3	0.149	4325	0.365
RPMI	KEGG_Aspartate_metabolism Correlation	KEGG_AMINOACYL_TRNA_BIOSYNTHESIS Dependency	0.136329	-0.43247	-1.47	0.0816	14233	0.136	0.30121	1.03	0.414	5208	0.95
RPMI	KEGG_Aspartate_metabolism Correlation	KEGG_ARACHIDONIC_ACID_METABOLISM Dependency	0.447796	-0.3221	-1.11	0.292	14643	0.501	-0.17548	-0.599	0.96	14269	1
RPMI	KEGG_Aspartate_metabolism Correlation	KEGG_ARGININE_AND_PROLINE_METABOLISM Dependency	0.784071	-0.21045	-0.746	0.812	12703	1	-0.23844	-0.788	0.758	14301	1
RPMI	KEGG_Aspartate_metabolism Correlation	KEGG_ASCORBATE_AND_ALDARATE_METABOLISM Dependency	0.410936	-0.32409	-1.11	0.295	15320	0.501	-0.25464	-0.828	0.677	13160	1
RPMI	KEGG_Aspartate_metabolism Correlation	KEGG_Aspartate_metabolism Dependency	0.173196	0.42511	1.38	0.108	3296	0.272	-0.29878	-0.994	0.437	14221	0.73
RPMI	KEGG_Aspartate_metabolism Correlation	KEGG_BETA_ALANINE_METABOLISM Dependency	0.695038	-0.25973	-0.88	0.58	12903	1	-0.2054	-0.694	0.867	17824	1
RPMI	KEGG_Aspartate_metabolism Correlation	KEGG_BIOSYNTHESIS_OF_UNSATURATED_FATTY_ACIDS Dependency	0.123848	0.40783	1.33	0.137	5966	0.327	0.41279	1.37	0.113	2359	0.277
RPMI	KEGG_Aspartate_metabolism Correlation	KEGG_BUTANOATE_METABOLISM Dependency	0.423273	-0.22423	-0.775	0.776	12397	1	-0.34771	-1.13	0.291	13876	0.474
RPMI	KEGG_Aspartate_metabolism Correlation	KEGG_CITRATE_CYCLE_TCA_CYCLE Dependency	0.85814	-0.20637	-0.721	0.82	15212	1	0.1994	0.674	0.9	4623	1
RPMI	KEGG_Aspartate_metabolism Correlation	KEGG_CYSTEINE_AND_METHIONINE_METABOLISM Dependency	0.885945	-0.20316	-0.686	0.879	16083	1	0.2005	0.674	0.893	4908	1
RPMI	KEGG_Aspartate_metabolism Correlation	KEGG_DRUG_METABOLISM_CYTOCHROME_P450 Dependency	0.877291	0.19093	0.625	0.954	4693	1	-0.21675	-0.728	0.812	14714	1
RPMI	KEGG_Aspartate_metabolism Correlation	KEGG_ETHER_LIPID_METABOLISM Dependency	0.797794	-0.24728	-0.819	0.669	14241	1	-0.15813	-0.516	0.988	12780	1
RPMI	KEGG_Aspartate_metabolism Correlation	KEGG_FATTY_ACID_METABOLISM Dependency	0.496217	-0.23352	-0.792	0.741	15426	1	0.30138	1.04	0.373	5254	0.919
RPMI	KEGG_Aspartate_metabolism Correlation	KEGG_FOLATE_BIOSYNTHESIS Dependency	0.855241	0.1994	0.635	0.92	3576	1	0.22645	0.765	0.799	4224	1
RPMI	KEGG_Aspartate_metabolism Correlation	KEGG_FRUCTOSE_AND_MANNOSE_METABOLISM Dependency	0.798058	-0.23424	-0.808	0.695	13724	1	-0.19055	-0.644	0.937	17902	1
RPMI	KEGG_Aspartate_metabolism Correlation	KEGG_GALACTOSE_METABOLISM Dependency	0.176499	-0.38326	-1.31	0.137	16537	0.249	-0.35532	-1.17	0.248	13701	0.416
RPMI	KEGG_Aspartate_metabolism Correlation	KEGG_GLUTATHIONE_METABOLISM Dependency	0.765048	-0.23197	-0.797	0.739	12753	1	-0.22569	-0.768	0.793	15836	1
RPMI	KEGG_Aspartate_metabolism Correlation	KEGG_GLYCEROLIPID_METABOLISM Dependency	0.590831	0.27176	0.885	0.601	3634	1	0.25667	0.883	0.581	4939	1
RPMI	KEGG_Aspartate_metabolism Correlation	KEGG_GLYCEROPHOSPHOLIPID_METABOLISM Dependency	0.691303	0.28047	0.925	0.544	2806	1	-0.19057	-0.629	0.948	12780	1
RPMI	KEGG_Aspartate_metabolism Correlation	KEGG_GLYCINE_SERINE_AND_THREONINE_METABOLISM Dependency	0.819278	0.22449	0.738	0.806	5210	1	-0.21183	-0.721	0.833	14681	1
RPMI	KEGG_Aspartate_metabolism Correlation	KEGG_GLYCOLYSIS_GLUCONEOGENESIS Dependency	0.621619	-0.27335	-0.937	0.488	15426	0.867	-0.21155	-0.703	0.856	15020	1
RPMI	KEGG_Aspartate_metabolism Correlation	KEGG_GLYCOSAMINOGLYCAN_BIOSYNTHESIS_CHONDROITIN_SULFATE Dependency	0.595278	-0.22837	-0.776	0.773	15100	1	-0.28596	-0.945	0.484	17830	0.844
RPMI	KEGG_Aspartate_metabolism Correlation	KEGG_GLYCOSAMINOGLYCAN_BIOSYNTHESIS_HEPARAN_SULFATE Dependency	0.730677	-0.20676	-0.71	0.864	12958	1	0.26212	0.882	0.633	2474	1
RPMI	KEGG_Aspartate_metabolism Correlation	KEGG_GLYCOSAMINOGLYCAN_BIOSYNTHESIS_KERATAN_SULFATE Dependency	0.127024	-0.28865	-0.979	0.434	16973	0.765	-0.43334	-1.45	0.0744	16993	0.145
RPMI	KEGG_Aspartate_metabolism Correlation	KEGG_GLYCOSAMINOGLYCAN_DEGRADATION Dependency	0.157244	0.40021	1.32	0.139	4569	0.34	0.36971	1.24	0.181	2361	0.458
RPMI	KEGG_Aspartate_metabolism Correlation	KEGG_GLYCOSPHINGOLIPID_BIOSYNTHESIS_GANGLIO_SERIES Dependency	0.0805261	-0.4153	-1.44	0.0706	13482	0.153	-0.43279	-1.45	0.0937	13974	0.145
RPMI	KEGG_Aspartate_metabolism Correlation	KEGG_GLYCOSPHINGOLIPID_BIOSYNTHESIS_GLOBO_SERIES Dependency	0.0697529	-0.39671	-1.35	0.121	13482	0.212	-0.48479	-1.61	0.049	17190	0.0722
RPMI	KEGG_Aspartate_metabolism Correlation	KEGG_GLYCOSPHINGOLIPID_BIOSYNTHESIS_LACTO_AND_NEOLACTO_SERIES Dependency	0.350442	-0.25444	-0.875	0.609	15046	1	-0.3406	-1.16	0.246	14254	0.43
RPMI	KEGG_Aspartate_metabolism Correlation	KEGG_GLYCOSYLPHOSPHATIDYLINOSITOL_GPI_ANCHOR_BIOSYNTHESIS Dependency	0.124431	0.26413	0.87	0.601	4121	1	-0.43647	-1.48	0.0694	14179	0.128
RPMI	KEGG_Aspartate_metabolism Correlation	KEGG_GLYOXYLATE_AND_DICARBOXYLATE_METABOLISM Dependency	0.113771	-0.44648	-1.54	0.0628	16029	0.104	0.25236	0.855	0.604	3354	1
RPMI	KEGG_Aspartate_metabolism Correlation	KEGG_HISTIDINE_METABOLISM Dependency	0.27662	-0.3474	-1.18	0.227	12261	0.391	-0.31929	-1.06	0.354	16183	0.597
RPMI	KEGG_Aspartate_metabolism Correlation	KEGG_INOSITOL_PHOSPHATE_METABOLISM Dependency	0.325605	-0.16543	-0.566	0.986	12710	1	-0.37518	-1.26	0.195	14668	0.301
RPMI	KEGG_Aspartate_metabolism Correlation	KEGG_LIMONENE_AND_PINENE_DEGRADATION Dependency	0.19096	-0.34862	-1.16	0.239	15426	0.419	-0.3674	-1.26	0.159	13876	0.301
RPMI	KEGG_Aspartate_metabolism Correlation	KEGG_LINOLEIC_ACID_METABOLISM Dependency	0.650655	-0.2627	-0.917	0.52	17422	0.922	-0.20725	-0.691	0.869	12943	1
RPMI	KEGG_Aspartate_metabolism Correlation	KEGG_LYSINE_DEGRADATION Dependency	0.78715	-0.20111	-0.699	0.874	15096	1	0.24142	0.818	0.716	5254	1
RPMI	KEGG_Aspartate_metabolism Correlation	KEGG_Methionine_degradation_hsa_M00035 Dependency	0.134679	-0.44081	-1.51	0.0766	7842	0.117	0.27143	0.916	0.557	4775	1
RPMI	KEGG_Aspartate_metabolism Correlation	KEGG_Methionine_salvage_pathway_hsa_M00034 Dependency	0.526653	0.30529	1	0.433	4084	1	0.25048	0.83	0.672	5638	1
RPMI	KEGG_Aspartate_metabolism Correlation	KEGG_N_GLYCAN_BIOSYNTHESIS Dependency	0.446477	-0.33611	-1.14	0.292	13047	0.449	-0.18226	-0.611	0.948	15073	1
RPMI	KEGG_Aspartate_metabolism Correlation	KEGG_NICOTINATE_AND_NICOTINAMIDE_METABOLISM Dependency	0.395066	0.34183	1.12	0.291	743	0.697	0.25599	0.869	0.615	3633	1
RPMI	KEGG_Aspartate_metabolism Correlation	KEGG_NITROGEN_METABOLISM Dependency	0.183813	-0.33988	-1.18	0.251	15701	0.391	-0.38609	-1.29	0.145	17841	0.269
RPMI	KEGG_Aspartate_metabolism Correlation	KEGG_O_GLYCAN_BIOSYNTHESIS Dependency	0.11354	0.4358	1.47	0.0632	4065	0.189	-0.2728	-0.913	0.558	17451	0.921
RPMI	KEGG_Aspartate_metabolism Correlation	KEGG_ONE_CARBON_POOL_BY_FOLATE Dependency	0.0396986	-0.52669	-1.79	0.0207	14740	0.037	0.28433	0.954	0.483	4167	1
RPMI	KEGG_Aspartate_metabolism Correlation	KEGG_OTHER_GLYCAN_DEGRADATION Dependency	0.0506936	0.27701	0.921	0.538	5369	1	0.50166	1.71	0.0266	4239	0.0676
RPMI	KEGG_Aspartate_metabolism Correlation	KEGG_OXIDATIVE_PHOSPHORYLATION Dependency	0.618691	-0.20162	-0.701	0.905	12464	1	0.28481	0.958	0.47	4171	1
RPMI	KEGG_Aspartate_metabolism Correlation	KEGG_PANTOTHENATE_AND_COA_BIOSYNTHESIS Dependency	0.172442	0.33706	1.1	0.294	3222	0.748	-0.40309	-1.36	0.122	16002	0.205
RPMI	KEGG_Aspartate_metabolism Correlation	KEGG_PENTOSE_AND_GLUCURONATE_INTERCONVERSIONS Dependency	0.479311	0.31143	1.03	0.381	3665	0.934	0.25396	0.844	0.646	3294	1
RPMI	KEGG_Aspartate_metabolism Correlation	KEGG_PENTOSE_PHOSPHATE_PATHWAY Dependency	0.187467	0.4044	1.36	0.107	6164	0.292	0.23293	0.783	0.756	6867	1
RPMI	KEGG_Aspartate_metabolism Correlation	KEGG_PHENYLALANINE_METABOLISM Dependency	0.294397	0.33943	1.1	0.3	4724	0.748	-0.32184	-1.1	0.289	14221	0.525
RPMI	KEGG_Aspartate_metabolism Correlation	KEGG_PORPHYRIN_AND_CHLOROPHYLL_METABOLISM Dependency	0.706471	-0.2325	-0.782	0.711	14172	1	-0.24297	-0.804	0.702	13637	1
RPMI	KEGG_Aspartate_metabolism Correlation	KEGG_PRIMARY_BILE_ACID_BIOSYNTHESIS Dependency	0.157611	0.43649	1.43	0.0926	2485	0.221	0.27464	0.928	0.529	1672	1
RPMI	KEGG_Aspartate_metabolism Correlation	KEGG_PROPANOATE_METABOLISM Dependency	0.686395	-0.24659	-0.831	0.678	15426	1	-0.23825	-0.802	0.695	17436	1
RPMI	KEGG_Aspartate_metabolism Correlation	KEGG_PURINE_METABOLISM Dependency	0.537531	0.26763	0.873	0.614	3074	1	0.2769	0.954	0.478	1998	1
RPMI	KEGG_Aspartate_metabolism Correlation	KEGG_PYRIMIDINE_METABOLISM Dependency	0.335652	0.16185	0.529	0.992	2842	1	0.34939	1.19	0.202	2332	0.549
RPMI	KEGG_Aspartate_metabolism Correlation	KEGG_PYRUVATE_METABOLISM Dependency	0.630577	0.18056	0.576	0.962	5606	1	-0.28319	-0.965	0.469	15020	0.797
RPMI	KEGG_Aspartate_metabolism Correlation	KEGG_RETINOL_METABOLISM Dependency	0.736576	-0.24168	-0.824	0.693	13649	1	-0.2238	-0.756	0.786	13938	1
RPMI	KEGG_Aspartate_metabolism Correlation	KEGG_RIBOFLAVIN_METABOLISM Dependency	0.29459	0.33916	1.12	0.306	6676	0.697	0.32625	1.1	0.284	7798	0.758
RPMI	KEGG_Aspartate_metabolism Correlation	KEGG_SELENOAMINO_ACID_METABOLISM Dependency	0.0949919	-0.45963	-1.57	0.0594	12058	0.0928	-0.35721	-1.17	0.237	14324	0.416
RPMI	KEGG_Aspartate_metabolism Correlation	KEGG_SPHINGOLIPID_METABOLISM Dependency	0.532779	0.26781	0.891	0.591	4519	1	-0.29128	-0.96	0.485	15281	0.809
RPMI	KEGG_Aspartate_metabolism Correlation	KEGG_STARCH_AND_SUCROSE_METABOLISM Dependency	0.585747	0.28843	0.95	0.49	2090	1	-0.24157	-0.796	0.728	13701	1
RPMI	KEGG_Aspartate_metabolism Correlation	KEGG_STEROID_BIOSYNTHESIS Dependency	0.147902	0.42047	1.36	0.113	3220	0.292	0.35237	1.22	0.214	5354	0.493
RPMI	KEGG_Aspartate_metabolism Correlation	KEGG_STEROID_HORMONE_BIOSYNTHESIS Dependency	0.589357	0.31135	1.01	0.428	3665	0.994	-0.1815	-0.623	0.946	13192	1
RPMI	KEGG_Aspartate_metabolism Correlation	KEGG_SULFUR_METABOLISM Dependency	0.0885765	-0.27701	-0.934	0.51	15512	0.876	-0.47102	-1.58	0.0485	14720	0.0826
RPMI	KEGG_Aspartate_metabolism Correlation	KEGG_TAURINE_AND_HYPOTAURINE_METABOLISM Dependency	0.0375725	-0.36452	-1.25	0.165	14029	0.309	-0.53677	-1.8	0.0212	14324	0.0291
RPMI	KEGG_Aspartate_metabolism Correlation	KEGG_TERPENOID_BACKBONE_BIOSYNTHESIS Dependency	0.0466459	-0.50834	-1.75	0.0239	15803	0.0443	0.17584	0.603	0.966	2243	1
RPMI	KEGG_Aspartate_metabolism Correlation	KEGG_TRYPTOPHAN_METABOLISM Dependency	0.492414	0.29095	0.951	0.476	5828	1	0.28189	0.959	0.51	5254	1
RPMI	KEGG_Aspartate_metabolism Correlation	KEGG_TYROSINE_METABOLISM Dependency	0.536345	0.19562	0.643	0.929	4724	1	0.30528	1.04	0.377	2417	0.919
RPMI	KEGG_Aspartate_metabolism Correlation	KEGG_VALINE_LEUCINE_AND_ISOLEUCINE_BIOSYNTHESIS Dependency	0.279856	-0.28078	-0.959	0.483	15515	0.812	-0.37874	-1.26	0.197	11932	0.301
RPMI	KEGG_Aspartate_metabolism Correlation	KEGG_VALINE_LEUCINE_AND_ISOLEUCINE_DEGRADATION Dependency	0.507523	0.32941	1.07	0.351	2056	0.829	0.18733	0.636	0.916	5691	1
RPMI	KEGG_BETA_ALANINE_METABOLISM Correlation	Core_Glycolysis Dependency	0.174216	0.43873	1.43	0.0968	4723	0.129	-0.21625	-0.677	0.87	10927	1
RPMI	KEGG_BETA_ALANINE_METABOLISM Correlation	KEGG_ALANINE_ASPARTATE_AND_GLUTAMATE_METABOLISM Dependency	0.176621	0.4207	1.35	0.134	5212	0.176	0.3486	1.15	0.259	2481	0.554
RPMI	KEGG_BETA_ALANINE_METABOLISM Correlation	KEGG_ALPHA_LINOLENIC_ACID_METABOLISM Dependency	0.594029	0.28322	0.97	0.458	6131	0.643	-0.22121	-0.681	0.845	10951	1
RPMI	KEGG_BETA_ALANINE_METABOLISM Correlation	KEGG_AMINO_SUGAR_AND_NUCLEOTIDE_SUGAR_METABOLISM Dependency	0.028885	0.42536	1.39	0.121	5844	0.151	0.53891	1.8	0.0164	3125	0.0525
RPMI	KEGG_BETA_ALANINE_METABOLISM Correlation	KEGG_AMINOACYL_TRNA_BIOSYNTHESIS Dependency	0.0668656	0.41779	1.38	0.103	4733	0.157	0.48854	1.64	0.0495	3101	0.093
RPMI	KEGG_BETA_ALANINE_METABOLISM Correlation	KEGG_ARACHIDONIC_ACID_METABOLISM Dependency	0.468898	0.2694	0.909	0.553	6182	0.762	-0.32504	-1.02	0.407	13727	0.753
RPMI	KEGG_BETA_ALANINE_METABOLISM Correlation	KEGG_ARGININE_AND_PROLINE_METABOLISM Dependency	0.761337	-0.19856	-0.69	0.873	15848	1	-0.26107	-0.832	0.675	12432	1
RPMI	KEGG_BETA_ALANINE_METABOLISM Correlation	KEGG_ASCORBATE_AND_ALDARATE_METABOLISM Dependency	0.881191	0.20524	0.69	0.865	3829	1	0.19975	0.64	0.898	2893	1
RPMI	KEGG_BETA_ALANINE_METABOLISM Correlation	KEGG_Aspartate_metabolism Dependency	0.367718	0.33055	1.11	0.319	4057	0.416	0.27966	0.975	0.434	2759	0.897
RPMI	KEGG_BETA_ALANINE_METABOLISM Correlation	KEGG_BETA_ALANINE_METABOLISM Dependency	0.439256	0.34792	1.13	0.282	4920	0.389	-0.15149	-0.466	0.993	10877	1
RPMI	KEGG_BETA_ALANINE_METABOLISM Correlation	KEGG_BIOSYNTHESIS_OF_UNSATURATED_FATTY_ACIDS Dependency	0.254421	0.39381	1.32	0.152	5901	0.197	0.23048	0.767	0.78	3220	1
RPMI	KEGG_BETA_ALANINE_METABOLISM Correlation	KEGG_BUTANOATE_METABOLISM Dependency	0.655648	0.2555	0.864	0.612	5084	0.855	-0.25243	-0.794	0.706	9306	1
RPMI	KEGG_BETA_ALANINE_METABOLISM Correlation	KEGG_CITRATE_CYCLE_TCA_CYCLE Dependency	0.360265	0.20645	0.693	0.858	4727	1	0.34379	1.17	0.228	2444	0.519
RPMI	KEGG_BETA_ALANINE_METABOLISM Correlation	KEGG_CYSTEINE_AND_METHIONINE_METABOLISM Dependency	0.305564	-0.23921	-0.805	0.669	13634	1	0.37148	1.23	0.198	2717	0.425
RPMI	KEGG_BETA_ALANINE_METABOLISM Correlation	KEGG_DRUG_METABOLISM_CYTOCHROME_P450 Dependency	0.723098	0.22386	0.739	0.807	3847	1	0.24771	0.843	0.655	1778	1
RPMI	KEGG_BETA_ALANINE_METABOLISM Correlation	KEGG_ETHER_LIPID_METABOLISM Dependency	0.529285	-0.19502	-0.653	0.917	15887	1	-0.33534	-1.04	0.372	14626	0.711
RPMI	KEGG_BETA_ALANINE_METABOLISM Correlation	KEGG_FATTY_ACID_METABOLISM Dependency	0.595887	0.27917	0.918	0.534	3975	0.744	-0.26813	-0.83	0.674	13124	1
RPMI	KEGG_BETA_ALANINE_METABOLISM Correlation	KEGG_FOLATE_BIOSYNTHESIS Dependency	0.0930758	0.44876	1.46	0.0916	2946	0.115	0.42417	1.47	0.0946	2100	0.179
RPMI	KEGG_BETA_ALANINE_METABOLISM Correlation	KEGG_FRUCTOSE_AND_MANNOSE_METABOLISM Dependency	0.708099	-0.25129	-0.871	0.612	15855	1	0.22267	0.739	0.84	3541	1
RPMI	KEGG_BETA_ALANINE_METABOLISM Correlation	KEGG_GALACTOSE_METABOLISM Dependency	0.590188	-0.22544	-0.772	0.761	13780	1	-0.29991	-0.955	0.482	13004	0.913
RPMI	KEGG_BETA_ALANINE_METABOLISM Correlation	KEGG_GLUTATHIONE_METABOLISM Dependency	0.498695	0.2589	0.859	0.618	5435	0.866	0.30021	0.997	0.418	1334	0.902
RPMI	KEGG_BETA_ALANINE_METABOLISM Correlation	KEGG_GLYCEROLIPID_METABOLISM Dependency	0.489002	0.20891	0.691	0.864	5359	1	-0.34369	-1.07	0.341	10932	0.648
RPMI	KEGG_BETA_ALANINE_METABOLISM Correlation	KEGG_GLYCEROPHOSPHOLIPID_METABOLISM Dependency	0.540103	0.26943	0.894	0.569	6131	0.793	-0.29693	-0.928	0.514	10898	0.98
RPMI	KEGG_BETA_ALANINE_METABOLISM Correlation	KEGG_GLYCINE_SERINE_AND_THREONINE_METABOLISM Dependency	0.0549764	-0.49585	-1.69	0.0421	14894	0.119	-0.46357	-1.44	0.0792	11967	0.168
RPMI	KEGG_BETA_ALANINE_METABOLISM Correlation	KEGG_GLYCOLYSIS_GLUCONEOGENESIS Dependency	0.825098	0.19363	0.645	0.911	3111	1	-0.2513	-0.789	0.754	10927	1
RPMI	KEGG_BETA_ALANINE_METABOLISM Correlation	KEGG_GLYCOSAMINOGLYCAN_BIOSYNTHESIS_CHONDROITIN_SULFATE Dependency	0.224128	-0.38196	-1.32	0.132	15489	0.509	-0.25028	-0.782	0.742	13753	1
RPMI	KEGG_BETA_ALANINE_METABOLISM Correlation	KEGG_GLYCOSAMINOGLYCAN_BIOSYNTHESIS_HEPARAN_SULFATE Dependency	0.443284	0.31768	1.07	0.33	2016	0.473	-0.25768	-0.809	0.675	11183	1
RPMI	KEGG_BETA_ALANINE_METABOLISM Correlation	KEGG_GLYCOSAMINOGLYCAN_BIOSYNTHESIS_KERATAN_SULFATE Dependency	0.282478	0.33397	1.12	0.285	1825	0.403	-0.36307	-1.12	0.28	14262	0.549
RPMI	KEGG_BETA_ALANINE_METABOLISM Correlation	KEGG_GLYCOSAMINOGLYCAN_DEGRADATION Dependency	0.166975	0.41954	1.42	0.0929	5415	0.134	-0.23146	-0.734	0.824	11249	1
RPMI	KEGG_BETA_ALANINE_METABOLISM Correlation	KEGG_GLYCOSPHINGOLIPID_BIOSYNTHESIS_GANGLIO_SERIES Dependency	0.248097	-0.24089	-0.837	0.695	13132	1	0.39112	1.28	0.151	1438	0.356
RPMI	KEGG_BETA_ALANINE_METABOLISM Correlation	KEGG_GLYCOSPHINGOLIPID_BIOSYNTHESIS_GLOBO_SERIES Dependency	0.264515	-0.38804	-1.3	0.156	13357	0.547	0.21259	0.682	0.869	237	1
RPMI	KEGG_BETA_ALANINE_METABOLISM Correlation	KEGG_GLYCOSPHINGOLIPID_BIOSYNTHESIS_LACTO_AND_NEOLACTO_SERIES Dependency	0.443311	-0.23125	-0.806	0.748	13311	1	0.33223	1.08	0.315	2883	0.702
RPMI	KEGG_BETA_ALANINE_METABOLISM Correlation	KEGG_GLYCOSYLPHOSPHATIDYLINOSITOL_GPI_ANCHOR_BIOSYNTHESIS Dependency	0.123444	0.43899	1.47	0.0667	3532	0.11	-0.2266	-0.701	0.827	15586	1
RPMI	KEGG_BETA_ALANINE_METABOLISM Correlation	KEGG_GLYOXYLATE_AND_DICARBOXYLATE_METABOLISM Dependency	0.413616	-0.21865	-0.754	0.834	13963	1	-0.35683	-1.13	0.275	14897	0.532
RPMI	KEGG_BETA_ALANINE_METABOLISM Correlation	KEGG_HISTIDINE_METABOLISM Dependency	0.3931	-0.29149	-0.998	0.418	15820	1	-0.33799	-1.06	0.371	12376	0.669
RPMI	KEGG_BETA_ALANINE_METABOLISM Correlation	KEGG_INOSITOL_PHOSPHATE_METABOLISM Dependency	0.697233	0.25197	0.84	0.631	2697	0.907	0.23085	0.767	0.779	2797	1
RPMI	KEGG_BETA_ALANINE_METABOLISM Correlation	KEGG_LINOLEIC_ACID_METABOLISM Dependency	0.637762	0.29533	0.986	0.48	4562	0.614	0.18	0.61	0.95	1778	1
RPMI	KEGG_BETA_ALANINE_METABOLISM Correlation	KEGG_LYSINE_DEGRADATION Dependency	0.599598	-0.2077	-0.723	0.831	15114	1	-0.31227	-0.969	0.469	10282	0.878
RPMI	KEGG_BETA_ALANINE_METABOLISM Correlation	KEGG_Methionine_degradation_hsa_M00035 Dependency	0.365799	0.28792	0.961	0.484	5801	0.66	0.31634	1.09	0.294	2593	0.62
RPMI	KEGG_BETA_ALANINE_METABOLISM Correlation	KEGG_Methionine_salvage_pathway_hsa_M00034 Dependency	0.00179672	0.28232	0.951	0.493	3206	0.679	0.74781	2.62	0.0009	2550	0.000163
RPMI	KEGG_BETA_ALANINE_METABOLISM Correlation	KEGG_N_GLYCAN_BIOSYNTHESIS Dependency	0.689943	0.22854	0.761	0.794	1825	1	0.25714	0.838	0.61	4867	1
RPMI	KEGG_BETA_ALANINE_METABOLISM Correlation	KEGG_NICOTINATE_AND_NICOTINAMIDE_METABOLISM Dependency	0.522448	0.24455	0.827	0.691	3144	0.935	-0.32077	-0.992	0.42	13332	0.822
RPMI	KEGG_BETA_ALANINE_METABOLISM Correlation	KEGG_NITROGEN_METABOLISM Dependency	0.131987	0.4383	1.45	0.0754	1829	0.12	0.2788	0.908	0.529	3900	1
RPMI	KEGG_BETA_ALANINE_METABOLISM Correlation	KEGG_O_GLYCAN_BIOSYNTHESIS Dependency	0.610152	0.27642	0.913	0.552	3273	0.754	-0.26152	-0.826	0.682	15453	1
RPMI	KEGG_BETA_ALANINE_METABOLISM Correlation	KEGG_ONE_CARBON_POOL_BY_FOLATE Dependency	0.236606	-0.24955	-0.849	0.606	14826	1	0.38374	1.29	0.147	2912	0.344
RPMI	KEGG_BETA_ALANINE_METABOLISM Correlation	KEGG_OTHER_GLYCAN_DEGRADATION Dependency	0.482927	0.31879	1.07	0.33	2357	0.473	-0.2123	-0.668	0.9	13259	1
RPMI	KEGG_BETA_ALANINE_METABOLISM Correlation	KEGG_OXIDATIVE_PHOSPHORYLATION Dependency	0.346488	0.31173	1.04	0.388	3597	0.521	0.32897	1.06	0.313	4026	0.747
RPMI	KEGG_BETA_ALANINE_METABOLISM Correlation	KEGG_PANTOTHENATE_AND_COA_BIOSYNTHESIS Dependency	0.152623	0.41847	1.37	0.118	775	0.164	0.37062	1.21	0.216	2917	0.452
RPMI	KEGG_BETA_ALANINE_METABOLISM Correlation	KEGG_PENTOSE_AND_GLUCURONATE_INTERCONVERSIONS Dependency	0.323106	0.34619	1.16	0.243	3662	0.352	0.29638	0.946	0.482	583	1
RPMI	KEGG_BETA_ALANINE_METABOLISM Correlation	KEGG_PENTOSE_PHOSPHATE_PATHWAY Dependency	0.172159	0.36822	1.22	0.202	4564	0.284	0.39605	1.31	0.15	2459	0.32
RPMI	KEGG_BETA_ALANINE_METABOLISM Correlation	KEGG_PHENYLALANINE_METABOLISM Dependency	0.212807	-0.36566	-1.25	0.172	14392	0.653	-0.36386	-1.14	0.279	13681	0.514
RPMI	KEGG_BETA_ALANINE_METABOLISM Correlation	KEGG_PORPHYRIN_AND_CHLOROPHYLL_METABOLISM Dependency	0.699802	0.22384	0.737	0.787	5279	1	0.25949	0.853	0.63	2893	1
RPMI	KEGG_BETA_ALANINE_METABOLISM Correlation	KEGG_PRIMARY_BILE_ACID_BIOSYNTHESIS Dependency	0.279831	0.22405	0.735	0.813	1225	1	0.39285	1.29	0.169	2188	0.344
RPMI	KEGG_BETA_ALANINE_METABOLISM Correlation	KEGG_PROPANOATE_METABOLISM Dependency	0.222373	0.2941	0.98	0.447	4666	0.625	-0.42421	-1.32	0.148	11876	0.27
RPMI	KEGG_BETA_ALANINE_METABOLISM Correlation	KEGG_PURINE_METABOLISM Dependency	0.79345	0.20789	0.684	0.862	3169	1	0.23322	0.783	0.735	4037	1
RPMI	KEGG_BETA_ALANINE_METABOLISM Correlation	KEGG_PYRIMIDINE_METABOLISM Dependency	0.80092	0.22684	0.754	0.793	3760	1	0.22481	0.744	0.809	3094	1
RPMI	KEGG_BETA_ALANINE_METABOLISM Correlation	KEGG_PYRUVATE_METABOLISM Dependency	0.234824	-0.22069	-0.766	0.787	12369	1	-0.42292	-1.32	0.138	13793	0.27
RPMI	KEGG_BETA_ALANINE_METABOLISM Correlation	KEGG_RETINOL_METABOLISM Dependency	0.661548	0.28709	0.943	0.495	3459	0.693	-0.13638	-0.433	0.997	12298	1
RPMI	KEGG_BETA_ALANINE_METABOLISM Correlation	KEGG_RIBOFLAVIN_METABOLISM Dependency	0.0423982	0.32002	1.06	0.342	1167	0.488	0.53282	1.76	0.0226	2772	0.0602
RPMI	KEGG_BETA_ALANINE_METABOLISM Correlation	KEGG_SELENOAMINO_ACID_METABOLISM Dependency	0.471313	-0.26006	-0.906	0.582	13697	1	-0.32492	-1.03	0.396	14856	0.732
RPMI	KEGG_BETA_ALANINE_METABOLISM Correlation	KEGG_SPHINGOLIPID_METABOLISM Dependency	0.610426	0.21007	0.695	0.881	2495	1	-0.31066	-0.979	0.467	13018	0.852
RPMI	KEGG_BETA_ALANINE_METABOLISM Correlation	KEGG_STARCH_AND_SUCROSE_METABOLISM Dependency	0.548836	0.26483	0.865	0.627	3354	0.853	0.28049	0.929	0.488	2893	1
RPMI	KEGG_BETA_ALANINE_METABOLISM Correlation	KEGG_STEROID_BIOSYNTHESIS Dependency	0.384154	0.2408	0.805	0.698	1144	0.983	0.33115	1.11	0.265	990	0.636
RPMI	KEGG_BETA_ALANINE_METABOLISM Correlation	KEGG_STEROID_HORMONE_BIOSYNTHESIS Dependency	0.6556	0.27689	0.938	0.513	6009	0.704	0.19816	0.652	0.908	1592	1
RPMI	KEGG_BETA_ALANINE_METABOLISM Correlation	KEGG_SULFUR_METABOLISM Dependency	0.240884	-0.28403	-0.975	0.446	15489	1	-0.4218	-1.3	0.165	12573	0.291
RPMI	KEGG_BETA_ALANINE_METABOLISM Correlation	KEGG_TAURINE_AND_HYPOTAURINE_METABOLISM Dependency	0.0539538	-0.34814	-1.15	0.26	14887	0.924	-0.54057	-1.69	0.0301	13606	0.0565
RPMI	KEGG_BETA_ALANINE_METABOLISM Correlation	KEGG_TERPENOID_BACKBONE_BIOSYNTHESIS Dependency	0.237464	0.28007	0.932	0.497	5333	0.715	0.37975	1.27	0.156	4457	0.37
RPMI	KEGG_BETA_ALANINE_METABOLISM Correlation	KEGG_TRYPTOPHAN_METABOLISM Dependency	0.178185	0.38673	1.29	0.171	2056	0.22	-0.40148	-1.27	0.186	12354	0.327
RPMI	KEGG_BETA_ALANINE_METABOLISM Correlation	KEGG_TYROSINE_METABOLISM Dependency	0.766789	-0.25395	-0.85	0.637	15820	1	-0.18364	-0.577	0.963	11763	1
RPMI	KEGG_BETA_ALANINE_METABOLISM Correlation	KEGG_VALINE_LEUCINE_AND_ISOLEUCINE_BIOSYNTHESIS Dependency	0.0746631	0.48089	1.59	0.0471	256	0.0673	-0.39386	-1.22	0.18	6431	0.393
RPMI	KEGG_BETA_ALANINE_METABOLISM Correlation	KEGG_VALINE_LEUCINE_AND_ISOLEUCINE_DEGRADATION Dependency	0.738012	0.25494	0.858	0.636	4138	0.868	-0.21643	-0.678	0.879	10427	1
RPMI	KEGG_BIOSYNTHESIS_OF_UNSATURATED_FATTY_ACIDS Correlation	Core_Glycolysis Dependency	0.072509	0.46224	1.54	0.0551	3276	0.0931	0.4116	1.4	0.106	1603	0.192
RPMI	KEGG_BIOSYNTHESIS_OF_UNSATURATED_FATTY_ACIDS Correlation	KEGG_ALANINE_ASPARTATE_AND_GLUTAMATE_METABOLISM Dependency	0.404802	-0.29098	-0.973	0.464	13617	1	-0.32946	-1.07	0.359	15618	0.768
RPMI	KEGG_BIOSYNTHESIS_OF_UNSATURATED_FATTY_ACIDS Correlation	KEGG_ALPHA_LINOLENIC_ACID_METABOLISM Dependency	0.172904	0.40471	1.35	0.142	2957	0.2	0.36674	1.22	0.221	4862	0.37
RPMI	KEGG_BIOSYNTHESIS_OF_UNSATURATED_FATTY_ACIDS Correlation	KEGG_AMINO_SUGAR_AND_NUCLEOTIDE_SUGAR_METABOLISM Dependency	0.435797	0.24386	0.81	0.697	4305	1	0.32593	1.09	0.317	3627	0.572
RPMI	KEGG_BIOSYNTHESIS_OF_UNSATURATED_FATTY_ACIDS Correlation	KEGG_AMINOACYL_TRNA_BIOSYNTHESIS Dependency	0.0599869	0.43461	1.44	0.0976	2207	0.142	-0.50752	-1.6	0.0433	9891	0.107
RPMI	KEGG_BIOSYNTHESIS_OF_UNSATURATED_FATTY_ACIDS Correlation	KEGG_ARACHIDONIC_ACID_METABOLISM Dependency	0.48382	0.30249	1.02	0.411	3598	0.62	0.25845	0.862	0.588	2902	1
RPMI	KEGG_BIOSYNTHESIS_OF_UNSATURATED_FATTY_ACIDS Correlation	KEGG_ARGININE_AND_PROLINE_METABOLISM Dependency	0.446398	0.30782	1.05	0.353	3779	0.566	0.26693	0.877	0.607	3274	1
RPMI	KEGG_BIOSYNTHESIS_OF_UNSATURATED_FATTY_ACIDS Correlation	KEGG_ASCORBATE_AND_ALDARATE_METABOLISM Dependency	0.55988	-0.17419	-0.586	0.967	12671	1	0.30107	0.989	0.394	2386	0.787
RPMI	KEGG_BIOSYNTHESIS_OF_UNSATURATED_FATTY_ACIDS Correlation	KEGG_Aspartate_metabolism Dependency	0.112287	-0.41547	-1.39	0.0818	13841	0.301	-0.38034	-1.26	0.179	11779	0.307
RPMI	KEGG_BIOSYNTHESIS_OF_UNSATURATED_FATTY_ACIDS Correlation	KEGG_BETA_ALANINE_METABOLISM Dependency	0.0414734	0.38189	1.31	0.135	1495	0.23	-0.54902	-1.76	0.0245	13907	0.0539
RPMI	KEGG_BIOSYNTHESIS_OF_UNSATURATED_FATTY_ACIDS Correlation	KEGG_BIOSYNTHESIS_OF_UNSATURATED_FATTY_ACIDS Dependency	0.14828	0.39662	1.33	0.12	4118	0.215	0.35807	1.21	0.194	3009	0.384
RPMI	KEGG_BIOSYNTHESIS_OF_UNSATURATED_FATTY_ACIDS Correlation	KEGG_BUTANOATE_METABOLISM Dependency	0.687921	-0.22348	-0.751	0.787	16266	1	0.26417	0.862	0.611	2860	1
RPMI	KEGG_BIOSYNTHESIS_OF_UNSATURATED_FATTY_ACIDS Correlation	KEGG_CITRATE_CYCLE_TCA_CYCLE Dependency	0.0312293	-0.55457	-1.83	0.0159	15288	0.0455	-0.20648	-0.674	0.87	12526	1
RPMI	KEGG_BIOSYNTHESIS_OF_UNSATURATED_FATTY_ACIDS Correlation	KEGG_CYSTEINE_AND_METHIONINE_METABOLISM Dependency	0.0660789	-0.19839	-0.674	0.899	15220	1	0.50464	1.64	0.0343	2970	0.077
RPMI	KEGG_BIOSYNTHESIS_OF_UNSATURATED_FATTY_ACIDS Correlation	KEGG_DRUG_METABOLISM_CYTOCHROME_P450 Dependency	0.936677	0.20295	0.676	0.888	4353	1	0.15033	0.502	0.991	2386	1
RPMI	KEGG_BIOSYNTHESIS_OF_UNSATURATED_FATTY_ACIDS Correlation	KEGG_ETHER_LIPID_METABOLISM Dependency	0.187614	0.37621	1.29	0.154	2967	0.249	0.35666	1.2	0.24	4412	0.398
RPMI	KEGG_BIOSYNTHESIS_OF_UNSATURATED_FATTY_ACIDS Correlation	KEGG_FATTY_ACID_METABOLISM Dependency	0.334723	0.35521	1.19	0.207	5196	0.354	0.20505	0.673	0.874	3176	1
RPMI	KEGG_BIOSYNTHESIS_OF_UNSATURATED_FATTY_ACIDS Correlation	KEGG_FOLATE_BIOSYNTHESIS Dependency	0.0231107	-0.54711	-1.88	0.0119	13798	0.0354	-0.311	-1.02	0.399	15460	0.892
RPMI	KEGG_BIOSYNTHESIS_OF_UNSATURATED_FATTY_ACIDS Correlation	KEGG_FRUCTOSE_AND_MANNOSE_METABOLISM Dependency	0.130442	-0.42583	-1.45	0.0706	14929	0.236	-0.21412	-0.677	0.856	11215	1
RPMI	KEGG_BIOSYNTHESIS_OF_UNSATURATED_FATTY_ACIDS Correlation	KEGG_GALACTOSE_METABOLISM Dependency	0.828468	0.18519	0.621	0.933	5090	1	0.2322	0.772	0.745	2690	1
RPMI	KEGG_BIOSYNTHESIS_OF_UNSATURATED_FATTY_ACIDS Correlation	KEGG_GLUTATHIONE_METABOLISM Dependency	0.722861	0.26386	0.876	0.566	4353	0.939	0.11404	0.381	1	5755	1
RPMI	KEGG_BIOSYNTHESIS_OF_UNSATURATED_FATTY_ACIDS Correlation	KEGG_GLYCEROLIPID_METABOLISM Dependency	0.746229	0.22548	0.756	0.771	6142	1	-0.2498	-0.79	0.723	13728	1
RPMI	KEGG_BIOSYNTHESIS_OF_UNSATURATED_FATTY_ACIDS Correlation	KEGG_GLYCEROPHOSPHOLIPID_METABOLISM Dependency	0.364721	0.34982	1.17	0.248	3631	0.381	0.25228	0.824	0.689	3977	1
RPMI	KEGG_BIOSYNTHESIS_OF_UNSATURATED_FATTY_ACIDS Correlation	KEGG_GLYCINE_SERINE_AND_THREONINE_METABOLISM Dependency	0.0505783	-0.34051	-1.15	0.28	13522	0.719	-0.52602	-1.7	0.0278	11978	0.0707
RPMI	KEGG_BIOSYNTHESIS_OF_UNSATURATED_FATTY_ACIDS Correlation	KEGG_GLYCOLYSIS_GLUCONEOGENESIS Dependency	0.373333	0.29693	1.01	0.448	2912	0.639	0.33322	1.1	0.32	3230	0.554
RPMI	KEGG_BIOSYNTHESIS_OF_UNSATURATED_FATTY_ACIDS Correlation	KEGG_GLYCOSAMINOGLYCAN_BIOSYNTHESIS_CHONDROITIN_SULFATE Dependency	0.684142	0.20628	0.681	0.879	1031	1	0.26876	0.9	0.56	1687	1
RPMI	KEGG_BIOSYNTHESIS_OF_UNSATURATED_FATTY_ACIDS Correlation	KEGG_GLYCOSAMINOGLYCAN_BIOSYNTHESIS_HEPARAN_SULFATE Dependency	0.28992	0.35231	1.19	0.229	5124	0.354	-0.31683	-1.02	0.395	13300	0.892
RPMI	KEGG_BIOSYNTHESIS_OF_UNSATURATED_FATTY_ACIDS Correlation	KEGG_GLYCOSAMINOGLYCAN_BIOSYNTHESIS_KERATAN_SULFATE Dependency	0.0392757	0.35449	1.23	0.198	1804	0.309	-0.51571	-1.71	0.0218	11406	0.0674
RPMI	KEGG_BIOSYNTHESIS_OF_UNSATURATED_FATTY_ACIDS Correlation	KEGG_GLYCOSAMINOGLYCAN_DEGRADATION Dependency	0.346125	0.35419	1.2	0.213	4819	0.342	-0.19389	-0.623	0.923	12821	1
RPMI	KEGG_BIOSYNTHESIS_OF_UNSATURATED_FATTY_ACIDS Correlation	KEGG_GLYCOSPHINGOLIPID_BIOSYNTHESIS_GANGLIO_SERIES Dependency	0.206735	0.36662	1.24	0.181	1606	0.299	-0.37627	-1.19	0.241	12821	0.512
RPMI	KEGG_BIOSYNTHESIS_OF_UNSATURATED_FATTY_ACIDS Correlation	KEGG_GLYCOSPHINGOLIPID_BIOSYNTHESIS_GLOBO_SERIES Dependency	0.166408	0.42663	1.4	0.114	791	0.166	0.33634	1.09	0.308	1651	0.572
RPMI	KEGG_BIOSYNTHESIS_OF_UNSATURATED_FATTY_ACIDS Correlation	KEGG_GLYCOSPHINGOLIPID_BIOSYNTHESIS_LACTO_AND_NEOLACTO_SERIES Dependency	0.300399	0.31727	1.09	0.306	3119	0.497	-0.35466	-1.13	0.295	13456	0.633
RPMI	KEGG_BIOSYNTHESIS_OF_UNSATURATED_FATTY_ACIDS Correlation	KEGG_GLYCOSYLPHOSPHATIDYLINOSITOL_GPI_ANCHOR_BIOSYNTHESIS Dependency	0.0623261	0.24137	0.796	0.707	5257	1	0.55659	1.82	0.0326	4477	0.0396
RPMI	KEGG_BIOSYNTHESIS_OF_UNSATURATED_FATTY_ACIDS Correlation	KEGG_GLYOXYLATE_AND_DICARBOXYLATE_METABOLISM Dependency	0.0784089	-0.46867	-1.6	0.042	12114	0.129	-0.27626	-0.866	0.589	13654	1
RPMI	KEGG_BIOSYNTHESIS_OF_UNSATURATED_FATTY_ACIDS Correlation	KEGG_HISTIDINE_METABOLISM Dependency	0.199693	0.24401	0.81	0.717	991	1	-0.43028	-1.38	0.116	14946	0.257
RPMI	KEGG_BIOSYNTHESIS_OF_UNSATURATED_FATTY_ACIDS Correlation	KEGG_INOSITOL_PHOSPHATE_METABOLISM Dependency	0.712489	0.21217	0.707	0.832	1512	1	0.25656	0.852	0.623	3949	1
RPMI	KEGG_BIOSYNTHESIS_OF_UNSATURATED_FATTY_ACIDS Correlation	KEGG_LINOLEIC_ACID_METABOLISM Dependency	0.212612	0.30744	1.03	0.371	3998	0.601	0.39749	1.35	0.149	2902	0.231
RPMI	KEGG_BIOSYNTHESIS_OF_UNSATURATED_FATTY_ACIDS Correlation	KEGG_LYSINE_DEGRADATION Dependency	0.346348	0.17874	0.599	0.966	3380	1	-0.38222	-1.22	0.211	15025	0.462
RPMI	KEGG_BIOSYNTHESIS_OF_UNSATURATED_FATTY_ACIDS Correlation	KEGG_Methionine_degradation_hsa_M00035 Dependency	0.0479281	-0.51508	-1.72	0.0246	15220	0.0762	-0.19245	-0.631	0.927	14589	1
RPMI	KEGG_BIOSYNTHESIS_OF_UNSATURATED_FATTY_ACIDS Correlation	KEGG_Methionine_salvage_pathway_hsa_M00034 Dependency	0.00178626	-0.40215	-1.33	0.117	15475	0.38	0.64134	2.24	0.0009	1364	0.00482
RPMI	KEGG_BIOSYNTHESIS_OF_UNSATURATED_FATTY_ACIDS Correlation	KEGG_N_GLYCAN_BIOSYNTHESIS Dependency	0.155063	0.22329	0.76	0.771	3824	1	0.47624	1.54	0.0862	1771	0.112
RPMI	KEGG_BIOSYNTHESIS_OF_UNSATURATED_FATTY_ACIDS Correlation	KEGG_NICOTINATE_AND_NICOTINAMIDE_METABOLISM Dependency	0.373976	-0.30189	-1.03	0.371	16403	1	-0.31895	-1.04	0.377	15226	0.842
RPMI	KEGG_BIOSYNTHESIS_OF_UNSATURATED_FATTY_ACIDS Correlation	KEGG_NITROGEN_METABOLISM Dependency	0.313321	-0.31911	-1.08	0.321	14467	0.909	-0.34181	-1.09	0.306	11575	0.721
RPMI	KEGG_BIOSYNTHESIS_OF_UNSATURATED_FATTY_ACIDS Correlation	KEGG_O_GLYCAN_BIOSYNTHESIS Dependency	0.0797995	0.46735	1.57	0.0422	3802	0.0823	0.24002	0.802	0.732	3776	1
RPMI	KEGG_BIOSYNTHESIS_OF_UNSATURATED_FATTY_ACIDS Correlation	KEGG_ONE_CARBON_POOL_BY_FOLATE Dependency	0.00800795	-0.60399	-2.04	0.00404	15969	0.0167	0.29448	1	0.449	2432	0.762
RPMI	KEGG_BIOSYNTHESIS_OF_UNSATURATED_FATTY_ACIDS Correlation	KEGG_OTHER_GLYCAN_DEGRADATION Dependency	0.00727693	0.6095	2.03	0.00398	4440	0.00908	0.48663	1.61	0.0424	1360	0.0869
RPMI	KEGG_BIOSYNTHESIS_OF_UNSATURATED_FATTY_ACIDS Correlation	KEGG_OXIDATIVE_PHOSPHORYLATION Dependency	0.0356668	-0.53993	-1.83	0.0189	13596	0.0455	-0.34559	-1.1	0.316	11126	0.698
RPMI	KEGG_BIOSYNTHESIS_OF_UNSATURATED_FATTY_ACIDS Correlation	KEGG_PANTOTHENATE_AND_COA_BIOSYNTHESIS Dependency	0.0153837	0.60335	2	0.00784	1983	0.0106	0.30945	1.01	0.407	5315	0.739
RPMI	KEGG_BIOSYNTHESIS_OF_UNSATURATED_FATTY_ACIDS Correlation	KEGG_PENTOSE_AND_GLUCURONATE_INTERCONVERSIONS Dependency	0.714726	-0.25273	-0.841	0.656	12671	1	0.22439	0.747	0.785	2745	1
RPMI	KEGG_BIOSYNTHESIS_OF_UNSATURATED_FATTY_ACIDS Correlation	KEGG_PENTOSE_PHOSPHATE_PATHWAY Dependency	0.561929	0.27905	0.93	0.518	5816	0.812	-0.2658	-0.869	0.614	11727	1
RPMI	KEGG_BIOSYNTHESIS_OF_UNSATURATED_FATTY_ACIDS Correlation	KEGG_PHENYLALANINE_METABOLISM Dependency	0.57363	-0.28822	-0.964	0.484	13386	1	0.24832	0.812	0.704	6203	1
RPMI	KEGG_BIOSYNTHESIS_OF_UNSATURATED_FATTY_ACIDS Correlation	KEGG_PORPHYRIN_AND_CHLOROPHYLL_METABOLISM Dependency	0.484876	-0.30027	-1.02	0.405	13421	1	-0.2673	-0.872	0.604	12938	1
RPMI	KEGG_BIOSYNTHESIS_OF_UNSATURATED_FATTY_ACIDS Correlation	KEGG_PRIMARY_BILE_ACID_BIOSYNTHESIS Dependency	0.825369	0.20316	0.672	0.892	3865	1	0.23157	0.756	0.768	4227	1
RPMI	KEGG_BIOSYNTHESIS_OF_UNSATURATED_FATTY_ACIDS Correlation	KEGG_PROPANOATE_METABOLISM Dependency	0.375709	0.30617	1.01	0.411	5760	0.639	-0.33372	-1.08	0.346	15453	0.745
RPMI	KEGG_BIOSYNTHESIS_OF_UNSATURATED_FATTY_ACIDS Correlation	KEGG_PURINE_METABOLISM Dependency	0.709088	-0.2705	-0.899	0.566	16403	1	0.18057	0.604	0.949	3714	1
RPMI	KEGG_BIOSYNTHESIS_OF_UNSATURATED_FATTY_ACIDS Correlation	KEGG_PYRIMIDINE_METABOLISM Dependency	0.452798	-0.32358	-1.11	0.293	16278	0.825	-0.15229	-0.488	0.996	11807	1
RPMI	KEGG_BIOSYNTHESIS_OF_UNSATURATED_FATTY_ACIDS Correlation	KEGG_PYRUVATE_METABOLISM Dependency	0.636915	-0.20436	-0.69	0.871	12915	1	-0.28334	-0.929	0.502	15315	1
RPMI	KEGG_BIOSYNTHESIS_OF_UNSATURATED_FATTY_ACIDS Correlation	KEGG_RETINOL_METABOLISM Dependency	0.914346	0.20019	0.675	0.883	4096	1	0.19187	0.621	0.948	1954	1
RPMI	KEGG_BIOSYNTHESIS_OF_UNSATURATED_FATTY_ACIDS Correlation	KEGG_RIBOFLAVIN_METABOLISM Dependency	0.547431	-0.29946	-1.02	0.39	17136	1	0.19408	0.647	0.918	13166	1
RPMI	KEGG_BIOSYNTHESIS_OF_UNSATURATED_FATTY_ACIDS Correlation	KEGG_SELENOAMINO_ACID_METABOLISM Dependency	0.477727	-0.19467	-0.646	0.917	13312	1	0.32279	1.07	0.323	2298	0.613
RPMI	KEGG_BIOSYNTHESIS_OF_UNSATURATED_FATTY_ACIDS Correlation	KEGG_SPHINGOLIPID_METABOLISM Dependency	0.360642	0.32488	1.09	0.327	2153	0.497	0.31229	1.03	0.402	1989	0.694
RPMI	KEGG_BIOSYNTHESIS_OF_UNSATURATED_FATTY_ACIDS Correlation	KEGG_STARCH_AND_SUCROSE_METABOLISM Dependency	0.678931	0.21179	0.715	0.862	4099	1	0.27476	0.903	0.56	2690	1
RPMI	KEGG_BIOSYNTHESIS_OF_UNSATURATED_FATTY_ACIDS Correlation	KEGG_STEROID_BIOSYNTHESIS Dependency	0.00404586	-0.62751	-2.12	0.00203	12615	0.0105	-0.2726	-0.887	0.581	10100	1
RPMI	KEGG_BIOSYNTHESIS_OF_UNSATURATED_FATTY_ACIDS Correlation	KEGG_STEROID_HORMONE_BIOSYNTHESIS Dependency	0.880498	0.19255	0.646	0.93	5477	1	-0.22844	-0.728	0.836	14694	1
RPMI	KEGG_BIOSYNTHESIS_OF_UNSATURATED_FATTY_ACIDS Correlation	KEGG_SULFUR_METABOLISM Dependency	0.0350306	0.21755	0.727	0.815	3551	1	-0.60064	-1.92	0.0179	14394	0.0268
RPMI	KEGG_BIOSYNTHESIS_OF_UNSATURATED_FATTY_ACIDS Correlation	KEGG_TAURINE_AND_HYPOTAURINE_METABOLISM Dependency	0.203848	0.22312	0.76	0.791	13830	1	-0.43667	-1.4	0.117	15395	0.238
RPMI	KEGG_BIOSYNTHESIS_OF_UNSATURATED_FATTY_ACIDS Correlation	KEGG_TERPENOID_BACKBONE_BIOSYNTHESIS Dependency	0.0513853	-0.43681	-1.48	0.0691	12220	0.211	0.50471	1.68	0.0409	2455	0.0659
RPMI	KEGG_BIOSYNTHESIS_OF_UNSATURATED_FATTY_ACIDS Correlation	KEGG_TRYPTOPHAN_METABOLISM Dependency	0.417284	0.32403	1.1	0.324	5529	0.479	-0.27293	-0.867	0.586	15025	1
RPMI	KEGG_BIOSYNTHESIS_OF_UNSATURATED_FATTY_ACIDS Correlation	KEGG_TYROSINE_METABOLISM Dependency	0.652894	0.2316	0.761	0.764	3186	1	0.27571	0.893	0.57	4886	1
RPMI	KEGG_BIOSYNTHESIS_OF_UNSATURATED_FATTY_ACIDS Correlation	KEGG_VALINE_LEUCINE_AND_ISOLEUCINE_BIOSYNTHESIS Dependency	0.043489	0.49396	1.64	0.0414	1165	0.0603	-0.4875	-1.56	0.0458	13716	0.127
RPMI	KEGG_BIOSYNTHESIS_OF_UNSATURATED_FATTY_ACIDS Correlation	KEGG_VALINE_LEUCINE_AND_ISOLEUCINE_DEGRADATION Dependency	0.491971	0.21145	0.721	0.845	2608	1	-0.33469	-1.08	0.347	14994	0.745
RPMI	KEGG_BUTANOATE_METABOLISM Correlation	Core_Glycolysis Dependency	0.241353	0.30891	1	0.399	569	1	-0.39555	-1.26	0.173	14004	0.303
RPMI	KEGG_BUTANOATE_METABOLISM Correlation	KEGG_ALANINE_ASPARTATE_AND_GLUTAMATE_METABOLISM Dependency	0.0557094	0.42222	1.4	0.11	5337	0.25	0.52935	1.69	0.0373	56	0.0865
RPMI	KEGG_BUTANOATE_METABOLISM Correlation	KEGG_ALPHA_LINOLENIC_ACID_METABOLISM Dependency	0.218996	-0.37367	-1.29	0.169	15100	0.272	0.33441	1.11	0.311	4001	0.73
RPMI	KEGG_BUTANOATE_METABOLISM Correlation	KEGG_AMINO_SUGAR_AND_NUCLEOTIDE_SUGAR_METABOLISM Dependency	0.0844693	0.38453	1.28	0.148	2938	0.399	0.48866	1.58	0.0591	1251	0.131
RPMI	KEGG_BUTANOATE_METABOLISM Correlation	KEGG_AMINOACYL_TRNA_BIOSYNTHESIS Dependency	0.227215	-0.23722	-0.807	0.69	12663	1	-0.42253	-1.34	0.136	11675	0.227
RPMI	KEGG_BUTANOATE_METABOLISM Correlation	KEGG_ARACHIDONIC_ACID_METABOLISM Dependency	0.891029	-0.20309	-0.687	0.871	14947	1	-0.21077	-0.652	0.912	11893	1
RPMI	KEGG_BUTANOATE_METABOLISM Correlation	KEGG_ARGININE_AND_PROLINE_METABOLISM Dependency	0.558171	-0.27824	-0.937	0.528	14421	0.87	0.26227	0.874	0.592	1107	1
RPMI	KEGG_BUTANOATE_METABOLISM Correlation	KEGG_ASCORBATE_AND_ALDARATE_METABOLISM Dependency	0.384839	-0.34511	-1.17	0.258	13867	0.421	-0.2447	-0.779	0.757	15203	1
RPMI	KEGG_BUTANOATE_METABOLISM Correlation	KEGG_Aspartate_metabolism Dependency	0.270043	0.37338	1.23	0.183	3788	0.476	-0.28453	-0.932	0.515	14906	0.952
RPMI	KEGG_BUTANOATE_METABOLISM Correlation	KEGG_BETA_ALANINE_METABOLISM Dependency	0.568797	-0.3002	-1	0.416	15016	0.724	-0.21247	-0.669	0.899	10584	1
RPMI	KEGG_BUTANOATE_METABOLISM Correlation	KEGG_BIOSYNTHESIS_OF_UNSATURATED_FATTY_ACIDS Dependency	0.173388	0.42743	1.42	0.106	3881	0.23	0.29571	0.958	0.476	3924	1
RPMI	KEGG_BUTANOATE_METABOLISM Correlation	KEGG_BUTANOATE_METABOLISM Dependency	0.18375	-0.30583	-1.04	0.392	15427	0.641	-0.42503	-1.37	0.12	13820	0.201
RPMI	KEGG_BUTANOATE_METABOLISM Correlation	KEGG_CITRATE_CYCLE_TCA_CYCLE Dependency	0.0599199	0.20203	0.68	0.893	2869	1	0.50102	1.66	0.031	2831	0.0964
RPMI	KEGG_BUTANOATE_METABOLISM Correlation	KEGG_CYSTEINE_AND_METHIONINE_METABOLISM Dependency	0.0368068	-0.39578	-1.34	0.144	15117	0.227	0.58096	1.9	0.0211	1914	0.0404
RPMI	KEGG_BUTANOATE_METABOLISM Correlation	KEGG_DRUG_METABOLISM_CYTOCHROME_P450 Dependency	0.734419	-0.23994	-0.817	0.667	13862	1	-0.23336	-0.734	0.817	15065	1
RPMI	KEGG_BUTANOATE_METABOLISM Correlation	KEGG_ETHER_LIPID_METABOLISM Dependency	0.700204	0.19904	0.662	0.9	1837	1	0.26759	0.88	0.573	2217	1
RPMI	KEGG_BUTANOATE_METABOLISM Correlation	KEGG_FATTY_ACID_METABOLISM Dependency	0.660513	-0.2648	-0.907	0.56	15100	0.944	0.22789	0.752	0.805	3522	1
RPMI	KEGG_BUTANOATE_METABOLISM Correlation	KEGG_FOLATE_BIOSYNTHESIS Dependency	0.0131894	-0.41519	-1.41	0.0944	15763	0.174	0.6449	2.08	0.00709	1505	0.0185
RPMI	KEGG_BUTANOATE_METABOLISM Correlation	KEGG_FRUCTOSE_AND_MANNOSE_METABOLISM Dependency	0.518175	-0.29635	-1.01	0.406	12855	0.703	-0.25286	-0.784	0.716	15046	1
RPMI	KEGG_BUTANOATE_METABOLISM Correlation	KEGG_GALACTOSE_METABOLISM Dependency	0.436648	-0.29106	-0.978	0.467	12598	0.774	-0.32324	-1.01	0.41	14465	0.696
RPMI	KEGG_BUTANOATE_METABOLISM Correlation	KEGG_GLUTATHIONE_METABOLISM Dependency	0.471445	-0.22479	-0.769	0.779	13116	1	0.34185	1.1	0.338	1765	0.754
RPMI	KEGG_BUTANOATE_METABOLISM Correlation	KEGG_GLYCEROLIPID_METABOLISM Dependency	0.768955	0.23114	0.789	0.736	4023	1	-0.23416	-0.734	0.805	11228	1
RPMI	KEGG_BUTANOATE_METABOLISM Correlation	KEGG_GLYCEROPHOSPHOLIPID_METABOLISM Dependency	0.631404	0.28432	0.947	0.508	4023	1	0.21679	0.71	0.834	2217	1
RPMI	KEGG_BUTANOATE_METABOLISM Correlation	KEGG_GLYCINE_SERINE_AND_THREONINE_METABOLISM Dependency	0.144745	-0.43495	-1.45	0.0806	14544	0.148	-0.24497	-0.783	0.709	12641	1
RPMI	KEGG_BUTANOATE_METABOLISM Correlation	KEGG_GLYCOLYSIS_GLUCONEOGENESIS Dependency	0.483437	-0.2814	-0.956	0.478	12549	0.826	-0.294	-0.928	0.489	15065	0.877
RPMI	KEGG_BUTANOATE_METABOLISM Correlation	KEGG_GLYCOSAMINOGLYCAN_BIOSYNTHESIS_CHONDROITIN_SULFATE Dependency	0.374379	-0.22135	-0.752	0.783	16727	1	-0.37768	-1.17	0.246	15684	0.417
RPMI	KEGG_BUTANOATE_METABOLISM Correlation	KEGG_GLYCOSAMINOGLYCAN_BIOSYNTHESIS_HEPARAN_SULFATE Dependency	0.105308	0.42479	1.39	0.11	4627	0.26	-0.43671	-1.38	0.101	11281	0.193
RPMI	KEGG_BUTANOATE_METABOLISM Correlation	KEGG_GLYCOSAMINOGLYCAN_BIOSYNTHESIS_KERATAN_SULFATE Dependency	0.0789744	-0.31612	-1.03	0.385	15914	0.662	-0.49954	-1.6	0.044	13539	0.0798
RPMI	KEGG_BUTANOATE_METABOLISM Correlation	KEGG_GLYCOSAMINOGLYCAN_DEGRADATION Dependency	0.216305	0.35289	1.18	0.223	1132	0.568	-0.38201	-1.22	0.21	12626	0.349
RPMI	KEGG_BUTANOATE_METABOLISM Correlation	KEGG_GLYCOSPHINGOLIPID_BIOSYNTHESIS_GANGLIO_SERIES Dependency	0.35602	0.2313	0.767	0.776	2841	1	-0.38409	-1.2	0.231	15134	0.374
RPMI	KEGG_BUTANOATE_METABOLISM Correlation	KEGG_GLYCOSPHINGOLIPID_BIOSYNTHESIS_GLOBO_SERIES Dependency	0.410422	0.2518	0.826	0.664	2582	1	-0.34469	-1.1	0.297	13857	0.527
RPMI	KEGG_BUTANOATE_METABOLISM Correlation	KEGG_GLYCOSPHINGOLIPID_BIOSYNTHESIS_LACTO_AND_NEOLACTO_SERIES Dependency	0.733096	-0.15875	-0.528	0.996	15914	1	-0.28898	-0.894	0.58	13539	0.96
RPMI	KEGG_BUTANOATE_METABOLISM Correlation	KEGG_GLYCOSYLPHOSPHATIDYLINOSITOL_GPI_ANCHOR_BIOSYNTHESIS Dependency	0.467259	0.31457	1.05	0.359	4651	0.882	-0.25836	-0.832	0.669	14278	1
RPMI	KEGG_BUTANOATE_METABOLISM Correlation	KEGG_GLYOXYLATE_AND_DICARBOXYLATE_METABOLISM Dependency	0.0302451	-0.52795	-1.81	0.0155	14419	0.0303	0.2625	0.844	0.621	1	1
RPMI	KEGG_BUTANOATE_METABOLISM Correlation	KEGG_HISTIDINE_METABOLISM Dependency	0.249744	-0.34501	-1.16	0.258	14798	0.435	-0.36264	-1.18	0.242	13143	0.402
RPMI	KEGG_BUTANOATE_METABOLISM Correlation	KEGG_INOSITOL_PHOSPHATE_METABOLISM Dependency	0.932999	0.16342	0.539	0.989	4266	1	0.21148	0.705	0.883	3465	1
RPMI	KEGG_BUTANOATE_METABOLISM Correlation	KEGG_LINOLEIC_ACID_METABOLISM Dependency	0.477325	-0.30743	-1.03	0.395	15125	0.662	-0.27608	-0.882	0.603	15046	0.99
RPMI	KEGG_BUTANOATE_METABOLISM Correlation	KEGG_LYSINE_DEGRADATION Dependency	0.352653	-0.26927	-0.913	0.557	15968	0.93	0.34073	1.12	0.258	493	0.703
RPMI	KEGG_BUTANOATE_METABOLISM Correlation	KEGG_Methionine_degradation_hsa_M00035 Dependency	0.00943606	-0.42899	-1.41	0.105	12649	0.174	0.58541	1.98	0.00494	3881	0.0156
RPMI	KEGG_BUTANOATE_METABOLISM Correlation	KEGG_Methionine_salvage_pathway_hsa_M00034 Dependency	0.00872637	-0.36856	-1.24	0.201	12822	0.329	0.61484	2.13	0.00446	4023	0.00731
RPMI	KEGG_BUTANOATE_METABOLISM Correlation	KEGG_N_GLYCAN_BIOSYNTHESIS Dependency	0.652978	-0.22747	-0.776	0.752	13300	1	0.26927	0.884	0.577	2564	1
RPMI	KEGG_BUTANOATE_METABOLISM Correlation	KEGG_NICOTINATE_AND_NICOTINAMIDE_METABOLISM Dependency	0.449085	0.27167	0.899	0.576	3707	1	0.31909	1.04	0.368	1935	0.914
RPMI	KEGG_BUTANOATE_METABOLISM Correlation	KEGG_NITROGEN_METABOLISM Dependency	0.390754	-0.3368	-1.12	0.268	15934	0.497	-0.253	-0.802	0.721	14086	1
RPMI	KEGG_BUTANOATE_METABOLISM Correlation	KEGG_O_GLYCAN_BIOSYNTHESIS Dependency	0.300793	0.36382	1.21	0.207	4062	0.51	-0.28602	-0.909	0.55	13511	0.923
RPMI	KEGG_BUTANOATE_METABOLISM Correlation	KEGG_ONE_CARBON_POOL_BY_FOLATE Dependency	0.00176376	-0.45914	-1.56	0.0438	15351	0.0937	0.71001	2.27	0.0009	1504	0.00847
RPMI	KEGG_BUTANOATE_METABOLISM Correlation	KEGG_OTHER_GLYCAN_DEGRADATION Dependency	0.785052	0.17552	0.592	0.958	5998	1	-0.26192	-0.829	0.665	14993	1
RPMI	KEGG_BUTANOATE_METABOLISM Correlation	KEGG_OXIDATIVE_PHOSPHORYLATION Dependency	0.399479	0.18539	0.621	0.935	6504	1	0.36487	1.18	0.254	3199	0.573
RPMI	KEGG_BUTANOATE_METABOLISM Correlation	KEGG_PANTOTHENATE_AND_COA_BIOSYNTHESIS Dependency	0.0920914	0.47916	1.59	0.0508	589	0.111	0.29366	0.953	0.492	2727	1
RPMI	KEGG_BUTANOATE_METABOLISM Correlation	KEGG_PENTOSE_AND_GLUCURONATE_INTERCONVERSIONS Dependency	0.767265	-0.24934	-0.827	0.653	13867	1	-0.20164	-0.64	0.93	15203	1
RPMI	KEGG_BUTANOATE_METABOLISM Correlation	KEGG_PENTOSE_PHOSPHATE_PATHWAY Dependency	0.394858	0.34218	1.12	0.298	4986	0.7	-0.28369	-0.907	0.585	15704	0.928
RPMI	KEGG_BUTANOATE_METABOLISM Correlation	KEGG_PHENYLALANINE_METABOLISM Dependency	0.317461	-0.31741	-1.08	0.321	14798	0.565	-0.34858	-1.09	0.314	14226	0.544
RPMI	KEGG_BUTANOATE_METABOLISM Correlation	KEGG_PORPHYRIN_AND_CHLOROPHYLL_METABOLISM Dependency	0.846139	0.22511	0.74	0.82	3956	1	-0.21734	-0.689	0.874	15203	1
RPMI	KEGG_BUTANOATE_METABOLISM Correlation	KEGG_PRIMARY_BILE_ACID_BIOSYNTHESIS Dependency	0.30126	-0.33175	-1.11	0.31	15048	0.513	0.34577	1.13	0.293	2779	0.678
RPMI	KEGG_BUTANOATE_METABOLISM Correlation	KEGG_PROPANOATE_METABOLISM Dependency	0.332236	-0.23732	-0.805	0.698	16491	1	0.35882	1.19	0.218	1301	0.554
RPMI	KEGG_BUTANOATE_METABOLISM Correlation	KEGG_PURINE_METABOLISM Dependency	0.781519	-0.17476	-0.589	0.96	14177	1	0.25746	0.85	0.659	994	1
RPMI	KEGG_BUTANOATE_METABOLISM Correlation	KEGG_PYRIMIDINE_METABOLISM Dependency	0.430895	-0.23476	-0.785	0.771	14256	1	0.34074	1.11	0.299	1720	0.73
RPMI	KEGG_BUTANOATE_METABOLISM Correlation	KEGG_PYRUVATE_METABOLISM Dependency	0.462083	-0.29704	-1	0.409	15993	0.724	-0.28527	-0.914	0.531	13373	0.911
RPMI	KEGG_BUTANOATE_METABOLISM Correlation	KEGG_RETINOL_METABOLISM Dependency	0.33859	-0.30474	-1.03	0.366	14198	0.662	-0.34231	-1.09	0.315	15065	0.544
RPMI	KEGG_BUTANOATE_METABOLISM Correlation	KEGG_RIBOFLAVIN_METABOLISM Dependency	0.0715909	0.40896	1.36	0.126	3324	0.292	0.49006	1.64	0.05	2499	0.104
RPMI	KEGG_BUTANOATE_METABOLISM Correlation	KEGG_SELENOAMINO_ACID_METABOLISM Dependency	0.314604	-0.33592	-1.11	0.295	12822	0.513	-0.33823	-1.08	0.337	14886	0.562
RPMI	KEGG_BUTANOATE_METABOLISM Correlation	KEGG_SPHINGOLIPID_METABOLISM Dependency	0.755931	0.2607	0.866	0.648	6095	1	-0.21331	-0.654	0.907	13463	1
RPMI	KEGG_BUTANOATE_METABOLISM Correlation	KEGG_STARCH_AND_SUCROSE_METABOLISM Dependency	0.623666	0.27557	0.923	0.525	3762	1	-0.24681	-0.778	0.768	14004	1
RPMI	KEGG_BUTANOATE_METABOLISM Correlation	KEGG_STEROID_BIOSYNTHESIS Dependency	0.103245	-0.29288	-0.994	0.408	13720	0.738	0.46218	1.53	0.0591	2015	0.157
RPMI	KEGG_BUTANOATE_METABOLISM Correlation	KEGG_STEROID_HORMONE_BIOSYNTHESIS Dependency	0.376149	0.32753	1.07	0.365	1166	0.827	-0.33349	-1.05	0.388	15203	0.619
RPMI	KEGG_BUTANOATE_METABOLISM Correlation	KEGG_SULFUR_METABOLISM Dependency	0.0818098	-0.40692	-1.35	0.136	16727	0.219	-0.50112	-1.6	0.0585	14083	0.0798
RPMI	KEGG_BUTANOATE_METABOLISM Correlation	KEGG_TAURINE_AND_HYPOTAURINE_METABOLISM Dependency	0.0238249	-0.47262	-1.6	0.0475	15381	0.08	-0.5677	-1.79	0.0159	13820	0.0355
RPMI	KEGG_BUTANOATE_METABOLISM Correlation	KEGG_TERPENOID_BACKBONE_BIOSYNTHESIS Dependency	0.109933	0.24319	0.797	0.707	2954	1	0.45976	1.52	0.0596	1329	0.163
RPMI	KEGG_BUTANOATE_METABOLISM Correlation	KEGG_TRYPTOPHAN_METABOLISM Dependency	0.295325	0.37083	1.22	0.226	3767	0.491	-0.30232	-0.989	0.426	14378	0.739
RPMI	KEGG_BUTANOATE_METABOLISM Correlation	KEGG_TYROSINE_METABOLISM Dependency	0.69835	-0.21558	-0.717	0.864	14798	1	-0.27687	-0.883	0.586	14732	0.988
RPMI	KEGG_BUTANOATE_METABOLISM Correlation	KEGG_VALINE_LEUCINE_AND_ISOLEUCINE_BIOSYNTHESIS Dependency	0.0254916	0.55457	1.85	0.0137	33	0.0323	-0.40054	-1.29	0.183	13659	0.271
RPMI	KEGG_BUTANOATE_METABOLISM Correlation	KEGG_VALINE_LEUCINE_AND_ISOLEUCINE_DEGRADATION Dependency	0.514069	0.25866	0.85	0.639	3029	1	0.30644	0.997	0.43	1922	1
RPMI	KEGG_CITRATE_CYCLE_TCA_CYCLE Correlation	Core_Glycolysis Dependency	0.313742	0.31898	1.09	0.305	4175	0.567	-0.3458	-1.09	0.323	15326	0.632
RPMI	KEGG_CITRATE_CYCLE_TCA_CYCLE Correlation	KEGG_ALANINE_ASPARTATE_AND_GLUTAMATE_METABOLISM Dependency	0.187461	0.35337	1.19	0.217	4393	0.406	0.38254	1.26	0.165	1876	0.358
RPMI	KEGG_CITRATE_CYCLE_TCA_CYCLE Correlation	KEGG_ALPHA_LINOLENIC_ACID_METABOLISM Dependency	0.428855	-0.33595	-1.13	0.289	14514	0.628	-0.22168	-0.707	0.831	14734	1
RPMI	KEGG_CITRATE_CYCLE_TCA_CYCLE Correlation	KEGG_AMINO_SUGAR_AND_NUCLEOTIDE_SUGAR_METABOLISM Dependency	0.214359	0.26151	0.885	0.57	4614	1	0.40505	1.34	0.132	3084	0.265
RPMI	KEGG_CITRATE_CYCLE_TCA_CYCLE Correlation	KEGG_AMINOACYL_TRNA_BIOSYNTHESIS Dependency	0.0467229	0.44624	1.5	0.0487	5347	0.128	0.47049	1.57	0.0449	3910	0.111
RPMI	KEGG_CITRATE_CYCLE_TCA_CYCLE Correlation	KEGG_ARACHIDONIC_ACID_METABOLISM Dependency	0.842464	-0.21935	-0.697	0.848	13733	1	-0.22026	-0.707	0.837	12117	1
RPMI	KEGG_CITRATE_CYCLE_TCA_CYCLE Correlation	KEGG_ARGININE_AND_PROLINE_METABOLISM Dependency	0.640767	0.19367	0.647	0.922	2218	1	-0.29872	-0.947	0.491	11136	0.979
RPMI	KEGG_CITRATE_CYCLE_TCA_CYCLE Correlation	KEGG_ASCORBATE_AND_ALDARATE_METABOLISM Dependency	0.549024	0.26174	0.888	0.584	1697	1	0.27561	0.922	0.518	1276	1
RPMI	KEGG_CITRATE_CYCLE_TCA_CYCLE Correlation	KEGG_Aspartate_metabolism Dependency	0.296941	-0.36041	-1.22	0.211	17307	0.461	0.275	0.949	0.501	5264	0.83
RPMI	KEGG_CITRATE_CYCLE_TCA_CYCLE Correlation	KEGG_BETA_ALANINE_METABOLISM Dependency	0.237061	0.37783	1.26	0.176	2748	0.316	-0.33014	-1.05	0.363	12865	0.716
RPMI	KEGG_CITRATE_CYCLE_TCA_CYCLE Correlation	KEGG_BIOSYNTHESIS_OF_UNSATURATED_FATTY_ACIDS Dependency	0.12956	0.45207	1.55	0.0702	1078	0.105	-0.22206	-0.704	0.839	11073	1
RPMI	KEGG_CITRATE_CYCLE_TCA_CYCLE Correlation	KEGG_BUTANOATE_METABOLISM Dependency	0.792367	0.23634	0.803	0.693	4001	1	0.18874	0.635	0.925	506	1
RPMI	KEGG_CITRATE_CYCLE_TCA_CYCLE Correlation	KEGG_CITRATE_CYCLE_TCA_CYCLE Dependency	0.0485877	0.13532	0.462	0.998	1645	1	0.54783	1.82	0.0249	497	0.0428
RPMI	KEGG_CITRATE_CYCLE_TCA_CYCLE Correlation	KEGG_CYSTEINE_AND_METHIONINE_METABOLISM Dependency	0.265377	-0.2868	-0.968	0.451	14779	1	0.37695	1.25	0.188	3869	0.372
RPMI	KEGG_CITRATE_CYCLE_TCA_CYCLE Correlation	KEGG_DRUG_METABOLISM_CYTOCHROME_P450 Dependency	0.775554	0.23342	0.817	0.711	4239	1	0.21129	0.713	0.853	1276	1
RPMI	KEGG_CITRATE_CYCLE_TCA_CYCLE Correlation	KEGG_ETHER_LIPID_METABOLISM Dependency	0.410462	0.28848	0.962	0.464	4152	0.854	0.31046	1.04	0.368	4591	0.745
RPMI	KEGG_CITRATE_CYCLE_TCA_CYCLE Correlation	KEGG_FATTY_ACID_METABOLISM Dependency	0.660668	0.19637	0.642	0.931	5730	1	-0.30287	-0.935	0.512	10663	1
RPMI	KEGG_CITRATE_CYCLE_TCA_CYCLE Correlation	KEGG_FOLATE_BIOSYNTHESIS Dependency	0.0424952	-0.30376	-1.02	0.413	14419	0.897	0.55081	1.81	0.0224	920	0.0452
RPMI	KEGG_CITRATE_CYCLE_TCA_CYCLE Correlation	KEGG_FRUCTOSE_AND_MANNOSE_METABOLISM Dependency	0.137597	-0.42858	-1.45	0.0901	15962	0.192	-0.35892	-1.13	0.291	14594	0.556
RPMI	KEGG_CITRATE_CYCLE_TCA_CYCLE Correlation	KEGG_GALACTOSE_METABOLISM Dependency	0.602666	-0.24546	-0.82	0.685	14321	1	-0.29313	-0.931	0.538	14309	1
RPMI	KEGG_CITRATE_CYCLE_TCA_CYCLE Correlation	KEGG_GLUTATHIONE_METABOLISM Dependency	0.353678	-0.24949	-0.857	0.629	13733	1	0.3564	1.17	0.246	2464	0.492
RPMI	KEGG_CITRATE_CYCLE_TCA_CYCLE Correlation	KEGG_GLYCEROLIPID_METABOLISM Dependency	0.717434	0.25339	0.85	0.662	3384	1	-0.2338	-0.744	0.783	12421	1
RPMI	KEGG_CITRATE_CYCLE_TCA_CYCLE Correlation	KEGG_GLYCEROPHOSPHOLIPID_METABOLISM Dependency	0.575514	0.28865	0.979	0.451	4152	0.808	0.22371	0.739	0.795	4462	1
RPMI	KEGG_CITRATE_CYCLE_TCA_CYCLE Correlation	KEGG_GLYCINE_SERINE_AND_THREONINE_METABOLISM Dependency	0.067703	-0.41544	-1.38	0.11	12941	0.253	-0.54099	-1.71	0.0489	13876	0.0595
RPMI	KEGG_CITRATE_CYCLE_TCA_CYCLE Correlation	KEGG_GLYCOLYSIS_GLUCONEOGENESIS Dependency	0.862265	-0.17962	-0.597	0.967	14348	1	-0.2453	-0.767	0.778	13187	1
RPMI	KEGG_CITRATE_CYCLE_TCA_CYCLE Correlation	KEGG_GLYCOSAMINOGLYCAN_BIOSYNTHESIS_CHONDROITIN_SULFATE Dependency	0.586555	-0.22454	-0.754	0.764	14370	1	-0.29379	-0.952	0.476	14142	0.965
RPMI	KEGG_CITRATE_CYCLE_TCA_CYCLE Correlation	KEGG_GLYCOSAMINOGLYCAN_BIOSYNTHESIS_HEPARAN_SULFATE Dependency	0.127256	0.41317	1.4	0.114	3724	0.187	-0.41222	-1.31	0.144	11596	0.294
RPMI	KEGG_CITRATE_CYCLE_TCA_CYCLE Correlation	KEGG_GLYCOSAMINOGLYCAN_BIOSYNTHESIS_KERATAN_SULFATE Dependency	0.0486084	0.45009	1.55	0.0401	3345	0.105	-0.48585	-1.57	0.0617	11986	0.106
RPMI	KEGG_CITRATE_CYCLE_TCA_CYCLE Correlation	KEGG_GLYCOSAMINOGLYCAN_DEGRADATION Dependency	0.298249	0.36295	1.25	0.185	3045	0.327	-0.24326	-0.766	0.769	10610	1
RPMI	KEGG_CITRATE_CYCLE_TCA_CYCLE Correlation	KEGG_GLYCOSPHINGOLIPID_BIOSYNTHESIS_GANGLIO_SERIES Dependency	0.147593	0.38667	1.32	0.131	3045	0.252	-0.40798	-1.28	0.169	12398	0.329
RPMI	KEGG_CITRATE_CYCLE_TCA_CYCLE Correlation	KEGG_GLYCOSPHINGOLIPID_BIOSYNTHESIS_GLOBO_SERIES Dependency	0.322109	0.35573	1.2	0.21	5370	0.392	-0.25268	-0.806	0.691	11761	1
RPMI	KEGG_CITRATE_CYCLE_TCA_CYCLE Correlation	KEGG_GLYCOSPHINGOLIPID_BIOSYNTHESIS_LACTO_AND_NEOLACTO_SERIES Dependency	0.474012	0.26824	0.911	0.558	159	0.989	-0.31797	-1.02	0.412	11477	0.792
RPMI	KEGG_CITRATE_CYCLE_TCA_CYCLE Correlation	KEGG_GLYCOSYLPHOSPHATIDYLINOSITOL_GPI_ANCHOR_BIOSYNTHESIS Dependency	0.117313	0.43362	1.47	0.0724	2192	0.144	-0.34647	-1.09	0.309	9962	0.632
RPMI	KEGG_CITRATE_CYCLE_TCA_CYCLE Correlation	KEGG_GLYOXYLATE_AND_DICARBOXYLATE_METABOLISM Dependency	0.288081	-0.38601	-1.25	0.187	16205	0.413	0.26064	0.87	0.627	856	1
RPMI	KEGG_CITRATE_CYCLE_TCA_CYCLE Correlation	KEGG_HISTIDINE_METABOLISM Dependency	0.684504	-0.25791	-0.853	0.624	15120	1	-0.24034	-0.781	0.758	13869	1
RPMI	KEGG_CITRATE_CYCLE_TCA_CYCLE Correlation	KEGG_INOSITOL_PHOSPHATE_METABOLISM Dependency	0.874907	-0.21054	-0.712	0.866	12835	1	0.20689	0.694	0.884	4864	1
RPMI	KEGG_CITRATE_CYCLE_TCA_CYCLE Correlation	KEGG_LINOLEIC_ACID_METABOLISM Dependency	0.970897	-0.16836	-0.553	0.981	13355	1	-0.17875	-0.567	0.961	14734	1
RPMI	KEGG_CITRATE_CYCLE_TCA_CYCLE Correlation	KEGG_LYSINE_DEGRADATION Dependency	0.15558	-0.35388	-1.16	0.26	14881	0.57	-0.42926	-1.38	0.111	10663	0.226
RPMI	KEGG_CITRATE_CYCLE_TCA_CYCLE Correlation	KEGG_Methionine_degradation_hsa_M00035 Dependency	0.314868	-0.33082	-1.12	0.291	12174	0.647	0.31189	1.07	0.343	4238	0.527
RPMI	KEGG_CITRATE_CYCLE_TCA_CYCLE Correlation	KEGG_Methionine_salvage_pathway_hsa_M00034 Dependency	0.00179781	0.2288	0.786	0.739	325	1	0.65022	2.23	0.0009	4169	0.0036
RPMI	KEGG_CITRATE_CYCLE_TCA_CYCLE Correlation	KEGG_N_GLYCAN_BIOSYNTHESIS Dependency	0.624858	0.21785	0.734	0.804	2838	1	0.28229	0.944	0.511	1941	0.996
RPMI	KEGG_CITRATE_CYCLE_TCA_CYCLE Correlation	KEGG_NICOTINATE_AND_NICOTINAMIDE_METABOLISM Dependency	0.343979	0.23566	0.797	0.73	2052	1	0.36134	1.18	0.225	1992	0.475
RPMI	KEGG_CITRATE_CYCLE_TCA_CYCLE Correlation	KEGG_NITROGEN_METABOLISM Dependency	0.137062	-0.20708	-0.692	0.897	13606	1	0.47777	1.55	0.0742	1913	0.12
RPMI	KEGG_CITRATE_CYCLE_TCA_CYCLE Correlation	KEGG_O_GLYCAN_BIOSYNTHESIS Dependency	0.525202	0.2998	1.02	0.385	6262	0.711	-0.22061	-0.713	0.826	14814	1
RPMI	KEGG_CITRATE_CYCLE_TCA_CYCLE Correlation	KEGG_ONE_CARBON_POOL_BY_FOLATE Dependency	0.0175389	0.39893	1.36	0.117	12935	0.273	0.63742	2.08	0.00948	1647	0.0162
RPMI	KEGG_CITRATE_CYCLE_TCA_CYCLE Correlation	KEGG_OTHER_GLYCAN_DEGRADATION Dependency	0.277801	-0.27791	-0.921	0.524	16390	1	0.37815	1.23	0.189	545	0.399
RPMI	KEGG_CITRATE_CYCLE_TCA_CYCLE Correlation	KEGG_OXIDATIVE_PHOSPHORYLATION Dependency	0.11353	0.36798	1.22	0.203	4494	0.364	0.4471	1.49	0.0788	2868	0.151
RPMI	KEGG_CITRATE_CYCLE_TCA_CYCLE Correlation	KEGG_PANTOTHENATE_AND_COA_BIOSYNTHESIS Dependency	0.0626938	0.4353	1.48	0.0778	5610	0.139	0.47433	1.59	0.0525	2592	0.102
RPMI	KEGG_CITRATE_CYCLE_TCA_CYCLE Correlation	KEGG_PENTOSE_AND_GLUCURONATE_INTERCONVERSIONS Dependency	0.406914	0.31288	1.08	0.333	1697	0.585	0.28165	0.926	0.523	2029	1
RPMI	KEGG_CITRATE_CYCLE_TCA_CYCLE Correlation	KEGG_PENTOSE_PHOSPHATE_PATHWAY Dependency	0.250177	0.26573	0.909	0.549	3537	0.995	0.38249	1.26	0.162	2514	0.358
RPMI	KEGG_CITRATE_CYCLE_TCA_CYCLE Correlation	KEGG_PHENYLALANINE_METABOLISM Dependency	0.200524	-0.42942	-1.43	0.116	14779	0.207	-0.24707	-0.786	0.739	11524	1
RPMI	KEGG_CITRATE_CYCLE_TCA_CYCLE Correlation	KEGG_PORPHYRIN_AND_CHLOROPHYLL_METABOLISM Dependency	0.617594	0.22454	0.761	0.769	4958	1	0.28338	0.917	0.516	5058	1
RPMI	KEGG_CITRATE_CYCLE_TCA_CYCLE Correlation	KEGG_PRIMARY_BILE_ACID_BIOSYNTHESIS Dependency	0.184906	-0.38253	-1.26	0.175	16348	0.399	0.36721	1.22	0.196	331	0.414
RPMI	KEGG_CITRATE_CYCLE_TCA_CYCLE Correlation	KEGG_PROPANOATE_METABOLISM Dependency	0.388828	0.32314	1.09	0.321	2748	0.567	-0.30368	-0.958	0.493	11598	0.949
RPMI	KEGG_CITRATE_CYCLE_TCA_CYCLE Correlation	KEGG_PURINE_METABOLISM Dependency	0.502741	-0.15498	-0.527	0.998	15217	1	0.31918	1.07	0.336	1696	0.678
RPMI	KEGG_CITRATE_CYCLE_TCA_CYCLE Correlation	KEGG_PYRIMIDINE_METABOLISM Dependency	0.240734	-0.35218	-1.17	0.249	12251	0.551	0.36048	1.16	0.233	1800	0.508
RPMI	KEGG_CITRATE_CYCLE_TCA_CYCLE Correlation	KEGG_PYRUVATE_METABOLISM Dependency	0.593229	-0.28593	-0.946	0.479	12414	1	-0.23759	-0.769	0.779	13475	1
RPMI	KEGG_CITRATE_CYCLE_TCA_CYCLE Correlation	KEGG_RETINOL_METABOLISM Dependency	0.964851	0.16933	0.577	0.977	4653	1	0.18494	0.614	0.953	3844	1
RPMI	KEGG_CITRATE_CYCLE_TCA_CYCLE Correlation	KEGG_RIBOFLAVIN_METABOLISM Dependency	0.0574599	0.50831	1.74	0.0311	2052	0.048	0.31102	1.03	0.377	2739	0.771
RPMI	KEGG_CITRATE_CYCLE_TCA_CYCLE Correlation	KEGG_SELENOAMINO_ACID_METABOLISM Dependency	0.278164	-0.37262	-1.27	0.168	14820	0.384	0.22482	0.735	0.808	3493	1
RPMI	KEGG_CITRATE_CYCLE_TCA_CYCLE Correlation	KEGG_SPHINGOLIPID_METABOLISM Dependency	0.407074	-0.25491	-0.84	0.633	16827	1	-0.35965	-1.13	0.3	13144	0.556
RPMI	KEGG_CITRATE_CYCLE_TCA_CYCLE Correlation	KEGG_STARCH_AND_SUCROSE_METABOLISM Dependency	0.490609	0.31333	1.03	0.388	2819	0.691	0.24938	0.828	0.667	2069	1
RPMI	KEGG_CITRATE_CYCLE_TCA_CYCLE Correlation	KEGG_STEROID_BIOSYNTHESIS Dependency	0.127736	-0.43687	-1.48	0.0748	14535	0.171	-0.31792	-1.01	0.437	12283	0.817
RPMI	KEGG_CITRATE_CYCLE_TCA_CYCLE Correlation	KEGG_STEROID_HORMONE_BIOSYNTHESIS Dependency	0.399266	0.34447	1.15	0.27	4075	0.464	-0.24403	-0.781	0.766	14455	1
RPMI	KEGG_CITRATE_CYCLE_TCA_CYCLE Correlation	KEGG_SULFUR_METABOLISM Dependency	0.0595864	-0.33293	-1.09	0.325	14370	0.715	-0.53044	-1.7	0.0328	12360	0.0625
RPMI	KEGG_CITRATE_CYCLE_TCA_CYCLE Correlation	KEGG_TAURINE_AND_HYPOTAURINE_METABOLISM Dependency	0.0362289	-0.35376	-1.19	0.239	16414	0.513	-0.63746	-1.96	0.0196	12625	0.018
RPMI	KEGG_CITRATE_CYCLE_TCA_CYCLE Correlation	KEGG_TERPENOID_BACKBONE_BIOSYNTHESIS Dependency	0.0549742	-0.44117	-1.52	0.0692	15463	0.146	0.46733	1.57	0.0456	4084	0.111
RPMI	KEGG_CITRATE_CYCLE_TCA_CYCLE Correlation	KEGG_TRYPTOPHAN_METABOLISM Dependency	0.576318	0.28976	0.971	0.485	4527	0.83	-0.2567	-0.816	0.71	11764	1
RPMI	KEGG_CITRATE_CYCLE_TCA_CYCLE Correlation	KEGG_TYROSINE_METABOLISM Dependency	0.790625	-0.23849	-0.787	0.759	14277	1	0.21799	0.715	0.825	3493	1
RPMI	KEGG_CITRATE_CYCLE_TCA_CYCLE Correlation	KEGG_VALINE_LEUCINE_AND_ISOLEUCINE_BIOSYNTHESIS Dependency	0.00169412	0.71193	2.42	0.0009	1308	0.000683	0.5889	1.94	0.0144	3166	0.0259
RPMI	KEGG_CITRATE_CYCLE_TCA_CYCLE Correlation	KEGG_VALINE_LEUCINE_AND_ISOLEUCINE_DEGRADATION Dependency	0.449195	0.32444	1.1	0.292	2748	0.548	-0.1776	-0.558	0.973	11453	1
RPMI	KEGG_CYSTEINE_AND_METHIONINE_METABOLISM Correlation	Core_Glycolysis Dependency	0.319106	0.28397	0.959	0.476	4458	0.814	0.35443	1.17	0.24	611	0.436
RPMI	KEGG_CYSTEINE_AND_METHIONINE_METABOLISM Correlation	KEGG_ALANINE_ASPARTATE_AND_GLUTAMATE_METABOLISM Dependency	0.395898	0.33481	1.11	0.308	5723	0.502	0.27198	0.905	0.554	2406	0.997
RPMI	KEGG_CYSTEINE_AND_METHIONINE_METABOLISM Correlation	KEGG_ALPHA_LINOLENIC_ACID_METABOLISM Dependency	0.430179	-0.34282	-1.14	0.281	14019	0.643	-0.20525	-0.652	0.917	9970	1
RPMI	KEGG_CYSTEINE_AND_METHIONINE_METABOLISM Correlation	KEGG_AMINO_SUGAR_AND_NUCLEOTIDE_SUGAR_METABOLISM Dependency	0.542972	-0.2916	-0.991	0.417	14876	1	-0.23873	-0.755	0.778	13061	1
RPMI	KEGG_CYSTEINE_AND_METHIONINE_METABOLISM Correlation	KEGG_AMINOACYL_TRNA_BIOSYNTHESIS Dependency	0.00554456	-0.13917	-0.462	0.998	11126	1	0.69197	2.24	0.00278	3474	0.00731
RPMI	KEGG_CYSTEINE_AND_METHIONINE_METABOLISM Correlation	KEGG_ARACHIDONIC_ACID_METABOLISM Dependency	0.970494	-0.17557	-0.589	0.973	13285	1	-0.17947	-0.556	0.968	13449	1
RPMI	KEGG_CYSTEINE_AND_METHIONINE_METABOLISM Correlation	KEGG_ARGININE_AND_PROLINE_METABOLISM Dependency	0.834826	-0.22495	-0.754	0.783	14755	1	-0.21445	-0.682	0.894	12967	1
RPMI	KEGG_CYSTEINE_AND_METHIONINE_METABOLISM Correlation	KEGG_ASCORBATE_AND_ALDARATE_METABOLISM Dependency	0.418927	0.30252	1.03	0.404	2750	0.656	-0.31866	-0.986	0.435	13347	0.994
RPMI	KEGG_CYSTEINE_AND_METHIONINE_METABOLISM Correlation	KEGG_Aspartate_metabolism Dependency	0.106115	-0.45587	-1.51	0.0653	15882	0.164	0.31671	1.11	0.283	1197	0.542
RPMI	KEGG_CYSTEINE_AND_METHIONINE_METABOLISM Correlation	KEGG_BETA_ALANINE_METABOLISM Dependency	0.431331	0.32364	1.08	0.323	3365	0.554	-0.26216	-0.838	0.649	11582	1
RPMI	KEGG_CYSTEINE_AND_METHIONINE_METABOLISM Correlation	KEGG_BIOSYNTHESIS_OF_UNSATURATED_FATTY_ACIDS Dependency	0.52993	0.29678	1.03	0.375	4965	0.656	-0.20925	-0.673	0.903	15479	1
RPMI	KEGG_CYSTEINE_AND_METHIONINE_METABOLISM Correlation	KEGG_BUTANOATE_METABOLISM Dependency	0.66129	0.19408	0.663	0.899	5063	1	0.27151	0.905	0.523	4514	0.997
RPMI	KEGG_CYSTEINE_AND_METHIONINE_METABOLISM Correlation	KEGG_CITRATE_CYCLE_TCA_CYCLE Dependency	0.945363	0.14709	0.505	0.998	2993	1	-0.21335	-0.664	0.898	10778	1
RPMI	KEGG_CYSTEINE_AND_METHIONINE_METABOLISM Correlation	KEGG_CYSTEINE_AND_METHIONINE_METABOLISM Dependency	0.789773	-0.18639	-0.621	0.938	15433	1	-0.26193	-0.822	0.682	13916	1
RPMI	KEGG_CYSTEINE_AND_METHIONINE_METABOLISM Correlation	KEGG_DRUG_METABOLISM_CYTOCHROME_P450 Dependency	0.700802	0.24497	0.837	0.673	3541	1	0.23765	0.796	0.731	2291	1
RPMI	KEGG_CYSTEINE_AND_METHIONINE_METABOLISM Correlation	KEGG_ETHER_LIPID_METABOLISM Dependency	0.993488	0.16098	0.551	0.99	636	1	0.12146	0.412	0.997	4547	1
RPMI	KEGG_CYSTEINE_AND_METHIONINE_METABOLISM Correlation	KEGG_FATTY_ACID_METABOLISM Dependency	0.739453	-0.2587	-0.856	0.628	13051	1	-0.2081	-0.65	0.899	12900	1
RPMI	KEGG_CYSTEINE_AND_METHIONINE_METABOLISM Correlation	KEGG_FOLATE_BIOSYNTHESIS Dependency	0.674243	-0.27708	-0.929	0.55	17163	1	0.20703	0.7	0.871	3893	1
RPMI	KEGG_CYSTEINE_AND_METHIONINE_METABOLISM Correlation	KEGG_FRUCTOSE_AND_MANNOSE_METABOLISM Dependency	0.719446	0.22916	0.785	0.76	2736	1	0.25103	0.831	0.683	3048	1
RPMI	KEGG_CYSTEINE_AND_METHIONINE_METABOLISM Correlation	KEGG_GALACTOSE_METABOLISM Dependency	0.356555	-0.24435	-0.831	0.685	13841	1	-0.37176	-1.17	0.241	12352	0.555
RPMI	KEGG_CYSTEINE_AND_METHIONINE_METABOLISM Correlation	KEGG_GLUTATHIONE_METABOLISM Dependency	0.300148	0.22366	0.778	0.76	4498	1	0.38758	1.26	0.187	1000	0.321
RPMI	KEGG_CYSTEINE_AND_METHIONINE_METABOLISM Correlation	KEGG_GLYCEROLIPID_METABOLISM Dependency	0.647256	0.27731	0.953	0.493	1977	0.827	0.17695	0.583	0.942	4695	1
RPMI	KEGG_CYSTEINE_AND_METHIONINE_METABOLISM Correlation	KEGG_GLYCEROPHOSPHOLIPID_METABOLISM Dependency	0.831025	0.24035	0.806	0.715	3425	1	0.15117	0.518	0.992	5315	1
RPMI	KEGG_CYSTEINE_AND_METHIONINE_METABOLISM Correlation	KEGG_GLYCINE_SERINE_AND_THREONINE_METABOLISM Dependency	0.178397	-0.29644	-0.958	0.491	13251	1	-0.44281	-1.39	0.109	12552	0.244
RPMI	KEGG_CYSTEINE_AND_METHIONINE_METABOLISM Correlation	KEGG_GLYCOLYSIS_GLUCONEOGENESIS Dependency	0.804784	0.20808	0.711	0.875	4829	1	0.2379	0.778	0.745	1060	1
RPMI	KEGG_CYSTEINE_AND_METHIONINE_METABOLISM Correlation	KEGG_GLYCOSAMINOGLYCAN_BIOSYNTHESIS_CHONDROITIN_SULFATE Dependency	0.143201	0.42743	1.43	0.081	4760	0.16	-0.27974	-0.882	0.617	12854	1
RPMI	KEGG_CYSTEINE_AND_METHIONINE_METABOLISM Correlation	KEGG_GLYCOSAMINOGLYCAN_BIOSYNTHESIS_HEPARAN_SULFATE Dependency	0.251984	0.34056	1.14	0.254	4177	0.458	0.36025	1.19	0.25	3829	0.409
RPMI	KEGG_CYSTEINE_AND_METHIONINE_METABOLISM Correlation	KEGG_GLYCOSAMINOGLYCAN_BIOSYNTHESIS_KERATAN_SULFATE Dependency	0.077782	0.44548	1.5	0.0702	5550	0.121	-0.45169	-1.42	0.0872	11724	0.217
RPMI	KEGG_CYSTEINE_AND_METHIONINE_METABOLISM Correlation	KEGG_GLYCOSAMINOGLYCAN_DEGRADATION Dependency	0.282195	-0.39354	-1.29	0.165	16092	0.38	-0.17581	-0.555	0.974	13714	1
RPMI	KEGG_CYSTEINE_AND_METHIONINE_METABOLISM Correlation	KEGG_GLYCOSPHINGOLIPID_BIOSYNTHESIS_GANGLIO_SERIES Dependency	0.500416	-0.2739	-0.921	0.507	17795	1	-0.31303	-0.959	0.494	11149	1
RPMI	KEGG_CYSTEINE_AND_METHIONINE_METABOLISM Correlation	KEGG_GLYCOSPHINGOLIPID_BIOSYNTHESIS_GLOBO_SERIES Dependency	0.0334915	-0.32045	-1.07	0.345	13945	0.816	-0.58557	-1.83	0.0176	11149	0.0353
RPMI	KEGG_CYSTEINE_AND_METHIONINE_METABOLISM Correlation	KEGG_GLYCOSPHINGOLIPID_BIOSYNTHESIS_LACTO_AND_NEOLACTO_SERIES Dependency	0.0838944	0.18775	0.642	0.943	442	1	-0.50217	-1.59	0.0439	11528	0.103
RPMI	KEGG_CYSTEINE_AND_METHIONINE_METABOLISM Correlation	KEGG_GLYCOSYLPHOSPHATIDYLINOSITOL_GPI_ANCHOR_BIOSYNTHESIS Dependency	0.333224	0.30045	1.02	0.388	4698	0.676	-0.35208	-1.11	0.292	14030	0.677
RPMI	KEGG_CYSTEINE_AND_METHIONINE_METABOLISM Correlation	KEGG_GLYOXYLATE_AND_DICARBOXYLATE_METABOLISM Dependency	0.0417007	-0.55208	-1.8	0.022	15019	0.044	0.29223	0.984	0.399	381	0.788
RPMI	KEGG_CYSTEINE_AND_METHIONINE_METABOLISM Correlation	KEGG_HISTIDINE_METABOLISM Dependency	0.200224	0.2732	0.915	0.538	3343	0.925	0.41659	1.37	0.123	4013	0.218
RPMI	KEGG_CYSTEINE_AND_METHIONINE_METABOLISM Correlation	KEGG_INOSITOL_PHOSPHATE_METABOLISM Dependency	0.764491	0.22575	0.754	0.8	3846	1	0.23359	0.779	0.732	2644	1
RPMI	KEGG_CYSTEINE_AND_METHIONINE_METABOLISM Correlation	KEGG_LINOLEIC_ACID_METABOLISM Dependency	0.507076	-0.31714	-1.07	0.34	14640	0.816	0.1194	0.395	0.997	14386	1
RPMI	KEGG_CYSTEINE_AND_METHIONINE_METABOLISM Correlation	KEGG_LYSINE_DEGRADATION Dependency	0.0793326	-0.32427	-1.1	0.324	15383	0.74	-0.52962	-1.63	0.0452	15850	0.0862
RPMI	KEGG_CYSTEINE_AND_METHIONINE_METABOLISM Correlation	KEGG_Methionine_degradation_hsa_M00035 Dependency	0.310279	0.35296	1.19	0.209	6387	0.383	0.25415	0.861	0.602	5261	1
RPMI	KEGG_CYSTEINE_AND_METHIONINE_METABOLISM Correlation	KEGG_Methionine_salvage_pathway_hsa_M00034 Dependency	0.175002	0.28392	0.973	0.461	5277	0.781	0.39419	1.38	0.108	3249	0.209
RPMI	KEGG_CYSTEINE_AND_METHIONINE_METABOLISM Correlation	KEGG_N_GLYCAN_BIOSYNTHESIS Dependency	0.555279	0.15606	0.531	0.989	4718	1	-0.32126	-1.02	0.386	10998	0.902
RPMI	KEGG_CYSTEINE_AND_METHIONINE_METABOLISM Correlation	KEGG_NICOTINATE_AND_NICOTINAMIDE_METABOLISM Dependency	0.559046	0.18978	0.634	0.939	4961	1	0.30308	1.01	0.398	1294	0.729
RPMI	KEGG_CYSTEINE_AND_METHIONINE_METABOLISM Correlation	KEGG_NITROGEN_METABOLISM Dependency	0.024251	0.37521	1.26	0.163	1623	0.299	0.56881	1.89	0.0131	2879	0.0306
RPMI	KEGG_CYSTEINE_AND_METHIONINE_METABOLISM Correlation	KEGG_O_GLYCAN_BIOSYNTHESIS Dependency	0.845494	-0.22282	-0.744	0.798	15780	1	0.20331	0.662	0.899	1817	1
RPMI	KEGG_CYSTEINE_AND_METHIONINE_METABOLISM Correlation	KEGG_ONE_CARBON_POOL_BY_FOLATE Dependency	0.402047	-0.30621	-1.02	0.436	14481	0.959	-0.33542	-1.05	0.373	15378	0.823
RPMI	KEGG_CYSTEINE_AND_METHIONINE_METABOLISM Correlation	KEGG_OTHER_GLYCAN_DEGRADATION Dependency	0.295917	0.32259	1.08	0.335	1210	0.554	0.3438	1.15	0.265	1319	0.467
RPMI	KEGG_CYSTEINE_AND_METHIONINE_METABOLISM Correlation	KEGG_OXIDATIVE_PHOSPHORYLATION Dependency	0.940206	-0.19538	-0.645	0.896	13732	1	-0.16919	-0.533	0.989	12103	1
RPMI	KEGG_CYSTEINE_AND_METHIONINE_METABOLISM Correlation	KEGG_PANTOTHENATE_AND_COA_BIOSYNTHESIS Dependency	0.404842	0.29294	0.998	0.413	4417	0.723	0.31283	1.02	0.397	1867	0.706
RPMI	KEGG_CYSTEINE_AND_METHIONINE_METABOLISM Correlation	KEGG_PENTOSE_AND_GLUCURONATE_INTERCONVERSIONS Dependency	0.576679	0.23291	0.816	0.683	4456	1	0.27913	0.921	0.499	2605	0.951
RPMI	KEGG_CYSTEINE_AND_METHIONINE_METABOLISM Correlation	KEGG_PENTOSE_PHOSPHATE_PATHWAY Dependency	0.0796548	0.38131	1.31	0.155	4315	0.248	0.47571	1.59	0.0536	1695	0.0961
RPMI	KEGG_CYSTEINE_AND_METHIONINE_METABOLISM Correlation	KEGG_PHENYLALANINE_METABOLISM Dependency	0.287698	-0.29386	-0.984	0.452	13934	1	0.36065	1.19	0.211	2620	0.409
RPMI	KEGG_CYSTEINE_AND_METHIONINE_METABOLISM Correlation	KEGG_PORPHYRIN_AND_CHLOROPHYLL_METABOLISM Dependency	0.653218	0.26677	0.912	0.551	4456	0.934	0.22355	0.756	0.802	3522	1
RPMI	KEGG_CYSTEINE_AND_METHIONINE_METABOLISM Correlation	KEGG_PRIMARY_BILE_ACID_BIOSYNTHESIS Dependency	0.172253	-0.20245	-0.669	0.886	12554	1	0.4321	1.44	0.0954	4440	0.168
RPMI	KEGG_CYSTEINE_AND_METHIONINE_METABOLISM Correlation	KEGG_PROPANOATE_METABOLISM Dependency	0.873626	-0.21176	-0.709	0.835	13544	1	-0.21499	-0.673	0.916	9834	1
RPMI	KEGG_CYSTEINE_AND_METHIONINE_METABOLISM Correlation	KEGG_PURINE_METABOLISM Dependency	0.894017	0.16458	0.558	0.99	2386	1	0.2253	0.738	0.815	3590	1
RPMI	KEGG_CYSTEINE_AND_METHIONINE_METABOLISM Correlation	KEGG_PYRIMIDINE_METABOLISM Dependency	0.602635	-0.23272	-0.78	0.756	13693	1	0.28229	0.936	0.501	3590	0.911
RPMI	KEGG_CYSTEINE_AND_METHIONINE_METABOLISM Correlation	KEGG_PYRUVATE_METABOLISM Dependency	0.658567	-0.26672	-0.887	0.592	12495	1	-0.24421	-0.777	0.742	11074	1
RPMI	KEGG_CYSTEINE_AND_METHIONINE_METABOLISM Correlation	KEGG_RETINOL_METABOLISM Dependency	0.793345	-0.24241	-0.819	0.679	14715	1	0.18253	0.621	0.954	3561	1
RPMI	KEGG_CYSTEINE_AND_METHIONINE_METABOLISM Correlation	KEGG_RIBOFLAVIN_METABOLISM Dependency	0.2158	0.35372	1.21	0.191	3707	0.358	-0.37092	-1.15	0.248	14322	0.593
RPMI	KEGG_CYSTEINE_AND_METHIONINE_METABOLISM Correlation	KEGG_SELENOAMINO_ACID_METABOLISM Dependency	0.112733	-0.31522	-1.06	0.358	15433	0.843	0.45654	1.52	0.0669	3051	0.125
RPMI	KEGG_CYSTEINE_AND_METHIONINE_METABOLISM Correlation	KEGG_SPHINGOLIPID_METABOLISM Dependency	0.36119	0.18576	0.622	0.932	1210	1	-0.38273	-1.2	0.224	12891	0.502
RPMI	KEGG_CYSTEINE_AND_METHIONINE_METABOLISM Correlation	KEGG_STARCH_AND_SUCROSE_METABOLISM Dependency	0.540691	0.29086	0.989	0.424	4458	0.744	0.23288	0.776	0.746	2605	1
RPMI	KEGG_CYSTEINE_AND_METHIONINE_METABOLISM Correlation	KEGG_STEROID_BIOSYNTHESIS Dependency	0.609356	-0.22334	-0.741	0.795	14496	1	-0.29313	-0.941	0.494	14324	1
RPMI	KEGG_CYSTEINE_AND_METHIONINE_METABOLISM Correlation	KEGG_STEROID_HORMONE_BIOSYNTHESIS Dependency	0.745046	0.24517	0.861	0.665	2917	1	-0.22324	-0.696	0.847	13347	1
RPMI	KEGG_CYSTEINE_AND_METHIONINE_METABOLISM Correlation	KEGG_SULFUR_METABOLISM Dependency	0.22712	0.40488	1.34	0.151	5379	0.223	0.28861	0.952	0.458	995	0.868
RPMI	KEGG_CYSTEINE_AND_METHIONINE_METABOLISM Correlation	KEGG_TAURINE_AND_HYPOTAURINE_METABOLISM Dependency	0.0694646	0.41401	1.4	0.105	2842	0.178	-0.52512	-1.63	0.0519	13539	0.0862
RPMI	KEGG_CYSTEINE_AND_METHIONINE_METABOLISM Correlation	KEGG_TERPENOID_BACKBONE_BIOSYNTHESIS Dependency	0.137268	0.26952	0.913	0.532	2128	0.931	0.45818	1.51	0.0788	864	0.129
RPMI	KEGG_CYSTEINE_AND_METHIONINE_METABOLISM Correlation	KEGG_TRYPTOPHAN_METABOLISM Dependency	0.499238	0.25925	0.867	0.609	3365	1	-0.33186	-1.03	0.423	12526	0.875
RPMI	KEGG_CYSTEINE_AND_METHIONINE_METABOLISM Correlation	KEGG_TYROSINE_METABOLISM Dependency	0.299875	-0.24719	-0.831	0.672	14583	1	0.36271	1.22	0.193	1980	0.369
RPMI	KEGG_CYSTEINE_AND_METHIONINE_METABOLISM Correlation	KEGG_VALINE_LEUCINE_AND_ISOLEUCINE_BIOSYNTHESIS Dependency	0.366298	0.30476	1.01	0.423	12377	0.696	0.32267	1.07	0.323	5726	0.604
RPMI	KEGG_CYSTEINE_AND_METHIONINE_METABOLISM Correlation	KEGG_VALINE_LEUCINE_AND_ISOLEUCINE_DEGRADATION Dependency	0.6559	-0.20569	-0.688	0.871	13544	1	0.27568	0.923	0.526	4030	0.946
RPMI	KEGG_DRUG_METABOLISM_CYTOCHROME_P450 Correlation	Core_Glycolysis Dependency	0.0181435	-0.58296	-1.89	0.00958	14869	0.013	-0.3991	-1.29	0.171	15073	0.254
RPMI	KEGG_DRUG_METABOLISM_CYTOCHROME_P450 Correlation	KEGG_ALANINE_ASPARTATE_AND_GLUTAMATE_METABOLISM Dependency	0.547342	-0.25035	-0.809	0.689	16040	0.982	-0.31078	-0.983	0.454	13917	0.696
RPMI	KEGG_DRUG_METABOLISM_CYTOCHROME_P450 Correlation	KEGG_ALPHA_LINOLENIC_ACID_METABOLISM Dependency	0.0404861	-0.51684	-1.7	0.0209	14323	0.0371	-0.26387	-0.834	0.644	10418	1
RPMI	KEGG_DRUG_METABOLISM_CYTOCHROME_P450 Correlation	KEGG_AMINO_SUGAR_AND_NUCLEOTIDE_SUGAR_METABOLISM Dependency	0.226212	0.38412	1.32	0.138	1118	0.501	-0.26379	-0.845	0.627	13935	1
RPMI	KEGG_DRUG_METABOLISM_CYTOCHROME_P450 Correlation	KEGG_AMINOACYL_TRNA_BIOSYNTHESIS Dependency	0.00368275	-0.31889	-1.03	0.395	10292	0.546	-0.74708	-2.43	0.00185	13371	0.00155
RPMI	KEGG_DRUG_METABOLISM_CYTOCHROME_P450 Correlation	KEGG_ARACHIDONIC_ACID_METABOLISM Dependency	0.359174	-0.3752	-1.2	0.222	13542	0.306	-0.19936	-0.622	0.94	10418	1
RPMI	KEGG_DRUG_METABOLISM_CYTOCHROME_P450 Correlation	KEGG_ARGININE_AND_PROLINE_METABOLISM Dependency	0.517976	-0.25701	-0.836	0.673	11668	0.924	-0.31185	-1.01	0.421	12912	0.642
RPMI	KEGG_DRUG_METABOLISM_CYTOCHROME_P450 Correlation	KEGG_ASCORBATE_AND_ALDARATE_METABOLISM Dependency	0.658452	-0.26493	-0.85	0.64	13815	0.894	0.24915	0.817	0.678	3382	1
RPMI	KEGG_DRUG_METABOLISM_CYTOCHROME_P450 Correlation	KEGG_Aspartate_metabolism Dependency	0.0966226	0.37996	1.33	0.128	2422	0.484	0.42067	1.44	0.0776	2542	0.25
RPMI	KEGG_DRUG_METABOLISM_CYTOCHROME_P450 Correlation	KEGG_BETA_ALANINE_METABOLISM Dependency	0.0979607	-0.22927	-0.738	0.818	14084	1	-0.5026	-1.58	0.0521	12784	0.0822
RPMI	KEGG_DRUG_METABOLISM_CYTOCHROME_P450 Correlation	KEGG_BIOSYNTHESIS_OF_UNSATURATED_FATTY_ACIDS Dependency	0.099785	-0.46417	-1.52	0.0549	14676	0.0847	0.28085	0.902	0.547	3300	1
RPMI	KEGG_DRUG_METABOLISM_CYTOCHROME_P450 Correlation	KEGG_BUTANOATE_METABOLISM Dependency	0.207415	0.21152	0.734	0.807	1499	1	-0.43497	-1.36	0.119	11335	0.197
RPMI	KEGG_DRUG_METABOLISM_CYTOCHROME_P450 Correlation	KEGG_CITRATE_CYCLE_TCA_CYCLE Dependency	0.329204	0.34199	1.18	0.218	2386	0.823	-0.26408	-0.825	0.672	14085	1
RPMI	KEGG_DRUG_METABOLISM_CYTOCHROME_P450 Correlation	KEGG_CYSTEINE_AND_METHIONINE_METABOLISM Dependency	0.372384	-0.27372	-0.901	0.581	14283	0.79	0.34751	1.14	0.274	3381	0.747
RPMI	KEGG_DRUG_METABOLISM_CYTOCHROME_P450 Correlation	KEGG_DRUG_METABOLISM_CYTOCHROME_P450 Dependency	0.727808	-0.26393	-0.866	0.62	13270	0.862	-0.20898	-0.665	0.881	14380	1
RPMI	KEGG_DRUG_METABOLISM_CYTOCHROME_P450 Correlation	KEGG_ETHER_LIPID_METABOLISM Dependency	0.227368	-0.3985	-1.3	0.144	13975	0.209	-0.2874	-0.927	0.54	12411	0.812
RPMI	KEGG_DRUG_METABOLISM_CYTOCHROME_P450 Correlation	KEGG_FATTY_ACID_METABOLISM Dependency	0.599614	-0.28678	-0.944	0.504	15317	0.704	0.23508	0.766	0.74	2411	1
RPMI	KEGG_DRUG_METABOLISM_CYTOCHROME_P450 Correlation	KEGG_FOLATE_BIOSYNTHESIS Dependency	0.1261	-0.28886	-0.925	0.528	13602	0.742	0.47304	1.54	0.0716	3325	0.178
RPMI	KEGG_DRUG_METABOLISM_CYTOCHROME_P450 Correlation	KEGG_FRUCTOSE_AND_MANNOSE_METABOLISM Dependency	0.178899	-0.42458	-1.37	0.128	15392	0.159	0.33674	1.11	0.297	5068	0.823
RPMI	KEGG_DRUG_METABOLISM_CYTOCHROME_P450 Correlation	KEGG_GALACTOSE_METABOLISM Dependency	0.314213	-0.33786	-1.09	0.324	16408	0.45	-0.35214	-1.1	0.305	14507	0.485
RPMI	KEGG_DRUG_METABOLISM_CYTOCHROME_P450 Correlation	KEGG_GLUTATHIONE_METABOLISM Dependency	0.377209	-0.29138	-0.927	0.536	11892	0.738	-0.34809	-1.11	0.291	14599	0.469
RPMI	KEGG_DRUG_METABOLISM_CYTOCHROME_P450 Correlation	KEGG_GLYCEROLIPID_METABOLISM Dependency	0.947867	-0.17928	-0.583	0.973	12958	1	-0.19909	-0.643	0.924	13464	1
RPMI	KEGG_DRUG_METABOLISM_CYTOCHROME_P450 Correlation	KEGG_GLYCEROPHOSPHOLIPID_METABOLISM Dependency	0.533875	-0.17526	-0.566	0.972	13494	1	-0.31766	-1.04	0.368	14009	0.586
RPMI	KEGG_DRUG_METABOLISM_CYTOCHROME_P450 Correlation	KEGG_GLYCINE_SERINE_AND_THREONINE_METABOLISM Dependency	0.200347	-0.2779	-0.9	0.582	12518	0.791	0.41379	1.34	0.121	2907	0.373
RPMI	KEGG_DRUG_METABOLISM_CYTOCHROME_P450 Correlation	KEGG_GLYCOLYSIS_GLUCONEOGENESIS Dependency	0.0683627	-0.52208	-1.68	0.0359	14084	0.0409	-0.2374	-0.763	0.714	15073	1
RPMI	KEGG_DRUG_METABOLISM_CYTOCHROME_P450 Correlation	KEGG_GLYCOSAMINOGLYCAN_BIOSYNTHESIS_CHONDROITIN_SULFATE Dependency	0.21189	0.23977	0.821	0.695	121	1	-0.43041	-1.37	0.125	11572	0.19
RPMI	KEGG_DRUG_METABOLISM_CYTOCHROME_P450 Correlation	KEGG_GLYCOSAMINOGLYCAN_BIOSYNTHESIS_HEPARAN_SULFATE Dependency	0.039363	0.30893	1.05	0.366	3733	1	-0.56217	-1.81	0.0208	12575	0.034
RPMI	KEGG_DRUG_METABOLISM_CYTOCHROME_P450 Correlation	KEGG_GLYCOSAMINOGLYCAN_BIOSYNTHESIS_KERATAN_SULFATE Dependency	0.623677	-0.29984	-0.974	0.487	17262	0.645	-0.21895	-0.689	0.867	13786	1
RPMI	KEGG_DRUG_METABOLISM_CYTOCHROME_P450 Correlation	KEGG_GLYCOSAMINOGLYCAN_DEGRADATION Dependency	0.389959	0.29069	1.02	0.394	3733	1	0.31629	1.03	0.386	3699	1
RPMI	KEGG_DRUG_METABOLISM_CYTOCHROME_P450 Correlation	KEGG_GLYCOSPHINGOLIPID_BIOSYNTHESIS_GANGLIO_SERIES Dependency	0.084519	0.46896	1.6	0.0531	4361	0.171	0.38388	1.24	0.207	4092	0.525
RPMI	KEGG_DRUG_METABOLISM_CYTOCHROME_P450 Correlation	KEGG_GLYCOSPHINGOLIPID_BIOSYNTHESIS_GLOBO_SERIES Dependency	0.0133771	-0.21675	-0.696	0.876	10799	1	0.59098	1.93	0.00674	4605	0.0379
RPMI	KEGG_DRUG_METABOLISM_CYTOCHROME_P450 Correlation	KEGG_GLYCOSPHINGOLIPID_BIOSYNTHESIS_LACTO_AND_NEOLACTO_SERIES Dependency	0.475502	-0.19434	-0.635	0.925	16181	1	0.33146	1.07	0.32	4785	0.935
RPMI	KEGG_DRUG_METABOLISM_CYTOCHROME_P450 Correlation	KEGG_GLYCOSYLPHOSPHATIDYLINOSITOL_GPI_ANCHOR_BIOSYNTHESIS Dependency	0.279008	0.19173	0.673	0.874	3217	1	0.39231	1.28	0.166	4783	0.458
RPMI	KEGG_DRUG_METABOLISM_CYTOCHROME_P450 Correlation	KEGG_GLYOXYLATE_AND_DICARBOXYLATE_METABOLISM Dependency	0.513659	-0.30957	-1.02	0.405	11653	0.564	-0.24678	-0.802	0.702	12335	1
RPMI	KEGG_DRUG_METABOLISM_CYTOCHROME_P450 Correlation	KEGG_HISTIDINE_METABOLISM Dependency	0.384191	-0.28281	-0.894	0.569	13447	0.804	-0.35839	-1.13	0.29	15219	0.438
RPMI	KEGG_DRUG_METABOLISM_CYTOCHROME_P450 Correlation	KEGG_INOSITOL_PHOSPHATE_METABOLISM Dependency	0.696414	-0.20346	-0.658	0.918	13210	1	-0.27896	-0.894	0.561	13515	0.888
RPMI	KEGG_DRUG_METABOLISM_CYTOCHROME_P450 Correlation	KEGG_LINOLEIC_ACID_METABOLISM Dependency	0.533795	-0.32435	-1.05	0.374	13542	0.514	-0.19374	-0.628	0.932	9945	1
RPMI	KEGG_DRUG_METABOLISM_CYTOCHROME_P450 Correlation	KEGG_LYSINE_DEGRADATION Dependency	0.341232	0.18392	0.632	0.929	3566	1	-0.38074	-1.22	0.209	11335	0.327
RPMI	KEGG_DRUG_METABOLISM_CYTOCHROME_P450 Correlation	KEGG_Methionine_degradation_hsa_M00035 Dependency	0.146006	-0.41187	-1.36	0.114	16492	0.165	0.35525	1.21	0.203	5330	0.581
RPMI	KEGG_DRUG_METABOLISM_CYTOCHROME_P450 Correlation	KEGG_Methionine_salvage_pathway_hsa_M00034 Dependency	0.562747	-0.31175	-1.02	0.404	14520	0.564	-0.19329	-0.658	0.927	15772	1
RPMI	KEGG_DRUG_METABOLISM_CYTOCHROME_P450 Correlation	KEGG_N_GLYCAN_BIOSYNTHESIS Dependency	0.294961	0.32451	1.1	0.331	3799	1	0.3546	1.16	0.266	999	0.698
RPMI	KEGG_DRUG_METABOLISM_CYTOCHROME_P450 Correlation	KEGG_NICOTINATE_AND_NICOTINAMIDE_METABOLISM Dependency	0.726136	-0.25015	-0.816	0.696	11865	0.966	-0.24093	-0.773	0.759	13741	1
RPMI	KEGG_DRUG_METABOLISM_CYTOCHROME_P450 Correlation	KEGG_NITROGEN_METABOLISM Dependency	0.810491	-0.22153	-0.729	0.847	12599	1	-0.23749	-0.77	0.777	13460	1
RPMI	KEGG_DRUG_METABOLISM_CYTOCHROME_P450 Correlation	KEGG_O_GLYCAN_BIOSYNTHESIS Dependency	0.735188	0.16067	0.551	0.992	1108	1	-0.27685	-0.888	0.584	14279	0.902
RPMI	KEGG_DRUG_METABOLISM_CYTOCHROME_P450 Correlation	KEGG_ONE_CARBON_POOL_BY_FOLATE Dependency	0.266778	-0.23008	-0.747	0.802	12924	1	0.41178	1.32	0.16	2432	0.4
RPMI	KEGG_DRUG_METABOLISM_CYTOCHROME_P450 Correlation	KEGG_OTHER_GLYCAN_DEGRADATION Dependency	0.134928	-0.44914	-1.45	0.0759	13679	0.114	0.26157	0.86	0.607	1016	1
RPMI	KEGG_DRUG_METABOLISM_CYTOCHROME_P450 Correlation	KEGG_OXIDATIVE_PHOSPHORYLATION Dependency	0.628578	0.20891	0.72	0.819	2758	1	0.28655	0.939	0.51	3459	1
RPMI	KEGG_DRUG_METABOLISM_CYTOCHROME_P450 Correlation	KEGG_PANTOTHENATE_AND_COA_BIOSYNTHESIS Dependency	0.117054	0.34834	1.22	0.193	2401	0.717	-0.45399	-1.49	0.084	12700	0.118
RPMI	KEGG_DRUG_METABOLISM_CYTOCHROME_P450 Correlation	KEGG_PENTOSE_AND_GLUCURONATE_INTERCONVERSIONS Dependency	0.27474	-0.25667	-0.835	0.667	12650	0.926	0.37991	1.24	0.173	4062	0.525
RPMI	KEGG_DRUG_METABOLISM_CYTOCHROME_P450 Correlation	KEGG_PENTOSE_PHOSPHATE_PATHWAY Dependency	0.334989	-0.38045	-1.23	0.204	13516	0.275	-0.20093	-0.643	0.936	14507	1
RPMI	KEGG_DRUG_METABOLISM_CYTOCHROME_P450 Correlation	KEGG_PHENYLALANINE_METABOLISM Dependency	0.019853	-0.44466	-1.43	0.0873	12708	0.124	-0.62409	-2.02	0.0112	13174	0.0142
RPMI	KEGG_DRUG_METABOLISM_CYTOCHROME_P450 Correlation	KEGG_PORPHYRIN_AND_CHLOROPHYLL_METABOLISM Dependency	0.712302	-0.21408	-0.694	0.885	12327	1	-0.26888	-0.869	0.596	11346	0.948
RPMI	KEGG_DRUG_METABOLISM_CYTOCHROME_P450 Correlation	KEGG_PRIMARY_BILE_ACID_BIOSYNTHESIS Dependency	0.149837	0.37424	1.28	0.175	1620	0.577	0.4034	1.31	0.131	592	0.414
RPMI	KEGG_DRUG_METABOLISM_CYTOCHROME_P450 Correlation	KEGG_PROPANOATE_METABOLISM Dependency	0.490151	0.25781	0.879	0.616	1800	1	0.31473	1.01	0.407	3196	1
RPMI	KEGG_DRUG_METABOLISM_CYTOCHROME_P450 Correlation	KEGG_PURINE_METABOLISM Dependency	0.623348	-0.28738	-0.947	0.507	13449	0.698	-0.23327	-0.745	0.809	11881	1
RPMI	KEGG_DRUG_METABOLISM_CYTOCHROME_P450 Correlation	KEGG_PYRIMIDINE_METABOLISM Dependency	0.500279	-0.29342	-0.943	0.52	13331	0.706	-0.29035	-0.943	0.482	14342	0.776
RPMI	KEGG_DRUG_METABOLISM_CYTOCHROME_P450 Correlation	KEGG_PYRUVATE_METABOLISM Dependency	0.921727	-0.21892	-0.703	0.86	12600	1	0.16355	0.53	0.993	5684	1
RPMI	KEGG_DRUG_METABOLISM_CYTOCHROME_P450 Correlation	KEGG_RETINOL_METABOLISM Dependency	0.87426	-0.21114	-0.677	0.889	12650	1	-0.21257	-0.689	0.86	13432	1
RPMI	KEGG_DRUG_METABOLISM_CYTOCHROME_P450 Correlation	KEGG_RIBOFLAVIN_METABOLISM Dependency	0.677328	-0.28029	-0.91	0.582	16414	0.771	0.22906	0.75	0.81	5440	1
RPMI	KEGG_DRUG_METABOLISM_CYTOCHROME_P450 Correlation	KEGG_SELENOAMINO_ACID_METABOLISM Dependency	0.106286	-0.29903	-0.976	0.465	15041	0.641	-0.48796	-1.57	0.06	11664	0.0855
RPMI	KEGG_DRUG_METABOLISM_CYTOCHROME_P450 Correlation	KEGG_SPHINGOLIPID_METABOLISM Dependency	0.547712	-0.22412	-0.73	0.809	11019	1	0.30202	0.989	0.414	4240	1
RPMI	KEGG_DRUG_METABOLISM_CYTOCHROME_P450 Correlation	KEGG_STARCH_AND_SUCROSE_METABOLISM Dependency	0.509284	-0.28312	-0.924	0.52	16408	0.744	-0.29325	-0.942	0.499	14507	0.779
RPMI	KEGG_DRUG_METABOLISM_CYTOCHROME_P450 Correlation	KEGG_STEROID_BIOSYNTHESIS Dependency	0.152562	-0.22013	-0.723	0.84	14517	1	0.45298	1.51	0.0839	1625	0.198
RPMI	KEGG_DRUG_METABOLISM_CYTOCHROME_P450 Correlation	KEGG_STEROID_HORMONE_BIOSYNTHESIS Dependency	0.734334	0.18611	0.625	0.934	3257	1	0.2727	0.874	0.605	1370	1
RPMI	KEGG_DRUG_METABOLISM_CYTOCHROME_P450 Correlation	KEGG_SULFUR_METABOLISM Dependency	0.198653	-0.37737	-1.2	0.228	13483	0.306	-0.40156	-1.27	0.176	11657	0.273
RPMI	KEGG_DRUG_METABOLISM_CYTOCHROME_P450 Correlation	KEGG_TAURINE_AND_HYPOTAURINE_METABOLISM Dependency	0.00578951	-0.60322	-1.94	0.00332	15842	0.00981	-0.53946	-1.74	0.0226	11913	0.044
RPMI	KEGG_DRUG_METABOLISM_CYTOCHROME_P450 Correlation	KEGG_TERPENOID_BACKBONE_BIOSYNTHESIS Dependency	0.172243	0.27481	0.97	0.479	5730	1	0.41625	1.38	0.105	1446	0.322
RPMI	KEGG_DRUG_METABOLISM_CYTOCHROME_P450 Correlation	KEGG_TRYPTOPHAN_METABOLISM Dependency	0.525043	0.25725	0.916	0.51	4283	1	-0.28829	-0.922	0.541	13811	0.823
RPMI	KEGG_DRUG_METABOLISM_CYTOCHROME_P450 Correlation	KEGG_TYROSINE_METABOLISM Dependency	0.325773	-0.35864	-1.17	0.251	13079	0.342	-0.29616	-0.945	0.464	14258	0.772
RPMI	KEGG_DRUG_METABOLISM_CYTOCHROME_P450 Correlation	KEGG_VALINE_LEUCINE_AND_ISOLEUCINE_BIOSYNTHESIS Dependency	0.00178649	-0.42237	-1.36	0.119	10190	0.165	-0.82322	-2.58	0.0009	14829	0.000559
RPMI	KEGG_DRUG_METABOLISM_CYTOCHROME_P450 Correlation	KEGG_VALINE_LEUCINE_AND_ISOLEUCINE_DEGRADATION Dependency	0.463531	-0.21175	-0.678	0.893	13870	1	-0.33693	-1.08	0.313	11257	0.517
RPMI	KEGG_ETHER_LIPID_METABOLISM Correlation	Core_Glycolysis Dependency	0.185529	-0.40639	-1.34	0.114	13684	0.208	-0.2979	-0.938	0.498	12749	0.878
RPMI	KEGG_ETHER_LIPID_METABOLISM Correlation	KEGG_ALANINE_ASPARTATE_AND_GLUTAMATE_METABOLISM Dependency	0.603103	0.18211	0.614	0.949	5111	1	-0.31488	-0.999	0.442	11989	0.735
RPMI	KEGG_ETHER_LIPID_METABOLISM Correlation	KEGG_ALPHA_LINOLENIC_ACID_METABOLISM Dependency	0.0505604	-0.55306	-1.83	0.0264	14537	0.0252	0.26095	0.873	0.596	2261	1
RPMI	KEGG_ETHER_LIPID_METABOLISM Correlation	KEGG_AMINO_SUGAR_AND_NUCLEOTIDE_SUGAR_METABOLISM Dependency	0.654405	0.27374	0.924	0.523	3820	1	0.20701	0.683	0.874	3497	1
RPMI	KEGG_ETHER_LIPID_METABOLISM Correlation	KEGG_AMINOACYL_TRNA_BIOSYNTHESIS Dependency	0.307236	0.36912	1.24	0.194	3545	0.501	0.24946	0.804	0.738	3805	1
RPMI	KEGG_ETHER_LIPID_METABOLISM Correlation	KEGG_ARACHIDONIC_ACID_METABOLISM Dependency	0.465164	-0.29523	-0.968	0.478	16007	0.751	0.29649	0.992	0.453	1631	1
RPMI	KEGG_ETHER_LIPID_METABOLISM Correlation	KEGG_ARGININE_AND_PROLINE_METABOLISM Dependency	0.835952	0.16362	0.537	0.987	5505	1	-0.25307	-0.807	0.725	12021	1
RPMI	KEGG_ETHER_LIPID_METABOLISM Correlation	KEGG_ASCORBATE_AND_ALDARATE_METABOLISM Dependency	0.113248	0.37608	1.24	0.185	3717	0.501	-0.47243	-1.49	0.0816	14212	0.131
RPMI	KEGG_ETHER_LIPID_METABOLISM Correlation	KEGG_Aspartate_metabolism Dependency	0.514578	-0.24697	-0.845	0.652	12624	1	-0.3015	-1.01	0.425	11763	0.682
RPMI	KEGG_ETHER_LIPID_METABOLISM Correlation	KEGG_BETA_ALANINE_METABOLISM Dependency	0.428045	0.2667	0.916	0.546	2481	1	0.31903	1.06	0.352	2918	0.824
RPMI	KEGG_ETHER_LIPID_METABOLISM Correlation	KEGG_BIOSYNTHESIS_OF_UNSATURATED_FATTY_ACIDS Dependency	0.86382	0.20021	0.659	0.924	3279	1	0.22324	0.723	0.811	3947	1
RPMI	KEGG_ETHER_LIPID_METABOLISM Correlation	KEGG_BUTANOATE_METABOLISM Dependency	0.179814	-0.32559	-1.08	0.327	15826	0.527	-0.4177	-1.36	0.124	12584	0.214
RPMI	KEGG_ETHER_LIPID_METABOLISM Correlation	KEGG_CITRATE_CYCLE_TCA_CYCLE Dependency	0.181917	0.30973	1.03	0.386	4814	1	0.42083	1.4	0.119	3119	0.25
RPMI	KEGG_ETHER_LIPID_METABOLISM Correlation	KEGG_CYSTEINE_AND_METHIONINE_METABOLISM Dependency	0.912502	-0.21138	-0.711	0.877	16607	1	0.18654	0.617	0.951	3953	1
RPMI	KEGG_ETHER_LIPID_METABOLISM Correlation	KEGG_DRUG_METABOLISM_CYTOCHROME_P450 Dependency	0.39077	-0.35229	-1.18	0.247	12058	0.377	-0.1992	-0.628	0.935	13972	1
RPMI	KEGG_ETHER_LIPID_METABOLISM Correlation	KEGG_ETHER_LIPID_METABOLISM Dependency	0.539038	-0.30331	-1.01	0.429	14616	0.661	-0.24573	-0.795	0.725	12296	1
RPMI	KEGG_ETHER_LIPID_METABOLISM Correlation	KEGG_FATTY_ACID_METABOLISM Dependency	0.337883	0.26376	0.877	0.601	2500	1	-0.36688	-1.17	0.235	14674	0.425
RPMI	KEGG_ETHER_LIPID_METABOLISM Correlation	KEGG_FOLATE_BIOSYNTHESIS Dependency	0.139605	0.42013	1.41	0.0986	3245	0.266	-0.36979	-1.17	0.239	13519	0.425
RPMI	KEGG_ETHER_LIPID_METABOLISM Correlation	KEGG_FRUCTOSE_AND_MANNOSE_METABOLISM Dependency	0.527224	-0.32186	-1.06	0.369	14689	0.561	-0.19766	-0.638	0.923	12749	1
RPMI	KEGG_ETHER_LIPID_METABOLISM Correlation	KEGG_GALACTOSE_METABOLISM Dependency	0.521462	-0.27014	-0.888	0.578	15477	0.934	0.28516	0.95	0.475	1902	1
RPMI	KEGG_ETHER_LIPID_METABOLISM Correlation	KEGG_GLUTATHIONE_METABOLISM Dependency	0.175197	-0.40452	-1.36	0.118	13121	0.194	0.31873	1.05	0.34	3226	0.848
RPMI	KEGG_ETHER_LIPID_METABOLISM Correlation	KEGG_GLYCEROLIPID_METABOLISM Dependency	0.439108	-0.30755	-1.01	0.409	14586	0.661	-0.30539	-0.962	0.474	12893	0.819
RPMI	KEGG_ETHER_LIPID_METABOLISM Correlation	KEGG_GLYCEROPHOSPHOLIPID_METABOLISM Dependency	0.602466	-0.25968	-0.863	0.607	14889	0.996	-0.27411	-0.88	0.598	12688	1
RPMI	KEGG_ETHER_LIPID_METABOLISM Correlation	KEGG_GLYCINE_SERINE_AND_THREONINE_METABOLISM Dependency	0.295811	0.30963	1.03	0.402	3003	1	0.34776	1.16	0.234	3922	0.593
RPMI	KEGG_ETHER_LIPID_METABOLISM Correlation	KEGG_GLYCOLYSIS_GLUCONEOGENESIS Dependency	0.309212	-0.3734	-1.23	0.186	13673	0.317	0.19752	0.637	0.916	1868	1
RPMI	KEGG_ETHER_LIPID_METABOLISM Correlation	KEGG_GLYCOSAMINOGLYCAN_BIOSYNTHESIS_CHONDROITIN_SULFATE Dependency	0.158499	0.3089	1.04	0.368	3682	0.995	-0.44797	-1.4	0.101	12632	0.183
RPMI	KEGG_ETHER_LIPID_METABOLISM Correlation	KEGG_GLYCOSAMINOGLYCAN_BIOSYNTHESIS_HEPARAN_SULFATE Dependency	0.193992	0.18909	0.649	0.952	5017	1	-0.43289	-1.38	0.108	13880	0.197
RPMI	KEGG_ETHER_LIPID_METABOLISM Correlation	KEGG_GLYCOSAMINOGLYCAN_BIOSYNTHESIS_KERATAN_SULFATE Dependency	0.195884	0.40624	1.34	0.113	5448	0.343	0.23702	0.805	0.735	5365	1
RPMI	KEGG_ETHER_LIPID_METABOLISM Correlation	KEGG_GLYCOSAMINOGLYCAN_DEGRADATION Dependency	0.259	-0.39478	-1.3	0.154	16621	0.243	-0.22908	-0.731	0.814	14219	1
RPMI	KEGG_ETHER_LIPID_METABOLISM Correlation	KEGG_GLYCOSPHINGOLIPID_BIOSYNTHESIS_GANGLIO_SERIES Dependency	0.495332	-0.23723	-0.788	0.741	17465	1	0.31645	1.03	0.372	2367	0.902
RPMI	KEGG_ETHER_LIPID_METABOLISM Correlation	KEGG_GLYCOSPHINGOLIPID_BIOSYNTHESIS_GLOBO_SERIES Dependency	0.303027	-0.36449	-1.19	0.23	16892	0.363	-0.30818	-0.96	0.444	14059	0.824
RPMI	KEGG_ETHER_LIPID_METABOLISM Correlation	KEGG_GLYCOSPHINGOLIPID_BIOSYNTHESIS_LACTO_AND_NEOLACTO_SERIES Dependency	0.609548	0.25237	0.847	0.659	4866	1	0.26443	0.878	0.567	5365	1
RPMI	KEGG_ETHER_LIPID_METABOLISM Correlation	KEGG_GLYCOSYLPHOSPHATIDYLINOSITOL_GPI_ANCHOR_BIOSYNTHESIS Dependency	0.137812	-0.43562	-1.45	0.0924	13517	0.137	-0.35051	-1.14	0.271	12311	0.469
RPMI	KEGG_ETHER_LIPID_METABOLISM Correlation	KEGG_GLYOXYLATE_AND_DICARBOXYLATE_METABOLISM Dependency	0.782734	0.22995	0.771	0.759	4436	1	-0.23253	-0.728	0.808	14615	1
RPMI	KEGG_ETHER_LIPID_METABOLISM Correlation	KEGG_HISTIDINE_METABOLISM Dependency	0.22864	-0.40694	-1.34	0.143	14057	0.208	-0.28945	-0.904	0.57	11989	0.963
RPMI	KEGG_ETHER_LIPID_METABOLISM Correlation	KEGG_INOSITOL_PHOSPHATE_METABOLISM Dependency	0.676718	-0.25444	-0.858	0.627	12036	1	0.24141	0.789	0.735	3906	1
RPMI	KEGG_ETHER_LIPID_METABOLISM Correlation	KEGG_LINOLEIC_ACID_METABOLISM Dependency	0.0603479	-0.48664	-1.63	0.0351	14616	0.0644	0.37826	1.23	0.215	1622	0.466
RPMI	KEGG_ETHER_LIPID_METABOLISM Correlation	KEGG_LYSINE_DEGRADATION Dependency	0.361104	0.26963	0.9	0.545	1014	1	-0.34413	-1.13	0.27	12901	0.486
RPMI	KEGG_ETHER_LIPID_METABOLISM Correlation	KEGG_Methionine_degradation_hsa_M00035 Dependency	0.0939616	-0.27718	-0.906	0.558	4931	0.892	0.45656	1.59	0.0513	339	0.119
RPMI	KEGG_ETHER_LIPID_METABOLISM Correlation	KEGG_Methionine_salvage_pathway_hsa_M00034 Dependency	0.277037	-0.35881	-1.18	0.217	17057	0.377	-0.31546	-1.03	0.383	14877	0.64
RPMI	KEGG_ETHER_LIPID_METABOLISM Correlation	KEGG_N_GLYCAN_BIOSYNTHESIS Dependency	0.701508	-0.23065	-0.75	0.806	14685	1	-0.2742	-0.855	0.621	14017	1
RPMI	KEGG_ETHER_LIPID_METABOLISM Correlation	KEGG_NICOTINATE_AND_NICOTINAMIDE_METABOLISM Dependency	0.637642	-0.28071	-0.939	0.512	11331	0.815	-0.22416	-0.721	0.845	12374	1
RPMI	KEGG_ETHER_LIPID_METABOLISM Correlation	KEGG_NITROGEN_METABOLISM Dependency	0.200219	-0.3773	-1.24	0.208	15271	0.305	0.36599	1.23	0.193	4792	0.466
RPMI	KEGG_ETHER_LIPID_METABOLISM Correlation	KEGG_O_GLYCAN_BIOSYNTHESIS Dependency	0.598693	-0.25586	-0.839	0.628	14547	1	-0.27952	-0.88	0.572	12578	1
RPMI	KEGG_ETHER_LIPID_METABOLISM Correlation	KEGG_ONE_CARBON_POOL_BY_FOLATE Dependency	0.0229952	0.57081	1.93	0.0119	3627	0.0276	0.32308	1.08	0.34	5584	0.771
RPMI	KEGG_ETHER_LIPID_METABOLISM Correlation	KEGG_OTHER_GLYCAN_DEGRADATION Dependency	0.122888	-0.37403	-1.25	0.176	16516	0.294	-0.44262	-1.41	0.0944	13849	0.176
RPMI	KEGG_ETHER_LIPID_METABOLISM Correlation	KEGG_OXIDATIVE_PHOSPHORYLATION Dependency	0.880088	0.22343	0.755	0.798	4649	1	0.16353	0.527	0.981	3664	1
RPMI	KEGG_ETHER_LIPID_METABOLISM Correlation	KEGG_PANTOTHENATE_AND_COA_BIOSYNTHESIS Dependency	0.387251	-0.29383	-0.965	0.479	14905	0.758	0.33071	1.09	0.325	1284	0.747
RPMI	KEGG_ETHER_LIPID_METABOLISM Correlation	KEGG_PENTOSE_AND_GLUCURONATE_INTERCONVERSIONS Dependency	0.36788	-0.25919	-0.858	0.623	13967	1	-0.37314	-1.18	0.261	14212	0.41
RPMI	KEGG_ETHER_LIPID_METABOLISM Correlation	KEGG_PENTOSE_PHOSPHATE_PATHWAY Dependency	0.115439	-0.29158	-0.954	0.47	12694	0.782	0.4685	1.54	0.0658	3345	0.152
RPMI	KEGG_ETHER_LIPID_METABOLISM Correlation	KEGG_PHENYLALANINE_METABOLISM Dependency	0.0188195	-0.26804	-0.891	0.562	14698	0.927	0.62779	2.11	0.00957	3953	0.0169
RPMI	KEGG_ETHER_LIPID_METABOLISM Correlation	KEGG_PORPHYRIN_AND_CHLOROPHYLL_METABOLISM Dependency	0.486073	-0.29613	-0.985	0.438	13168	0.716	-0.28707	-0.904	0.546	13561	0.963
RPMI	KEGG_ETHER_LIPID_METABOLISM Correlation	KEGG_PRIMARY_BILE_ACID_BIOSYNTHESIS Dependency	0.257713	-0.39085	-1.3	0.16	12328	0.243	-0.26631	-0.83	0.662	12073	1
RPMI	KEGG_ETHER_LIPID_METABOLISM Correlation	KEGG_PROPANOATE_METABOLISM Dependency	0.631082	-0.28609	-0.952	0.491	16164	0.787	-0.22033	-0.698	0.883	10389	1
RPMI	KEGG_ETHER_LIPID_METABOLISM Correlation	KEGG_PURINE_METABOLISM Dependency	0.629768	0.2918	0.971	0.471	3627	1	0.17809	0.59	0.95	3046	1
RPMI	KEGG_ETHER_LIPID_METABOLISM Correlation	KEGG_PYRIMIDINE_METABOLISM Dependency	0.199493	0.40638	1.37	0.115	3626	0.308	-0.24285	-0.773	0.752	14043	1
RPMI	KEGG_ETHER_LIPID_METABOLISM Correlation	KEGG_PYRUVATE_METABOLISM Dependency	0.78992	-0.1605	-0.532	0.988	13138	1	-0.26669	-0.838	0.658	14674	1
RPMI	KEGG_ETHER_LIPID_METABOLISM Correlation	KEGG_RETINOL_METABOLISM Dependency	0.861867	-0.18282	-0.603	0.966	12058	1	-0.24057	-0.766	0.778	13972	1
RPMI	KEGG_ETHER_LIPID_METABOLISM Correlation	KEGG_RIBOFLAVIN_METABOLISM Dependency	0.5225	0.30302	1.01	0.38	4050	1	-0.21321	-0.682	0.836	15108	1
RPMI	KEGG_ETHER_LIPID_METABOLISM Correlation	KEGG_SELENOAMINO_ACID_METABOLISM Dependency	0.354342	-0.28035	-0.948	0.471	14057	0.796	-0.35869	-1.13	0.284	12728	0.486
RPMI	KEGG_ETHER_LIPID_METABOLISM Correlation	KEGG_SPHINGOLIPID_METABOLISM Dependency	0.0824689	-0.24139	-0.773	0.76	11693	1	-0.52008	-1.65	0.0436	13698	0.0664
RPMI	KEGG_ETHER_LIPID_METABOLISM Correlation	KEGG_STARCH_AND_SUCROSE_METABOLISM Dependency	0.618292	-0.20241	-0.678	0.896	13168	1	-0.30237	-0.966	0.472	13831	0.81
RPMI	KEGG_ETHER_LIPID_METABOLISM Correlation	KEGG_STEROID_BIOSYNTHESIS Dependency	0.0133569	0.36191	1.22	0.208	3758	0.538	0.69674	2.32	0.0069	3283	0.00742
RPMI	KEGG_ETHER_LIPID_METABOLISM Correlation	KEGG_STEROID_HORMONE_BIOSYNTHESIS Dependency	0.494855	0.23373	0.788	0.751	4911	1	-0.33062	-1.05	0.369	12788	0.627
RPMI	KEGG_ETHER_LIPID_METABOLISM Correlation	KEGG_SULFUR_METABOLISM Dependency	0.576785	0.25757	0.866	0.61	1759	1	0.28055	0.917	0.547	4676	1
RPMI	KEGG_ETHER_LIPID_METABOLISM Correlation	KEGG_TAURINE_AND_HYPOTAURINE_METABOLISM Dependency	0.654783	-0.23429	-0.782	0.734	13500	1	0.26811	0.894	0.591	2058	1
RPMI	KEGG_ETHER_LIPID_METABOLISM Correlation	KEGG_TERPENOID_BACKBONE_BIOSYNTHESIS Dependency	0.230447	-0.35376	-1.18	0.234	16164	0.377	-0.36796	-1.18	0.227	14674	0.41
RPMI	KEGG_ETHER_LIPID_METABOLISM Correlation	KEGG_TRYPTOPHAN_METABOLISM Dependency	0.219995	0.2544	0.855	0.636	1440	1	-0.42485	-1.34	0.133	12679	0.23
RPMI	KEGG_ETHER_LIPID_METABOLISM Correlation	KEGG_TYROSINE_METABOLISM Dependency	0.518691	-0.3177	-1.04	0.361	14019	0.6	-0.20391	-0.656	0.921	11993	1
RPMI	KEGG_ETHER_LIPID_METABOLISM Correlation	KEGG_VALINE_LEUCINE_AND_ISOLEUCINE_BIOSYNTHESIS Dependency	0.0134264	-0.22623	-0.744	0.8	14905	1	0.61378	2.02	0.00677	5020	0.0237
RPMI	KEGG_ETHER_LIPID_METABOLISM Correlation	KEGG_VALINE_LEUCINE_AND_ISOLEUCINE_DEGRADATION Dependency	0.258071	-0.3236	-1.07	0.325	14905	0.545	-0.38269	-1.21	0.214	11655	0.369
RPMI	KEGG_FATTY_ACID_METABOLISM Correlation	Core_Glycolysis Dependency	0.22595	-0.41836	-1.35	0.138	15304	0.191	-0.2678	-0.848	0.623	15368	1
RPMI	KEGG_FATTY_ACID_METABOLISM Correlation	KEGG_ALANINE_ASPARTATE_AND_GLUTAMATE_METABOLISM Dependency	0.24382	0.25641	0.853	0.651	4927	1	0.39062	1.31	0.15	1243	0.379
RPMI	KEGG_FATTY_ACID_METABOLISM Correlation	KEGG_ALPHA_LINOLENIC_ACID_METABOLISM Dependency	0.36168	-0.33889	-1.14	0.279	13247	0.409	-0.296	-0.941	0.514	10972	0.826
RPMI	KEGG_FATTY_ACID_METABOLISM Correlation	KEGG_AMINO_SUGAR_AND_NUCLEOTIDE_SUGAR_METABOLISM Dependency	0.109939	0.35103	1.2	0.24	2852	0.651	0.44469	1.51	0.0713	1872	0.182
RPMI	KEGG_FATTY_ACID_METABOLISM Correlation	KEGG_AMINOACYL_TRNA_BIOSYNTHESIS Dependency	0.361003	-0.31529	-1.05	0.381	12031	0.547	-0.34432	-1.08	0.343	15248	0.548
RPMI	KEGG_FATTY_ACID_METABOLISM Correlation	KEGG_ARACHIDONIC_ACID_METABOLISM Dependency	0.787749	-0.20275	-0.674	0.899	13077	1	-0.2547	-0.805	0.701	13851	1
RPMI	KEGG_FATTY_ACID_METABOLISM Correlation	KEGG_ARGININE_AND_PROLINE_METABOLISM Dependency	0.443597	-0.30573	-1.02	0.408	15682	0.599	-0.30869	-0.959	0.486	14025	0.786
RPMI	KEGG_FATTY_ACID_METABOLISM Correlation	KEGG_ASCORBATE_AND_ALDARATE_METABOLISM Dependency	0.37394	-0.26876	-0.882	0.551	13152	0.888	-0.35562	-1.14	0.283	15522	0.45
RPMI	KEGG_FATTY_ACID_METABOLISM Correlation	KEGG_Aspartate_metabolism Dependency	0.439388	-0.28995	-0.963	0.483	14097	0.709	0.30318	1.02	0.403	5472	1
RPMI	KEGG_FATTY_ACID_METABOLISM Correlation	KEGG_BETA_ALANINE_METABOLISM Dependency	0.38688	0.30634	1.02	0.372	2975	1	-0.31894	-1.02	0.403	11881	0.659
RPMI	KEGG_FATTY_ACID_METABOLISM Correlation	KEGG_BIOSYNTHESIS_OF_UNSATURATED_FATTY_ACIDS Dependency	0.737496	0.22162	0.769	0.778	2816	1	-0.25956	-0.821	0.701	14835	1
RPMI	KEGG_FATTY_ACID_METABOLISM Correlation	KEGG_BUTANOATE_METABOLISM Dependency	0.307281	0.15721	0.537	0.986	2648	1	-0.39479	-1.25	0.182	11575	0.311
RPMI	KEGG_FATTY_ACID_METABOLISM Correlation	KEGG_CITRATE_CYCLE_TCA_CYCLE Dependency	0.286725	-0.22112	-0.737	0.793	16471	1	0.3811	1.25	0.175	3459	0.467
RPMI	KEGG_FATTY_ACID_METABOLISM Correlation	KEGG_CYSTEINE_AND_METHIONINE_METABOLISM Dependency	0.0637521	-0.26642	-0.891	0.56	11760	0.868	0.4887	1.61	0.0338	4323	0.122
RPMI	KEGG_FATTY_ACID_METABOLISM Correlation	KEGG_DRUG_METABOLISM_CYTOCHROME_P450 Dependency	0.603859	-0.29588	-0.986	0.439	13533	0.662	-0.18167	-0.572	0.967	12420	1
RPMI	KEGG_FATTY_ACID_METABOLISM Correlation	KEGG_ETHER_LIPID_METABOLISM Dependency	0.875439	-0.21233	-0.715	0.846	15886	1	-0.2044	-0.634	0.907	10972	1
RPMI	KEGG_FATTY_ACID_METABOLISM Correlation	KEGG_FATTY_ACID_METABOLISM Dependency	0.589506	0.20552	0.705	0.858	3626	1	-0.323	-0.994	0.449	9943	0.71
RPMI	KEGG_FATTY_ACID_METABOLISM Correlation	KEGG_FOLATE_BIOSYNTHESIS Dependency	0.0963852	-0.37147	-1.2	0.214	16580	0.33	0.45148	1.52	0.0622	2785	0.175
RPMI	KEGG_FATTY_ACID_METABOLISM Correlation	KEGG_FRUCTOSE_AND_MANNOSE_METABOLISM Dependency	0.0777246	-0.51883	-1.69	0.0414	14372	0.0473	0.25796	0.847	0.634	3030	1
RPMI	KEGG_FATTY_ACID_METABOLISM Correlation	KEGG_GALACTOSE_METABOLISM Dependency	0.320065	-0.37332	-1.23	0.194	14575	0.298	-0.2063	-0.64	0.914	11766	1
RPMI	KEGG_FATTY_ACID_METABOLISM Correlation	KEGG_GLUTATHIONE_METABOLISM Dependency	0.546201	-0.29717	-0.997	0.422	10489	0.641	0.22969	0.751	0.774	2515	1
RPMI	KEGG_FATTY_ACID_METABOLISM Correlation	KEGG_GLYCEROLIPID_METABOLISM Dependency	0.834163	-0.17599	-0.574	0.973	15524	1	0.23944	0.788	0.73	771	1
RPMI	KEGG_FATTY_ACID_METABOLISM Correlation	KEGG_GLYCEROPHOSPHOLIPID_METABOLISM Dependency	0.89383	0.21341	0.723	0.823	3102	1	0.16915	0.55	0.978	2326	1
RPMI	KEGG_FATTY_ACID_METABOLISM Correlation	KEGG_GLYCINE_SERINE_AND_THREONINE_METABOLISM Dependency	0.0639674	-0.48494	-1.62	0.0337	15147	0.0642	-0.2737	-0.854	0.628	13158	1
RPMI	KEGG_FATTY_ACID_METABOLISM Correlation	KEGG_GLYCOLYSIS_GLUCONEOGENESIS Dependency	0.203889	-0.4144	-1.36	0.114	14575	0.184	-0.1892	-0.604	0.964	12302	1
RPMI	KEGG_FATTY_ACID_METABOLISM Correlation	KEGG_GLYCOSAMINOGLYCAN_BIOSYNTHESIS_CHONDROITIN_SULFATE Dependency	0.0992172	0.17989	0.622	0.964	665	1	-0.51343	-1.63	0.0523	15458	0.0687
RPMI	KEGG_FATTY_ACID_METABOLISM Correlation	KEGG_GLYCOSAMINOGLYCAN_BIOSYNTHESIS_HEPARAN_SULFATE Dependency	0.0901805	0.4142	1.39	0.0983	1665	0.32	-0.47611	-1.48	0.0833	12626	0.128
RPMI	KEGG_FATTY_ACID_METABOLISM Correlation	KEGG_GLYCOSAMINOGLYCAN_BIOSYNTHESIS_KERATAN_SULFATE Dependency	0.15036	0.28528	0.99	0.454	2307	1	-0.44617	-1.42	0.0901	13800	0.162
RPMI	KEGG_FATTY_ACID_METABOLISM Correlation	KEGG_GLYCOSAMINOGLYCAN_DEGRADATION Dependency	0.259135	0.32923	1.12	0.275	2847	0.852	-0.37237	-1.18	0.245	15732	0.394
RPMI	KEGG_FATTY_ACID_METABOLISM Correlation	KEGG_GLYCOSPHINGOLIPID_BIOSYNTHESIS_GANGLIO_SERIES Dependency	0.0807717	0.23341	0.79	0.716	3020	1	-0.48167	-1.54	0.0428	15664	0.0992
RPMI	KEGG_FATTY_ACID_METABOLISM Correlation	KEGG_GLYCOSPHINGOLIPID_BIOSYNTHESIS_GLOBO_SERIES Dependency	0.329367	-0.36998	-1.21	0.213	15259	0.319	-0.25737	-0.803	0.726	15929	1
RPMI	KEGG_FATTY_ACID_METABOLISM Correlation	KEGG_GLYCOSPHINGOLIPID_BIOSYNTHESIS_LACTO_AND_NEOLACTO_SERIES Dependency	0.811183	-0.16366	-0.536	0.984	15632	1	-0.2546	-0.797	0.69	13941	1
RPMI	KEGG_FATTY_ACID_METABOLISM Correlation	KEGG_GLYCOSYLPHOSPHATIDYLINOSITOL_GPI_ANCHOR_BIOSYNTHESIS Dependency	0.266555	-0.18931	-0.624	0.951	17793	1	-0.41356	-1.29	0.155	10584	0.269
RPMI	KEGG_FATTY_ACID_METABOLISM Correlation	KEGG_GLYOXYLATE_AND_DICARBOXYLATE_METABOLISM Dependency	0.0198601	-0.57033	-1.9	0.0107	15763	0.017	-0.42291	-1.34	0.138	15443	0.223
RPMI	KEGG_FATTY_ACID_METABOLISM Correlation	KEGG_HISTIDINE_METABOLISM Dependency	0.291026	-0.37656	-1.25	0.192	16278	0.278	0.26026	0.85	0.601	2615	1
RPMI	KEGG_FATTY_ACID_METABOLISM Correlation	KEGG_INOSITOL_PHOSPHATE_METABOLISM Dependency	0.758768	-0.24702	-0.832	0.677	14749	1	-0.21779	-0.692	0.863	12332	1
RPMI	KEGG_FATTY_ACID_METABOLISM Correlation	KEGG_LINOLEIC_ACID_METABOLISM Dependency	0.573789	-0.26986	-0.897	0.563	12725	0.853	-0.28657	-0.895	0.585	11561	0.934
RPMI	KEGG_FATTY_ACID_METABOLISM Correlation	KEGG_LYSINE_DEGRADATION Dependency	0.052396	-0.20641	-0.689	0.882	14828	1	-0.5328	-1.71	0.027	11575	0.0474
RPMI	KEGG_FATTY_ACID_METABOLISM Correlation	KEGG_Methionine_degradation_hsa_M00035 Dependency	0.0744716	-0.29623	-0.983	0.462	12272	0.669	0.47452	1.64	0.0405	4859	0.106
RPMI	KEGG_FATTY_ACID_METABOLISM Correlation	KEGG_Methionine_salvage_pathway_hsa_M00034 Dependency	0.0311046	-0.311	-1.02	0.389	17722	0.599	0.52162	1.83	0.0162	3667	0.0457
RPMI	KEGG_FATTY_ACID_METABOLISM Correlation	KEGG_N_GLYCAN_BIOSYNTHESIS Dependency	0.278752	-0.14672	-0.479	0.998	11888	1	0.38842	1.28	0.162	4658	0.423
RPMI	KEGG_FATTY_ACID_METABOLISM Correlation	KEGG_NICOTINATE_AND_NICOTINAMIDE_METABOLISM Dependency	0.981151	0.1434	0.494	1	1446	1	-0.18622	-0.583	0.963	10385	1
RPMI	KEGG_FATTY_ACID_METABOLISM Correlation	KEGG_NITROGEN_METABOLISM Dependency	0.669858	-0.23146	-0.764	0.773	13498	1	0.26351	0.872	0.591	1474	1
RPMI	KEGG_FATTY_ACID_METABOLISM Correlation	KEGG_O_GLYCAN_BIOSYNTHESIS Dependency	0.14176	0.31995	1.11	0.298	3976	0.883	-0.44911	-1.43	0.093	12876	0.157
RPMI	KEGG_FATTY_ACID_METABOLISM Correlation	KEGG_ONE_CARBON_POOL_BY_FOLATE Dependency	0.0247788	-0.33255	-1.1	0.313	15763	0.467	0.60548	1.97	0.0129	2036	0.031
RPMI	KEGG_FATTY_ACID_METABOLISM Correlation	KEGG_OTHER_GLYCAN_DEGRADATION Dependency	0.378528	-0.33541	-1.12	0.274	15394	0.437	0.26	0.869	0.612	1644	1
RPMI	KEGG_FATTY_ACID_METABOLISM Correlation	KEGG_OXIDATIVE_PHOSPHORYLATION Dependency	0.754109	-0.16007	-0.528	0.99	12838	1	0.26836	0.863	0.609	4232	1
RPMI	KEGG_FATTY_ACID_METABOLISM Correlation	KEGG_PANTOTHENATE_AND_COA_BIOSYNTHESIS Dependency	0.217656	0.3941	1.36	0.131	424	0.361	-0.27417	-0.855	0.643	13469	1
RPMI	KEGG_FATTY_ACID_METABOLISM Correlation	KEGG_PENTOSE_AND_GLUCURONATE_INTERCONVERSIONS Dependency	0.647017	-0.25898	-0.861	0.595	17217	0.936	0.23326	0.796	0.709	1872	1
RPMI	KEGG_FATTY_ACID_METABOLISM Correlation	KEGG_PENTOSE_PHOSPHATE_PATHWAY Dependency	0.309256	-0.29255	-0.952	0.485	12905	0.731	0.36109	1.19	0.227	3146	0.583
RPMI	KEGG_FATTY_ACID_METABOLISM Correlation	KEGG_PHENYLALANINE_METABOLISM Dependency	0.05232	-0.49322	-1.62	0.0436	16553	0.0642	0.45662	1.5	0.0654	3373	0.19
RPMI	KEGG_FATTY_ACID_METABOLISM Correlation	KEGG_PORPHYRIN_AND_CHLOROPHYLL_METABOLISM Dependency	0.725561	-0.27248	-0.908	0.59	16922	0.828	0.18252	0.609	0.942	2031	1
RPMI	KEGG_FATTY_ACID_METABOLISM Correlation	KEGG_PRIMARY_BILE_ACID_BIOSYNTHESIS Dependency	0.25258	-0.36869	-1.22	0.187	15683	0.309	0.30933	1.03	0.389	1993	0.974
RPMI	KEGG_FATTY_ACID_METABOLISM Correlation	KEGG_PROPANOATE_METABOLISM Dependency	0.514482	0.30792	1.05	0.361	595	1	0.20614	0.683	0.895	2780	1
RPMI	KEGG_FATTY_ACID_METABOLISM Correlation	KEGG_PURINE_METABOLISM Dependency	0.734553	-0.1686	-0.557	0.984	15073	1	0.26128	0.874	0.586	1706	1
RPMI	KEGG_FATTY_ACID_METABOLISM Correlation	KEGG_PYRIMIDINE_METABOLISM Dependency	0.731095	-0.21303	-0.705	0.856	15334	1	0.25878	0.852	0.638	1631	1
RPMI	KEGG_FATTY_ACID_METABOLISM Correlation	KEGG_PYRUVATE_METABOLISM Dependency	0.776122	-0.24015	-0.797	0.725	12699	1	-0.23354	-0.721	0.835	12971	1
RPMI	KEGG_FATTY_ACID_METABOLISM Correlation	KEGG_RETINOL_METABOLISM Dependency	0.534485	-0.28074	-0.948	0.492	14249	0.74	-0.28581	-0.897	0.585	12354	0.931
RPMI	KEGG_FATTY_ACID_METABOLISM Correlation	KEGG_RIBOFLAVIN_METABOLISM Dependency	0.20508	0.37587	1.3	0.142	687	0.452	0.31708	1.04	0.369	3747	0.946
RPMI	KEGG_FATTY_ACID_METABOLISM Correlation	KEGG_SELENOAMINO_ACID_METABOLISM Dependency	0.279338	-0.27256	-0.889	0.57	12713	0.873	-0.39899	-1.25	0.185	15007	0.311
RPMI	KEGG_FATTY_ACID_METABOLISM Correlation	KEGG_SPHINGOLIPID_METABOLISM Dependency	0.382866	-0.30032	-1	0.427	16338	0.635	-0.32705	-1.05	0.347	13159	0.6
RPMI	KEGG_FATTY_ACID_METABOLISM Correlation	KEGG_STARCH_AND_SUCROSE_METABOLISM Dependency	0.789733	-0.24081	-0.8	0.706	13901	1	-0.20452	-0.657	0.896	12302	1
RPMI	KEGG_FATTY_ACID_METABOLISM Correlation	KEGG_STEROID_BIOSYNTHESIS Dependency	0.609343	0.23857	0.812	0.713	523	1	0.27661	0.928	0.532	3980	1
RPMI	KEGG_FATTY_ACID_METABOLISM Correlation	KEGG_STEROID_HORMONE_BIOSYNTHESIS Dependency	0.659451	0.238	0.815	0.693	2468	1	-0.27754	-0.853	0.629	14108	1
RPMI	KEGG_FATTY_ACID_METABOLISM Correlation	KEGG_SULFUR_METABOLISM Dependency	0.0645556	-0.30585	-1.01	0.415	13571	0.617	-0.52265	-1.64	0.035	14353	0.0652
RPMI	KEGG_FATTY_ACID_METABOLISM Correlation	KEGG_TAURINE_AND_HYPOTAURINE_METABOLISM Dependency	0.0728047	-0.38514	-1.29	0.158	11919	0.24	-0.51191	-1.65	0.0473	11652	0.0625
RPMI	KEGG_FATTY_ACID_METABOLISM Correlation	KEGG_TERPENOID_BACKBONE_BIOSYNTHESIS Dependency	0.759693	0.18985	0.663	0.91	5571	1	0.26011	0.84	0.652	4393	1
RPMI	KEGG_FATTY_ACID_METABOLISM Correlation	KEGG_TRYPTOPHAN_METABOLISM Dependency	0.387747	0.32797	1.12	0.289	5037	0.852	-0.27905	-0.887	0.589	14171	0.955
RPMI	KEGG_FATTY_ACID_METABOLISM Correlation	KEGG_TYROSINE_METABOLISM Dependency	0.633088	-0.28875	-0.929	0.514	12851	0.782	0.22521	0.72	0.824	3438	1
RPMI	KEGG_FATTY_ACID_METABOLISM Correlation	KEGG_VALINE_LEUCINE_AND_ISOLEUCINE_BIOSYNTHESIS Dependency	0.124161	0.39228	1.34	0.118	145	0.392	-0.42795	-1.35	0.131	15248	0.214
RPMI	KEGG_FATTY_ACID_METABOLISM Correlation	KEGG_VALINE_LEUCINE_AND_ISOLEUCINE_DEGRADATION Dependency	0.781924	0.24126	0.84	0.674	2017	1	-0.19823	-0.623	0.931	13449	1
RPMI	KEGG_FOLATE_BIOSYNTHESIS Correlation	Core_Glycolysis Dependency	0.208458	0.41054	1.37	0.121	2003	0.297	-0.24289	-0.759	0.752	13007	1
RPMI	KEGG_FOLATE_BIOSYNTHESIS Correlation	KEGG_ALANINE_ASPARTATE_AND_GLUTAMATE_METABOLISM Dependency	0.447188	-0.22546	-0.744	0.823	12128	1	0.31902	1.09	0.307	5185	0.896
RPMI	KEGG_FOLATE_BIOSYNTHESIS Correlation	KEGG_ALPHA_LINOLENIC_ACID_METABOLISM Dependency	0.452188	-0.33185	-1.13	0.298	13222	0.455	-0.19853	-0.619	0.937	14214	1
RPMI	KEGG_FOLATE_BIOSYNTHESIS Correlation	KEGG_AMINO_SUGAR_AND_NUCLEOTIDE_SUGAR_METABOLISM Dependency	0.415356	0.33904	1.14	0.278	4350	0.697	-0.23923	-0.754	0.821	10136	1
RPMI	KEGG_FOLATE_BIOSYNTHESIS Correlation	KEGG_AMINOACYL_TRNA_BIOSYNTHESIS Dependency	0.0171907	0.54798	1.85	0.00871	3356	0.0388	-0.27221	-0.843	0.653	13902	1
RPMI	KEGG_FOLATE_BIOSYNTHESIS Correlation	KEGG_ARACHIDONIC_ACID_METABOLISM Dependency	0.855349	-0.19799	-0.666	0.915	13186	1	0.2188	0.744	0.803	3471	1
RPMI	KEGG_FOLATE_BIOSYNTHESIS Correlation	KEGG_ARGININE_AND_PROLINE_METABOLISM Dependency	0.73304	-0.25281	-0.839	0.675	13706	1	-0.23058	-0.734	0.802	14443	1
RPMI	KEGG_FOLATE_BIOSYNTHESIS Correlation	KEGG_ASCORBATE_AND_ALDARATE_METABOLISM Dependency	0.24218	-0.2472	-0.81	0.687	14919	1	-0.41394	-1.29	0.147	10046	0.248
RPMI	KEGG_FOLATE_BIOSYNTHESIS Correlation	KEGG_Aspartate_metabolism Dependency	0.446798	0.2631	0.902	0.557	2875	1	0.30274	1.05	0.373	4291	1
RPMI	KEGG_FOLATE_BIOSYNTHESIS Correlation	KEGG_BETA_ALANINE_METABOLISM Dependency	0.385672	-0.32375	-1.07	0.338	14233	0.556	0.29066	0.975	0.449	41	1
RPMI	KEGG_FOLATE_BIOSYNTHESIS Correlation	KEGG_BIOSYNTHESIS_OF_UNSATURATED_FATTY_ACIDS Dependency	0.432007	0.27362	0.919	0.525	3793	1	0.31385	1.06	0.367	1911	0.99
RPMI	KEGG_FOLATE_BIOSYNTHESIS Correlation	KEGG_BUTANOATE_METABOLISM Dependency	0.322856	-0.37053	-1.23	0.199	14233	0.322	-0.22311	-0.7	0.855	15318	1
RPMI	KEGG_FOLATE_BIOSYNTHESIS Correlation	KEGG_CITRATE_CYCLE_TCA_CYCLE Dependency	0.314798	-0.17529	-0.585	0.967	12867	1	-0.40485	-1.26	0.188	12787	0.278
RPMI	KEGG_FOLATE_BIOSYNTHESIS Correlation	KEGG_CYSTEINE_AND_METHIONINE_METABOLISM Dependency	0.293898	-0.36929	-1.24	0.214	15565	0.311	0.29239	0.97	0.469	1343	1
RPMI	KEGG_FOLATE_BIOSYNTHESIS Correlation	KEGG_DRUG_METABOLISM_CYTOCHROME_P450 Dependency	0.631394	-0.2017	-0.679	0.881	14643	1	-0.30197	-0.952	0.492	10753	0.761
RPMI	KEGG_FOLATE_BIOSYNTHESIS Correlation	KEGG_ETHER_LIPID_METABOLISM Dependency	0.312408	-0.33165	-1.1	0.295	15771	0.504	-0.34725	-1.09	0.332	13728	0.5
RPMI	KEGG_FOLATE_BIOSYNTHESIS Correlation	KEGG_FATTY_ACID_METABOLISM Dependency	0.614555	-0.26987	-0.922	0.527	14255	0.868	-0.24975	-0.777	0.737	9930	1
RPMI	KEGG_FOLATE_BIOSYNTHESIS Correlation	KEGG_FOLATE_BIOSYNTHESIS Dependency	0.20264	-0.33974	-1.13	0.253	11176	0.455	-0.40718	-1.26	0.169	11850	0.278
RPMI	KEGG_FOLATE_BIOSYNTHESIS Correlation	KEGG_FRUCTOSE_AND_MANNOSE_METABOLISM Dependency	0.528329	-0.28178	-0.933	0.519	14331	0.841	-0.29789	-0.938	0.538	9773	0.791
RPMI	KEGG_FOLATE_BIOSYNTHESIS Correlation	KEGG_GALACTOSE_METABOLISM Dependency	0.278249	0.34153	1.16	0.24	2280	0.65	-0.35032	-1.09	0.331	12559	0.5
RPMI	KEGG_FOLATE_BIOSYNTHESIS Correlation	KEGG_GLUTATHIONE_METABOLISM Dependency	0.729073	-0.24709	-0.837	0.669	15428	1	0.22233	0.746	0.801	2429	1
RPMI	KEGG_FOLATE_BIOSYNTHESIS Correlation	KEGG_GLYCEROLIPID_METABOLISM Dependency	0.494103	-0.27809	-0.921	0.531	12997	0.87	-0.31518	-0.979	0.462	13202	0.703
RPMI	KEGG_FOLATE_BIOSYNTHESIS Correlation	KEGG_GLYCEROPHOSPHOLIPID_METABOLISM Dependency	0.767668	-0.23805	-0.787	0.737	13007	1	-0.23432	-0.742	0.801	12470	1
RPMI	KEGG_FOLATE_BIOSYNTHESIS Correlation	KEGG_GLYCINE_SERINE_AND_THREONINE_METABOLISM Dependency	0.338235	-0.36421	-1.21	0.211	15722	0.345	0.21537	0.709	0.852	20	1
RPMI	KEGG_FOLATE_BIOSYNTHESIS Correlation	KEGG_GLYCOLYSIS_GLUCONEOGENESIS Dependency	0.865793	0.22535	0.746	0.796	2003	1	0.19063	0.629	0.949	3637	1
RPMI	KEGG_FOLATE_BIOSYNTHESIS Correlation	KEGG_GLYCOSAMINOGLYCAN_BIOSYNTHESIS_CHONDROITIN_SULFATE Dependency	0.181669	0.39555	1.34	0.111	3791	0.333	0.27441	0.939	0.5	1244	1
RPMI	KEGG_FOLATE_BIOSYNTHESIS Correlation	KEGG_GLYCOSAMINOGLYCAN_BIOSYNTHESIS_HEPARAN_SULFATE Dependency	0.379287	0.31938	1.08	0.311	4648	0.845	-0.2973	-0.942	0.486	11735	0.782
RPMI	KEGG_FOLATE_BIOSYNTHESIS Correlation	KEGG_GLYCOSAMINOGLYCAN_BIOSYNTHESIS_KERATAN_SULFATE Dependency	0.453162	-0.3199	-1.07	0.33	16812	0.556	-0.25544	-0.791	0.723	12535	1
RPMI	KEGG_FOLATE_BIOSYNTHESIS Correlation	KEGG_GLYCOSAMINOGLYCAN_DEGRADATION Dependency	0.272954	-0.38518	-1.28	0.171	13092	0.27	-0.2696	-0.832	0.676	15550	1
RPMI	KEGG_FOLATE_BIOSYNTHESIS Correlation	KEGG_GLYCOSPHINGOLIPID_BIOSYNTHESIS_GANGLIO_SERIES Dependency	0.120916	0.42822	1.45	0.0849	1348	0.218	0.36859	1.23	0.21	1132	0.553
RPMI	KEGG_FOLATE_BIOSYNTHESIS Correlation	KEGG_GLYCOSPHINGOLIPID_BIOSYNTHESIS_GLOBO_SERIES Dependency	0.34976	-0.3421	-1.13	0.261	14878	0.455	0.27949	0.908	0.53	1639	1
RPMI	KEGG_FOLATE_BIOSYNTHESIS Correlation	KEGG_GLYCOSPHINGOLIPID_BIOSYNTHESIS_LACTO_AND_NEOLACTO_SERIES Dependency	0.557494	-0.25936	-0.861	0.593	13837	1	-0.29802	-0.92	0.526	9845	0.831
RPMI	KEGG_FOLATE_BIOSYNTHESIS Correlation	KEGG_GLYCOSYLPHOSPHATIDYLINOSITOL_GPI_ANCHOR_BIOSYNTHESIS Dependency	0.301362	0.27437	0.924	0.54	3626	1	-0.38517	-1.2	0.209	10093	0.346
RPMI	KEGG_FOLATE_BIOSYNTHESIS Correlation	KEGG_GLYOXYLATE_AND_DICARBOXYLATE_METABOLISM Dependency	0.101365	-0.39984	-1.35	0.138	12971	0.21	-0.47344	-1.47	0.0801	12694	0.121
RPMI	KEGG_FOLATE_BIOSYNTHESIS Correlation	KEGG_HISTIDINE_METABOLISM Dependency	0.81665	-0.23765	-0.787	0.742	12657	1	0.19558	0.638	0.908	2781	1
RPMI	KEGG_FOLATE_BIOSYNTHESIS Correlation	KEGG_INOSITOL_PHOSPHATE_METABOLISM Dependency	0.56	-0.30582	-1.01	0.42	14334	0.67	-0.22947	-0.712	0.84	14685	1
RPMI	KEGG_FOLATE_BIOSYNTHESIS Correlation	KEGG_LINOLEIC_ACID_METABOLISM Dependency	0.352888	-0.35015	-1.14	0.278	15771	0.439	-0.30745	-0.957	0.483	10211	0.75
RPMI	KEGG_FOLATE_BIOSYNTHESIS Correlation	KEGG_LYSINE_DEGRADATION Dependency	0.631165	0.16827	0.571	0.969	1452	1	-0.31838	-0.987	0.468	16072	0.688
RPMI	KEGG_FOLATE_BIOSYNTHESIS Correlation	KEGG_Methionine_degradation_hsa_M00035 Dependency	0.15846	-0.41485	-1.39	0.0988	15873	0.18	-0.32692	-1.03	0.4	14570	0.549
RPMI	KEGG_FOLATE_BIOSYNTHESIS Correlation	KEGG_Methionine_salvage_pathway_hsa_M00034 Dependency	0.0506345	-0.51872	-1.75	0.0266	15667	0.0413	0.27237	0.917	0.525	3032	1
RPMI	KEGG_FOLATE_BIOSYNTHESIS Correlation	KEGG_N_GLYCAN_BIOSYNTHESIS Dependency	0.650302	0.26415	0.901	0.574	4832	1	-0.25465	-0.789	0.75	13652	1
RPMI	KEGG_FOLATE_BIOSYNTHESIS Correlation	KEGG_NICOTINATE_AND_NICOTINAMIDE_METABOLISM Dependency	0.10982	-0.46095	-1.55	0.0641	13712	0.0956	0.29083	1	0.383	3630	1
RPMI	KEGG_FOLATE_BIOSYNTHESIS Correlation	KEGG_NITROGEN_METABOLISM Dependency	0.423228	-0.20786	-0.693	0.857	14781	1	0.33519	1.14	0.281	3095	0.76
RPMI	KEGG_FOLATE_BIOSYNTHESIS Correlation	KEGG_O_GLYCAN_BIOSYNTHESIS Dependency	0.311277	-0.34906	-1.17	0.256	16541	0.396	-0.33146	-1.03	0.397	13254	0.603
RPMI	KEGG_FOLATE_BIOSYNTHESIS Correlation	KEGG_ONE_CARBON_POOL_BY_FOLATE Dependency	0.564828	-0.26771	-0.884	0.585	13194	0.956	-0.29406	-0.918	0.546	14104	0.835
RPMI	KEGG_FOLATE_BIOSYNTHESIS Correlation	KEGG_OTHER_GLYCAN_DEGRADATION Dependency	0.402268	0.22707	0.777	0.772	1348	1	-0.36111	-1.14	0.272	11103	0.423
RPMI	KEGG_FOLATE_BIOSYNTHESIS Correlation	KEGG_OXIDATIVE_PHOSPHORYLATION Dependency	0.195154	0.30759	1.06	0.352	3873	0.903	-0.4182	-1.33	0.135	11681	0.213
RPMI	KEGG_FOLATE_BIOSYNTHESIS Correlation	KEGG_PANTOTHENATE_AND_COA_BIOSYNTHESIS Dependency	0.321409	0.34685	1.15	0.27	502	0.674	0.30469	1.01	0.397	3862	1
RPMI	KEGG_FOLATE_BIOSYNTHESIS Correlation	KEGG_PENTOSE_AND_GLUCURONATE_INTERCONVERSIONS Dependency	0.321998	-0.17503	-0.581	0.971	13532	1	-0.40584	-1.27	0.193	11617	0.268
RPMI	KEGG_FOLATE_BIOSYNTHESIS Correlation	KEGG_PENTOSE_PHOSPHATE_PATHWAY Dependency	0.237659	0.36903	1.27	0.168	4701	0.437	0.30227	1	0.406	2790	1
RPMI	KEGG_FOLATE_BIOSYNTHESIS Correlation	KEGG_PHENYLALANINE_METABOLISM Dependency	0.29765	-0.38382	-1.28	0.175	12811	0.27	-0.16172	-0.504	0.995	14433	1
RPMI	KEGG_FOLATE_BIOSYNTHESIS Correlation	KEGG_PORPHYRIN_AND_CHLOROPHYLL_METABOLISM Dependency	0.401249	-0.32262	-1.09	0.332	13280	0.521	-0.30337	-0.954	0.507	13632	0.757
RPMI	KEGG_FOLATE_BIOSYNTHESIS Correlation	KEGG_PRIMARY_BILE_ACID_BIOSYNTHESIS Dependency	0.45798	-0.31894	-1.09	0.327	15513	0.521	0.22374	0.758	0.764	1491	1
RPMI	KEGG_FOLATE_BIOSYNTHESIS Correlation	KEGG_PROPANOATE_METABOLISM Dependency	0.580378	-0.25649	-0.856	0.637	14233	1	-0.29178	-0.919	0.533	13722	0.833
RPMI	KEGG_FOLATE_BIOSYNTHESIS Correlation	KEGG_PURINE_METABOLISM Dependency	0.948688	-0.15853	-0.519	0.992	12082	1	-0.20295	-0.646	0.909	9908	1
RPMI	KEGG_FOLATE_BIOSYNTHESIS Correlation	KEGG_PYRIMIDINE_METABOLISM Dependency	0.770744	-0.12028	-0.407	1	12118	1	-0.27443	-0.872	0.627	11754	0.933
RPMI	KEGG_FOLATE_BIOSYNTHESIS Correlation	KEGG_PYRUVATE_METABOLISM Dependency	0.641986	-0.27112	-0.902	0.564	14095	0.913	-0.23961	-0.757	0.745	12787	1
RPMI	KEGG_FOLATE_BIOSYNTHESIS Correlation	KEGG_RETINOL_METABOLISM Dependency	0.566184	0.19616	0.668	0.9	4546	1	-0.33246	-1.02	0.413	10753	0.622
RPMI	KEGG_FOLATE_BIOSYNTHESIS Correlation	KEGG_RIBOFLAVIN_METABOLISM Dependency	0.436471	0.272	0.913	0.559	748	1	0.31854	1.06	0.358	11135	0.99
RPMI	KEGG_FOLATE_BIOSYNTHESIS Correlation	KEGG_SELENOAMINO_ACID_METABOLISM Dependency	0.219243	0.3773	1.27	0.169	182	0.437	-0.36322	-1.12	0.312	11911	0.453
RPMI	KEGG_FOLATE_BIOSYNTHESIS Correlation	KEGG_SPHINGOLIPID_METABOLISM Dependency	0.40994	-0.3126	-1.05	0.373	15109	0.594	0.29078	0.976	0.455	2593	1
RPMI	KEGG_FOLATE_BIOSYNTHESIS Correlation	KEGG_STARCH_AND_SUCROSE_METABOLISM Dependency	0.727187	0.25796	0.882	0.586	4363	1	0.18371	0.624	0.958	3949	1
RPMI	KEGG_FOLATE_BIOSYNTHESIS Correlation	KEGG_STEROID_BIOSYNTHESIS Dependency	0.457013	0.2738	0.927	0.51	698	1	0.30426	1.01	0.414	1270	1
RPMI	KEGG_FOLATE_BIOSYNTHESIS Correlation	KEGG_STEROID_HORMONE_BIOSYNTHESIS Dependency	0.411568	0.26251	0.898	0.564	1848	1	-0.35491	-1.09	0.324	13632	0.5
RPMI	KEGG_FOLATE_BIOSYNTHESIS Correlation	KEGG_SULFUR_METABOLISM Dependency	0.42783	0.31145	1.05	0.345	1085	0.93	-0.2916	-0.906	0.563	11423	0.861
RPMI	KEGG_FOLATE_BIOSYNTHESIS Correlation	KEGG_TAURINE_AND_HYPOTAURINE_METABOLISM Dependency	0.0517301	-0.50513	-1.72	0.0272	11253	0.0464	0.28493	0.922	0.527	3373	1
RPMI	KEGG_FOLATE_BIOSYNTHESIS Correlation	KEGG_TERPENOID_BACKBONE_BIOSYNTHESIS Dependency	0.192	0.39043	1.32	0.132	3792	0.358	0.31272	1.05	0.352	2590	1
RPMI	KEGG_FOLATE_BIOSYNTHESIS Correlation	KEGG_TRYPTOPHAN_METABOLISM Dependency	0.253215	0.35001	1.17	0.245	2695	0.627	-0.35954	-1.13	0.262	15207	0.437
RPMI	KEGG_FOLATE_BIOSYNTHESIS Correlation	KEGG_TYROSINE_METABOLISM Dependency	0.861497	0.20555	0.705	0.86	2875	1	-0.22034	-0.684	0.863	10812	1
RPMI	KEGG_FOLATE_BIOSYNTHESIS Correlation	KEGG_VALINE_LEUCINE_AND_ISOLEUCINE_BIOSYNTHESIS Dependency	0.0267923	0.45036	1.51	0.0774	3481	0.171	0.58631	2	0.0162	1613	0.0356
RPMI	KEGG_FOLATE_BIOSYNTHESIS Correlation	KEGG_VALINE_LEUCINE_AND_ISOLEUCINE_DEGRADATION Dependency	0.842832	-0.18483	-0.603	0.957	13712	1	-0.24722	-0.778	0.753	13116	1
RPMI	KEGG_FRUCTOSE_AND_MANNOSE_METABOLISM Correlation	Core_Glycolysis Dependency	0.440144	-0.32835	-1.11	0.285	12064	0.636	-0.18741	-0.587	0.966	12017	1
RPMI	KEGG_FRUCTOSE_AND_MANNOSE_METABOLISM Correlation	KEGG_ALANINE_ASPARTATE_AND_GLUTAMATE_METABOLISM Dependency	0.355482	0.30678	1.06	0.358	6215	0.664	-0.32329	-1.04	0.353	13817	0.721
RPMI	KEGG_FRUCTOSE_AND_MANNOSE_METABOLISM Correlation	KEGG_ALPHA_LINOLENIC_ACID_METABOLISM Dependency	0.380393	-0.24123	-0.81	0.694	13562	1	-0.36206	-1.14	0.262	11121	0.522
RPMI	KEGG_FRUCTOSE_AND_MANNOSE_METABOLISM Correlation	KEGG_AMINO_SUGAR_AND_NUCLEOTIDE_SUGAR_METABOLISM Dependency	0.596033	0.2191	0.753	0.773	1456	1	0.29822	0.973	0.485	2602	0.949
RPMI	KEGG_FRUCTOSE_AND_MANNOSE_METABOLISM Correlation	KEGG_AMINOACYL_TRNA_BIOSYNTHESIS Dependency	0.0455009	0.51362	1.75	0.0239	5594	0.0476	0.28406	0.955	0.473	3484	0.999
RPMI	KEGG_FRUCTOSE_AND_MANNOSE_METABOLISM Correlation	KEGG_ARACHIDONIC_ACID_METABOLISM Dependency	0.511973	-0.31531	-1.05	0.373	15816	0.772	-0.22663	-0.728	0.816	13078	1
RPMI	KEGG_FRUCTOSE_AND_MANNOSE_METABOLISM Correlation	KEGG_ARGININE_AND_PROLINE_METABOLISM Dependency	0.311778	0.18751	0.64	0.937	6068	1	-0.39635	-1.25	0.187	11979	0.359
RPMI	KEGG_FRUCTOSE_AND_MANNOSE_METABOLISM Correlation	KEGG_ASCORBATE_AND_ALDARATE_METABOLISM Dependency	0.922091	0.19574	0.663	0.882	5382	1	0.17958	0.587	0.966	4454	1
RPMI	KEGG_FRUCTOSE_AND_MANNOSE_METABOLISM Correlation	KEGG_Aspartate_metabolism Dependency	0.0865686	0.46253	1.58	0.0592	2198	0.0977	0.3831	1.27	0.161	3205	0.382
RPMI	KEGG_FRUCTOSE_AND_MANNOSE_METABOLISM Correlation	KEGG_BETA_ALANINE_METABOLISM Dependency	0.265261	0.35768	1.22	0.191	3834	0.384	-0.31464	-0.991	0.434	11974	0.836
RPMI	KEGG_FRUCTOSE_AND_MANNOSE_METABOLISM Correlation	KEGG_BIOSYNTHESIS_OF_UNSATURATED_FATTY_ACIDS Dependency	0.511764	0.26512	0.921	0.523	1916	1	-0.29476	-0.939	0.501	11784	0.973
RPMI	KEGG_FRUCTOSE_AND_MANNOSE_METABOLISM Correlation	KEGG_BUTANOATE_METABOLISM Dependency	0.628389	0.28113	0.956	0.483	5450	0.914	0.20155	0.675	0.899	3885	1
RPMI	KEGG_FRUCTOSE_AND_MANNOSE_METABOLISM Correlation	KEGG_CITRATE_CYCLE_TCA_CYCLE Dependency	0.216649	-0.21855	-0.744	0.812	17400	1	0.41922	1.37	0.125	3913	0.249
RPMI	KEGG_FRUCTOSE_AND_MANNOSE_METABOLISM Correlation	KEGG_CYSTEINE_AND_METHIONINE_METABOLISM Dependency	0.888534	-0.22077	-0.739	0.802	11736	1	-0.14847	-0.47	0.996	12423	1
RPMI	KEGG_FRUCTOSE_AND_MANNOSE_METABOLISM Correlation	KEGG_DRUG_METABOLISM_CYTOCHROME_P450 Dependency	0.548225	-0.26048	-0.859	0.594	13600	1	-0.29271	-0.94	0.509	12756	0.97
RPMI	KEGG_FRUCTOSE_AND_MANNOSE_METABOLISM Correlation	KEGG_ETHER_LIPID_METABOLISM Dependency	0.683612	0.2639	0.9	0.553	3695	1	0.20341	0.66	0.895	2226	1
RPMI	KEGG_FRUCTOSE_AND_MANNOSE_METABOLISM Correlation	KEGG_FATTY_ACID_METABOLISM Dependency	0.740363	0.22072	0.75	0.8	5462	1	-0.25625	-0.819	0.689	11643	1
RPMI	KEGG_FRUCTOSE_AND_MANNOSE_METABOLISM Correlation	KEGG_FOLATE_BIOSYNTHESIS Dependency	0.0130849	0.3495	1.16	0.262	4793	0.475	0.71479	2.34	0.00671	3313	0.00529
RPMI	KEGG_FRUCTOSE_AND_MANNOSE_METABOLISM Correlation	KEGG_FRUCTOSE_AND_MANNOSE_METABOLISM Dependency	0.303078	-0.35216	-1.19	0.229	14948	0.485	-0.30717	-0.997	0.448	12738	0.822
RPMI	KEGG_FRUCTOSE_AND_MANNOSE_METABOLISM Correlation	KEGG_GALACTOSE_METABOLISM Dependency	0.527453	-0.27581	-0.914	0.545	14321	1	-0.29833	-0.937	0.511	10432	0.979
RPMI	KEGG_FRUCTOSE_AND_MANNOSE_METABOLISM Correlation	KEGG_GLUTATHIONE_METABOLISM Dependency	0.887622	-0.18848	-0.62	0.936	14626	1	-0.22061	-0.712	0.844	12873	1
RPMI	KEGG_FRUCTOSE_AND_MANNOSE_METABOLISM Correlation	KEGG_GLYCEROLIPID_METABOLISM Dependency	0.525513	-0.27897	-0.944	0.51	14391	1	-0.28672	-0.914	0.542	11993	1
RPMI	KEGG_FRUCTOSE_AND_MANNOSE_METABOLISM Correlation	KEGG_GLYCEROPHOSPHOLIPID_METABOLISM Dependency	0.898716	0.2062	0.712	0.866	3695	1	-0.19371	-0.614	0.934	11033	1
RPMI	KEGG_FRUCTOSE_AND_MANNOSE_METABOLISM Correlation	KEGG_GLYCINE_SERINE_AND_THREONINE_METABOLISM Dependency	0.0349747	-0.2614	-0.868	0.614	14943	1	-0.572	-1.82	0.018	13033	0.036
RPMI	KEGG_FRUCTOSE_AND_MANNOSE_METABOLISM Correlation	KEGG_GLYCOLYSIS_GLUCONEOGENESIS Dependency	0.880346	-0.20777	-0.694	0.857	11893	1	0.2041	0.689	0.905	3226	1
RPMI	KEGG_FRUCTOSE_AND_MANNOSE_METABOLISM Correlation	KEGG_GLYCOSAMINOGLYCAN_BIOSYNTHESIS_CHONDROITIN_SULFATE Dependency	0.0394313	0.52134	1.76	0.0216	1376	0.0457	-0.36824	-1.18	0.226	10104	0.455
RPMI	KEGG_FRUCTOSE_AND_MANNOSE_METABOLISM Correlation	KEGG_GLYCOSAMINOGLYCAN_BIOSYNTHESIS_HEPARAN_SULFATE Dependency	0.0833031	0.4741	1.62	0.0459	3994	0.0834	-0.30982	-0.988	0.45	10933	0.844
RPMI	KEGG_FRUCTOSE_AND_MANNOSE_METABOLISM Correlation	KEGG_GLYCOSAMINOGLYCAN_BIOSYNTHESIS_KERATAN_SULFATE Dependency	0.0779218	0.42182	1.42	0.104	3781	0.182	-0.505	-1.59	0.0623	12620	0.0939
RPMI	KEGG_FRUCTOSE_AND_MANNOSE_METABOLISM Correlation	KEGG_GLYCOSAMINOGLYCAN_DEGRADATION Dependency	0.211551	0.36214	1.23	0.185	479	0.372	-0.37858	-1.18	0.247	14076	0.455
RPMI	KEGG_FRUCTOSE_AND_MANNOSE_METABOLISM Correlation	KEGG_GLYCOSPHINGOLIPID_BIOSYNTHESIS_GANGLIO_SERIES Dependency	0.044181	0.41264	1.39	0.114	2227	0.205	-0.53547	-1.71	0.0274	13843	0.0563
RPMI	KEGG_FRUCTOSE_AND_MANNOSE_METABOLISM Correlation	KEGG_GLYCOSPHINGOLIPID_BIOSYNTHESIS_GLOBO_SERIES Dependency	0.229472	0.32738	1.1	0.292	2227	0.584	-0.38818	-1.23	0.189	13621	0.384
RPMI	KEGG_FRUCTOSE_AND_MANNOSE_METABOLISM Correlation	KEGG_GLYCOSPHINGOLIPID_BIOSYNTHESIS_LACTO_AND_NEOLACTO_SERIES Dependency	0.456578	0.29067	0.989	0.418	3250	0.829	-0.29607	-0.939	0.503	11661	0.973
RPMI	KEGG_FRUCTOSE_AND_MANNOSE_METABOLISM Correlation	KEGG_GLYCOSYLPHOSPHATIDYLINOSITOL_GPI_ANCHOR_BIOSYNTHESIS Dependency	0.0973264	0.44991	1.54	0.0629	5000	0.114	-0.37862	-1.21	0.215	11846	0.412
RPMI	KEGG_FRUCTOSE_AND_MANNOSE_METABOLISM Correlation	KEGG_GLYOXYLATE_AND_DICARBOXYLATE_METABOLISM Dependency	0.122031	-0.44582	-1.51	0.0703	17400	0.144	-0.31352	-0.987	0.462	16331	0.847
RPMI	KEGG_FRUCTOSE_AND_MANNOSE_METABOLISM Correlation	KEGG_HISTIDINE_METABOLISM Dependency	0.255309	0.17923	0.611	0.97	4172	1	0.39873	1.31	0.147	3695	0.308
RPMI	KEGG_FRUCTOSE_AND_MANNOSE_METABOLISM Correlation	KEGG_INOSITOL_PHOSPHATE_METABOLISM Dependency	0.541997	-0.16352	-0.554	0.984	13532	1	0.30527	1.02	0.374	2393	0.82
RPMI	KEGG_FRUCTOSE_AND_MANNOSE_METABOLISM Correlation	KEGG_LINOLEIC_ACID_METABOLISM Dependency	0.333866	-0.37334	-1.22	0.214	14270	0.438	0.23797	0.784	0.759	2511	1
RPMI	KEGG_FRUCTOSE_AND_MANNOSE_METABOLISM Correlation	KEGG_LYSINE_DEGRADATION Dependency	0.392173	-0.24391	-0.821	0.696	14400	1	-0.36203	-1.14	0.273	11759	0.522
RPMI	KEGG_FRUCTOSE_AND_MANNOSE_METABOLISM Correlation	KEGG_Methionine_degradation_hsa_M00035 Dependency	0.220066	-0.39168	-1.31	0.137	14864	0.316	-0.27297	-0.915	0.559	14276	1
RPMI	KEGG_FRUCTOSE_AND_MANNOSE_METABOLISM Correlation	KEGG_Methionine_salvage_pathway_hsa_M00034 Dependency	0.276198	-0.34396	-1.16	0.238	15367	0.538	0.31407	1.07	0.329	5847	0.774
RPMI	KEGG_FRUCTOSE_AND_MANNOSE_METABOLISM Correlation	KEGG_N_GLYCAN_BIOSYNTHESIS Dependency	0.790976	0.22372	0.768	0.745	4206	1	0.2224	0.728	0.843	4216	1
RPMI	KEGG_FRUCTOSE_AND_MANNOSE_METABOLISM Correlation	KEGG_NICOTINATE_AND_NICOTINAMIDE_METABOLISM Dependency	0.582239	-0.20068	-0.669	0.897	13457	1	0.30847	0.993	0.431	3093	0.893
RPMI	KEGG_FRUCTOSE_AND_MANNOSE_METABOLISM Correlation	KEGG_NITROGEN_METABOLISM Dependency	0.150836	0.31669	1.07	0.333	3171	0.643	0.43395	1.44	0.0975	936	0.191
RPMI	KEGG_FRUCTOSE_AND_MANNOSE_METABOLISM Correlation	KEGG_O_GLYCAN_BIOSYNTHESIS Dependency	0.622839	-0.24309	-0.804	0.7	15339	1	0.27072	0.904	0.561	3139	1
RPMI	KEGG_FRUCTOSE_AND_MANNOSE_METABOLISM Correlation	KEGG_ONE_CARBON_POOL_BY_FOLATE Dependency	0.112574	0.2051	0.699	0.866	4829	1	0.4574	1.49	0.0602	2973	0.157
RPMI	KEGG_FRUCTOSE_AND_MANNOSE_METABOLISM Correlation	KEGG_OTHER_GLYCAN_DEGRADATION Dependency	0.223242	0.23242	0.787	0.723	4124	1	-0.42684	-1.34	0.132	14871	0.255
RPMI	KEGG_FRUCTOSE_AND_MANNOSE_METABOLISM Correlation	KEGG_OXIDATIVE_PHOSPHORYLATION Dependency	0.478639	0.30165	1.03	0.393	3750	0.731	0.26667	0.871	0.612	4538	1
RPMI	KEGG_FRUCTOSE_AND_MANNOSE_METABOLISM Correlation	KEGG_PANTOTHENATE_AND_COA_BIOSYNTHESIS Dependency	0.226197	0.33251	1.13	0.291	1272	0.527	0.37342	1.23	0.185	1449	0.41
RPMI	KEGG_FRUCTOSE_AND_MANNOSE_METABOLISM Correlation	KEGG_PENTOSE_AND_GLUCURONATE_INTERCONVERSIONS Dependency	0.503189	-0.24041	-0.793	0.737	13600	1	0.30967	1.01	0.382	2530	0.845
RPMI	KEGG_FRUCTOSE_AND_MANNOSE_METABOLISM Correlation	KEGG_PENTOSE_PHOSPHATE_PATHWAY Dependency	0.053933	0.32207	1.09	0.314	2070	0.603	0.54956	1.78	0.0295	1624	0.0539
RPMI	KEGG_FRUCTOSE_AND_MANNOSE_METABOLISM Correlation	KEGG_PHENYLALANINE_METABOLISM Dependency	0.0621419	-0.48054	-1.64	0.043	12340	0.083	-0.44693	-1.42	0.112	12518	0.187
RPMI	KEGG_FRUCTOSE_AND_MANNOSE_METABOLISM Correlation	KEGG_PORPHYRIN_AND_CHLOROPHYLL_METABOLISM Dependency	0.690469	0.27938	0.942	0.533	5526	0.95	0.1701	0.553	0.98	2630	1
RPMI	KEGG_FRUCTOSE_AND_MANNOSE_METABOLISM Correlation	KEGG_PRIMARY_BILE_ACID_BIOSYNTHESIS Dependency	0.076809	-0.30402	-1.01	0.427	14485	0.872	0.48054	1.59	0.0422	1499	0.108
RPMI	KEGG_FRUCTOSE_AND_MANNOSE_METABOLISM Correlation	KEGG_PROPANOATE_METABOLISM Dependency	0.492489	0.28699	0.966	0.442	3834	0.887	0.2802	0.913	0.556	2407	1
RPMI	KEGG_FRUCTOSE_AND_MANNOSE_METABOLISM Correlation	KEGG_PURINE_METABOLISM Dependency	0.709149	-0.16096	-0.54	0.985	13408	1	0.26866	0.896	0.554	3256	1
RPMI	KEGG_FRUCTOSE_AND_MANNOSE_METABOLISM Correlation	KEGG_PYRIMIDINE_METABOLISM Dependency	0.588594	-0.27501	-0.925	0.523	13408	1	0.2597	0.849	0.673	2168	1
RPMI	KEGG_FRUCTOSE_AND_MANNOSE_METABOLISM Correlation	KEGG_PYRUVATE_METABOLISM Dependency	0.901988	-0.18896	-0.645	0.924	17742	1	-0.21145	-0.67	0.881	11498	1
RPMI	KEGG_FRUCTOSE_AND_MANNOSE_METABOLISM Correlation	KEGG_RETINOL_METABOLISM Dependency	0.870801	-0.21774	-0.714	0.834	13400	1	0.18987	0.641	0.911	2530	1
RPMI	KEGG_FRUCTOSE_AND_MANNOSE_METABOLISM Correlation	KEGG_RIBOFLAVIN_METABOLISM Dependency	0.11361	0.44606	1.52	0.0694	1212	0.123	-0.346	-1.09	0.313	13513	0.613
RPMI	KEGG_FRUCTOSE_AND_MANNOSE_METABOLISM Correlation	KEGG_SELENOAMINO_ACID_METABOLISM Dependency	0.117015	-0.22497	-0.756	0.788	11736	1	0.4555	1.51	0.0632	2652	0.145
RPMI	KEGG_FRUCTOSE_AND_MANNOSE_METABOLISM Correlation	KEGG_SPHINGOLIPID_METABOLISM Dependency	0.336488	0.24534	0.835	0.65	4481	1	-0.37285	-1.19	0.227	13225	0.44
RPMI	KEGG_FRUCTOSE_AND_MANNOSE_METABOLISM Correlation	KEGG_STARCH_AND_SUCROSE_METABOLISM Dependency	0.627188	0.27038	0.923	0.486	1212	1	0.21095	0.687	0.884	3471	1
RPMI	KEGG_FRUCTOSE_AND_MANNOSE_METABOLISM Correlation	KEGG_STEROID_BIOSYNTHESIS Dependency	0.442588	-0.31762	-1.06	0.342	16358	0.748	0.25846	0.852	0.627	3840	1
RPMI	KEGG_FRUCTOSE_AND_MANNOSE_METABOLISM Correlation	KEGG_STEROID_HORMONE_BIOSYNTHESIS Dependency	0.89429	0.21078	0.719	0.837	5575	1	0.17954	0.601	0.96	2605	1
RPMI	KEGG_FRUCTOSE_AND_MANNOSE_METABOLISM Correlation	KEGG_SULFUR_METABOLISM Dependency	0.0328116	0.52219	1.77	0.0169	5384	0.0435	-0.27962	-0.894	0.561	13954	1
RPMI	KEGG_FRUCTOSE_AND_MANNOSE_METABOLISM Correlation	KEGG_TAURINE_AND_HYPOTAURINE_METABOLISM Dependency	0.0325093	0.33795	1.14	0.269	1128	0.511	-0.61115	-1.92	0.0173	13817	0.023
RPMI	KEGG_FRUCTOSE_AND_MANNOSE_METABOLISM Correlation	KEGG_TERPENOID_BACKBONE_BIOSYNTHESIS Dependency	0.300424	-0.36422	-1.19	0.224	13592	0.485	0.29177	0.981	0.456	1445	0.927
RPMI	KEGG_FRUCTOSE_AND_MANNOSE_METABOLISM Correlation	KEGG_TRYPTOPHAN_METABOLISM Dependency	0.223843	-0.20089	-0.668	0.891	14497	1	-0.41689	-1.34	0.128	11029	0.255
RPMI	KEGG_FRUCTOSE_AND_MANNOSE_METABOLISM Correlation	KEGG_TYROSINE_METABOLISM Dependency	0.461184	-0.29629	-0.989	0.434	11716	0.927	0.2903	0.947	0.492	3298	1
RPMI	KEGG_FRUCTOSE_AND_MANNOSE_METABOLISM Correlation	KEGG_VALINE_LEUCINE_AND_ISOLEUCINE_BIOSYNTHESIS Dependency	0.380294	-0.33568	-1.13	0.258	16660	0.595	-0.25797	-0.801	0.723	13908	1
RPMI	KEGG_FRUCTOSE_AND_MANNOSE_METABOLISM Correlation	KEGG_VALINE_LEUCINE_AND_ISOLEUCINE_DEGRADATION Dependency	0.868574	-0.22391	-0.751	0.789	14453	1	-0.1849	-0.599	0.966	11637	1
RPMI	KEGG_GALACTOSE_METABOLISM Correlation	Core_Glycolysis Dependency	0.0435086	0.44953	1.47	0.0735	2551	0.121	0.5358	1.73	0.0309	804	0.0523
RPMI	KEGG_GALACTOSE_METABOLISM Correlation	KEGG_ALANINE_ASPARTATE_AND_GLUTAMATE_METABOLISM Dependency	0.290188	-0.28846	-0.977	0.442	15429	1	-0.37085	-1.18	0.216	9031	0.588
RPMI	KEGG_GALACTOSE_METABOLISM Correlation	KEGG_ALPHA_LINOLENIC_ACID_METABOLISM Dependency	0.480037	0.32641	1.07	0.334	2483	0.523	0.21478	0.688	0.853	4540	1
RPMI	KEGG_GALACTOSE_METABOLISM Correlation	KEGG_AMINO_SUGAR_AND_NUCLEOTIDE_SUGAR_METABOLISM Dependency	0.505275	0.26058	0.851	0.634	4436	0.98	0.29701	0.994	0.42	3876	0.717
RPMI	KEGG_GALACTOSE_METABOLISM Correlation	KEGG_AMINOACYL_TRNA_BIOSYNTHESIS Dependency	0.0197259	0.58588	1.9	0.0104	2461	0.0165	0.36702	1.21	0.191	3521	0.354
RPMI	KEGG_GALACTOSE_METABOLISM Correlation	KEGG_ARACHIDONIC_ACID_METABOLISM Dependency	0.683008	-0.21075	-0.722	0.861	14425	1	0.26886	0.888	0.566	3469	0.971
RPMI	KEGG_GALACTOSE_METABOLISM Correlation	KEGG_ARGININE_AND_PROLINE_METABOLISM Dependency	0.434634	0.33299	1.11	0.297	1834	0.458	-0.22653	-0.725	0.81	10557	1
RPMI	KEGG_GALACTOSE_METABOLISM Correlation	KEGG_ASCORBATE_AND_ALDARATE_METABOLISM Dependency	0.55296	-0.23158	-0.788	0.768	16257	1	0.30556	0.998	0.432	2353	0.709
RPMI	KEGG_GALACTOSE_METABOLISM Correlation	KEGG_Aspartate_metabolism Dependency	0.524358	-0.26944	-0.909	0.55	15873	1	0.27755	0.948	0.501	1618	0.939
RPMI	KEGG_GALACTOSE_METABOLISM Correlation	KEGG_BETA_ALANINE_METABOLISM Dependency	0.895061	0.19413	0.633	0.925	1106	1	0.20821	0.694	0.867	3633	1
RPMI	KEGG_GALACTOSE_METABOLISM Correlation	KEGG_BIOSYNTHESIS_OF_UNSATURATED_FATTY_ACIDS Dependency	0.325605	0.36908	1.21	0.195	6997	0.325	-0.17253	-0.543	0.986	11279	1
RPMI	KEGG_GALACTOSE_METABOLISM Correlation	KEGG_BUTANOATE_METABOLISM Dependency	0.266873	0.24796	0.812	0.716	4623	1	0.39343	1.29	0.164	2147	0.268
RPMI	KEGG_GALACTOSE_METABOLISM Correlation	KEGG_CITRATE_CYCLE_TCA_CYCLE Dependency	0.162636	-0.36792	-1.2	0.22	16163	0.622	-0.42007	-1.34	0.129	15171	0.33
RPMI	KEGG_GALACTOSE_METABOLISM Correlation	KEGG_CYSTEINE_AND_METHIONINE_METABOLISM Dependency	0.882098	0.22783	0.733	0.804	2751	1	0.17665	0.577	0.977	3246	1
RPMI	KEGG_GALACTOSE_METABOLISM Correlation	KEGG_DRUG_METABOLISM_CYTOCHROME_P450 Dependency	0.751632	-0.25526	-0.865	0.618	14620	1	0.1857	0.604	0.959	3491	1
RPMI	KEGG_GALACTOSE_METABOLISM Correlation	KEGG_ETHER_LIPID_METABOLISM Dependency	0.490065	0.31002	1.03	0.375	4954	0.592	0.24738	0.788	0.707	3202	1
RPMI	KEGG_GALACTOSE_METABOLISM Correlation	KEGG_FATTY_ACID_METABOLISM Dependency	0.488203	0.31034	1.02	0.385	4623	0.611	-0.25869	-0.829	0.667	15165	1
RPMI	KEGG_GALACTOSE_METABOLISM Correlation	KEGG_FOLATE_BIOSYNTHESIS Dependency	0.0688831	0.41369	1.39	0.102	2921	0.168	0.45481	1.52	0.052	3341	0.116
RPMI	KEGG_GALACTOSE_METABOLISM Correlation	KEGG_FRUCTOSE_AND_MANNOSE_METABOLISM Dependency	0.320551	-0.321	-1.06	0.333	16870	1	0.34019	1.11	0.309	2074	0.498
RPMI	KEGG_GALACTOSE_METABOLISM Correlation	KEGG_GALACTOSE_METABOLISM Dependency	0.631951	0.26989	0.897	0.591	3161	0.873	0.24871	0.826	0.679	2669	1
RPMI	KEGG_GALACTOSE_METABOLISM Correlation	KEGG_GLUTATHIONE_METABOLISM Dependency	0.613872	0.22338	0.737	0.816	5088	1	0.29487	0.951	0.492	3321	0.81
RPMI	KEGG_GALACTOSE_METABOLISM Correlation	KEGG_GLYCEROLIPID_METABOLISM Dependency	0.759183	-0.17002	-0.566	0.974	13996	1	-0.2738	-0.878	0.622	11711	1
RPMI	KEGG_GALACTOSE_METABOLISM Correlation	KEGG_GLYCEROPHOSPHOLIPID_METABOLISM Dependency	0.822805	0.24164	0.793	0.728	5293	1	0.1933	0.626	0.946	2861	1
RPMI	KEGG_GALACTOSE_METABOLISM Correlation	KEGG_GLYCINE_SERINE_AND_THREONINE_METABOLISM Dependency	0.13357	-0.34833	-1.18	0.235	15530	0.668	-0.46813	-1.45	0.0933	12414	0.214
RPMI	KEGG_GALACTOSE_METABOLISM Correlation	KEGG_GLYCOLYSIS_GLUCONEOGENESIS Dependency	0.167687	0.35719	1.19	0.224	3079	0.347	0.41293	1.35	0.134	1944	0.218
RPMI	KEGG_GALACTOSE_METABOLISM Correlation	KEGG_GLYCOSAMINOGLYCAN_BIOSYNTHESIS_CHONDROITIN_SULFATE Dependency	0.36995	-0.23228	-0.781	0.755	15368	1	0.34388	1.14	0.245	4501	0.448
RPMI	KEGG_GALACTOSE_METABOLISM Correlation	KEGG_GLYCOSAMINOGLYCAN_BIOSYNTHESIS_HEPARAN_SULFATE Dependency	0.062116	0.52488	1.71	0.0325	2540	0.0431	0.24915	0.821	0.7	4860	1
RPMI	KEGG_GALACTOSE_METABOLISM Correlation	KEGG_GLYCOSAMINOGLYCAN_BIOSYNTHESIS_KERATAN_SULFATE Dependency	0.105314	0.46002	1.49	0.0727	3864	0.112	-0.38112	-1.22	0.191	10742	0.512
RPMI	KEGG_GALACTOSE_METABOLISM Correlation	KEGG_GLYCOSAMINOGLYCAN_DEGRADATION Dependency	0.403516	0.30874	0.988	0.459	4715	0.672	0.31654	1.04	0.36	150	0.622
RPMI	KEGG_GALACTOSE_METABOLISM Correlation	KEGG_GLYCOSPHINGOLIPID_BIOSYNTHESIS_GANGLIO_SERIES Dependency	0.0526887	0.50245	1.64	0.034	1505	0.0583	-0.44399	-1.4	0.117	13964	0.262
RPMI	KEGG_GALACTOSE_METABOLISM Correlation	KEGG_GLYCOSPHINGOLIPID_BIOSYNTHESIS_GLOBO_SERIES Dependency	0.0797347	0.48431	1.61	0.0439	4311	0.0666	-0.3109	-0.999	0.434	11222	1
RPMI	KEGG_GALACTOSE_METABOLISM Correlation	KEGG_GLYCOSPHINGOLIPID_BIOSYNTHESIS_LACTO_AND_NEOLACTO_SERIES Dependency	0.226906	0.41298	1.37	0.131	3363	0.181	-0.22099	-0.7	0.847	13564	1
RPMI	KEGG_GALACTOSE_METABOLISM Correlation	KEGG_GLYCOSYLPHOSPHATIDYLINOSITOL_GPI_ANCHOR_BIOSYNTHESIS Dependency	0.10337	0.46705	1.54	0.0624	2735	0.0906	0.34519	1.11	0.301	795	0.498
RPMI	KEGG_GALACTOSE_METABOLISM Correlation	KEGG_GLYOXYLATE_AND_DICARBOXYLATE_METABOLISM Dependency	0.0873511	-0.46095	-1.56	0.069	15266	0.162	-0.42455	-1.36	0.119	15082	0.305
RPMI	KEGG_GALACTOSE_METABOLISM Correlation	KEGG_HISTIDINE_METABOLISM Dependency	0.669767	0.22188	0.739	0.8	2908	1	0.2746	0.91	0.576	5005	0.913
RPMI	KEGG_GALACTOSE_METABOLISM Correlation	KEGG_INOSITOL_PHOSPHATE_METABOLISM Dependency	0.677987	-0.23333	-0.817	0.717	13865	1	0.25606	0.846	0.643	3437	1
RPMI	KEGG_GALACTOSE_METABOLISM Correlation	KEGG_LINOLEIC_ACID_METABOLISM Dependency	0.557743	0.21378	0.712	0.846	2579	1	0.30189	0.999	0.416	3419	0.707
RPMI	KEGG_GALACTOSE_METABOLISM Correlation	KEGG_LYSINE_DEGRADATION Dependency	0.413672	-0.27146	-0.923	0.533	15165	1	-0.33401	-1.08	0.338	15444	0.821
RPMI	KEGG_GALACTOSE_METABOLISM Correlation	KEGG_Methionine_degradation_hsa_M00035 Dependency	0.0341943	-0.5177	-1.76	0.0205	15320	0.0707	-0.4343	-1.42	0.103	13221	0.196
RPMI	KEGG_GALACTOSE_METABOLISM Correlation	KEGG_Methionine_salvage_pathway_hsa_M00034 Dependency	0.0569207	-0.33304	-1.14	0.271	15056	0.77	0.48066	1.67	0.0318	4381	0.0685
RPMI	KEGG_GALACTOSE_METABOLISM Correlation	KEGG_N_GLYCAN_BIOSYNTHESIS Dependency	0.118241	0.31977	1.03	0.369	4447	0.592	0.45416	1.49	0.0704	1819	0.13
RPMI	KEGG_GALACTOSE_METABOLISM Correlation	KEGG_NICOTINATE_AND_NICOTINAMIDE_METABOLISM Dependency	0.340137	0.35648	1.17	0.258	3791	0.372	0.27847	0.907	0.499	1107	0.92
RPMI	KEGG_GALACTOSE_METABOLISM Correlation	KEGG_NITROGEN_METABOLISM Dependency	0.683158	0.25334	0.849	0.66	2845	0.985	-0.25053	-0.791	0.708	15051	1
RPMI	KEGG_GALACTOSE_METABOLISM Correlation	KEGG_O_GLYCAN_BIOSYNTHESIS Dependency	0.204392	0.41465	1.36	0.114	3362	0.188	-0.16854	-0.533	0.987	13578	1
RPMI	KEGG_GALACTOSE_METABOLISM Correlation	KEGG_ONE_CARBON_POOL_BY_FOLATE Dependency	0.344432	-0.29689	-1.02	0.359	15266	1	0.33396	1.09	0.331	1363	0.529
RPMI	KEGG_GALACTOSE_METABOLISM Correlation	KEGG_OTHER_GLYCAN_DEGRADATION Dependency	0.0492311	0.51425	1.73	0.0268	2745	0.0397	-0.34104	-1.09	0.302	13964	0.793
RPMI	KEGG_GALACTOSE_METABOLISM Correlation	KEGG_OXIDATIVE_PHOSPHORYLATION Dependency	0.356997	-0.31069	-1.05	0.356	12199	1	-0.32453	-1.05	0.358	13292	0.902
RPMI	KEGG_GALACTOSE_METABOLISM Correlation	KEGG_PANTOTHENATE_AND_COA_BIOSYNTHESIS Dependency	0.65764	0.23072	0.769	0.761	5581	1	0.26748	0.891	0.579	3633	0.961
RPMI	KEGG_GALACTOSE_METABOLISM Correlation	KEGG_PENTOSE_AND_GLUCURONATE_INTERCONVERSIONS Dependency	0.582415	-0.25119	-0.866	0.628	14620	1	0.28249	0.92	0.543	2709	0.888
RPMI	KEGG_GALACTOSE_METABOLISM Correlation	KEGG_PENTOSE_PHOSPHATE_PATHWAY Dependency	0.056101	0.37036	1.23	0.201	3974	0.301	0.56313	1.84	0.0326	2709	0.0331
RPMI	KEGG_GALACTOSE_METABOLISM Correlation	KEGG_PHENYLALANINE_METABOLISM Dependency	0.426658	-0.17862	-0.598	0.976	17437	1	0.3376	1.13	0.273	1944	0.464
RPMI	KEGG_GALACTOSE_METABOLISM Correlation	KEGG_PORPHYRIN_AND_CHLOROPHYLL_METABOLISM Dependency	0.654166	-0.22487	-0.757	0.773	15272	1	-0.28466	-0.906	0.567	14837	1
RPMI	KEGG_GALACTOSE_METABOLISM Correlation	KEGG_PRIMARY_BILE_ACID_BIOSYNTHESIS Dependency	0.0297957	0.33261	1.09	0.331	4776	0.491	0.58553	1.9	0.0156	5539	0.0263
RPMI	KEGG_GALACTOSE_METABOLISM Correlation	KEGG_PROPANOATE_METABOLISM Dependency	0.833264	0.20442	0.663	0.901	3512	1	-0.24648	-0.779	0.775	12489	1
RPMI	KEGG_GALACTOSE_METABOLISM Correlation	KEGG_PURINE_METABOLISM Dependency	0.89964	-0.20541	-0.7	0.866	16532	1	-0.19933	-0.631	0.936	11083	1
RPMI	KEGG_GALACTOSE_METABOLISM Correlation	KEGG_PYRIMIDINE_METABOLISM Dependency	0.867944	-0.20154	-0.693	0.875	14070	1	-0.21952	-0.69	0.861	13901	1
RPMI	KEGG_GALACTOSE_METABOLISM Correlation	KEGG_PYRUVATE_METABOLISM Dependency	0.478197	0.21309	0.705	0.868	1764	1	-0.3378	-1.08	0.33	11788	0.821
RPMI	KEGG_GALACTOSE_METABOLISM Correlation	KEGG_RETINOL_METABOLISM Dependency	0.909367	0.20994	0.681	0.886	5182	1	0.19089	0.613	0.934	2591	1
RPMI	KEGG_GALACTOSE_METABOLISM Correlation	KEGG_RIBOFLAVIN_METABOLISM Dependency	0.440656	-0.31901	-1.08	0.336	16483	0.94	-0.26697	-0.852	0.64	13057	1
RPMI	KEGG_GALACTOSE_METABOLISM Correlation	KEGG_SELENOAMINO_ACID_METABOLISM Dependency	0.238852	0.19031	0.627	0.931	6879	1	0.40578	1.31	0.137	3732	0.25
RPMI	KEGG_GALACTOSE_METABOLISM Correlation	KEGG_SPHINGOLIPID_METABOLISM Dependency	0.707965	-0.2325	-0.799	0.713	15099	1	0.24267	0.807	0.703	1821	1
RPMI	KEGG_GALACTOSE_METABOLISM Correlation	KEGG_STARCH_AND_SUCROSE_METABOLISM Dependency	0.327146	0.18255	0.597	0.964	5334	1	0.37716	1.25	0.197	2475	0.307
RPMI	KEGG_GALACTOSE_METABOLISM Correlation	KEGG_STEROID_BIOSYNTHESIS Dependency	0.00475529	-0.57592	-2	0.00239	13723	0.0236	-0.3037	-0.979	0.46	14885	1
RPMI	KEGG_GALACTOSE_METABOLISM Correlation	KEGG_STEROID_HORMONE_BIOSYNTHESIS Dependency	0.702545	0.26696	0.901	0.552	2803	0.864	-0.19136	-0.592	0.966	12991	1
RPMI	KEGG_GALACTOSE_METABOLISM Correlation	KEGG_SULFUR_METABOLISM Dependency	0.300998	0.22951	0.766	0.807	4504	1	0.36491	1.22	0.185	3546	0.342
RPMI	KEGG_GALACTOSE_METABOLISM Correlation	KEGG_TAURINE_AND_HYPOTAURINE_METABOLISM Dependency	0.547022	0.25402	0.83	0.679	4230	1	-0.3143	-0.978	0.458	10608	1
RPMI	KEGG_GALACTOSE_METABOLISM Correlation	KEGG_TERPENOID_BACKBONE_BIOSYNTHESIS Dependency	0.646198	0.20357	0.671	0.897	338	1	0.2833	0.929	0.505	1141	0.864
RPMI	KEGG_GALACTOSE_METABOLISM Correlation	KEGG_TRYPTOPHAN_METABOLISM Dependency	0.510115	0.2209	0.742	0.826	5236	1	-0.33339	-1.05	0.369	11141	0.902
RPMI	KEGG_GALACTOSE_METABOLISM Correlation	KEGG_TYROSINE_METABOLISM Dependency	0.622233	0.24795	0.809	0.708	5198	1	0.28222	0.905	0.555	2956	0.925
RPMI	KEGG_GALACTOSE_METABOLISM Correlation	KEGG_VALINE_LEUCINE_AND_ISOLEUCINE_BIOSYNTHESIS Dependency	0.17911	0.28237	0.945	0.502	2855	0.764	0.41146	1.37	0.109	581	0.202
RPMI	KEGG_GALACTOSE_METABOLISM Correlation	KEGG_VALINE_LEUCINE_AND_ISOLEUCINE_DEGRADATION Dependency	0.729608	0.26624	0.861	0.613	3946	0.957	-0.21045	-0.677	0.901	12993	1
RPMI	KEGG_GLUTATHIONE_METABOLISM Correlation	Core_Glycolysis Dependency	0.387485	-0.28769	-0.914	0.547	11621	0.734	0.32877	1.09	0.3	3159	0.831
RPMI	KEGG_GLUTATHIONE_METABOLISM Correlation	KEGG_ALANINE_ASPARTATE_AND_GLUTAMATE_METABOLISM Dependency	0.323177	-0.32697	-1.07	0.353	11813	0.468	-0.36016	-1.12	0.298	11046	0.471
RPMI	KEGG_GLUTATHIONE_METABOLISM Correlation	KEGG_ALPHA_LINOLENIC_ACID_METABOLISM Dependency	0.0748101	-0.28771	-0.93	0.538	15537	0.703	-0.50553	-1.61	0.0402	10254	0.0719
RPMI	KEGG_GLUTATHIONE_METABOLISM Correlation	KEGG_AMINO_SUGAR_AND_NUCLEOTIDE_SUGAR_METABOLISM Dependency	0.654998	-0.27454	-0.877	0.592	13172	0.805	0.23665	0.789	0.733	3538	1
RPMI	KEGG_GLUTATHIONE_METABOLISM Correlation	KEGG_AMINOACYL_TRNA_BIOSYNTHESIS Dependency	0.00325468	0.14842	0.531	0.997	4055	1	-0.7109	-2.23	0.00163	13456	0.00396
RPMI	KEGG_GLUTATHIONE_METABOLISM Correlation	KEGG_ARACHIDONIC_ACID_METABOLISM Dependency	0.893638	-0.21515	-0.693	0.876	15537	1	0.20027	0.656	0.912	4478	1
RPMI	KEGG_GLUTATHIONE_METABOLISM Correlation	KEGG_ARGININE_AND_PROLINE_METABOLISM Dependency	0.729018	-0.23605	-0.754	0.783	11581	1	-0.26128	-0.829	0.682	11139	1
RPMI	KEGG_GLUTATHIONE_METABOLISM Correlation	KEGG_ASCORBATE_AND_ALDARATE_METABOLISM Dependency	0.498277	-0.28705	-0.921	0.518	13160	0.721	0.28836	0.954	0.48	3606	1
RPMI	KEGG_GLUTATHIONE_METABOLISM Correlation	KEGG_Aspartate_metabolism Dependency	0.0197227	-0.544	-1.79	0.0102	12512	0.0216	0.31206	1.1	0.297	2194	0.892
RPMI	KEGG_GLUTATHIONE_METABOLISM Correlation	KEGG_BETA_ALANINE_METABOLISM Dependency	0.257487	0.17181	0.621	0.947	4140	1	-0.40946	-1.32	0.149	11492	0.232
RPMI	KEGG_GLUTATHIONE_METABOLISM Correlation	KEGG_BIOSYNTHESIS_OF_UNSATURATED_FATTY_ACIDS Dependency	0.372781	-0.34928	-1.13	0.271	16687	0.384	-0.27523	-0.873	0.597	14659	0.967
RPMI	KEGG_GLUTATHIONE_METABOLISM Correlation	KEGG_BUTANOATE_METABOLISM Dependency	0.827887	-0.25469	-0.807	0.714	14977	0.945	0.16942	0.554	0.985	743	1
RPMI	KEGG_GLUTATHIONE_METABOLISM Correlation	KEGG_CITRATE_CYCLE_TCA_CYCLE Dependency	0.110137	-0.45442	-1.44	0.0912	13252	0.117	-0.40761	-1.29	0.139	10699	0.259
RPMI	KEGG_GLUTATHIONE_METABOLISM Correlation	KEGG_CYSTEINE_AND_METHIONINE_METABOLISM Dependency	0.137599	-0.4532	-1.46	0.0747	13878	0.106	0.21845	0.703	0.871	5185	1
RPMI	KEGG_GLUTATHIONE_METABOLISM Correlation	KEGG_DRUG_METABOLISM_CYTOCHROME_P450 Dependency	0.658564	-0.2736	-0.875	0.587	13022	0.809	-0.24065	-0.77	0.75	13487	1
RPMI	KEGG_GLUTATHIONE_METABOLISM Correlation	KEGG_ETHER_LIPID_METABOLISM Dependency	0.448147	0.22315	0.779	0.753	3567	1	-0.34237	-1.1	0.319	11849	0.502
RPMI	KEGG_GLUTATHIONE_METABOLISM Correlation	KEGG_FATTY_ACID_METABOLISM Dependency	0.644944	-0.24365	-0.777	0.746	14139	1	-0.2899	-0.906	0.568	12837	0.888
RPMI	KEGG_GLUTATHIONE_METABOLISM Correlation	KEGG_FOLATE_BIOSYNTHESIS Dependency	0.0304229	-0.43227	-1.37	0.126	16564	0.156	0.54682	1.85	0.0173	1437	0.0549
RPMI	KEGG_GLUTATHIONE_METABOLISM Correlation	KEGG_FRUCTOSE_AND_MANNOSE_METABOLISM Dependency	0.404745	-0.34522	-1.11	0.315	11956	0.41	0.26636	0.889	0.566	3276	1
RPMI	KEGG_GLUTATHIONE_METABOLISM Correlation	KEGG_GALACTOSE_METABOLISM Dependency	0.129329	-0.43443	-1.37	0.1	13798	0.156	-0.39297	-1.24	0.183	11150	0.311
RPMI	KEGG_GLUTATHIONE_METABOLISM Correlation	KEGG_GLUTATHIONE_METABOLISM Dependency	0.355769	-0.24061	-0.776	0.752	11187	1	-0.37213	-1.2	0.233	14148	0.359
RPMI	KEGG_GLUTATHIONE_METABOLISM Correlation	KEGG_GLYCEROLIPID_METABOLISM Dependency	0.272314	-0.28149	-0.915	0.559	15614	0.732	-0.40481	-1.29	0.18	14363	0.259
RPMI	KEGG_GLUTATHIONE_METABOLISM Correlation	KEGG_GLYCEROPHOSPHOLIPID_METABOLISM Dependency	0.734367	0.24305	0.836	0.643	1359	1	-0.22721	-0.7	0.856	10456	1
RPMI	KEGG_GLUTATHIONE_METABOLISM Correlation	KEGG_GLYCINE_SERINE_AND_THREONINE_METABOLISM Dependency	0.0955217	-0.48402	-1.56	0.0531	13781	0.068	-0.30602	-0.959	0.475	10285	0.77
RPMI	KEGG_GLUTATHIONE_METABOLISM Correlation	KEGG_GLYCOLYSIS_GLUCONEOGENESIS Dependency	0.273349	-0.36445	-1.18	0.229	12913	0.324	0.32299	1.07	0.339	3159	0.886
RPMI	KEGG_GLUTATHIONE_METABOLISM Correlation	KEGG_GLYCOSAMINOGLYCAN_BIOSYNTHESIS_CHONDROITIN_SULFATE Dependency	0.725726	-0.2823	-0.897	0.593	13824	0.767	-0.20023	-0.627	0.935	13145	1
RPMI	KEGG_GLUTATHIONE_METABOLISM Correlation	KEGG_GLYCOSAMINOGLYCAN_BIOSYNTHESIS_HEPARAN_SULFATE Dependency	0.442073	0.31786	1.1	0.284	2781	1	-0.14267	-0.455	0.997	12328	1
RPMI	KEGG_GLUTATHIONE_METABOLISM Correlation	KEGG_GLYCOSAMINOGLYCAN_BIOSYNTHESIS_KERATAN_SULFATE Dependency	0.241686	0.17426	0.607	0.972	14700	1	-0.43119	-1.35	0.138	10288	0.209
RPMI	KEGG_GLUTATHIONE_METABOLISM Correlation	KEGG_GLYCOSAMINOGLYCAN_DEGRADATION Dependency	0.309239	-0.14413	-0.462	0.997	10194	1	-0.39759	-1.27	0.183	12739	0.28
RPMI	KEGG_GLUTATHIONE_METABOLISM Correlation	KEGG_GLYCOSPHINGOLIPID_BIOSYNTHESIS_GANGLIO_SERIES Dependency	0.0622773	0.47783	1.67	0.0363	4467	0.14	0.35141	1.17	0.219	1943	0.639
RPMI	KEGG_GLUTATHIONE_METABOLISM Correlation	KEGG_GLYCOSPHINGOLIPID_BIOSYNTHESIS_GLOBO_SERIES Dependency	0.554907	0.28781	1	0.405	496	1	0.20164	0.676	0.881	1987	1
RPMI	KEGG_GLUTATHIONE_METABOLISM Correlation	KEGG_GLYCOSPHINGOLIPID_BIOSYNTHESIS_LACTO_AND_NEOLACTO_SERIES Dependency	0.791781	-0.1959	-0.613	0.938	12919	1	-0.26051	-0.823	0.685	14525	1
RPMI	KEGG_GLUTATHIONE_METABOLISM Correlation	KEGG_GLYCOSYLPHOSPHATIDYLINOSITOL_GPI_ANCHOR_BIOSYNTHESIS Dependency	0.567193	-0.26693	-0.865	0.61	17589	0.829	0.27757	0.932	0.53	2348	1
RPMI	KEGG_GLUTATHIONE_METABOLISM Correlation	KEGG_GLYOXYLATE_AND_DICARBOXYLATE_METABOLISM Dependency	0.0220295	-0.54707	-1.74	0.0279	12711	0.0283	-0.55467	-1.74	0.0182	14542	0.0402
RPMI	KEGG_GLUTATHIONE_METABOLISM Correlation	KEGG_HISTIDINE_METABOLISM Dependency	0.812808	-0.24663	-0.795	0.737	14316	0.969	0.20064	0.669	0.906	2096	1
RPMI	KEGG_GLUTATHIONE_METABOLISM Correlation	KEGG_INOSITOL_PHOSPHATE_METABOLISM Dependency	0.915204	0.20195	0.721	0.889	5832	1	-0.19686	-0.632	0.943	12947	1
RPMI	KEGG_GLUTATHIONE_METABOLISM Correlation	KEGG_LINOLEIC_ACID_METABOLISM Dependency	0.403701	-0.35297	-1.15	0.294	14859	0.359	-0.26497	-0.847	0.644	10564	1
RPMI	KEGG_GLUTATHIONE_METABOLISM Correlation	KEGG_LYSINE_DEGRADATION Dependency	0.6385	-0.26635	-0.855	0.638	12417	0.85	-0.26419	-0.854	0.639	16058	1
RPMI	KEGG_GLUTATHIONE_METABOLISM Correlation	KEGG_Methionine_degradation_hsa_M00035 Dependency	0.100106	-0.49502	-1.59	0.0528	14533	0.0594	0.17253	0.594	0.962	7009	1
RPMI	KEGG_GLUTATHIONE_METABOLISM Correlation	KEGG_Methionine_salvage_pathway_hsa_M00034 Dependency	0.168795	-0.4304	-1.41	0.0939	14533	0.131	-0.20966	-0.702	0.834	14291	1
RPMI	KEGG_GLUTATHIONE_METABOLISM Correlation	KEGG_N_GLYCAN_BIOSYNTHESIS Dependency	0.800991	0.21946	0.792	0.735	4567	1	0.20628	0.669	0.88	4559	1
RPMI	KEGG_GLUTATHIONE_METABOLISM Correlation	KEGG_NICOTINATE_AND_NICOTINAMIDE_METABOLISM Dependency	0.844857	-0.22199	-0.715	0.834	13612	1	-0.22503	-0.708	0.856	13585	1
RPMI	KEGG_GLUTATHIONE_METABOLISM Correlation	KEGG_NITROGEN_METABOLISM Dependency	0.818248	-0.20356	-0.649	0.915	16099	1	-0.2439	-0.783	0.74	10680	1
RPMI	KEGG_GLUTATHIONE_METABOLISM Correlation	KEGG_O_GLYCAN_BIOSYNTHESIS Dependency	0.545041	0.29779	1.04	0.379	5120	1	-0.17897	-0.562	0.97	11111	1
RPMI	KEGG_GLUTATHIONE_METABOLISM Correlation	KEGG_ONE_CARBON_POOL_BY_FOLATE Dependency	0.011451	-0.60929	-1.94	0.00584	14662	0.00913	0.32988	1.1	0.292	925	0.805
RPMI	KEGG_GLUTATHIONE_METABOLISM Correlation	KEGG_OTHER_GLYCAN_DEGRADATION Dependency	0.13221	-0.47044	-1.49	0.0738	16526	0.0938	-0.26641	-0.843	0.634	13228	1
RPMI	KEGG_GLUTATHIONE_METABOLISM Correlation	KEGG_OXIDATIVE_PHOSPHORYLATION Dependency	0.358515	-0.26923	-0.865	0.621	12976	0.829	-0.37445	-1.18	0.252	11289	0.385
RPMI	KEGG_GLUTATHIONE_METABOLISM Correlation	KEGG_PANTOTHENATE_AND_COA_BIOSYNTHESIS Dependency	0.194526	0.34875	1.24	0.179	1429	0.74	0.34269	1.19	0.213	2408	0.6
RPMI	KEGG_GLUTATHIONE_METABOLISM Correlation	KEGG_PENTOSE_AND_GLUCURONATE_INTERCONVERSIONS Dependency	0.415053	-0.3398	-1.1	0.327	13160	0.423	0.27377	0.905	0.568	3606	1
RPMI	KEGG_GLUTATHIONE_METABOLISM Correlation	KEGG_PENTOSE_PHOSPHATE_PATHWAY Dependency	0.114529	-0.45954	-1.47	0.071	11954	0.102	0.34025	1.12	0.296	3213	0.754
RPMI	KEGG_GLUTATHIONE_METABOLISM Correlation	KEGG_PHENYLALANINE_METABOLISM Dependency	0.130097	-0.44421	-1.42	0.0955	14121	0.126	-0.37738	-1.23	0.204	10674	0.322
RPMI	KEGG_GLUTATHIONE_METABOLISM Correlation	KEGG_PORPHYRIN_AND_CHLOROPHYLL_METABOLISM Dependency	0.690365	-0.23775	-0.765	0.771	13160	1	-0.27348	-0.863	0.625	15142	0.992
RPMI	KEGG_GLUTATHIONE_METABOLISM Correlation	KEGG_PRIMARY_BILE_ACID_BIOSYNTHESIS Dependency	0.376593	-0.31351	-1.02	0.396	15899	0.545	0.32584	1.07	0.359	195	0.886
RPMI	KEGG_GLUTATHIONE_METABOLISM Correlation	KEGG_PROPANOATE_METABOLISM Dependency	0.534352	-0.25963	-0.821	0.69	17158	0.917	0.29848	0.978	0.436	5410	1
RPMI	KEGG_GLUTATHIONE_METABOLISM Correlation	KEGG_PURINE_METABOLISM Dependency	0.554233	-0.31982	-1.03	0.401	11667	0.53	-0.20693	-0.658	0.897	11079	1
RPMI	KEGG_GLUTATHIONE_METABOLISM Correlation	KEGG_PYRIMIDINE_METABOLISM Dependency	0.234973	-0.39415	-1.25	0.213	14233	0.25	-0.36239	-1.15	0.262	12741	0.426
RPMI	KEGG_GLUTATHIONE_METABOLISM Correlation	KEGG_PYRUVATE_METABOLISM Dependency	0.216033	-0.41867	-1.35	0.124	13252	0.17	-0.2272	-0.717	0.838	13842	1
RPMI	KEGG_GLUTATHIONE_METABOLISM Correlation	KEGG_RETINOL_METABOLISM Dependency	0.761936	-0.23637	-0.763	0.769	13160	1	-0.24093	-0.752	0.755	12936	1
RPMI	KEGG_GLUTATHIONE_METABOLISM Correlation	KEGG_RIBOFLAVIN_METABOLISM Dependency	0.422764	0.30443	1.07	0.321	2183	1	0.25611	0.854	0.619	828	1
RPMI	KEGG_GLUTATHIONE_METABOLISM Correlation	KEGG_SELENOAMINO_ACID_METABOLISM Dependency	0.19036	-0.3527	-1.13	0.27	12999	0.384	-0.42844	-1.33	0.147	11476	0.224
RPMI	KEGG_GLUTATHIONE_METABOLISM Correlation	KEGG_SPHINGOLIPID_METABOLISM Dependency	0.98948	0.16101	0.566	0.994	3388	1	0.16029	0.531	0.985	774	1
RPMI	KEGG_GLUTATHIONE_METABOLISM Correlation	KEGG_STARCH_AND_SUCROSE_METABOLISM Dependency	0.683959	-0.2678	-0.855	0.653	13160	0.85	0.23465	0.781	0.718	3606	1
RPMI	KEGG_GLUTATHIONE_METABOLISM Correlation	KEGG_STEROID_BIOSYNTHESIS Dependency	0.319385	-0.36975	-1.18	0.253	12679	0.324	0.30316	0.996	0.433	2173	1
RPMI	KEGG_GLUTATHIONE_METABOLISM Correlation	KEGG_STEROID_HORMONE_BIOSYNTHESIS Dependency	0.713578	0.2377	0.819	0.652	2882	1	0.22852	0.754	0.788	3302	1
RPMI	KEGG_GLUTATHIONE_METABOLISM Correlation	KEGG_SULFUR_METABOLISM Dependency	0.524996	-0.18374	-0.595	0.955	13976	1	-0.32313	-1.05	0.362	15540	0.59
RPMI	KEGG_GLUTATHIONE_METABOLISM Correlation	KEGG_TAURINE_AND_HYPOTAURINE_METABOLISM Dependency	0.211411	0.31833	1.12	0.288	3308	1	-0.40801	-1.3	0.167	10113	0.249
RPMI	KEGG_GLUTATHIONE_METABOLISM Correlation	KEGG_TERPENOID_BACKBONE_BIOSYNTHESIS Dependency	0.361997	-0.35059	-1.12	0.301	10606	0.396	-0.30305	-0.955	0.454	12668	0.779
RPMI	KEGG_GLUTATHIONE_METABOLISM Correlation	KEGG_TRYPTOPHAN_METABOLISM Dependency	0.561573	0.26014	0.915	0.521	2434	1	-0.27336	-0.865	0.609	13045	0.987
RPMI	KEGG_GLUTATHIONE_METABOLISM Correlation	KEGG_TYROSINE_METABOLISM Dependency	0.144889	-0.44085	-1.44	0.0801	14121	0.117	-0.24699	-0.796	0.758	13345	1
RPMI	KEGG_GLUTATHIONE_METABOLISM Correlation	KEGG_VALINE_LEUCINE_AND_ISOLEUCINE_BIOSYNTHESIS Dependency	0.00179818	-0.21314	-0.677	0.891	12826	1	-0.82775	-2.61	0.0009	13842	0.000356
RPMI	KEGG_GLUTATHIONE_METABOLISM Correlation	KEGG_VALINE_LEUCINE_AND_ISOLEUCINE_DEGRADATION Dependency	0.824222	-0.24755	-0.801	0.706	15142	0.958	-0.15925	-0.507	0.99	11081	1
RPMI	KEGG_GLYCEROLIPID_METABOLISM Correlation	Core_Glycolysis Dependency	0.175469	-0.34156	-1.11	0.306	16014	0.407	-0.41697	-1.35	0.123	15712	0.209
RPMI	KEGG_GLYCEROLIPID_METABOLISM Correlation	KEGG_ALANINE_ASPARTATE_AND_GLUTAMATE_METABOLISM Dependency	0.770694	0.24243	0.838	0.66	2756	1	-0.19603	-0.634	0.926	14777	1
RPMI	KEGG_GLYCEROLIPID_METABOLISM Correlation	KEGG_ALPHA_LINOLENIC_ACID_METABOLISM Dependency	0.472629	0.26148	0.912	0.556	949	1	-0.30708	-1.01	0.411	12111	0.659
RPMI	KEGG_GLYCEROLIPID_METABOLISM Correlation	KEGG_AMINO_SUGAR_AND_NUCLEOTIDE_SUGAR_METABOLISM Dependency	0.103648	0.30707	1.11	0.29	3199	1	0.48677	1.6	0.0631	1497	0.136
RPMI	KEGG_GLYCEROLIPID_METABOLISM Correlation	KEGG_AMINOACYL_TRNA_BIOSYNTHESIS Dependency	0.0201291	-0.48928	-1.57	0.0485	13974	0.0658	-0.60145	-1.9	0.0127	14549	0.0219
RPMI	KEGG_GLYCEROLIPID_METABOLISM Correlation	KEGG_ARACHIDONIC_ACID_METABOLISM Dependency	0.810872	-0.25367	-0.814	0.704	14097	0.935	-0.18171	-0.583	0.956	11408	1
RPMI	KEGG_GLYCEROLIPID_METABOLISM Correlation	KEGG_ARGININE_AND_PROLINE_METABOLISM Dependency	0.436555	-0.31838	-1.04	0.388	15349	0.51	-0.28324	-0.917	0.499	14349	0.858
RPMI	KEGG_GLYCEROLIPID_METABOLISM Correlation	KEGG_ASCORBATE_AND_ALDARATE_METABOLISM Dependency	0.514109	-0.33081	-1.07	0.352	13971	0.463	0.17671	0.58	0.953	6110	1
RPMI	KEGG_GLYCEROLIPID_METABOLISM Correlation	KEGG_Aspartate_metabolism Dependency	0.601507	0.2527	0.869	0.633	39	1	-0.26898	-0.886	0.573	13934	0.91
RPMI	KEGG_GLYCEROLIPID_METABOLISM Correlation	KEGG_BETA_ALANINE_METABOLISM Dependency	0.286338	-0.39425	-1.25	0.198	15349	0.244	-0.28349	-0.921	0.517	15394	0.849
RPMI	KEGG_GLYCEROLIPID_METABOLISM Correlation	KEGG_BIOSYNTHESIS_OF_UNSATURATED_FATTY_ACIDS Dependency	0.600461	-0.28623	-0.923	0.544	16594	0.719	-0.26073	-0.829	0.67	13935	1
RPMI	KEGG_GLYCEROLIPID_METABOLISM Correlation	KEGG_BUTANOATE_METABOLISM Dependency	0.605101	-0.29443	-0.94	0.53	13938	0.686	0.24033	0.803	0.705	2920	1
RPMI	KEGG_GLYCEROLIPID_METABOLISM Correlation	KEGG_CITRATE_CYCLE_TCA_CYCLE Dependency	0.617967	-0.28435	-0.931	0.524	12035	0.703	0.23465	0.766	0.753	4892	1
RPMI	KEGG_GLYCEROLIPID_METABOLISM Correlation	KEGG_CYSTEINE_AND_METHIONINE_METABOLISM Dependency	0.328015	-0.21465	-0.679	0.872	15800	1	0.3738	1.24	0.202	2862	0.506
RPMI	KEGG_GLYCEROLIPID_METABOLISM Correlation	KEGG_DRUG_METABOLISM_CYTOCHROME_P450 Dependency	0.650729	-0.29472	-0.94	0.508	12655	0.686	0.19784	0.648	0.905	2482	1
RPMI	KEGG_GLYCEROLIPID_METABOLISM Correlation	KEGG_ETHER_LIPID_METABOLISM Dependency	0.380615	0.30536	1.06	0.359	1264	1	-0.31077	-1.02	0.405	12111	0.64
RPMI	KEGG_GLYCEROLIPID_METABOLISM Correlation	KEGG_FATTY_ACID_METABOLISM Dependency	0.747332	-0.27029	-0.871	0.634	14930	0.822	-0.20354	-0.656	0.91	12155	1
RPMI	KEGG_GLYCEROLIPID_METABOLISM Correlation	KEGG_FOLATE_BIOSYNTHESIS Dependency	0.0331868	0.37943	1.28	0.169	1822	0.635	0.5432	1.81	0.0184	3964	0.0593
RPMI	KEGG_GLYCEROLIPID_METABOLISM Correlation	KEGG_FRUCTOSE_AND_MANNOSE_METABOLISM Dependency	0.430852	-0.31285	-1.01	0.423	12971	0.561	0.30285	0.968	0.439	1519	1
RPMI	KEGG_GLYCEROLIPID_METABOLISM Correlation	KEGG_GALACTOSE_METABOLISM Dependency	0.356141	-0.29145	-0.937	0.523	12263	0.692	-0.36338	-1.16	0.27	15517	0.412
RPMI	KEGG_GLYCEROLIPID_METABOLISM Correlation	KEGG_GLUTATHIONE_METABOLISM Dependency	0.199595	-0.38652	-1.24	0.191	11837	0.254	0.36056	1.2	0.209	2482	0.581
RPMI	KEGG_GLYCEROLIPID_METABOLISM Correlation	KEGG_GLYCEROLIPID_METABOLISM Dependency	0.563866	-0.30902	-0.999	0.439	13040	0.58	0.23368	0.771	0.788	398	1
RPMI	KEGG_GLYCEROLIPID_METABOLISM Correlation	KEGG_GLYCEROPHOSPHOLIPID_METABOLISM Dependency	0.898885	0.2108	0.717	0.836	1264	1	-0.17867	-0.563	0.972	12111	1
RPMI	KEGG_GLYCEROLIPID_METABOLISM Correlation	KEGG_GLYCINE_SERINE_AND_THREONINE_METABOLISM Dependency	0.182935	-0.37569	-1.22	0.198	15102	0.274	-0.39187	-1.26	0.17	10966	0.29
RPMI	KEGG_GLYCEROLIPID_METABOLISM Correlation	KEGG_GLYCOLYSIS_GLUCONEOGENESIS Dependency	0.176181	-0.43809	-1.39	0.105	14053	0.143	-0.27126	-0.884	0.547	14971	0.938
RPMI	KEGG_GLYCEROLIPID_METABOLISM Correlation	KEGG_GLYCOSAMINOGLYCAN_BIOSYNTHESIS_CHONDROITIN_SULFATE Dependency	0.207046	0.37805	1.3	0.143	3647	0.59	-0.32468	-1.05	0.375	10380	0.584
RPMI	KEGG_GLYCEROLIPID_METABOLISM Correlation	KEGG_GLYCOSAMINOGLYCAN_BIOSYNTHESIS_HEPARAN_SULFATE Dependency	0.0869317	-0.23631	-0.763	0.789	15128	1	-0.50693	-1.59	0.046	13736	0.081
RPMI	KEGG_GLYCEROLIPID_METABOLISM Correlation	KEGG_GLYCOSAMINOGLYCAN_BIOSYNTHESIS_KERATAN_SULFATE Dependency	0.54531	-0.30112	-0.946	0.521	11951	0.675	-0.27445	-0.886	0.572	13405	0.932
RPMI	KEGG_GLYCEROLIPID_METABOLISM Correlation	KEGG_GLYCOSAMINOGLYCAN_DEGRADATION Dependency	0.0337545	-0.31543	-1.02	0.411	14849	0.544	-0.56585	-1.81	0.0176	14826	0.0317
RPMI	KEGG_GLYCEROLIPID_METABOLISM Correlation	KEGG_GLYCOSPHINGOLIPID_BIOSYNTHESIS_GANGLIO_SERIES Dependency	0.604473	-0.20715	-0.672	0.874	17286	1	-0.30398	-0.973	0.462	15459	0.734
RPMI	KEGG_GLYCEROLIPID_METABOLISM Correlation	KEGG_GLYCOSPHINGOLIPID_BIOSYNTHESIS_GLOBO_SERIES Dependency	0.0904718	-0.49995	-1.59	0.0508	13648	0.0606	-0.31933	-1.02	0.413	15252	0.64
RPMI	KEGG_GLYCEROLIPID_METABOLISM Correlation	KEGG_GLYCOSPHINGOLIPID_BIOSYNTHESIS_LACTO_AND_NEOLACTO_SERIES Dependency	0.400122	-0.32115	-1.05	0.35	10154	0.494	-0.30413	-0.977	0.467	13405	0.726
RPMI	KEGG_GLYCEROLIPID_METABOLISM Correlation	KEGG_GLYCOSYLPHOSPHATIDYLINOSITOL_GPI_ANCHOR_BIOSYNTHESIS Dependency	0.378816	-0.36142	-1.15	0.265	16717	0.355	-0.25276	-0.824	0.664	12347	1
RPMI	KEGG_GLYCEROLIPID_METABOLISM Correlation	KEGG_GLYOXYLATE_AND_DICARBOXYLATE_METABOLISM Dependency	0.0519378	-0.52338	-1.67	0.028	13260	0.0419	-0.32576	-1.05	0.358	14083	0.584
RPMI	KEGG_GLYCEROLIPID_METABOLISM Correlation	KEGG_HISTIDINE_METABOLISM Dependency	0.288791	-0.3873	-1.25	0.181	12160	0.244	-0.2514	-0.808	0.714	13296	1
RPMI	KEGG_GLYCEROLIPID_METABOLISM Correlation	KEGG_INOSITOL_PHOSPHATE_METABOLISM Dependency	0.673888	0.16579	0.573	0.971	1254	1	0.27274	0.913	0.516	2386	1
RPMI	KEGG_GLYCEROLIPID_METABOLISM Correlation	KEGG_LINOLEIC_ACID_METABOLISM Dependency	0.798088	-0.22391	-0.718	0.826	13078	1	-0.24244	-0.767	0.772	12111	1
RPMI	KEGG_GLYCEROLIPID_METABOLISM Correlation	KEGG_LYSINE_DEGRADATION Dependency	0.153796	-0.27708	-0.895	0.591	12097	0.774	-0.4488	-1.45	0.0884	15098	0.141
RPMI	KEGG_GLYCEROLIPID_METABOLISM Correlation	KEGG_Methionine_degradation_hsa_M00035 Dependency	0.0769924	-0.26234	-0.844	0.655	16719	0.876	0.44996	1.59	0.0409	368	0.119
RPMI	KEGG_GLYCEROLIPID_METABOLISM Correlation	KEGG_Methionine_salvage_pathway_hsa_M00034 Dependency	0.0135672	-0.25425	-0.826	0.7	15800	0.912	0.61627	2.11	0.00685	742	0.00971
RPMI	KEGG_GLYCEROLIPID_METABOLISM Correlation	KEGG_N_GLYCAN_BIOSYNTHESIS Dependency	0.0366428	0.19373	0.674	0.905	4992	1	0.59841	1.98	0.0187	4304	0.0303
RPMI	KEGG_GLYCEROLIPID_METABOLISM Correlation	KEGG_NICOTINATE_AND_NICOTINAMIDE_METABOLISM Dependency	0.90206	-0.22864	-0.72	0.825	12676	1	0.14206	0.474	0.995	4427	1
RPMI	KEGG_GLYCEROLIPID_METABOLISM Correlation	KEGG_NITROGEN_METABOLISM Dependency	0.856229	0.1521	0.541	0.994	5503	1	-0.24696	-0.773	0.752	10966	1
RPMI	KEGG_GLYCEROLIPID_METABOLISM Correlation	KEGG_O_GLYCAN_BIOSYNTHESIS Dependency	0.912582	-0.18959	-0.606	0.95	14185	1	-0.20816	-0.668	0.878	14353	1
RPMI	KEGG_GLYCEROLIPID_METABOLISM Correlation	KEGG_ONE_CARBON_POOL_BY_FOLATE Dependency	0.236336	0.3656	1.25	0.18	1140	0.711	-0.33487	-1.06	0.344	15037	0.568
RPMI	KEGG_GLYCEROLIPID_METABOLISM Correlation	KEGG_OTHER_GLYCAN_DEGRADATION Dependency	0.393925	-0.30707	-1	0.444	13232	0.578	0.32596	1.04	0.354	3643	0.984
RPMI	KEGG_GLYCEROLIPID_METABOLISM Correlation	KEGG_OXIDATIVE_PHOSPHORYLATION Dependency	0.35244	-0.29102	-0.928	0.526	12227	0.709	-0.35389	-1.13	0.265	13857	0.455
RPMI	KEGG_GLYCEROLIPID_METABOLISM Correlation	KEGG_PANTOTHENATE_AND_COA_BIOSYNTHESIS Dependency	0.206201	-0.41226	-1.32	0.144	15388	0.189	0.3209	1.04	0.363	1358	0.984
RPMI	KEGG_GLYCEROLIPID_METABOLISM Correlation	KEGG_PENTOSE_AND_GLUCURONATE_INTERCONVERSIONS Dependency	0.644992	-0.27454	-0.885	0.598	12744	0.793	0.25315	0.817	0.7	2012	1
RPMI	KEGG_GLYCEROLIPID_METABOLISM Correlation	KEGG_PENTOSE_PHOSPHATE_PATHWAY Dependency	0.137571	-0.45215	-1.47	0.0811	12643	0.102	-0.30434	-0.974	0.453	13222	0.732
RPMI	KEGG_GLYCEROLIPID_METABOLISM Correlation	KEGG_PHENYLALANINE_METABOLISM Dependency	0.175075	-0.44263	-1.42	0.104	16708	0.126	-0.28421	-0.914	0.553	13653	0.865
RPMI	KEGG_GLYCEROLIPID_METABOLISM Correlation	KEGG_PORPHYRIN_AND_CHLOROPHYLL_METABOLISM Dependency	0.665683	-0.2753	-0.869	0.609	12614	0.826	-0.24773	-0.781	0.734	11780	1
RPMI	KEGG_GLYCEROLIPID_METABOLISM Correlation	KEGG_PRIMARY_BILE_ACID_BIOSYNTHESIS Dependency	0.151663	0.40967	1.43	0.0912	2128	0.361	0.30121	0.975	0.45	266	1
RPMI	KEGG_GLYCEROLIPID_METABOLISM Correlation	KEGG_PROPANOATE_METABOLISM Dependency	0.85061	-0.23915	-0.767	0.758	13329	1	0.17604	0.58	0.969	2834	1
RPMI	KEGG_GLYCEROLIPID_METABOLISM Correlation	KEGG_PURINE_METABOLISM Dependency	0.927686	0.19562	0.689	0.901	3666	1	0.18395	0.605	0.956	3561	1
RPMI	KEGG_GLYCEROLIPID_METABOLISM Correlation	KEGG_PYRIMIDINE_METABOLISM Dependency	0.546998	-0.24979	-0.802	0.731	16802	0.959	0.302	0.983	0.437	2463	1
RPMI	KEGG_GLYCEROLIPID_METABOLISM Correlation	KEGG_PYRUVATE_METABOLISM Dependency	0.382577	-0.36491	-1.17	0.252	14179	0.329	-0.23162	-0.737	0.794	13315	1
RPMI	KEGG_GLYCEROLIPID_METABOLISM Correlation	KEGG_RETINOL_METABOLISM Dependency	0.900614	-0.18769	-0.599	0.968	12744	1	-0.2237	-0.715	0.842	12663	1
RPMI	KEGG_GLYCEROLIPID_METABOLISM Correlation	KEGG_RIBOFLAVIN_METABOLISM Dependency	0.155308	0.41183	1.45	0.0878	3893	0.336	-0.25495	-0.822	0.672	15247	1
RPMI	KEGG_GLYCEROLIPID_METABOLISM Correlation	KEGG_SELENOAMINO_ACID_METABOLISM Dependency	0.418633	-0.26748	-0.864	0.636	12160	0.836	0.32369	1.09	0.312	1765	0.841
RPMI	KEGG_GLYCEROLIPID_METABOLISM Correlation	KEGG_SPHINGOLIPID_METABOLISM Dependency	0.56434	-0.27649	-0.909	0.574	13707	0.745	-0.28261	-0.893	0.555	12516	0.914
RPMI	KEGG_GLYCEROLIPID_METABOLISM Correlation	KEGG_STARCH_AND_SUCROSE_METABOLISM Dependency	0.859437	-0.20234	-0.663	0.909	13971	1	0.22477	0.743	0.815	1800	1
RPMI	KEGG_GLYCEROLIPID_METABOLISM Correlation	KEGG_STEROID_BIOSYNTHESIS Dependency	0.235475	-0.39351	-1.28	0.163	12168	0.218	0.29889	0.997	0.424	3442	1
RPMI	KEGG_GLYCEROLIPID_METABOLISM Correlation	KEGG_STEROID_HORMONE_BIOSYNTHESIS Dependency	0.700324	-0.2883	-0.924	0.543	12744	0.717	-0.16382	-0.53	0.986	12993	1
RPMI	KEGG_GLYCEROLIPID_METABOLISM Correlation	KEGG_SULFUR_METABOLISM Dependency	0.291063	-0.35294	-1.15	0.272	14524	0.355	-0.35262	-1.13	0.313	13727	0.455
RPMI	KEGG_GLYCEROLIPID_METABOLISM Correlation	KEGG_TAURINE_AND_HYPOTAURINE_METABOLISM Dependency	0.0894318	0.44454	1.53	0.0548	3946	0.245	0.35905	1.18	0.243	1765	0.621
RPMI	KEGG_GLYCEROLIPID_METABOLISM Correlation	KEGG_TERPENOID_BACKBONE_BIOSYNTHESIS Dependency	0.0902221	0.41881	1.47	0.0659	4064	0.308	0.39686	1.31	0.143	3151	0.396
RPMI	KEGG_GLYCEROLIPID_METABOLISM Correlation	KEGG_TRYPTOPHAN_METABOLISM Dependency	0.361278	0.30132	1.05	0.388	2795	1	-0.32222	-1.05	0.338	12166	0.584
RPMI	KEGG_GLYCEROLIPID_METABOLISM Correlation	KEGG_TYROSINE_METABOLISM Dependency	0.496459	-0.29504	-0.952	0.492	13936	0.663	0.27571	0.916	0.501	3498	1
RPMI	KEGG_GLYCEROLIPID_METABOLISM Correlation	KEGG_VALINE_LEUCINE_AND_ISOLEUCINE_BIOSYNTHESIS Dependency	0.00527766	-0.63052	-2.02	0.00316	12638	0.00563	-0.65636	-2.07	0.016	14549	0.00997
RPMI	KEGG_GLYCEROLIPID_METABOLISM Correlation	KEGG_VALINE_LEUCINE_AND_ISOLEUCINE_DEGRADATION Dependency	0.753632	-0.25672	-0.83	0.675	13329	0.904	-0.22455	-0.717	0.853	14421	1
RPMI	KEGG_GLYCEROPHOSPHOLIPID_METABOLISM Correlation	Core_Glycolysis Dependency	0.374858	-0.28997	-0.953	0.514	12043	0.7	-0.35928	-1.14	0.295	14272	0.707
RPMI	KEGG_GLYCEROPHOSPHOLIPID_METABOLISM Correlation	KEGG_ALANINE_ASPARTATE_AND_GLUTAMATE_METABOLISM Dependency	0.220363	-0.22019	-0.723	0.832	13633	1	0.41399	1.36	0.127	2160	0.206
RPMI	KEGG_GLYCEROPHOSPHOLIPID_METABOLISM Correlation	KEGG_ALPHA_LINOLENIC_ACID_METABOLISM Dependency	0.0926752	-0.40484	-1.35	0.118	15512	0.176	0.42605	1.41	0.0763	1694	0.173
RPMI	KEGG_GLYCEROPHOSPHOLIPID_METABOLISM Correlation	KEGG_AMINO_SUGAR_AND_NUCLEOTIDE_SUGAR_METABOLISM Dependency	0.0916301	0.44683	1.49	0.0574	2505	0.256	0.36766	1.21	0.227	2495	0.35
RPMI	KEGG_GLYCEROPHOSPHOLIPID_METABOLISM Correlation	KEGG_AMINOACYL_TRNA_BIOSYNTHESIS Dependency	0.0726329	0.44837	1.53	0.067	3478	0.221	0.44628	1.47	0.0793	3442	0.139
RPMI	KEGG_GLYCEROPHOSPHOLIPID_METABOLISM Correlation	KEGG_ARACHIDONIC_ACID_METABOLISM Dependency	0.50177	-0.27959	-0.891	0.567	15094	0.824	0.28996	0.976	0.45	1694	0.731
RPMI	KEGG_GLYCEROPHOSPHOLIPID_METABOLISM Correlation	KEGG_ARGININE_AND_PROLINE_METABOLISM Dependency	0.70379	-0.27267	-0.894	0.6	13633	0.818	-0.22051	-0.695	0.851	14703	1
RPMI	KEGG_GLYCEROPHOSPHOLIPID_METABOLISM Correlation	KEGG_ASCORBATE_AND_ALDARATE_METABOLISM Dependency	0.503348	-0.15687	-0.503	0.994	12885	1	-0.33864	-1.07	0.337	13778	0.887
RPMI	KEGG_GLYCEROPHOSPHOLIPID_METABOLISM Correlation	KEGG_Aspartate_metabolism Dependency	0.135761	-0.43817	-1.45	0.0893	13946	0.118	-0.34977	-1.14	0.283	17124	0.607
RPMI	KEGG_GLYCEROPHOSPHOLIPID_METABOLISM Correlation	KEGG_BETA_ALANINE_METABOLISM Dependency	0.559069	-0.21395	-0.713	0.865	13840	1	0.30255	0.996	0.413	5581	0.69
RPMI	KEGG_GLYCEROPHOSPHOLIPID_METABOLISM Correlation	KEGG_BIOSYNTHESIS_OF_UNSATURATED_FATTY_ACIDS Dependency	0.538348	-0.22219	-0.722	0.823	17153	1	0.30185	1.01	0.4	2974	0.662
RPMI	KEGG_GLYCEROPHOSPHOLIPID_METABOLISM Correlation	KEGG_BUTANOATE_METABOLISM Dependency	0.788456	-0.26014	-0.856	0.66	13808	0.898	-0.16724	-0.539	0.979	14020	1
RPMI	KEGG_GLYCEROPHOSPHOLIPID_METABOLISM Correlation	KEGG_CITRATE_CYCLE_TCA_CYCLE Dependency	0.0764121	0.27153	0.942	0.51	4813	1	0.52382	1.73	0.0413	4258	0.0519
RPMI	KEGG_GLYCEROPHOSPHOLIPID_METABOLISM Correlation	KEGG_CYSTEINE_AND_METHIONINE_METABOLISM Dependency	0.861298	0.21721	0.767	0.781	1075	1	0.17208	0.569	0.96	3532	1
RPMI	KEGG_GLYCEROPHOSPHOLIPID_METABOLISM Correlation	KEGG_DRUG_METABOLISM_CYTOCHROME_P450 Dependency	0.613061	-0.24435	-0.79	0.716	13600	1	-0.28776	-0.918	0.536	13445	1
RPMI	KEGG_GLYCEROPHOSPHOLIPID_METABOLISM Correlation	KEGG_ETHER_LIPID_METABOLISM Dependency	0.570176	-0.19435	-0.626	0.941	13815	1	0.29963	0.996	0.409	1694	0.69
RPMI	KEGG_GLYCEROPHOSPHOLIPID_METABOLISM Correlation	KEGG_FATTY_ACID_METABOLISM Dependency	0.605271	-0.22391	-0.729	0.834	13600	1	-0.30413	-0.958	0.475	13796	1
RPMI	KEGG_GLYCEROPHOSPHOLIPID_METABOLISM Correlation	KEGG_FOLATE_BIOSYNTHESIS Dependency	0.0590764	0.35244	1.21	0.209	1705	0.716	0.4942	1.7	0.0344	1797	0.0586
RPMI	KEGG_GLYCEROPHOSPHOLIPID_METABOLISM Correlation	KEGG_FRUCTOSE_AND_MANNOSE_METABOLISM Dependency	0.735296	0.21411	0.746	0.799	1382	1	0.24217	0.823	0.681	2495	1
RPMI	KEGG_GLYCEROPHOSPHOLIPID_METABOLISM Correlation	KEGG_GALACTOSE_METABOLISM Dependency	0.589379	-0.23164	-0.759	0.779	16806	1	0.28866	0.964	0.474	2461	0.757
RPMI	KEGG_GLYCEROPHOSPHOLIPID_METABOLISM Correlation	KEGG_GLUTATHIONE_METABOLISM Dependency	0.2599	-0.34444	-1.14	0.273	13757	0.389	0.36185	1.18	0.248	3044	0.384
RPMI	KEGG_GLYCEROPHOSPHOLIPID_METABOLISM Correlation	KEGG_GLYCEROLIPID_METABOLISM Dependency	0.589753	-0.26456	-0.853	0.654	13563	0.904	-0.28878	-0.916	0.537	12898	1
RPMI	KEGG_GLYCEROPHOSPHOLIPID_METABOLISM Correlation	KEGG_GLYCEROPHOSPHOLIPID_METABOLISM Dependency	0.716528	-0.23877	-0.774	0.77	13563	1	-0.25971	-0.826	0.67	13637	1
RPMI	KEGG_GLYCEROPHOSPHOLIPID_METABOLISM Correlation	KEGG_GLYCINE_SERINE_AND_THREONINE_METABOLISM Dependency	0.584815	0.234	0.817	0.689	3845	1	0.27907	0.917	0.508	3532	0.864
RPMI	KEGG_GLYCEROPHOSPHOLIPID_METABOLISM Correlation	KEGG_GLYCOLYSIS_GLUCONEOGENESIS Dependency	0.459698	-0.33737	-1.1	0.323	12280	0.442	0.21977	0.735	0.797	3351	1
RPMI	KEGG_GLYCEROPHOSPHOLIPID_METABOLISM Correlation	KEGG_GLYCOSAMINOGLYCAN_BIOSYNTHESIS_CHONDROITIN_SULFATE Dependency	0.167047	0.34093	1.21	0.197	3329	0.716	-0.41505	-1.33	0.145	15092	0.358
RPMI	KEGG_GLYCEROPHOSPHOLIPID_METABOLISM Correlation	KEGG_GLYCOSAMINOGLYCAN_BIOSYNTHESIS_HEPARAN_SULFATE Dependency	0.134762	-0.2126	-0.694	0.89	16128	1	-0.47859	-1.5	0.0729	13442	0.181
RPMI	KEGG_GLYCEROPHOSPHOLIPID_METABOLISM Correlation	KEGG_GLYCOSAMINOGLYCAN_BIOSYNTHESIS_KERATAN_SULFATE Dependency	0.865902	-0.22157	-0.725	0.821	11819	1	-0.21055	-0.658	0.916	12401	1
RPMI	KEGG_GLYCEROPHOSPHOLIPID_METABOLISM Correlation	KEGG_GLYCOSAMINOGLYCAN_DEGRADATION Dependency	0.247775	-0.31606	-1.04	0.388	16085	0.538	-0.40748	-1.27	0.182	13327	0.446
RPMI	KEGG_GLYCEROPHOSPHOLIPID_METABOLISM Correlation	KEGG_GLYCOSPHINGOLIPID_BIOSYNTHESIS_GANGLIO_SERIES Dependency	0.236634	0.37344	1.26	0.198	1582	0.597	0.33674	1.12	0.294	2959	0.469
RPMI	KEGG_GLYCEROPHOSPHOLIPID_METABOLISM Correlation	KEGG_GLYCOSPHINGOLIPID_BIOSYNTHESIS_GLOBO_SERIES Dependency	0.133949	-0.44052	-1.45	0.0729	11819	0.118	-0.22362	-0.707	0.824	13937	1
RPMI	KEGG_GLYCEROPHOSPHOLIPID_METABOLISM Correlation	KEGG_GLYCOSPHINGOLIPID_BIOSYNTHESIS_LACTO_AND_NEOLACTO_SERIES Dependency	0.526185	-0.23513	-0.76	0.78	11541	1	0.30036	1.01	0.397	2461	0.662
RPMI	KEGG_GLYCEROPHOSPHOLIPID_METABOLISM Correlation	KEGG_GLYCOSYLPHOSPHATIDYLINOSITOL_GPI_ANCHOR_BIOSYNTHESIS Dependency	0.618683	-0.22362	-0.723	0.822	14029	1	-0.29285	-0.947	0.496	11033	1
RPMI	KEGG_GLYCEROPHOSPHOLIPID_METABOLISM Correlation	KEGG_GLYOXYLATE_AND_DICARBOXYLATE_METABOLISM Dependency	0.40196	-0.3123	-1.03	0.406	10064	0.555	0.30511	1	0.398	4671	0.682
RPMI	KEGG_GLYCEROPHOSPHOLIPID_METABOLISM Correlation	KEGG_HISTIDINE_METABOLISM Dependency	0.261501	-0.36414	-1.18	0.23	11459	0.339	0.33184	1.12	0.303	2160	0.469
RPMI	KEGG_GLYCEROPHOSPHOLIPID_METABOLISM Correlation	KEGG_INOSITOL_PHOSPHATE_METABOLISM Dependency	0.835828	-0.2187	-0.73	0.848	15058	1	0.21989	0.731	0.824	3676	1
RPMI	KEGG_GLYCEROPHOSPHOLIPID_METABOLISM Correlation	KEGG_LINOLEIC_ACID_METABOLISM Dependency	0.441991	-0.29913	-0.987	0.44	15512	0.635	0.28573	0.96	0.444	1694	0.765
RPMI	KEGG_GLYCEROPHOSPHOLIPID_METABOLISM Correlation	KEGG_LYSINE_DEGRADATION Dependency	0.342905	0.21555	0.751	0.753	1759	1	-0.37792	-1.2	0.222	14151	0.575
RPMI	KEGG_GLYCEROPHOSPHOLIPID_METABOLISM Correlation	KEGG_Methionine_degradation_hsa_M00035 Dependency	0.466388	-0.31293	-1.01	0.434	5567	0.592	0.27713	0.948	0.504	519	0.879
RPMI	KEGG_GLYCEROPHOSPHOLIPID_METABOLISM Correlation	KEGG_Methionine_salvage_pathway_hsa_M00034 Dependency	0.0987784	-0.46096	-1.52	0.0579	17761	0.0877	0.31297	1.07	0.336	3815	0.61
RPMI	KEGG_GLYCEROPHOSPHOLIPID_METABOLISM Correlation	KEGG_N_GLYCAN_BIOSYNTHESIS Dependency	0.377534	0.23485	0.822	0.689	5083	1	0.33856	1.15	0.26	2510	0.429
RPMI	KEGG_GLYCEROPHOSPHOLIPID_METABOLISM Correlation	KEGG_NICOTINATE_AND_NICOTINAMIDE_METABOLISM Dependency	0.528064	-0.30558	-1.02	0.42	11787	0.573	0.24028	0.785	0.711	3178	1
RPMI	KEGG_GLYCEROPHOSPHOLIPID_METABOLISM Correlation	KEGG_NITROGEN_METABOLISM Dependency	0.61055	-0.30667	-1.01	0.44	11479	0.592	0.14746	0.503	0.997	1332	1
RPMI	KEGG_GLYCEROPHOSPHOLIPID_METABOLISM Correlation	KEGG_O_GLYCAN_BIOSYNTHESIS Dependency	0.435746	-0.21037	-0.682	0.876	11505	1	-0.3552	-1.13	0.29	13913	0.73
RPMI	KEGG_GLYCEROPHOSPHOLIPID_METABOLISM Correlation	KEGG_ONE_CARBON_POOL_BY_FOLATE Dependency	0.0246434	0.50176	1.68	0.0373	2591	0.127	0.58416	1.92	0.0184	1797	0.0265
RPMI	KEGG_GLYCEROPHOSPHOLIPID_METABOLISM Correlation	KEGG_OTHER_GLYCAN_DEGRADATION Dependency	0.465046	0.30031	1.03	0.375	569	1	0.26224	0.873	0.612	1978	0.97
RPMI	KEGG_GLYCEROPHOSPHOLIPID_METABOLISM Correlation	KEGG_OXIDATIVE_PHOSPHORYLATION Dependency	0.604235	0.17456	0.591	0.95	3009	1	0.29926	0.984	0.443	4154	0.715
RPMI	KEGG_GLYCEROPHOSPHOLIPID_METABOLISM Correlation	KEGG_PANTOTHENATE_AND_COA_BIOSYNTHESIS Dependency	0.545116	-0.27403	-0.892	0.574	13938	0.822	0.27762	0.934	0.519	3360	0.825
RPMI	KEGG_GLYCEROPHOSPHOLIPID_METABOLISM Correlation	KEGG_PENTOSE_AND_GLUCURONATE_INTERCONVERSIONS Dependency	0.610121	-0.2809	-0.914	0.55	12885	0.777	-0.26255	-0.81	0.685	13778	1
RPMI	KEGG_GLYCEROPHOSPHOLIPID_METABOLISM Correlation	KEGG_PENTOSE_PHOSPHATE_PATHWAY Dependency	0.104355	-0.44615	-1.46	0.0839	12017	0.113	0.39521	1.33	0.138	4314	0.23
RPMI	KEGG_GLYCEROPHOSPHOLIPID_METABOLISM Correlation	KEGG_PHENYLALANINE_METABOLISM Dependency	0.115413	-0.43883	-1.43	0.095	12434	0.128	0.40678	1.34	0.147	3311	0.222
RPMI	KEGG_GLYCEROPHOSPHOLIPID_METABOLISM Correlation	KEGG_PORPHYRIN_AND_CHLOROPHYLL_METABOLISM Dependency	0.540339	-0.29269	-0.946	0.512	13613	0.712	0.26178	0.865	0.572	3605	0.989
RPMI	KEGG_GLYCEROPHOSPHOLIPID_METABOLISM Correlation	KEGG_PRIMARY_BILE_ACID_BIOSYNTHESIS Dependency	0.219266	-0.41525	-1.35	0.132	13531	0.176	-0.2672	-0.846	0.647	13337	1
RPMI	KEGG_GLYCEROPHOSPHOLIPID_METABOLISM Correlation	KEGG_PROPANOATE_METABOLISM Dependency	0.56044	-0.2329	-0.75	0.801	14917	1	-0.30836	-0.998	0.431	10067	1
RPMI	KEGG_GLYCEROPHOSPHOLIPID_METABOLISM Correlation	KEGG_PURINE_METABOLISM Dependency	0.67885	0.24044	0.839	0.639	3399	1	0.23784	0.796	0.724	3691	1
RPMI	KEGG_GLYCEROPHOSPHOLIPID_METABOLISM Correlation	KEGG_PYRIMIDINE_METABOLISM Dependency	0.408309	0.31752	1.08	0.329	3367	1	0.27867	0.91	0.538	781	0.883
RPMI	KEGG_GLYCEROPHOSPHOLIPID_METABOLISM Correlation	KEGG_PYRUVATE_METABOLISM Dependency	0.892925	-0.21427	-0.69	0.863	12500	1	-0.19359	-0.61	0.925	11215	1
RPMI	KEGG_GLYCEROPHOSPHOLIPID_METABOLISM Correlation	KEGG_RETINOL_METABOLISM Dependency	0.540704	-0.19605	-0.628	0.925	13145	1	-0.3308	-1.04	0.382	13778	0.971
RPMI	KEGG_GLYCEROPHOSPHOLIPID_METABOLISM Correlation	KEGG_RIBOFLAVIN_METABOLISM Dependency	0.13251	0.29905	1.04	0.366	5789	1	0.47298	1.53	0.0809	3534	0.113
RPMI	KEGG_GLYCEROPHOSPHOLIPID_METABOLISM Correlation	KEGG_SELENOAMINO_ACID_METABOLISM Dependency	0.715478	0.12815	0.444	1	3819	1	-0.28884	-0.911	0.557	15691	1
RPMI	KEGG_GLYCEROPHOSPHOLIPID_METABOLISM Correlation	KEGG_SPHINGOLIPID_METABOLISM Dependency	0.440542	-0.30949	-1.02	0.41	15721	0.573	-0.30754	-0.978	0.476	13756	1
RPMI	KEGG_GLYCEROPHOSPHOLIPID_METABOLISM Correlation	KEGG_STARCH_AND_SUCROSE_METABOLISM Dependency	0.814973	-0.20406	-0.655	0.898	12885	1	0.2233	0.751	0.746	2785	1
RPMI	KEGG_GLYCEROPHOSPHOLIPID_METABOLISM Correlation	KEGG_STEROID_BIOSYNTHESIS Dependency	0.26042	-0.3175	-1.05	0.396	14661	0.522	0.35649	1.21	0.194	4739	0.35
RPMI	KEGG_GLYCEROPHOSPHOLIPID_METABOLISM Correlation	KEGG_STEROID_HORMONE_BIOSYNTHESIS Dependency	0.535598	-0.23067	-0.761	0.783	12832	1	-0.3185	-1.01	0.407	13778	1
RPMI	KEGG_GLYCEROPHOSPHOLIPID_METABOLISM Correlation	KEGG_SULFUR_METABOLISM Dependency	0.080401	-0.50741	-1.64	0.0425	16770	0.0527	-0.24525	-0.782	0.743	15691	1
RPMI	KEGG_GLYCEROPHOSPHOLIPID_METABOLISM Correlation	KEGG_TAURINE_AND_HYPOTAURINE_METABOLISM Dependency	0.0425015	-0.53082	-1.74	0.0222	14113	0.0317	0.27619	0.928	0.497	4017	0.838
RPMI	KEGG_GLYCEROPHOSPHOLIPID_METABOLISM Correlation	KEGG_TERPENOID_BACKBONE_BIOSYNTHESIS Dependency	0.061264	0.484	1.71	0.0318	2785	0.112	0.22172	0.734	0.834	2827	1
RPMI	KEGG_GLYCEROPHOSPHOLIPID_METABOLISM Correlation	KEGG_TRYPTOPHAN_METABOLISM Dependency	0.37233	0.33469	1.16	0.259	3178	0.85	-0.26985	-0.839	0.662	13416	1
RPMI	KEGG_GLYCEROPHOSPHOLIPID_METABOLISM Correlation	KEGG_TYROSINE_METABOLISM Dependency	0.436746	-0.33358	-1.09	0.338	12434	0.458	0.246	0.835	0.617	3311	1
RPMI	KEGG_GLYCEROPHOSPHOLIPID_METABOLISM Correlation	KEGG_VALINE_LEUCINE_AND_ISOLEUCINE_BIOSYNTHESIS Dependency	0.0105495	-0.31579	-1.03	0.375	14255	0.555	0.61708	2.07	0.00535	4364	0.0161
RPMI	KEGG_GLYCEROPHOSPHOLIPID_METABOLISM Correlation	KEGG_VALINE_LEUCINE_AND_ISOLEUCINE_DEGRADATION Dependency	0.735978	-0.24219	-0.783	0.74	13808	1	-0.24855	-0.782	0.732	11801	1
RPMI	KEGG_GLYCINE_SERINE_AND_THREONINE_METABOLISM Correlation	Core_Glycolysis Dependency	0.182878	-0.40756	-1.39	0.105	15364	0.227	0.24934	0.821	0.708	4340	1
RPMI	KEGG_GLYCINE_SERINE_AND_THREONINE_METABOLISM Correlation	KEGG_ALANINE_ASPARTATE_AND_GLUTAMATE_METABOLISM Dependency	0.057503	0.30215	0.98	0.453	5119	0.868	0.52102	1.66	0.0307	3508	0.0831
RPMI	KEGG_GLYCINE_SERINE_AND_THREONINE_METABOLISM Correlation	KEGG_ALPHA_LINOLENIC_ACID_METABOLISM Dependency	0.622397	0.2432	0.792	0.742	4415	1	0.2845	0.911	0.536	2968	1
RPMI	KEGG_GLYCINE_SERINE_AND_THREONINE_METABOLISM Correlation	KEGG_AMINO_SUGAR_AND_NUCLEOTIDE_SUGAR_METABOLISM Dependency	0.468303	-0.17712	-0.604	0.957	15925	1	0.33998	1.1	0.31	1596	0.64
RPMI	KEGG_GLYCINE_SERINE_AND_THREONINE_METABOLISM Correlation	KEGG_AMINOACYL_TRNA_BIOSYNTHESIS Dependency	0.0128231	0.30219	1	0.424	2516	0.819	0.62509	2.03	0.00651	1562	0.0191
RPMI	KEGG_GLYCINE_SERINE_AND_THREONINE_METABOLISM Correlation	KEGG_ARACHIDONIC_ACID_METABOLISM Dependency	0.752999	-0.22941	-0.802	0.752	14285	1	-0.24086	-0.77	0.754	13165	1
RPMI	KEGG_GLYCINE_SERINE_AND_THREONINE_METABOLISM Correlation	KEGG_ARGININE_AND_PROLINE_METABOLISM Dependency	0.48995	-0.3034	-1.04	0.351	12972	0.777	-0.2291	-0.734	0.811	13224	1
RPMI	KEGG_GLYCINE_SERINE_AND_THREONINE_METABOLISM Correlation	KEGG_ASCORBATE_AND_ALDARATE_METABOLISM Dependency	0.305877	0.28781	0.922	0.536	1997	1	-0.38382	-1.22	0.214	12568	0.397
RPMI	KEGG_GLYCINE_SERINE_AND_THREONINE_METABOLISM Correlation	KEGG_Aspartate_metabolism Dependency	0.201538	-0.18034	-0.644	0.931	16526	1	0.42612	1.44	0.113	2222	0.161
RPMI	KEGG_GLYCINE_SERINE_AND_THREONINE_METABOLISM Correlation	KEGG_BETA_ALANINE_METABOLISM Dependency	0.245217	0.3167	1.02	0.394	1215	0.77	-0.39514	-1.27	0.178	13985	0.334
RPMI	KEGG_GLYCINE_SERINE_AND_THREONINE_METABOLISM Correlation	KEGG_BIOSYNTHESIS_OF_UNSATURATED_FATTY_ACIDS Dependency	0.731953	0.20155	0.668	0.906	6153	1	-0.27342	-0.891	0.614	11615	1
RPMI	KEGG_GLYCINE_SERINE_AND_THREONINE_METABOLISM Correlation	KEGG_BUTANOATE_METABOLISM Dependency	0.851549	-0.18351	-0.639	0.939	13034	1	-0.23667	-0.762	0.779	13895	1
RPMI	KEGG_GLYCINE_SERINE_AND_THREONINE_METABOLISM Correlation	KEGG_CITRATE_CYCLE_TCA_CYCLE Dependency	0.0607214	0.351	1.16	0.238	3946	0.485	0.5267	1.73	0.0348	3617	0.0649
RPMI	KEGG_GLYCINE_SERINE_AND_THREONINE_METABOLISM Correlation	KEGG_CYSTEINE_AND_METHIONINE_METABOLISM Dependency	0.48199	-0.22239	-0.764	0.816	17195	1	0.33168	1.09	0.342	2919	0.662
RPMI	KEGG_GLYCINE_SERINE_AND_THREONINE_METABOLISM Correlation	KEGG_DRUG_METABOLISM_CYTOCHROME_P450 Dependency	0.440511	0.20092	0.645	0.906	5417	1	-0.35364	-1.13	0.291	13070	0.539
RPMI	KEGG_GLYCINE_SERINE_AND_THREONINE_METABOLISM Correlation	KEGG_ETHER_LIPID_METABOLISM Dependency	0.830789	0.24068	0.774	0.756	2148	1	-0.19867	-0.638	0.922	12476	1
RPMI	KEGG_GLYCINE_SERINE_AND_THREONINE_METABOLISM Correlation	KEGG_FATTY_ACID_METABOLISM Dependency	0.63473	0.13781	0.445	0.995	5586	1	0.29084	0.946	0.466	5841	1
RPMI	KEGG_GLYCINE_SERINE_AND_THREONINE_METABOLISM Correlation	KEGG_FOLATE_BIOSYNTHESIS Dependency	0.138751	0.44377	1.43	0.0802	5771	0.172	0.28822	0.926	0.514	23	1
RPMI	KEGG_GLYCINE_SERINE_AND_THREONINE_METABOLISM Correlation	KEGG_FRUCTOSE_AND_MANNOSE_METABOLISM Dependency	0.449995	-0.20187	-0.695	0.874	14022	1	0.34192	1.1	0.303	1596	0.64
RPMI	KEGG_GLYCINE_SERINE_AND_THREONINE_METABOLISM Correlation	KEGG_GALACTOSE_METABOLISM Dependency	0.302479	-0.32061	-1.11	0.305	14258	0.62	-0.34595	-1.12	0.3	10860	0.556
RPMI	KEGG_GLYCINE_SERINE_AND_THREONINE_METABOLISM Correlation	KEGG_GLUTATHIONE_METABOLISM Dependency	0.625763	-0.16783	-0.58	0.965	13069	1	-0.30386	-0.971	0.463	12717	0.882
RPMI	KEGG_GLYCINE_SERINE_AND_THREONINE_METABOLISM Correlation	KEGG_GLYCEROLIPID_METABOLISM Dependency	0.725503	0.25156	0.808	0.707	2914	1	-0.24374	-0.768	0.745	13686	1
RPMI	KEGG_GLYCINE_SERINE_AND_THREONINE_METABOLISM Correlation	KEGG_GLYCEROPHOSPHOLIPID_METABOLISM Dependency	0.858338	-0.22387	-0.764	0.757	14606	1	-0.16627	-0.535	0.991	13819	1
RPMI	KEGG_GLYCINE_SERINE_AND_THREONINE_METABOLISM Correlation	KEGG_GLYCINE_SERINE_AND_THREONINE_METABOLISM Dependency	0.161751	-0.38607	-1.36	0.111	14296	0.254	-0.3505	-1.11	0.298	14481	0.574
RPMI	KEGG_GLYCINE_SERINE_AND_THREONINE_METABOLISM Correlation	KEGG_GLYCOLYSIS_GLUCONEOGENESIS Dependency	0.373161	-0.33381	-1.16	0.236	14755	0.523	-0.21087	-0.676	0.891	11801	1
RPMI	KEGG_GLYCINE_SERINE_AND_THREONINE_METABOLISM Correlation	KEGG_GLYCOSAMINOGLYCAN_BIOSYNTHESIS_CHONDROITIN_SULFATE Dependency	0.491219	-0.16455	-0.578	0.969	12654	1	-0.33481	-1.07	0.329	14200	0.653
RPMI	KEGG_GLYCINE_SERINE_AND_THREONINE_METABOLISM Correlation	KEGG_GLYCOSAMINOGLYCAN_BIOSYNTHESIS_HEPARAN_SULFATE Dependency	0.336418	0.3206	1.06	0.351	5198	0.679	-0.34078	-1.09	0.323	14653	0.612
RPMI	KEGG_GLYCINE_SERINE_AND_THREONINE_METABOLISM Correlation	KEGG_GLYCOSAMINOGLYCAN_BIOSYNTHESIS_KERATAN_SULFATE Dependency	0.388524	0.28709	0.937	0.529	6559	0.977	-0.34437	-1.1	0.307	15070	0.593
RPMI	KEGG_GLYCINE_SERINE_AND_THREONINE_METABOLISM Correlation	KEGG_GLYCOSAMINOGLYCAN_DEGRADATION Dependency	0.749627	-0.23953	-0.838	0.706	16839	1	0.23184	0.739	0.799	2649	1
RPMI	KEGG_GLYCINE_SERINE_AND_THREONINE_METABOLISM Correlation	KEGG_GLYCOSPHINGOLIPID_BIOSYNTHESIS_GANGLIO_SERIES Dependency	0.107659	-0.25351	-0.887	0.574	14815	1	0.48259	1.55	0.0594	2272	0.128
RPMI	KEGG_GLYCINE_SERINE_AND_THREONINE_METABOLISM Correlation	KEGG_GLYCOSPHINGOLIPID_BIOSYNTHESIS_GLOBO_SERIES Dependency	0.330216	0.26281	0.862	0.628	1682	1	0.37727	1.21	0.224	413	0.44
RPMI	KEGG_GLYCINE_SERINE_AND_THREONINE_METABOLISM Correlation	KEGG_GLYCOSPHINGOLIPID_BIOSYNTHESIS_LACTO_AND_NEOLACTO_SERIES Dependency	0.297231	0.30475	0.998	0.42	6292	0.823	-0.36459	-1.17	0.23	14097	0.472
RPMI	KEGG_GLYCINE_SERINE_AND_THREONINE_METABOLISM Correlation	KEGG_GLYCOSYLPHOSPHATIDYLINOSITOL_GPI_ANCHOR_BIOSYNTHESIS Dependency	0.17967	0.2794	0.911	0.56	2536	1	-0.43365	-1.38	0.107	10245	0.225
RPMI	KEGG_GLYCINE_SERINE_AND_THREONINE_METABOLISM Correlation	KEGG_GLYOXYLATE_AND_DICARBOXYLATE_METABOLISM Dependency	0.328336	-0.29574	-1.03	0.375	13856	0.8	0.34047	1.1	0.292	4060	0.64
RPMI	KEGG_GLYCINE_SERINE_AND_THREONINE_METABOLISM Correlation	KEGG_HISTIDINE_METABOLISM Dependency	0.778132	-0.2136	-0.723	0.837	14312	1	0.23809	0.8	0.727	2586	1
RPMI	KEGG_GLYCINE_SERINE_AND_THREONINE_METABOLISM Correlation	KEGG_INOSITOL_PHOSPHATE_METABOLISM Dependency	0.878836	0.21422	0.707	0.848	3041	1	0.20148	0.649	0.912	3659	1
RPMI	KEGG_GLYCINE_SERINE_AND_THREONINE_METABOLISM Correlation	KEGG_LINOLEIC_ACID_METABOLISM Dependency	0.720914	-0.20096	-0.696	0.863	14460	1	0.26452	0.849	0.619	1090	1
RPMI	KEGG_GLYCINE_SERINE_AND_THREONINE_METABOLISM Correlation	KEGG_LYSINE_DEGRADATION Dependency	0.281265	-0.16131	-0.547	0.987	14825	1	0.39345	1.28	0.164	291	0.347
RPMI	KEGG_GLYCINE_SERINE_AND_THREONINE_METABOLISM Correlation	KEGG_Methionine_degradation_hsa_M00035 Dependency	0.194859	0.28792	0.934	0.518	6488	0.984	0.4212	1.4	0.12	5904	0.185
RPMI	KEGG_GLYCINE_SERINE_AND_THREONINE_METABOLISM Correlation	KEGG_Methionine_salvage_pathway_hsa_M00034 Dependency	0.0477902	0.4413	1.45	0.0804	1031	0.159	0.50964	1.74	0.034	2330	0.0459
RPMI	KEGG_GLYCINE_SERINE_AND_THREONINE_METABOLISM Correlation	KEGG_N_GLYCAN_BIOSYNTHESIS Dependency	0.502858	0.32603	1.05	0.364	3880	0.701	-0.23078	-0.738	0.813	15220	1
RPMI	KEGG_GLYCINE_SERINE_AND_THREONINE_METABOLISM Correlation	KEGG_NICOTINATE_AND_NICOTINAMIDE_METABOLISM Dependency	0.140838	0.45812	1.48	0.0781	1858	0.141	-0.24658	-0.784	0.716	12204	1
RPMI	KEGG_GLYCINE_SERINE_AND_THREONINE_METABOLISM Correlation	KEGG_NITROGEN_METABOLISM Dependency	0.80255	0.22297	0.731	0.822	394	1	0.22933	0.755	0.784	1411	1
RPMI	KEGG_GLYCINE_SERINE_AND_THREONINE_METABOLISM Correlation	KEGG_O_GLYCAN_BIOSYNTHESIS Dependency	0.290318	0.26208	0.839	0.637	5289	1	0.38074	1.22	0.188	2045	0.426
RPMI	KEGG_GLYCINE_SERINE_AND_THREONINE_METABOLISM Correlation	KEGG_ONE_CARBON_POOL_BY_FOLATE Dependency	0.0358753	-0.28136	-1	0.44	14268	0.879	0.561	1.82	0.0187	1444	0.0463
RPMI	KEGG_GLYCINE_SERINE_AND_THREONINE_METABOLISM Correlation	KEGG_OTHER_GLYCAN_DEGRADATION Dependency	0.351045	-0.31146	-1.09	0.314	14342	0.663	0.30718	1.02	0.398	2207	0.826
RPMI	KEGG_GLYCINE_SERINE_AND_THREONINE_METABOLISM Correlation	KEGG_OXIDATIVE_PHOSPHORYLATION Dependency	0.0329921	0.41897	1.36	0.121	4933	0.228	0.56675	1.84	0.0191	2655	0.042
RPMI	KEGG_GLYCINE_SERINE_AND_THREONINE_METABOLISM Correlation	KEGG_PANTOTHENATE_AND_COA_BIOSYNTHESIS Dependency	0.226954	0.26529	0.865	0.618	5495	1	-0.41906	-1.33	0.139	13939	0.271
RPMI	KEGG_GLYCINE_SERINE_AND_THREONINE_METABOLISM Correlation	KEGG_PENTOSE_AND_GLUCURONATE_INTERCONVERSIONS Dependency	0.298263	0.38531	1.26	0.181	5417	0.34	-0.21898	-0.694	0.847	13193	1
RPMI	KEGG_GLYCINE_SERINE_AND_THREONINE_METABOLISM Correlation	KEGG_PENTOSE_PHOSPHATE_PATHWAY Dependency	0.113918	-0.21338	-0.743	0.822	14498	1	0.47516	1.54	0.0612	1208	0.133
RPMI	KEGG_GLYCINE_SERINE_AND_THREONINE_METABOLISM Correlation	KEGG_PHENYLALANINE_METABOLISM Dependency	0.104455	-0.4362	-1.54	0.0682	16103	0.126	-0.36981	-1.2	0.223	14628	0.426
RPMI	KEGG_GLYCINE_SERINE_AND_THREONINE_METABOLISM Correlation	KEGG_PORPHYRIN_AND_CHLOROPHYLL_METABOLISM Dependency	0.436798	0.34047	1.11	0.289	5417	0.577	-0.21407	-0.673	0.894	13193	1
RPMI	KEGG_GLYCINE_SERINE_AND_THREONINE_METABOLISM Correlation	KEGG_PRIMARY_BILE_ACID_BIOSYNTHESIS Dependency	0.300825	-0.20913	-0.726	0.824	3719	1	0.37659	1.25	0.184	1318	0.383
RPMI	KEGG_GLYCINE_SERINE_AND_THREONINE_METABOLISM Correlation	KEGG_PROPANOATE_METABOLISM Dependency	0.843487	-0.19408	-0.681	0.897	15905	1	-0.23212	-0.746	0.796	12564	1
RPMI	KEGG_GLYCINE_SERINE_AND_THREONINE_METABOLISM Correlation	KEGG_PURINE_METABOLISM Dependency	0.614387	0.18905	0.61	0.95	2441	1	0.30098	0.978	0.454	4432	0.934
RPMI	KEGG_GLYCINE_SERINE_AND_THREONINE_METABOLISM Correlation	KEGG_PYRIMIDINE_METABOLISM Dependency	0.768931	-0.23415	-0.821	0.694	14101	1	0.21355	0.712	0.862	3091	1
RPMI	KEGG_GLYCINE_SERINE_AND_THREONINE_METABOLISM Correlation	KEGG_PYRUVATE_METABOLISM Dependency	0.541184	-0.23762	-0.824	0.672	14144	1	-0.30761	-0.995	0.453	11917	0.823
RPMI	KEGG_GLYCINE_SERINE_AND_THREONINE_METABOLISM Correlation	KEGG_RETINOL_METABOLISM Dependency	0.68675	0.16768	0.545	0.982	3858	1	-0.29056	-0.933	0.528	12118	0.981
RPMI	KEGG_GLYCINE_SERINE_AND_THREONINE_METABOLISM Correlation	KEGG_RIBOFLAVIN_METABOLISM Dependency	0.0689573	0.45346	1.43	0.0913	4140	0.172	0.48161	1.57	0.0554	2374	0.117
RPMI	KEGG_GLYCINE_SERINE_AND_THREONINE_METABOLISM Correlation	KEGG_SELENOAMINO_ACID_METABOLISM Dependency	0.374426	-0.27698	-0.978	0.475	14484	0.944	-0.36291	-1.12	0.309	15331	0.556
RPMI	KEGG_GLYCINE_SERINE_AND_THREONINE_METABOLISM Correlation	KEGG_SPHINGOLIPID_METABOLISM Dependency	0.338229	-0.20784	-0.722	0.836	14342	1	-0.38348	-1.22	0.212	13189	0.397
RPMI	KEGG_GLYCINE_SERINE_AND_THREONINE_METABOLISM Correlation	KEGG_STARCH_AND_SUCROSE_METABOLISM Dependency	0.455407	0.28858	0.964	0.462	5417	0.908	-0.30702	-0.975	0.449	11213	0.872
RPMI	KEGG_GLYCINE_SERINE_AND_THREONINE_METABOLISM Correlation	KEGG_STEROID_BIOSYNTHESIS Dependency	0.672799	0.17984	0.576	0.963	4035	1	0.28092	0.925	0.517	2346	1
RPMI	KEGG_GLYCINE_SERINE_AND_THREONINE_METABOLISM Correlation	KEGG_STEROID_HORMONE_BIOSYNTHESIS Dependency	0.494877	0.24579	0.808	0.72	7612	1	-0.32074	-1.04	0.377	11408	0.72
RPMI	KEGG_GLYCINE_SERINE_AND_THREONINE_METABOLISM Correlation	KEGG_SULFUR_METABOLISM Dependency	0.101027	0.34038	1.12	0.301	2428	0.558	-0.48435	-1.53	0.0607	13233	0.126
RPMI	KEGG_GLYCINE_SERINE_AND_THREONINE_METABOLISM Correlation	KEGG_TAURINE_AND_HYPOTAURINE_METABOLISM Dependency	0.0103039	-0.41976	-1.41	0.108	13553	0.209	-0.67116	-2.15	0.00541	15148	0.0085
RPMI	KEGG_GLYCINE_SERINE_AND_THREONINE_METABOLISM Correlation	KEGG_TERPENOID_BACKBONE_BIOSYNTHESIS Dependency	0.39318	-0.33753	-1.17	0.249	17013	0.504	0.19125	0.616	0.934	4530	1
RPMI	KEGG_GLYCINE_SERINE_AND_THREONINE_METABOLISM Correlation	KEGG_TRYPTOPHAN_METABOLISM Dependency	0.774559	0.18441	0.608	0.967	7220	1	0.26119	0.849	0.646	5716	1
RPMI	KEGG_GLYCINE_SERINE_AND_THREONINE_METABOLISM Correlation	KEGG_TYROSINE_METABOLISM Dependency	0.753323	0.21205	0.697	0.867	3529	1	-0.25441	-0.828	0.666	14061	1
RPMI	KEGG_GLYCINE_SERINE_AND_THREONINE_METABOLISM Correlation	KEGG_VALINE_LEUCINE_AND_ISOLEUCINE_BIOSYNTHESIS Dependency	0.0659267	-0.39083	-1.37	0.0975	15392	0.243	0.51593	1.65	0.0498	1394	0.0858
RPMI	KEGG_GLYCINE_SERINE_AND_THREONINE_METABOLISM Correlation	KEGG_VALINE_LEUCINE_AND_ISOLEUCINE_DEGRADATION Dependency	0.759915	0.19926	0.656	0.933	4070	1	-0.25961	-0.841	0.641	14350	1
RPMI	KEGG_GLYCOLYSIS_GLUCONEOGENESIS Correlation	Core_Glycolysis Dependency	0.392052	0.28304	0.949	0.485	2206	1	0.31933	1.08	0.329	666	0.832
RPMI	KEGG_GLYCOLYSIS_GLUCONEOGENESIS Correlation	KEGG_ALANINE_ASPARTATE_AND_GLUTAMATE_METABOLISM Dependency	0.291962	0.20558	0.709	0.833	5471	1	-0.39519	-1.26	0.177	11713	0.298
RPMI	KEGG_GLYCOLYSIS_GLUCONEOGENESIS Correlation	KEGG_ALPHA_LINOLENIC_ACID_METABOLISM Dependency	0.73765	-0.22157	-0.729	0.822	13580	1	-0.26294	-0.826	0.669	10697	1
RPMI	KEGG_GLYCOLYSIS_GLUCONEOGENESIS Correlation	KEGG_AMINO_SUGAR_AND_NUCLEOTIDE_SUGAR_METABOLISM Dependency	0.482949	0.24326	0.825	0.706	2539	1	0.31783	1.04	0.367	4048	0.946
RPMI	KEGG_GLYCOLYSIS_GLUCONEOGENESIS Correlation	KEGG_AMINOACYL_TRNA_BIOSYNTHESIS Dependency	0.0236811	-0.19463	-0.653	0.891	17026	1	0.55248	1.83	0.012	5818	0.0531
RPMI	KEGG_GLYCOLYSIS_GLUCONEOGENESIS Correlation	KEGG_ARACHIDONIC_ACID_METABOLISM Dependency	0.85141	0.16748	0.568	0.988	3042	1	0.22577	0.748	0.748	2098	1
RPMI	KEGG_GLYCOLYSIS_GLUCONEOGENESIS Correlation	KEGG_ARGININE_AND_PROLINE_METABOLISM Dependency	0.58094	0.23464	0.788	0.738	2322	1	-0.30168	-0.952	0.479	11089	0.804
RPMI	KEGG_GLYCOLYSIS_GLUCONEOGENESIS Correlation	KEGG_ASCORBATE_AND_ALDARATE_METABOLISM Dependency	0.849726	-0.23218	-0.78	0.766	12693	1	-0.19095	-0.588	0.954	16260	1
RPMI	KEGG_GLYCOLYSIS_GLUCONEOGENESIS Correlation	KEGG_Aspartate_metabolism Dependency	0.222884	-0.24796	-0.834	0.662	12708	1	0.37025	1.28	0.134	1876	0.387
RPMI	KEGG_GLYCOLYSIS_GLUCONEOGENESIS Correlation	KEGG_BETA_ALANINE_METABOLISM Dependency	0.531691	-0.29845	-0.976	0.439	17021	0.885	-0.25867	-0.823	0.674	15080	1
RPMI	KEGG_GLYCOLYSIS_GLUCONEOGENESIS Correlation	KEGG_BIOSYNTHESIS_OF_UNSATURATED_FATTY_ACIDS Dependency	0.49742	0.28284	0.967	0.481	3486	0.957	0.28279	0.932	0.515	2588	1
RPMI	KEGG_GLYCOLYSIS_GLUCONEOGENESIS Correlation	KEGG_BUTANOATE_METABOLISM Dependency	0.582999	-0.19315	-0.627	0.914	12368	1	-0.31613	-1	0.428	13302	0.7
RPMI	KEGG_GLYCOLYSIS_GLUCONEOGENESIS Correlation	KEGG_CITRATE_CYCLE_TCA_CYCLE Dependency	0.0170666	-0.19011	-0.628	0.958	16307	1	-0.62499	-2	0.00861	15386	0.0137
RPMI	KEGG_GLYCOLYSIS_GLUCONEOGENESIS Correlation	KEGG_CYSTEINE_AND_METHIONINE_METABOLISM Dependency	0.493151	-0.31289	-1.04	0.375	12708	0.728	0.24094	0.799	0.72	4007	1
RPMI	KEGG_GLYCOLYSIS_GLUCONEOGENESIS Correlation	KEGG_DRUG_METABOLISM_CYTOCHROME_P450 Dependency	0.530878	-0.29411	-0.973	0.467	13067	0.893	-0.27264	-0.871	0.615	13723	0.994
RPMI	KEGG_GLYCOLYSIS_GLUCONEOGENESIS Correlation	KEGG_ETHER_LIPID_METABOLISM Dependency	0.376905	0.31043	1.03	0.371	3563	0.786	0.3085	1.02	0.383	2764	1
RPMI	KEGG_GLYCOLYSIS_GLUCONEOGENESIS Correlation	KEGG_FATTY_ACID_METABOLISM Dependency	0.866248	-0.19852	-0.664	0.907	12487	1	-0.22782	-0.721	0.829	13302	1
RPMI	KEGG_GLYCOLYSIS_GLUCONEOGENESIS Correlation	KEGG_FOLATE_BIOSYNTHESIS Dependency	0.0921037	0.29074	0.984	0.458	2491	0.907	0.49703	1.59	0.0512	2622	0.132
RPMI	KEGG_GLYCOLYSIS_GLUCONEOGENESIS Correlation	KEGG_FRUCTOSE_AND_MANNOSE_METABOLISM Dependency	0.150334	-0.42379	-1.42	0.093	15538	0.19	-0.31966	-1.03	0.392	13631	0.638
RPMI	KEGG_GLYCOLYSIS_GLUCONEOGENESIS Correlation	KEGG_GALACTOSE_METABOLISM Dependency	0.509792	-0.20452	-0.686	0.879	15595	1	-0.32518	-1.04	0.359	13670	0.62
RPMI	KEGG_GLYCOLYSIS_GLUCONEOGENESIS Correlation	KEGG_GLUTATHIONE_METABOLISM Dependency	0.627466	-0.15205	-0.515	0.996	13528	1	0.29204	0.997	0.458	1988	1
RPMI	KEGG_GLYCOLYSIS_GLUCONEOGENESIS Correlation	KEGG_GLYCEROLIPID_METABOLISM Dependency	0.62516	-0.27674	-0.93	0.511	15306	1	-0.23293	-0.742	0.805	11976	1
RPMI	KEGG_GLYCOLYSIS_GLUCONEOGENESIS Correlation	KEGG_GLYCEROPHOSPHOLIPID_METABOLISM Dependency	0.739075	0.24238	0.816	0.689	4041	1	0.22331	0.739	0.797	2119	1
RPMI	KEGG_GLYCOLYSIS_GLUCONEOGENESIS Correlation	KEGG_GLYCINE_SERINE_AND_THREONINE_METABOLISM Dependency	0.36032	-0.32883	-1.1	0.3	13401	0.597	-0.31768	-0.994	0.451	13868	0.714
RPMI	KEGG_GLYCOLYSIS_GLUCONEOGENESIS Correlation	KEGG_GLYCOLYSIS_GLUCONEOGENESIS Dependency	0.654978	-0.25414	-0.84	0.674	12335	1	-0.2693	-0.848	0.637	14299	1
RPMI	KEGG_GLYCOLYSIS_GLUCONEOGENESIS Correlation	KEGG_GLYCOSAMINOGLYCAN_BIOSYNTHESIS_CHONDROITIN_SULFATE Dependency	0.264029	0.37286	1.25	0.178	1993	0.377	0.28248	0.944	0.511	1193	1
RPMI	KEGG_GLYCOLYSIS_GLUCONEOGENESIS Correlation	KEGG_GLYCOSAMINOGLYCAN_BIOSYNTHESIS_HEPARAN_SULFATE Dependency	0.0670001	0.51297	1.7	0.0353	4662	0.0604	-0.26584	-0.832	0.657	13462	1
RPMI	KEGG_GLYCOLYSIS_GLUCONEOGENESIS Correlation	KEGG_GLYCOSAMINOGLYCAN_BIOSYNTHESIS_KERATAN_SULFATE Dependency	0.0350511	0.56059	1.89	0.0214	3112	0.0255	-0.44569	-1.42	0.0968	13645	0.16
RPMI	KEGG_GLYCOLYSIS_GLUCONEOGENESIS Correlation	KEGG_GLYCOSAMINOGLYCAN_DEGRADATION Dependency	0.173793	0.38172	1.29	0.18	4035	0.328	-0.40502	-1.3	0.168	13843	0.256
RPMI	KEGG_GLYCOLYSIS_GLUCONEOGENESIS Correlation	KEGG_GLYCOSPHINGOLIPID_BIOSYNTHESIS_GANGLIO_SERIES Dependency	0.505108	0.26093	0.872	0.608	4970	1	-0.30923	-0.996	0.432	13347	0.71
RPMI	KEGG_GLYCOLYSIS_GLUCONEOGENESIS Correlation	KEGG_GLYCOSPHINGOLIPID_BIOSYNTHESIS_GLOBO_SERIES Dependency	0.726749	0.24999	0.841	0.67	2795	1	-0.23134	-0.741	0.794	12808	1
RPMI	KEGG_GLYCOLYSIS_GLUCONEOGENESIS Correlation	KEGG_GLYCOSPHINGOLIPID_BIOSYNTHESIS_LACTO_AND_NEOLACTO_SERIES Dependency	0.26861	0.37161	1.27	0.167	1571	0.35	-0.25579	-0.819	0.686	12808	1
RPMI	KEGG_GLYCOLYSIS_GLUCONEOGENESIS Correlation	KEGG_GLYCOSYLPHOSPHATIDYLINOSITOL_GPI_ANCHOR_BIOSYNTHESIS Dependency	0.802967	0.23666	0.79	0.747	4355	1	-0.21695	-0.684	0.868	13398	1
RPMI	KEGG_GLYCOLYSIS_GLUCONEOGENESIS Correlation	KEGG_GLYOXYLATE_AND_DICARBOXYLATE_METABOLISM Dependency	0.0807497	-0.42711	-1.44	0.0954	15306	0.176	-0.4718	-1.49	0.07	13604	0.121
RPMI	KEGG_GLYCOLYSIS_GLUCONEOGENESIS Correlation	KEGG_HISTIDINE_METABOLISM Dependency	0.302439	-0.25475	-0.847	0.62	12693	1	0.37624	1.21	0.2	3080	0.541
RPMI	KEGG_GLYCOLYSIS_GLUCONEOGENESIS Correlation	KEGG_INOSITOL_PHOSPHATE_METABOLISM Dependency	0.843851	-0.19891	-0.655	0.929	16057	1	0.23283	0.771	0.773	1665	1
RPMI	KEGG_GLYCOLYSIS_GLUCONEOGENESIS Correlation	KEGG_LINOLEIC_ACID_METABOLISM Dependency	0.461821	-0.30529	-1.02	0.408	14423	0.775	-0.28649	-0.911	0.532	10697	0.898
RPMI	KEGG_GLYCOLYSIS_GLUCONEOGENESIS Correlation	KEGG_LYSINE_DEGRADATION Dependency	0.425291	-0.29084	-0.962	0.475	12693	0.919	-0.32473	-1.04	0.385	11734	0.62
RPMI	KEGG_GLYCOLYSIS_GLUCONEOGENESIS Correlation	KEGG_Methionine_degradation_hsa_M00035 Dependency	0.0659736	-0.49245	-1.63	0.0384	12709	0.0805	-0.36808	-1.19	0.234	15692	0.382
RPMI	KEGG_GLYCOLYSIS_GLUCONEOGENESIS Correlation	KEGG_Methionine_salvage_pathway_hsa_M00034 Dependency	0.0768982	-0.27592	-0.901	0.557	12924	1	0.46457	1.57	0.0413	3245	0.128
RPMI	KEGG_GLYCOLYSIS_GLUCONEOGENESIS Correlation	KEGG_N_GLYCAN_BIOSYNTHESIS Dependency	0.380854	0.23213	0.777	0.752	2695	1	0.34826	1.16	0.255	3727	0.644
RPMI	KEGG_GLYCOLYSIS_GLUCONEOGENESIS Correlation	KEGG_NICOTINATE_AND_NICOTINAMIDE_METABOLISM Dependency	0.458541	0.31416	1.07	0.348	3758	0.692	-0.26146	-0.834	0.672	14426	1
RPMI	KEGG_GLYCOLYSIS_GLUCONEOGENESIS Correlation	KEGG_NITROGEN_METABOLISM Dependency	0.0451546	0.26253	0.901	0.575	5471	1	0.54639	1.81	0.0235	385	0.0583
RPMI	KEGG_GLYCOLYSIS_GLUCONEOGENESIS Correlation	KEGG_O_GLYCAN_BIOSYNTHESIS Dependency	0.821891	-0.22953	-0.765	0.762	12054	1	-0.21368	-0.672	0.892	15834	1
RPMI	KEGG_GLYCOLYSIS_GLUCONEOGENESIS Correlation	KEGG_ONE_CARBON_POOL_BY_FOLATE Dependency	0.513812	0.20435	0.696	0.879	3388	1	0.3261	1.07	0.363	1616	0.86
RPMI	KEGG_GLYCOLYSIS_GLUCONEOGENESIS Correlation	KEGG_OTHER_GLYCAN_DEGRADATION Dependency	0.284775	0.32831	1.12	0.293	1640	0.591	-0.34774	-1.1	0.277	13843	0.515
RPMI	KEGG_GLYCOLYSIS_GLUCONEOGENESIS Correlation	KEGG_OXIDATIVE_PHOSPHORYLATION Dependency	0.360782	-0.31151	-1.06	0.341	15033	0.681	0.31118	1.03	0.383	3271	0.976
RPMI	KEGG_GLYCOLYSIS_GLUCONEOGENESIS Correlation	KEGG_PANTOTHENATE_AND_COA_BIOSYNTHESIS Dependency	0.094109	0.45335	1.56	0.0497	3758	0.112	0.19991	0.669	0.884	3634	1
RPMI	KEGG_GLYCOLYSIS_GLUCONEOGENESIS Correlation	KEGG_PENTOSE_AND_GLUCURONATE_INTERCONVERSIONS Dependency	0.583911	-0.26911	-0.903	0.555	14395	1	0.26338	0.865	0.616	2053	1
RPMI	KEGG_GLYCOLYSIS_GLUCONEOGENESIS Correlation	KEGG_PENTOSE_PHOSPHATE_PATHWAY Dependency	0.0682825	0.20376	0.682	0.892	4819	1	0.47558	1.59	0.0355	958	0.132
RPMI	KEGG_GLYCOLYSIS_GLUCONEOGENESIS Correlation	KEGG_PHENYLALANINE_METABOLISM Dependency	0.24411	-0.37489	-1.28	0.162	12708	0.321	-0.30568	-0.955	0.495	12319	0.798
RPMI	KEGG_GLYCOLYSIS_GLUCONEOGENESIS Correlation	KEGG_PORPHYRIN_AND_CHLOROPHYLL_METABOLISM Dependency	0.931908	-0.18639	-0.631	0.956	12998	1	-0.21186	-0.652	0.909	14797	1
RPMI	KEGG_GLYCOLYSIS_GLUCONEOGENESIS Correlation	KEGG_PRIMARY_BILE_ACID_BIOSYNTHESIS Dependency	0.120298	-0.2168	-0.69	0.838	14137	1	0.48832	1.61	0.0648	3263	0.121
RPMI	KEGG_GLYCOLYSIS_GLUCONEOGENESIS Correlation	KEGG_PROPANOATE_METABOLISM Dependency	0.673537	0.22299	0.748	0.79	2574	1	0.27123	0.885	0.587	3267	1
RPMI	KEGG_GLYCOLYSIS_GLUCONEOGENESIS Correlation	KEGG_PURINE_METABOLISM Dependency	0.932498	0.18701	0.637	0.931	4837	1	-0.19706	-0.626	0.934	12115	1
RPMI	KEGG_GLYCOLYSIS_GLUCONEOGENESIS Correlation	KEGG_PYRIMIDINE_METABOLISM Dependency	0.943307	-0.18945	-0.624	0.957	15982	1	-0.20277	-0.653	0.93	13061	1
RPMI	KEGG_GLYCOLYSIS_GLUCONEOGENESIS Correlation	KEGG_PYRUVATE_METABOLISM Dependency	0.116661	-0.2529	-0.84	0.692	14001	1	-0.47593	-1.51	0.0637	12524	0.112
RPMI	KEGG_GLYCOLYSIS_GLUCONEOGENESIS Correlation	KEGG_RETINOL_METABOLISM Dependency	0.837858	-0.19395	-0.648	0.916	13067	1	-0.23671	-0.762	0.772	13796	1
RPMI	KEGG_GLYCOLYSIS_GLUCONEOGENESIS Correlation	KEGG_RIBOFLAVIN_METABOLISM Dependency	0.124392	0.45594	1.52	0.0726	1336	0.132	-0.31161	-0.983	0.434	13916	0.737
RPMI	KEGG_GLYCOLYSIS_GLUCONEOGENESIS Correlation	KEGG_SELENOAMINO_ACID_METABOLISM Dependency	0.277552	-0.36518	-1.21	0.221	14499	0.409	-0.32314	-1.03	0.373	15000	0.638
RPMI	KEGG_GLYCOLYSIS_GLUCONEOGENESIS Correlation	KEGG_SPHINGOLIPID_METABOLISM Dependency	0.519377	-0.27528	-0.923	0.538	15919	1	-0.29902	-0.946	0.502	13649	0.818
RPMI	KEGG_GLYCOLYSIS_GLUCONEOGENESIS Correlation	KEGG_STARCH_AND_SUCROSE_METABOLISM Dependency	0.743147	0.19724	0.669	0.91	4563	1	0.25853	0.845	0.628	2053	1
RPMI	KEGG_GLYCOLYSIS_GLUCONEOGENESIS Correlation	KEGG_STEROID_BIOSYNTHESIS Dependency	0.162486	-0.38434	-1.28	0.164	14816	0.321	-0.40275	-1.29	0.161	11915	0.266
RPMI	KEGG_GLYCOLYSIS_GLUCONEOGENESIS Correlation	KEGG_STEROID_HORMONE_BIOSYNTHESIS Dependency	0.746708	0.24297	0.82	0.674	1616	1	-0.21917	-0.695	0.837	13796	1
RPMI	KEGG_GLYCOLYSIS_GLUCONEOGENESIS Correlation	KEGG_SULFUR_METABOLISM Dependency	0.619733	0.25996	0.867	0.581	1479	1	0.25596	0.838	0.664	2657	1
RPMI	KEGG_GLYCOLYSIS_GLUCONEOGENESIS Correlation	KEGG_TAURINE_AND_HYPOTAURINE_METABOLISM Dependency	0.0668559	0.35964	1.23	0.181	1013	0.404	-0.51297	-1.61	0.041	15015	0.0726
RPMI	KEGG_GLYCOLYSIS_GLUCONEOGENESIS Correlation	KEGG_TERPENOID_BACKBONE_BIOSYNTHESIS Dependency	0.566024	0.21996	0.747	0.81	221	1	0.30506	0.989	0.435	2263	1
RPMI	KEGG_GLYCOLYSIS_GLUCONEOGENESIS Correlation	KEGG_TRYPTOPHAN_METABOLISM Dependency	0.174286	0.33241	1.1	0.305	3801	0.63	-0.43642	-1.36	0.122	11547	0.203
RPMI	KEGG_GLYCOLYSIS_GLUCONEOGENESIS Correlation	KEGG_TYROSINE_METABOLISM Dependency	0.558939	-0.29228	-0.982	0.44	12708	0.869	0.23032	0.762	0.766	3080	1
RPMI	KEGG_GLYCOLYSIS_GLUCONEOGENESIS Correlation	KEGG_VALINE_LEUCINE_AND_ISOLEUCINE_BIOSYNTHESIS Dependency	0.00179685	0.27581	0.952	0.513	12892	0.998	-0.83728	-2.66	0.0009	16324	4.15e-05
RPMI	KEGG_GLYCOLYSIS_GLUCONEOGENESIS Correlation	KEGG_VALINE_LEUCINE_AND_ISOLEUCINE_DEGRADATION Dependency	0.787184	-0.24997	-0.83	0.689	17021	1	-0.20148	-0.637	0.918	11552	1
RPMI	KEGG_GLYCOSAMINOGLYCAN_BIOSYNTHESIS_CHONDROITIN_SULFATE Correlation	Core_Glycolysis Dependency	0.284888	0.29408	1	0.426	902	0.986	0.37184	1.21	0.214	2609	0.381
RPMI	KEGG_GLYCOSAMINOGLYCAN_BIOSYNTHESIS_CHONDROITIN_SULFATE Correlation	KEGG_ALANINE_ASPARTATE_AND_GLUTAMATE_METABOLISM Dependency	0.0614507	-0.41395	-1.37	0.12	14177	0.206	-0.51177	-1.62	0.0413	10794	0.102
RPMI	KEGG_GLYCOSAMINOGLYCAN_BIOSYNTHESIS_CHONDROITIN_SULFATE Correlation	KEGG_ALPHA_LINOLENIC_ACID_METABOLISM Dependency	0.0508758	0.50534	1.74	0.0264	4540	0.0594	0.25335	0.822	0.698	2914	1
RPMI	KEGG_GLYCOSAMINOGLYCAN_BIOSYNTHESIS_CHONDROITIN_SULFATE Correlation	KEGG_AMINO_SUGAR_AND_NUCLEOTIDE_SUGAR_METABOLISM Dependency	0.348842	-0.36192	-1.2	0.213	13911	0.383	-0.18063	-0.575	0.963	10252	1
RPMI	KEGG_GLYCOSAMINOGLYCAN_BIOSYNTHESIS_CHONDROITIN_SULFATE Correlation	KEGG_AMINOACYL_TRNA_BIOSYNTHESIS Dependency	0.0941007	0.36812	1.22	0.218	1783	0.478	-0.50245	-1.56	0.06	15566	0.129
RPMI	KEGG_GLYCOSAMINOGLYCAN_BIOSYNTHESIS_CHONDROITIN_SULFATE Correlation	KEGG_ARACHIDONIC_ACID_METABOLISM Dependency	0.319368	0.31864	1.1	0.313	4009	0.721	0.3358	1.08	0.326	2914	0.593
RPMI	KEGG_GLYCOSAMINOGLYCAN_BIOSYNTHESIS_CHONDROITIN_SULFATE Correlation	KEGG_ARGININE_AND_PROLINE_METABOLISM Dependency	0.737239	0.16135	0.54	0.988	5029	1	0.27254	0.873	0.588	1473	1
RPMI	KEGG_GLYCOSAMINOGLYCAN_BIOSYNTHESIS_CHONDROITIN_SULFATE Correlation	KEGG_ASCORBATE_AND_ALDARATE_METABOLISM Dependency	0.711903	-0.25928	-0.864	0.635	13276	1	0.23039	0.742	0.81	2773	1
RPMI	KEGG_GLYCOSAMINOGLYCAN_BIOSYNTHESIS_CHONDROITIN_SULFATE Correlation	KEGG_Aspartate_metabolism Dependency	0.233586	0.22661	0.764	0.76	5954	1	-0.38801	-1.31	0.138	14309	0.264
RPMI	KEGG_GLYCOSAMINOGLYCAN_BIOSYNTHESIS_CHONDROITIN_SULFATE Correlation	KEGG_BETA_ALANINE_METABOLISM Dependency	0.176511	-0.30899	-1.04	0.369	13229	0.658	0.42895	1.38	0.116	2998	0.206
RPMI	KEGG_GLYCOSAMINOGLYCAN_BIOSYNTHESIS_CHONDROITIN_SULFATE Correlation	KEGG_BIOSYNTHESIS_OF_UNSATURATED_FATTY_ACIDS Dependency	0.632496	-0.24833	-0.843	0.631	13233	1	0.26465	0.847	0.634	1408	1
RPMI	KEGG_GLYCOSAMINOGLYCAN_BIOSYNTHESIS_CHONDROITIN_SULFATE Correlation	KEGG_BUTANOATE_METABOLISM Dependency	0.206609	-0.29435	-1	0.44	14009	0.742	0.43391	1.38	0.135	2456	0.206
RPMI	KEGG_GLYCOSAMINOGLYCAN_BIOSYNTHESIS_CHONDROITIN_SULFATE Correlation	KEGG_CITRATE_CYCLE_TCA_CYCLE Dependency	0.00156316	-0.64764	-2.16	0.0009	15114	0.00468	-0.6169	-1.95	0.00594	13678	0.026
RPMI	KEGG_GLYCOSAMINOGLYCAN_BIOSYNTHESIS_CHONDROITIN_SULFATE Correlation	KEGG_CYSTEINE_AND_METHIONINE_METABOLISM Dependency	0.199161	0.27192	0.918	0.523	6002	1	-0.43793	-1.37	0.123	11560	0.268
RPMI	KEGG_GLYCOSAMINOGLYCAN_BIOSYNTHESIS_CHONDROITIN_SULFATE Correlation	KEGG_DRUG_METABOLISM_CYTOCHROME_P450 Dependency	0.848179	-0.21689	-0.736	0.802	13081	1	-0.21004	-0.681	0.9	11964	1
RPMI	KEGG_GLYCOSAMINOGLYCAN_BIOSYNTHESIS_CHONDROITIN_SULFATE Correlation	KEGG_ETHER_LIPID_METABOLISM Dependency	0.206343	0.40297	1.34	0.118	4540	0.303	0.23046	0.729	0.821	3947	1
RPMI	KEGG_GLYCOSAMINOGLYCAN_BIOSYNTHESIS_CHONDROITIN_SULFATE Correlation	KEGG_FATTY_ACID_METABOLISM Dependency	0.768202	0.15132	0.509	0.994	1747	1	-0.27089	-0.86	0.626	14577	1
RPMI	KEGG_GLYCOSAMINOGLYCAN_BIOSYNTHESIS_CHONDROITIN_SULFATE Correlation	KEGG_FOLATE_BIOSYNTHESIS Dependency	0.422508	-0.28873	-0.963	0.444	13539	0.826	-0.32759	-1.02	0.403	16286	0.888
RPMI	KEGG_GLYCOSAMINOGLYCAN_BIOSYNTHESIS_CHONDROITIN_SULFATE Correlation	KEGG_FRUCTOSE_AND_MANNOSE_METABOLISM Dependency	0.654343	0.27292	0.922	0.524	1189	1	-0.20787	-0.669	0.871	13332	1
RPMI	KEGG_GLYCOSAMINOGLYCAN_BIOSYNTHESIS_CHONDROITIN_SULFATE Correlation	KEGG_GALACTOSE_METABOLISM Dependency	0.806396	-0.23442	-0.779	0.772	16436	1	0.22924	0.734	0.844	4320	1
RPMI	KEGG_GLYCOSAMINOGLYCAN_BIOSYNTHESIS_CHONDROITIN_SULFATE Correlation	KEGG_GLUTATHIONE_METABOLISM Dependency	0.53023	0.24372	0.802	0.716	4395	1	0.30218	0.992	0.421	1439	0.784
RPMI	KEGG_GLYCOSAMINOGLYCAN_BIOSYNTHESIS_CHONDROITIN_SULFATE Correlation	KEGG_GLYCEROLIPID_METABOLISM Dependency	0.937493	-0.19093	-0.637	0.935	14299	1	-0.19395	-0.621	0.94	11837	1
RPMI	KEGG_GLYCOSAMINOGLYCAN_BIOSYNTHESIS_CHONDROITIN_SULFATE Correlation	KEGG_GLYCEROPHOSPHOLIPID_METABOLISM Dependency	0.94914	-0.19014	-0.623	0.931	15518	1	0.18157	0.583	0.968	3947	1
RPMI	KEGG_GLYCOSAMINOGLYCAN_BIOSYNTHESIS_CHONDROITIN_SULFATE Correlation	KEGG_GLYCINE_SERINE_AND_THREONINE_METABOLISM Dependency	0.0644651	-0.36863	-1.22	0.198	13512	0.357	-0.51997	-1.62	0.0385	14432	0.102
RPMI	KEGG_GLYCOSAMINOGLYCAN_BIOSYNTHESIS_CHONDROITIN_SULFATE Correlation	KEGG_GLYCOLYSIS_GLUCONEOGENESIS Dependency	0.659755	0.22059	0.748	0.809	1747	1	0.28269	0.882	0.557	2609	1
RPMI	KEGG_GLYCOSAMINOGLYCAN_BIOSYNTHESIS_CHONDROITIN_SULFATE Correlation	KEGG_GLYCOSAMINOGLYCAN_BIOSYNTHESIS_CHONDROITIN_SULFATE Dependency	0.321111	0.2839	0.953	0.481	1446	1	0.3648	1.16	0.241	5221	0.453
RPMI	KEGG_GLYCOSAMINOGLYCAN_BIOSYNTHESIS_CHONDROITIN_SULFATE Correlation	KEGG_GLYCOSAMINOGLYCAN_BIOSYNTHESIS_HEPARAN_SULFATE Dependency	0.0639081	0.46905	1.57	0.0477	2082	0.125	0.44471	1.43	0.0968	4356	0.171
RPMI	KEGG_GLYCOSAMINOGLYCAN_BIOSYNTHESIS_CHONDROITIN_SULFATE Correlation	KEGG_GLYCOSAMINOGLYCAN_BIOSYNTHESIS_KERATAN_SULFATE Dependency	0.444932	-0.21081	-0.695	0.837	16315	1	-0.34542	-1.1	0.303	13530	0.689
RPMI	KEGG_GLYCOSAMINOGLYCAN_BIOSYNTHESIS_CHONDROITIN_SULFATE Correlation	KEGG_GLYCOSAMINOGLYCAN_DEGRADATION Dependency	0.139303	-0.43324	-1.44	0.0888	14260	0.156	0.34082	1.09	0.323	2360	0.574
RPMI	KEGG_GLYCOSAMINOGLYCAN_BIOSYNTHESIS_CHONDROITIN_SULFATE Correlation	KEGG_GLYCOSPHINGOLIPID_BIOSYNTHESIS_GANGLIO_SERIES Dependency	0.0723913	-0.49202	-1.65	0.045	14855	0.0664	-0.38117	-1.24	0.185	12962	0.425
RPMI	KEGG_GLYCOSAMINOGLYCAN_BIOSYNTHESIS_CHONDROITIN_SULFATE Correlation	KEGG_GLYCOSPHINGOLIPID_BIOSYNTHESIS_GLOBO_SERIES Dependency	0.178801	-0.20751	-0.682	0.873	15258	1	-0.42939	-1.36	0.0996	10954	0.279
RPMI	KEGG_GLYCOSAMINOGLYCAN_BIOSYNTHESIS_CHONDROITIN_SULFATE Correlation	KEGG_GLYCOSPHINGOLIPID_BIOSYNTHESIS_LACTO_AND_NEOLACTO_SERIES Dependency	0.6	-0.25957	-0.859	0.6	13469	1	0.27054	0.87	0.6	1168	1
RPMI	KEGG_GLYCOSAMINOGLYCAN_BIOSYNTHESIS_CHONDROITIN_SULFATE Correlation	KEGG_GLYCOSYLPHOSPHATIDYLINOSITOL_GPI_ANCHOR_BIOSYNTHESIS Dependency	0.12133	0.29456	0.984	0.468	4073	1	0.46724	1.5	0.0697	2664	0.132
RPMI	KEGG_GLYCOSAMINOGLYCAN_BIOSYNTHESIS_CHONDROITIN_SULFATE Correlation	KEGG_GLYOXYLATE_AND_DICARBOXYLATE_METABOLISM Dependency	0.0742568	-0.39155	-1.3	0.174	14705	0.267	-0.49353	-1.59	0.0472	14580	0.115
RPMI	KEGG_GLYCOSAMINOGLYCAN_BIOSYNTHESIS_CHONDROITIN_SULFATE Correlation	KEGG_HISTIDINE_METABOLISM Dependency	0.540915	-0.28341	-0.954	0.484	12245	0.851	0.27617	0.875	0.613	4969	1
RPMI	KEGG_GLYCOSAMINOGLYCAN_BIOSYNTHESIS_CHONDROITIN_SULFATE Correlation	KEGG_INOSITOL_PHOSPHATE_METABOLISM Dependency	0.544072	-0.30374	-0.993	0.447	14160	0.757	0.25892	0.815	0.695	3641	1
RPMI	KEGG_GLYCOSAMINOGLYCAN_BIOSYNTHESIS_CHONDROITIN_SULFATE Correlation	KEGG_LINOLEIC_ACID_METABOLISM Dependency	0.195	0.39362	1.31	0.156	4540	0.342	0.35101	1.11	0.26	2914	0.537
RPMI	KEGG_GLYCOSAMINOGLYCAN_BIOSYNTHESIS_CHONDROITIN_SULFATE Correlation	KEGG_LYSINE_DEGRADATION Dependency	0.410866	-0.22273	-0.752	0.787	12686	1	-0.34862	-1.12	0.278	15512	0.644
RPMI	KEGG_GLYCOSAMINOGLYCAN_BIOSYNTHESIS_CHONDROITIN_SULFATE Correlation	KEGG_Methionine_degradation_hsa_M00035 Dependency	0.0778174	-0.43737	-1.53	0.0567	14683	0.109	-0.43999	-1.41	0.124	14895	0.18
RPMI	KEGG_GLYCOSAMINOGLYCAN_BIOSYNTHESIS_CHONDROITIN_SULFATE Correlation	KEGG_Methionine_salvage_pathway_hsa_M00034 Dependency	0.141597	0.42656	1.45	0.0809	4183	0.198	0.26995	0.908	0.567	6824	1
RPMI	KEGG_GLYCOSAMINOGLYCAN_BIOSYNTHESIS_CHONDROITIN_SULFATE Correlation	KEGG_N_GLYCAN_BIOSYNTHESIS Dependency	0.117349	0.34427	1.17	0.254	3680	0.568	0.47448	1.49	0.0763	1558	0.137
RPMI	KEGG_GLYCOSAMINOGLYCAN_BIOSYNTHESIS_CHONDROITIN_SULFATE Correlation	KEGG_NICOTINATE_AND_NICOTINAMIDE_METABOLISM Dependency	0.523124	0.31578	1.06	0.356	1238	0.818	0.18155	0.567	0.986	4066	1
RPMI	KEGG_GLYCOSAMINOGLYCAN_BIOSYNTHESIS_CHONDROITIN_SULFATE Correlation	KEGG_NITROGEN_METABOLISM Dependency	0.135901	0.20787	0.696	0.871	4431	1	-0.48196	-1.53	0.0737	10794	0.144
RPMI	KEGG_GLYCOSAMINOGLYCAN_BIOSYNTHESIS_CHONDROITIN_SULFATE Correlation	KEGG_O_GLYCAN_BIOSYNTHESIS Dependency	0.356074	0.35399	1.19	0.229	5028	0.53	0.22438	0.738	0.8	4983	1
RPMI	KEGG_GLYCOSAMINOGLYCAN_BIOSYNTHESIS_CHONDROITIN_SULFATE Correlation	KEGG_ONE_CARBON_POOL_BY_FOLATE Dependency	0.0165156	-0.46654	-1.56	0.0636	14733	0.0965	-0.61612	-1.97	0.00949	15866	0.0246
RPMI	KEGG_GLYCOSAMINOGLYCAN_BIOSYNTHESIS_CHONDROITIN_SULFATE Correlation	KEGG_OTHER_GLYCAN_DEGRADATION Dependency	0.358814	0.29994	0.997	0.424	1739	0.994	0.34884	1.1	0.311	2104	0.555
RPMI	KEGG_GLYCOSAMINOGLYCAN_BIOSYNTHESIS_CHONDROITIN_SULFATE Correlation	KEGG_OXIDATIVE_PHOSPHORYLATION Dependency	0.00495169	-0.62965	-2.09	0.00625	14790	0.00763	-0.65899	-2.13	0.0041	14788	0.0117
RPMI	KEGG_GLYCOSAMINOGLYCAN_BIOSYNTHESIS_CHONDROITIN_SULFATE Correlation	KEGG_PANTOTHENATE_AND_COA_BIOSYNTHESIS Dependency	0.218584	-0.38597	-1.33	0.141	14794	0.241	0.30177	0.942	0.486	3255	0.907
RPMI	KEGG_GLYCOSAMINOGLYCAN_BIOSYNTHESIS_CHONDROITIN_SULFATE Correlation	KEGG_PENTOSE_AND_GLUCURONATE_INTERCONVERSIONS Dependency	0.555677	-0.31186	-1.02	0.391	13276	0.7	0.18842	0.596	0.96	2773	1
RPMI	KEGG_GLYCOSAMINOGLYCAN_BIOSYNTHESIS_CHONDROITIN_SULFATE Correlation	KEGG_PENTOSE_PHOSPHATE_PATHWAY Dependency	0.112059	-0.40429	-1.35	0.137	13143	0.224	0.43635	1.42	0.0948	2320	0.177
RPMI	KEGG_GLYCOSAMINOGLYCAN_BIOSYNTHESIS_CHONDROITIN_SULFATE Correlation	KEGG_PHENYLALANINE_METABOLISM Dependency	0.435562	-0.18469	-0.626	0.945	12309	1	0.35627	1.12	0.283	1694	0.521
RPMI	KEGG_GLYCOSAMINOGLYCAN_BIOSYNTHESIS_CHONDROITIN_SULFATE Correlation	KEGG_PORPHYRIN_AND_CHLOROPHYLL_METABOLISM Dependency	0.0628199	-0.39631	-1.3	0.149	14210	0.267	-0.535	-1.68	0.0398	13720	0.0785
RPMI	KEGG_GLYCOSAMINOGLYCAN_BIOSYNTHESIS_CHONDROITIN_SULFATE Correlation	KEGG_PRIMARY_BILE_ACID_BIOSYNTHESIS Dependency	0.217969	0.39329	1.34	0.124	4282	0.303	0.20972	0.682	0.9	4672	1
RPMI	KEGG_GLYCOSAMINOGLYCAN_BIOSYNTHESIS_CHONDROITIN_SULFATE Correlation	KEGG_PROPANOATE_METABOLISM Dependency	0.821436	0.16972	0.554	0.982	1403	1	0.24943	0.812	0.706	2456	1
RPMI	KEGG_GLYCOSAMINOGLYCAN_BIOSYNTHESIS_CHONDROITIN_SULFATE Correlation	KEGG_PURINE_METABOLISM Dependency	0.651263	0.22215	0.734	0.809	2686	1	-0.29071	-0.916	0.545	12944	1
RPMI	KEGG_GLYCOSAMINOGLYCAN_BIOSYNTHESIS_CHONDROITIN_SULFATE Correlation	KEGG_PYRIMIDINE_METABOLISM Dependency	0.695414	-0.24635	-0.824	0.669	14324	1	-0.24119	-0.779	0.724	12999	1
RPMI	KEGG_GLYCOSAMINOGLYCAN_BIOSYNTHESIS_CHONDROITIN_SULFATE Correlation	KEGG_PYRUVATE_METABOLISM Dependency	0.388621	-0.29818	-1.01	0.408	13820	0.72	-0.31681	-1.04	0.371	12498	0.832
RPMI	KEGG_GLYCOSAMINOGLYCAN_BIOSYNTHESIS_CHONDROITIN_SULFATE Correlation	KEGG_RETINOL_METABOLISM Dependency	0.674582	0.28582	0.943	0.51	3599	1	0.15678	0.495	0.996	3422	1
RPMI	KEGG_GLYCOSAMINOGLYCAN_BIOSYNTHESIS_CHONDROITIN_SULFATE Correlation	KEGG_RIBOFLAVIN_METABOLISM Dependency	0.290517	-0.34811	-1.15	0.262	12867	0.457	-0.34131	-1.1	0.326	10726	0.689
RPMI	KEGG_GLYCOSAMINOGLYCAN_BIOSYNTHESIS_CHONDROITIN_SULFATE Correlation	KEGG_SELENOAMINO_ACID_METABOLISM Dependency	0.205107	0.39513	1.33	0.136	2308	0.314	0.31375	0.995	0.417	5180	0.777
RPMI	KEGG_GLYCOSAMINOGLYCAN_BIOSYNTHESIS_CHONDROITIN_SULFATE Correlation	KEGG_SPHINGOLIPID_METABOLISM Dependency	0.626991	-0.28539	-0.96	0.493	14788	0.834	0.21468	0.691	0.861	3314	1
RPMI	KEGG_GLYCOSAMINOGLYCAN_BIOSYNTHESIS_CHONDROITIN_SULFATE Correlation	KEGG_STARCH_AND_SUCROSE_METABOLISM Dependency	0.797625	-0.23934	-0.805	0.696	13276	1	-0.19183	-0.623	0.934	13720	1
RPMI	KEGG_GLYCOSAMINOGLYCAN_BIOSYNTHESIS_CHONDROITIN_SULFATE Correlation	KEGG_STEROID_BIOSYNTHESIS Dependency	0.00176972	-0.66803	-2.21	0.0009	15482	0.00345	-0.50871	-1.64	0.0526	12436	0.0935
RPMI	KEGG_GLYCOSAMINOGLYCAN_BIOSYNTHESIS_CHONDROITIN_SULFATE Correlation	KEGG_STEROID_HORMONE_BIOSYNTHESIS Dependency	0.822971	0.22579	0.761	0.789	3250	1	0.21962	0.694	0.86	3503	1
RPMI	KEGG_GLYCOSAMINOGLYCAN_BIOSYNTHESIS_CHONDROITIN_SULFATE Correlation	KEGG_SULFUR_METABOLISM Dependency	0.024819	0.53821	1.81	0.0164	2308	0.0433	0.49489	1.6	0.051	3503	0.09
RPMI	KEGG_GLYCOSAMINOGLYCAN_BIOSYNTHESIS_CHONDROITIN_SULFATE Correlation	KEGG_TAURINE_AND_HYPOTAURINE_METABOLISM Dependency	0.270895	0.31497	1.04	0.369	2118	0.872	0.37293	1.2	0.214	2870	0.393
RPMI	KEGG_GLYCOSAMINOGLYCAN_BIOSYNTHESIS_CHONDROITIN_SULFATE Correlation	KEGG_TERPENOID_BACKBONE_BIOSYNTHESIS Dependency	0.0039363	-0.64994	-2.18	0.00203	17222	0.00418	-0.47697	-1.51	0.0646	14991	0.155
RPMI	KEGG_GLYCOSAMINOGLYCAN_BIOSYNTHESIS_CHONDROITIN_SULFATE Correlation	KEGG_TRYPTOPHAN_METABOLISM Dependency	0.818587	-0.17208	-0.577	0.972	13394	1	-0.24506	-0.77	0.707	13399	1
RPMI	KEGG_GLYCOSAMINOGLYCAN_BIOSYNTHESIS_CHONDROITIN_SULFATE Correlation	KEGG_TYROSINE_METABOLISM Dependency	0.535681	0.3214	1.05	0.369	2056	0.844	-0.17991	-0.571	0.977	13331	1
RPMI	KEGG_GLYCOSAMINOGLYCAN_BIOSYNTHESIS_CHONDROITIN_SULFATE Correlation	KEGG_VALINE_LEUCINE_AND_ISOLEUCINE_BIOSYNTHESIS Dependency	0.0183987	-0.59597	-1.98	0.0112	14467	0.0142	-0.50951	-1.62	0.0515	13924	0.102
RPMI	KEGG_GLYCOSAMINOGLYCAN_BIOSYNTHESIS_CHONDROITIN_SULFATE Correlation	KEGG_VALINE_LEUCINE_AND_ISOLEUCINE_DEGRADATION Dependency	0.939623	-0.16811	-0.562	0.977	13229	1	-0.2043	-0.661	0.905	14817	1
RPMI	KEGG_GLYCOSAMINOGLYCAN_BIOSYNTHESIS_HEPARAN_SULFATE Correlation	Core_Glycolysis Dependency	0.140769	0.31331	1.1	0.305	3438	0.908	0.43608	1.41	0.0915	2133	0.236
RPMI	KEGG_GLYCOSAMINOGLYCAN_BIOSYNTHESIS_HEPARAN_SULFATE Correlation	KEGG_ALANINE_ASPARTATE_AND_GLUTAMATE_METABOLISM Dependency	0.0524154	-0.46586	-1.49	0.0697	16291	0.108	-0.52291	-1.68	0.042	14751	0.0637
RPMI	KEGG_GLYCOSAMINOGLYCAN_BIOSYNTHESIS_HEPARAN_SULFATE Correlation	KEGG_ALPHA_LINOLENIC_ACID_METABOLISM Dependency	0.283919	0.36654	1.26	0.183	5847	0.519	-0.26698	-0.844	0.633	14552	1
RPMI	KEGG_GLYCOSAMINOGLYCAN_BIOSYNTHESIS_HEPARAN_SULFATE Correlation	KEGG_AMINO_SUGAR_AND_NUCLEOTIDE_SUGAR_METABOLISM Dependency	0.110258	-0.2111	-0.68	0.883	11357	1	-0.48	-1.57	0.0588	13403	0.0982
RPMI	KEGG_GLYCOSAMINOGLYCAN_BIOSYNTHESIS_HEPARAN_SULFATE Correlation	KEGG_AMINOACYL_TRNA_BIOSYNTHESIS Dependency	0.112978	0.42773	1.47	0.0669	2523	0.244	0.32157	1.05	0.363	8	0.836
RPMI	KEGG_GLYCOSAMINOGLYCAN_BIOSYNTHESIS_HEPARAN_SULFATE Correlation	KEGG_ARACHIDONIC_ACID_METABOLISM Dependency	0.458667	0.23725	0.818	0.688	3451	1	0.33661	1.08	0.344	2538	0.756
RPMI	KEGG_GLYCOSAMINOGLYCAN_BIOSYNTHESIS_HEPARAN_SULFATE Correlation	KEGG_ARGININE_AND_PROLINE_METABOLISM Dependency	0.635077	-0.2455	-0.8	0.73	13355	1	0.27853	0.908	0.562	2756	1
RPMI	KEGG_GLYCOSAMINOGLYCAN_BIOSYNTHESIS_HEPARAN_SULFATE Correlation	KEGG_ASCORBATE_AND_ALDARATE_METABOLISM Dependency	0.00960751	-0.63602	-2.07	0.00483	14720	0.00427	-0.2053	-0.661	0.884	14093	1
RPMI	KEGG_GLYCOSAMINOGLYCAN_BIOSYNTHESIS_HEPARAN_SULFATE Correlation	KEGG_Aspartate_metabolism Dependency	0.297997	-0.2861	-0.935	0.519	17504	0.781	0.36553	1.23	0.209	2639	0.637
RPMI	KEGG_GLYCOSAMINOGLYCAN_BIOSYNTHESIS_HEPARAN_SULFATE Correlation	KEGG_BETA_ALANINE_METABOLISM Dependency	0.28361	-0.21785	-0.716	0.855	14769	1	0.38069	1.26	0.17	3918	0.408
RPMI	KEGG_GLYCOSAMINOGLYCAN_BIOSYNTHESIS_HEPARAN_SULFATE Correlation	KEGG_BIOSYNTHESIS_OF_UNSATURATED_FATTY_ACIDS Dependency	0.369742	-0.25584	-0.819	0.694	13190	1	-0.37274	-1.18	0.252	12024	0.424
RPMI	KEGG_GLYCOSAMINOGLYCAN_BIOSYNTHESIS_HEPARAN_SULFATE Correlation	KEGG_BUTANOATE_METABOLISM Dependency	0.271389	-0.37339	-1.21	0.212	14547	0.324	0.31952	1.05	0.377	1613	0.836
RPMI	KEGG_GLYCOSAMINOGLYCAN_BIOSYNTHESIS_HEPARAN_SULFATE Correlation	KEGG_CITRATE_CYCLE_TCA_CYCLE Dependency	0.00220187	-0.62628	-2.03	0.00155	14557	0.00538	-0.65029	-2.07	0.0038	15628	0.0118
RPMI	KEGG_GLYCOSAMINOGLYCAN_BIOSYNTHESIS_HEPARAN_SULFATE Correlation	KEGG_CYSTEINE_AND_METHIONINE_METABOLISM Dependency	0.127464	0.2561	0.9	0.555	491	1	-0.48118	-1.52	0.072	12859	0.119
RPMI	KEGG_GLYCOSAMINOGLYCAN_BIOSYNTHESIS_HEPARAN_SULFATE Correlation	KEGG_DRUG_METABOLISM_CYTOCHROME_P450 Dependency	0.595835	-0.29147	-0.935	0.529	14569	0.781	-0.2573	-0.812	0.682	12123	1
RPMI	KEGG_GLYCOSAMINOGLYCAN_BIOSYNTHESIS_HEPARAN_SULFATE Correlation	KEGG_ETHER_LIPID_METABOLISM Dependency	0.656147	0.24705	0.884	0.59	3868	1	0.24166	0.767	0.739	2541	1
RPMI	KEGG_GLYCOSAMINOGLYCAN_BIOSYNTHESIS_HEPARAN_SULFATE Correlation	KEGG_FATTY_ACID_METABOLISM Dependency	0.457638	-0.29613	-0.958	0.484	14484	0.732	-0.30873	-0.988	0.434	14199	0.774
RPMI	KEGG_GLYCOSAMINOGLYCAN_BIOSYNTHESIS_HEPARAN_SULFATE Correlation	KEGG_FOLATE_BIOSYNTHESIS Dependency	0.00651931	-0.50123	-1.65	0.0298	14768	0.0532	-0.62853	-2.02	0.00366	15352	0.0144
RPMI	KEGG_GLYCOSAMINOGLYCAN_BIOSYNTHESIS_HEPARAN_SULFATE Correlation	KEGG_FRUCTOSE_AND_MANNOSE_METABOLISM Dependency	0.489492	-0.32547	-1.06	0.361	14289	0.538	0.2375	0.762	0.76	1435	1
RPMI	KEGG_GLYCOSAMINOGLYCAN_BIOSYNTHESIS_HEPARAN_SULFATE Correlation	KEGG_GALACTOSE_METABOLISM Dependency	0.653987	-0.27628	-0.909	0.543	16537	0.836	-0.22848	-0.72	0.822	13412	1
RPMI	KEGG_GLYCOSAMINOGLYCAN_BIOSYNTHESIS_HEPARAN_SULFATE Correlation	KEGG_GLUTATHIONE_METABOLISM Dependency	0.27166	0.35832	1.23	0.194	2998	0.579	0.30041	0.953	0.453	2681	1
RPMI	KEGG_GLYCOSAMINOGLYCAN_BIOSYNTHESIS_HEPARAN_SULFATE Correlation	KEGG_GLYCEROLIPID_METABOLISM Dependency	0.51735	-0.32523	-1.05	0.365	13562	0.555	-0.21332	-0.672	0.888	14037	1
RPMI	KEGG_GLYCOSAMINOGLYCAN_BIOSYNTHESIS_HEPARAN_SULFATE Correlation	KEGG_GLYCEROPHOSPHOLIPID_METABOLISM Dependency	0.845472	-0.20921	-0.684	0.876	13923	1	-0.22385	-0.716	0.817	14997	1
RPMI	KEGG_GLYCOSAMINOGLYCAN_BIOSYNTHESIS_HEPARAN_SULFATE Correlation	KEGG_GLYCINE_SERINE_AND_THREONINE_METABOLISM Dependency	0.181566	-0.35756	-1.13	0.286	13537	0.426	-0.43986	-1.38	0.133	11373	0.204
RPMI	KEGG_GLYCOSAMINOGLYCAN_BIOSYNTHESIS_HEPARAN_SULFATE Correlation	KEGG_GLYCOLYSIS_GLUCONEOGENESIS Dependency	0.305277	0.18844	0.655	0.92	5078	1	0.38838	1.26	0.183	3311	0.408
RPMI	KEGG_GLYCOSAMINOGLYCAN_BIOSYNTHESIS_HEPARAN_SULFATE Correlation	KEGG_GLYCOSAMINOGLYCAN_BIOSYNTHESIS_CHONDROITIN_SULFATE Dependency	0.26323	0.21525	0.756	0.814	5090	1	0.39645	1.27	0.157	3639	0.393
RPMI	KEGG_GLYCOSAMINOGLYCAN_BIOSYNTHESIS_HEPARAN_SULFATE Correlation	KEGG_GLYCOSAMINOGLYCAN_BIOSYNTHESIS_HEPARAN_SULFATE Dependency	0.0361777	0.46335	1.61	0.0544	4282	0.145	0.56955	1.77	0.0271	2437	0.058
RPMI	KEGG_GLYCOSAMINOGLYCAN_BIOSYNTHESIS_HEPARAN_SULFATE Correlation	KEGG_GLYCOSAMINOGLYCAN_BIOSYNTHESIS_KERATAN_SULFATE Dependency	0.0462176	-0.47518	-1.54	0.0624	13484	0.0866	-0.52336	-1.68	0.0367	13103	0.0637
RPMI	KEGG_GLYCOSAMINOGLYCAN_BIOSYNTHESIS_HEPARAN_SULFATE Correlation	KEGG_GLYCOSAMINOGLYCAN_DEGRADATION Dependency	0.033249	-0.56027	-1.82	0.0174	14835	0.0218	0.32089	1.05	0.373	1281	0.836
RPMI	KEGG_GLYCOSAMINOGLYCAN_BIOSYNTHESIS_HEPARAN_SULFATE Correlation	KEGG_GLYCOSPHINGOLIPID_BIOSYNTHESIS_GANGLIO_SERIES Dependency	0.126143	-0.381	-1.22	0.205	14900	0.312	-0.46019	-1.47	0.0911	10989	0.145
RPMI	KEGG_GLYCOSAMINOGLYCAN_BIOSYNTHESIS_HEPARAN_SULFATE Correlation	KEGG_GLYCOSPHINGOLIPID_BIOSYNTHESIS_GLOBO_SERIES Dependency	0.473798	0.23652	0.833	0.675	5225	1	-0.32011	-1.04	0.365	11678	0.662
RPMI	KEGG_GLYCOSAMINOGLYCAN_BIOSYNTHESIS_HEPARAN_SULFATE Correlation	KEGG_GLYCOSPHINGOLIPID_BIOSYNTHESIS_LACTO_AND_NEOLACTO_SERIES Dependency	0.627452	-0.2653	-0.862	0.622	11519	0.939	-0.26445	-0.848	0.633	13555	1
RPMI	KEGG_GLYCOSAMINOGLYCAN_BIOSYNTHESIS_HEPARAN_SULFATE Correlation	KEGG_GLYCOSYLPHOSPHATIDYLINOSITOL_GPI_ANCHOR_BIOSYNTHESIS Dependency	0.656084	0.23688	0.796	0.742	3611	1	0.27681	0.885	0.588	3269	1
RPMI	KEGG_GLYCOSAMINOGLYCAN_BIOSYNTHESIS_HEPARAN_SULFATE Correlation	KEGG_GLYOXYLATE_AND_DICARBOXYLATE_METABOLISM Dependency	0.0184631	-0.49723	-1.63	0.0468	12943	0.0587	-0.58428	-1.87	0.0115	15628	0.0284
RPMI	KEGG_GLYCOSAMINOGLYCAN_BIOSYNTHESIS_HEPARAN_SULFATE Correlation	KEGG_HISTIDINE_METABOLISM Dependency	0.680612	-0.27665	-0.879	0.595	13102	0.901	-0.23552	-0.757	0.795	13981	1
RPMI	KEGG_GLYCOSAMINOGLYCAN_BIOSYNTHESIS_HEPARAN_SULFATE Correlation	KEGG_INOSITOL_PHOSPHATE_METABOLISM Dependency	0.569437	-0.30152	-0.957	0.456	14561	0.734	0.23781	0.77	0.758	1246	1
RPMI	KEGG_GLYCOSAMINOGLYCAN_BIOSYNTHESIS_HEPARAN_SULFATE Correlation	KEGG_LINOLEIC_ACID_METABOLISM Dependency	0.362305	0.20343	0.685	0.867	4723	1	0.3656	1.18	0.229	3550	0.541
RPMI	KEGG_GLYCOSAMINOGLYCAN_BIOSYNTHESIS_HEPARAN_SULFATE Correlation	KEGG_LYSINE_DEGRADATION Dependency	0.255058	-0.21017	-0.677	0.885	12705	1	0.39608	1.3	0.149	121	0.354
RPMI	KEGG_GLYCOSAMINOGLYCAN_BIOSYNTHESIS_HEPARAN_SULFATE Correlation	KEGG_Methionine_degradation_hsa_M00035 Dependency	0.00577668	-0.62051	-2.02	0.00312	14104	0.00599	-0.49418	-1.66	0.0389	13563	0.0495
RPMI	KEGG_GLYCOSAMINOGLYCAN_BIOSYNTHESIS_HEPARAN_SULFATE Correlation	KEGG_Methionine_salvage_pathway_hsa_M00034 Dependency	0.124672	-0.44872	-1.45	0.0779	13137	0.125	-0.32284	-1.09	0.312	13384	0.464
RPMI	KEGG_GLYCOSAMINOGLYCAN_BIOSYNTHESIS_HEPARAN_SULFATE Correlation	KEGG_N_GLYCAN_BIOSYNTHESIS Dependency	0.239315	0.27825	0.962	0.45	605	1	-0.40337	-1.29	0.163	13555	0.286
RPMI	KEGG_GLYCOSAMINOGLYCAN_BIOSYNTHESIS_HEPARAN_SULFATE Correlation	KEGG_NICOTINATE_AND_NICOTINAMIDE_METABOLISM Dependency	0.521889	-0.26184	-0.845	0.671	16750	0.978	0.30588	1	0.427	1352	0.975
RPMI	KEGG_GLYCOSAMINOGLYCAN_BIOSYNTHESIS_HEPARAN_SULFATE Correlation	KEGG_NITROGEN_METABOLISM Dependency	0.304993	-0.36803	-1.19	0.22	14563	0.347	-0.2887	-0.935	0.497	10815	0.903
RPMI	KEGG_GLYCOSAMINOGLYCAN_BIOSYNTHESIS_HEPARAN_SULFATE Correlation	KEGG_O_GLYCAN_BIOSYNTHESIS Dependency	0.494324	0.3052	1.05	0.344	2812	1	0.21577	0.698	0.878	2583	1
RPMI	KEGG_GLYCOSAMINOGLYCAN_BIOSYNTHESIS_HEPARAN_SULFATE Correlation	KEGG_ONE_CARBON_POOL_BY_FOLATE Dependency	0.0055767	-0.58864	-1.91	0.00972	15902	0.0124	-0.66257	-2.09	0.00391	15143	0.0108
RPMI	KEGG_GLYCOSAMINOGLYCAN_BIOSYNTHESIS_HEPARAN_SULFATE Correlation	KEGG_OTHER_GLYCAN_DEGRADATION Dependency	0.100014	0.45634	1.57	0.0536	1215	0.169	0.24252	0.779	0.746	4251	1
RPMI	KEGG_GLYCOSAMINOGLYCAN_BIOSYNTHESIS_HEPARAN_SULFATE Correlation	KEGG_OXIDATIVE_PHOSPHORYLATION Dependency	0.00300408	-0.62875	-2.08	0.00161	14757	0.00397	-0.52952	-1.67	0.0224	12950	0.0659
RPMI	KEGG_GLYCOSAMINOGLYCAN_BIOSYNTHESIS_HEPARAN_SULFATE Correlation	KEGG_PANTOTHENATE_AND_COA_BIOSYNTHESIS Dependency	0.813191	0.23373	0.803	0.735	634	1	-0.2086	-0.656	0.91	13846	1
RPMI	KEGG_GLYCOSAMINOGLYCAN_BIOSYNTHESIS_HEPARAN_SULFATE Correlation	KEGG_PENTOSE_AND_GLUCURONATE_INTERCONVERSIONS Dependency	0.0317029	-0.57675	-1.85	0.0163	14720	0.0185	-0.27693	-0.886	0.576	12157	1
RPMI	KEGG_GLYCOSAMINOGLYCAN_BIOSYNTHESIS_HEPARAN_SULFATE Correlation	KEGG_PENTOSE_PHOSPHATE_PATHWAY Dependency	0.11624	-0.40976	-1.35	0.122	16537	0.19	0.42035	1.37	0.111	1435	0.275
RPMI	KEGG_GLYCOSAMINOGLYCAN_BIOSYNTHESIS_HEPARAN_SULFATE Correlation	KEGG_PHENYLALANINE_METABOLISM Dependency	0.200278	0.30614	1.04	0.365	2178	1	0.41426	1.33	0.138	4701	0.321
RPMI	KEGG_GLYCOSAMINOGLYCAN_BIOSYNTHESIS_HEPARAN_SULFATE Correlation	KEGG_PORPHYRIN_AND_CHLOROPHYLL_METABOLISM Dependency	0.00853708	-0.62252	-2.03	0.00469	14606	0.00538	-0.49195	-1.59	0.0475	14091	0.0917
RPMI	KEGG_GLYCOSAMINOGLYCAN_BIOSYNTHESIS_HEPARAN_SULFATE Correlation	KEGG_PRIMARY_BILE_ACID_BIOSYNTHESIS Dependency	0.401427	0.26773	0.955	0.478	2965	1	-0.32936	-1.06	0.346	12240	0.623
RPMI	KEGG_GLYCOSAMINOGLYCAN_BIOSYNTHESIS_HEPARAN_SULFATE Correlation	KEGG_PROPANOATE_METABOLISM Dependency	0.521225	0.22326	0.777	0.798	403	1	0.31365	1.01	0.387	3311	0.945
RPMI	KEGG_GLYCOSAMINOGLYCAN_BIOSYNTHESIS_HEPARAN_SULFATE Correlation	KEGG_PURINE_METABOLISM Dependency	0.496768	-0.26017	-0.859	0.65	13556	0.946	-0.33003	-1.03	0.402	14316	0.685
RPMI	KEGG_GLYCOSAMINOGLYCAN_BIOSYNTHESIS_HEPARAN_SULFATE Correlation	KEGG_PYRIMIDINE_METABOLISM Dependency	0.516035	-0.29458	-0.94	0.501	15391	0.771	-0.28283	-0.901	0.532	12877	0.986
RPMI	KEGG_GLYCOSAMINOGLYCAN_BIOSYNTHESIS_HEPARAN_SULFATE Correlation	KEGG_PYRUVATE_METABOLISM Dependency	0.548259	-0.25798	-0.825	0.699	12485	1	-0.3093	-0.985	0.451	12931	0.78
RPMI	KEGG_GLYCOSAMINOGLYCAN_BIOSYNTHESIS_HEPARAN_SULFATE Correlation	KEGG_RETINOL_METABOLISM Dependency	0.573258	-0.31651	-1.02	0.409	12931	0.61	-0.19063	-0.622	0.958	12153	1
RPMI	KEGG_GLYCOSAMINOGLYCAN_BIOSYNTHESIS_HEPARAN_SULFATE Correlation	KEGG_RIBOFLAVIN_METABOLISM Dependency	0.186051	-0.43097	-1.37	0.106	12570	0.176	-0.24469	-0.778	0.76	10738	1
RPMI	KEGG_GLYCOSAMINOGLYCAN_BIOSYNTHESIS_HEPARAN_SULFATE Correlation	KEGG_SELENOAMINO_ACID_METABOLISM Dependency	0.494892	0.29654	1.03	0.389	1579	1	0.25228	0.827	0.68	2169	1
RPMI	KEGG_GLYCOSAMINOGLYCAN_BIOSYNTHESIS_HEPARAN_SULFATE Correlation	KEGG_SPHINGOLIPID_METABOLISM Dependency	0.534903	-0.20429	-0.656	0.903	12210	1	-0.32521	-1.04	0.38	13150	0.662
RPMI	KEGG_GLYCOSAMINOGLYCAN_BIOSYNTHESIS_HEPARAN_SULFATE Correlation	KEGG_STARCH_AND_SUCROSE_METABOLISM Dependency	0.227616	-0.41664	-1.33	0.135	14594	0.206	0.24874	0.798	0.725	2395	1
RPMI	KEGG_GLYCOSAMINOGLYCAN_BIOSYNTHESIS_HEPARAN_SULFATE Correlation	KEGG_STEROID_BIOSYNTHESIS Dependency	0.0055382	-0.63672	-2.04	0.00315	12197	0.00508	-0.57456	-1.82	0.0229	13936	0.0363
RPMI	KEGG_GLYCOSAMINOGLYCAN_BIOSYNTHESIS_HEPARAN_SULFATE Correlation	KEGG_STEROID_HORMONE_BIOSYNTHESIS Dependency	0.553868	-0.32959	-1.07	0.383	14665	0.522	-0.1411	-0.45	1	14068	1
RPMI	KEGG_GLYCOSAMINOGLYCAN_BIOSYNTHESIS_HEPARAN_SULFATE Correlation	KEGG_SULFUR_METABOLISM Dependency	0.157267	0.34109	1.2	0.218	245	0.64	0.42926	1.38	0.123	1446	0.264
RPMI	KEGG_GLYCOSAMINOGLYCAN_BIOSYNTHESIS_HEPARAN_SULFATE Correlation	KEGG_TAURINE_AND_HYPOTAURINE_METABOLISM Dependency	0.506392	-0.25103	-0.821	0.699	17376	1	0.31879	1.02	0.397	2169	0.916
RPMI	KEGG_GLYCOSAMINOGLYCAN_BIOSYNTHESIS_HEPARAN_SULFATE Correlation	KEGG_TERPENOID_BACKBONE_BIOSYNTHESIS Dependency	0.0334358	-0.47996	-1.53	0.0677	15223	0.0909	-0.54353	-1.76	0.0222	14714	0.0462
RPMI	KEGG_GLYCOSAMINOGLYCAN_BIOSYNTHESIS_HEPARAN_SULFATE Correlation	KEGG_TRYPTOPHAN_METABOLISM Dependency	0.278389	-0.21449	-0.686	0.862	11926	1	0.39027	1.28	0.166	3767	0.379
RPMI	KEGG_GLYCOSAMINOGLYCAN_BIOSYNTHESIS_HEPARAN_SULFATE Correlation	KEGG_TYROSINE_METABOLISM Dependency	0.734837	0.2594	0.891	0.596	2983	1	0.17888	0.578	0.958	4863	1
RPMI	KEGG_GLYCOSAMINOGLYCAN_BIOSYNTHESIS_HEPARAN_SULFATE Correlation	KEGG_VALINE_LEUCINE_AND_ISOLEUCINE_BIOSYNTHESIS Dependency	0.0701803	-0.44474	-1.41	0.112	15062	0.149	-0.49421	-1.58	0.0511	14184	0.0947
RPMI	KEGG_GLYCOSAMINOGLYCAN_BIOSYNTHESIS_HEPARAN_SULFATE Correlation	KEGG_VALINE_LEUCINE_AND_ISOLEUCINE_DEGRADATION Dependency	0.727224	0.21498	0.734	0.849	3605	1	-0.26165	-0.845	0.636	14793	1
RPMI	KEGG_GLYCOSAMINOGLYCAN_BIOSYNTHESIS_KERATAN_SULFATE Correlation	Core_Glycolysis Dependency	0.589981	-0.25643	-0.872	0.608	14475	1	0.27302	0.901	0.573	2943	1
RPMI	KEGG_GLYCOSAMINOGLYCAN_BIOSYNTHESIS_KERATAN_SULFATE Correlation	KEGG_ALANINE_ASPARTATE_AND_GLUTAMATE_METABOLISM Dependency	0.889927	-0.18657	-0.646	0.935	16069	1	-0.22076	-0.702	0.849	11130	1
RPMI	KEGG_GLYCOSAMINOGLYCAN_BIOSYNTHESIS_KERATAN_SULFATE Correlation	KEGG_ALPHA_LINOLENIC_ACID_METABOLISM Dependency	0.0415874	0.48899	1.61	0.0357	2149	0.105	0.50436	1.64	0.0498	3294	0.0921
RPMI	KEGG_GLYCOSAMINOGLYCAN_BIOSYNTHESIS_KERATAN_SULFATE Correlation	KEGG_AMINO_SUGAR_AND_NUCLEOTIDE_SUGAR_METABOLISM Dependency	0.407651	0.31559	1.03	0.366	5762	0.966	0.29635	0.954	0.46	2881	1
RPMI	KEGG_GLYCOSAMINOGLYCAN_BIOSYNTHESIS_KERATAN_SULFATE Correlation	KEGG_AMINOACYL_TRNA_BIOSYNTHESIS Dependency	0.0798645	0.31822	1.06	0.337	4441	0.876	-0.48133	-1.59	0.0453	13565	0.0945
RPMI	KEGG_GLYCOSAMINOGLYCAN_BIOSYNTHESIS_KERATAN_SULFATE Correlation	KEGG_ARACHIDONIC_ACID_METABOLISM Dependency	0.465235	0.1839	0.602	0.97	2625	1	0.34138	1.09	0.306	1858	0.686
RPMI	KEGG_GLYCOSAMINOGLYCAN_BIOSYNTHESIS_KERATAN_SULFATE Correlation	KEGG_ARGININE_AND_PROLINE_METABOLISM Dependency	0.315921	0.32893	1.11	0.311	4507	0.745	-0.32712	-1.07	0.321	14812	0.63
RPMI	KEGG_GLYCOSAMINOGLYCAN_BIOSYNTHESIS_KERATAN_SULFATE Correlation	KEGG_ASCORBATE_AND_ALDARATE_METABOLISM Dependency	0.0679226	-0.48507	-1.66	0.0417	14230	0.0632	-0.37999	-1.24	0.183	12397	0.358
RPMI	KEGG_GLYCOSAMINOGLYCAN_BIOSYNTHESIS_KERATAN_SULFATE Correlation	KEGG_Aspartate_metabolism Dependency	0.387123	0.23404	0.778	0.741	4459	1	0.3385	1.14	0.262	12131	0.555
RPMI	KEGG_GLYCOSAMINOGLYCAN_BIOSYNTHESIS_KERATAN_SULFATE Correlation	KEGG_BETA_ALANINE_METABOLISM Dependency	0.637901	-0.22293	-0.769	0.767	14373	1	-0.27585	-0.903	0.546	14499	1
RPMI	KEGG_GLYCOSAMINOGLYCAN_BIOSYNTHESIS_KERATAN_SULFATE Correlation	KEGG_BIOSYNTHESIS_OF_UNSATURATED_FATTY_ACIDS Dependency	0.113456	-0.21612	-0.739	0.81	12969	1	0.45506	1.5	0.061	2775	0.156
RPMI	KEGG_GLYCOSAMINOGLYCAN_BIOSYNTHESIS_KERATAN_SULFATE Correlation	KEGG_BUTANOATE_METABOLISM Dependency	0.274822	-0.33173	-1.12	0.282	12680	0.475	0.3639	1.16	0.268	2775	0.547
RPMI	KEGG_GLYCOSAMINOGLYCAN_BIOSYNTHESIS_KERATAN_SULFATE Correlation	KEGG_CITRATE_CYCLE_TCA_CYCLE Dependency	0.149474	-0.34994	-1.2	0.217	14304	0.357	-0.42492	-1.38	0.114	12489	0.218
RPMI	KEGG_GLYCOSAMINOGLYCAN_BIOSYNTHESIS_KERATAN_SULFATE Correlation	KEGG_CYSTEINE_AND_METHIONINE_METABOLISM Dependency	0.661757	-0.21517	-0.728	0.847	13859	1	-0.28549	-0.912	0.543	15971	1
RPMI	KEGG_GLYCOSAMINOGLYCAN_BIOSYNTHESIS_KERATAN_SULFATE Correlation	KEGG_DRUG_METABOLISM_CYTOCHROME_P450 Dependency	0.785887	-0.211	-0.728	0.847	12271	1	-0.23923	-0.778	0.733	12397	1
RPMI	KEGG_GLYCOSAMINOGLYCAN_BIOSYNTHESIS_KERATAN_SULFATE Correlation	KEGG_ETHER_LIPID_METABOLISM Dependency	0.177542	0.40711	1.36	0.134	2254	0.298	0.35489	1.17	0.263	6189	0.529
RPMI	KEGG_GLYCOSAMINOGLYCAN_BIOSYNTHESIS_KERATAN_SULFATE Correlation	KEGG_FATTY_ACID_METABOLISM Dependency	0.750271	0.19549	0.637	0.923	2651	1	-0.25736	-0.852	0.632	12561	1
RPMI	KEGG_GLYCOSAMINOGLYCAN_BIOSYNTHESIS_KERATAN_SULFATE Correlation	KEGG_FOLATE_BIOSYNTHESIS Dependency	0.385276	-0.31244	-1.08	0.325	12776	0.545	0.30221	0.978	0.473	3524	0.977
RPMI	KEGG_GLYCOSAMINOGLYCAN_BIOSYNTHESIS_KERATAN_SULFATE Correlation	KEGG_FRUCTOSE_AND_MANNOSE_METABOLISM Dependency	0.423061	-0.27075	-0.932	0.505	15096	0.862	-0.32315	-1.06	0.364	13731	0.65
RPMI	KEGG_GLYCOSAMINOGLYCAN_BIOSYNTHESIS_KERATAN_SULFATE Correlation	KEGG_GALACTOSE_METABOLISM Dependency	0.488061	0.31758	1.03	0.39	2191	0.966	-0.25407	-0.83	0.652	13237	1
RPMI	KEGG_GLYCOSAMINOGLYCAN_BIOSYNTHESIS_KERATAN_SULFATE Correlation	KEGG_GLUTATHIONE_METABOLISM Dependency	0.0785348	0.3969	1.35	0.114	2194	0.31	0.48757	1.58	0.0599	1857	0.116
RPMI	KEGG_GLYCOSAMINOGLYCAN_BIOSYNTHESIS_KERATAN_SULFATE Correlation	KEGG_GLYCEROLIPID_METABOLISM Dependency	0.58325	-0.25522	-0.871	0.617	13356	1	-0.28181	-0.922	0.553	11080	0.976
RPMI	KEGG_GLYCOSAMINOGLYCAN_BIOSYNTHESIS_KERATAN_SULFATE Correlation	KEGG_GLYCEROPHOSPHOLIPID_METABOLISM Dependency	0.703099	0.23251	0.753	0.78	2953	1	0.25942	0.837	0.64	3731	1
RPMI	KEGG_GLYCOSAMINOGLYCAN_BIOSYNTHESIS_KERATAN_SULFATE Correlation	KEGG_GLYCINE_SERINE_AND_THREONINE_METABOLISM Dependency	0.0254316	0.38051	1.26	0.177	1709	0.438	-0.59575	-1.93	0.0137	13736	0.0247
RPMI	KEGG_GLYCOSAMINOGLYCAN_BIOSYNTHESIS_KERATAN_SULFATE Correlation	KEGG_GLYCOLYSIS_GLUCONEOGENESIS Dependency	0.600195	-0.26011	-0.867	0.623	14159	1	0.27076	0.875	0.579	5024	1
RPMI	KEGG_GLYCOSAMINOGLYCAN_BIOSYNTHESIS_KERATAN_SULFATE Correlation	KEGG_GLYCOSAMINOGLYCAN_BIOSYNTHESIS_CHONDROITIN_SULFATE Dependency	0.0754029	0.48635	1.63	0.0395	2904	0.0969	0.2273	0.731	0.828	3987	1
RPMI	KEGG_GLYCOSAMINOGLYCAN_BIOSYNTHESIS_KERATAN_SULFATE Correlation	KEGG_GLYCOSAMINOGLYCAN_BIOSYNTHESIS_HEPARAN_SULFATE Dependency	0.28727	0.35696	1.19	0.236	2928	0.568	-0.3342	-1.05	0.367	11926	0.67
RPMI	KEGG_GLYCOSAMINOGLYCAN_BIOSYNTHESIS_KERATAN_SULFATE Correlation	KEGG_GLYCOSAMINOGLYCAN_BIOSYNTHESIS_KERATAN_SULFATE Dependency	0.568559	0.23082	0.75	0.784	2820	1	-0.30616	-0.978	0.446	12859	0.837
RPMI	KEGG_GLYCOSAMINOGLYCAN_BIOSYNTHESIS_KERATAN_SULFATE Correlation	KEGG_GLYCOSAMINOGLYCAN_DEGRADATION Dependency	0.274829	-0.2955	-0.996	0.421	13530	0.713	-0.38434	-1.23	0.204	14280	0.371
RPMI	KEGG_GLYCOSAMINOGLYCAN_BIOSYNTHESIS_KERATAN_SULFATE Correlation	KEGG_GLYCOSPHINGOLIPID_BIOSYNTHESIS_GANGLIO_SERIES Dependency	0.124662	0.31914	1.04	0.379	312	0.935	-0.45606	-1.5	0.0746	14224	0.136
RPMI	KEGG_GLYCOSAMINOGLYCAN_BIOSYNTHESIS_KERATAN_SULFATE Correlation	KEGG_GLYCOSPHINGOLIPID_BIOSYNTHESIS_GLOBO_SERIES Dependency	0.545327	-0.21921	-0.736	0.822	14162	1	-0.30915	-1.02	0.408	12212	0.737
RPMI	KEGG_GLYCOSAMINOGLYCAN_BIOSYNTHESIS_KERATAN_SULFATE Correlation	KEGG_GLYCOSPHINGOLIPID_BIOSYNTHESIS_LACTO_AND_NEOLACTO_SERIES Dependency	0.298214	0.3127	1.02	0.411	1528	0.995	0.37768	1.2	0.234	2667	0.478
RPMI	KEGG_GLYCOSAMINOGLYCAN_BIOSYNTHESIS_KERATAN_SULFATE Correlation	KEGG_GLYCOSYLPHOSPHATIDYLINOSITOL_GPI_ANCHOR_BIOSYNTHESIS Dependency	0.0613762	0.48146	1.6	0.0374	3047	0.11	0.39427	1.28	0.171	5365	0.364
RPMI	KEGG_GLYCOSAMINOGLYCAN_BIOSYNTHESIS_KERATAN_SULFATE Correlation	KEGG_GLYOXYLATE_AND_DICARBOXYLATE_METABOLISM Dependency	0.433374	-0.21609	-0.748	0.824	13722	1	-0.34372	-1.11	0.294	13723	0.555
RPMI	KEGG_GLYCOSAMINOGLYCAN_BIOSYNTHESIS_KERATAN_SULFATE Correlation	KEGG_HISTIDINE_METABOLISM Dependency	0.40661	-0.17451	-0.586	0.959	14226	1	0.36261	1.16	0.258	3795	0.547
RPMI	KEGG_GLYCOSAMINOGLYCAN_BIOSYNTHESIS_KERATAN_SULFATE Correlation	KEGG_INOSITOL_PHOSPHATE_METABOLISM Dependency	0.607476	-0.17486	-0.593	0.971	13261	1	0.31164	0.996	0.442	2717	0.924
RPMI	KEGG_GLYCOSAMINOGLYCAN_BIOSYNTHESIS_KERATAN_SULFATE Correlation	KEGG_LINOLEIC_ACID_METABOLISM Dependency	0.288989	0.24754	0.804	0.673	2586	1	0.38986	1.25	0.184	1753	0.403
RPMI	KEGG_GLYCOSAMINOGLYCAN_BIOSYNTHESIS_KERATAN_SULFATE Correlation	KEGG_LYSINE_DEGRADATION Dependency	0.760984	-0.21994	-0.759	0.812	14373	1	-0.24197	-0.792	0.716	12691	1
RPMI	KEGG_GLYCOSAMINOGLYCAN_BIOSYNTHESIS_KERATAN_SULFATE Correlation	KEGG_Methionine_degradation_hsa_M00035 Dependency	0.00712014	-0.58695	-1.96	0.00855	13859	0.0164	-0.61012	-2.01	0.0061	16913	0.0116
RPMI	KEGG_GLYCOSAMINOGLYCAN_BIOSYNTHESIS_KERATAN_SULFATE Correlation	KEGG_Methionine_salvage_pathway_hsa_M00034 Dependency	0.0775019	-0.24499	-0.84	0.678	13859	1	0.45658	1.53	0.0411	5486	0.127
RPMI	KEGG_GLYCOSAMINOGLYCAN_BIOSYNTHESIS_KERATAN_SULFATE Correlation	KEGG_N_GLYCAN_BIOSYNTHESIS Dependency	0.0341394	0.52206	1.73	0.0232	3115	0.0615	0.48235	1.53	0.0646	2209	0.14
RPMI	KEGG_GLYCOSAMINOGLYCAN_BIOSYNTHESIS_KERATAN_SULFATE Correlation	KEGG_NICOTINATE_AND_NICOTINAMIDE_METABOLISM Dependency	0.686731	-0.2089	-0.712	0.848	15091	1	0.28069	0.898	0.577	1171	1
RPMI	KEGG_GLYCOSAMINOGLYCAN_BIOSYNTHESIS_KERATAN_SULFATE Correlation	KEGG_NITROGEN_METABOLISM Dependency	0.35147	0.21591	0.717	0.858	5343	1	-0.36537	-1.21	0.221	13859	0.399
RPMI	KEGG_GLYCOSAMINOGLYCAN_BIOSYNTHESIS_KERATAN_SULFATE Correlation	KEGG_O_GLYCAN_BIOSYNTHESIS Dependency	0.657129	0.21551	0.714	0.832	301	1	0.28834	0.917	0.543	2829	1
RPMI	KEGG_GLYCOSAMINOGLYCAN_BIOSYNTHESIS_KERATAN_SULFATE Correlation	KEGG_ONE_CARBON_POOL_BY_FOLATE Dependency	0.250997	-0.39259	-1.31	0.167	13817	0.241	0.29571	0.934	0.505	1459	1
RPMI	KEGG_GLYCOSAMINOGLYCAN_BIOSYNTHESIS_KERATAN_SULFATE Correlation	KEGG_OTHER_GLYCAN_DEGRADATION Dependency	0.159704	-0.24522	-0.838	0.657	13768	1	-0.42594	-1.42	0.0909	14336	0.186
RPMI	KEGG_GLYCOSAMINOGLYCAN_BIOSYNTHESIS_KERATAN_SULFATE Correlation	KEGG_OXIDATIVE_PHOSPHORYLATION Dependency	0.0844755	-0.46602	-1.59	0.0628	12907	0.0828	-0.40714	-1.32	0.129	12934	0.271
RPMI	KEGG_GLYCOSAMINOGLYCAN_BIOSYNTHESIS_KERATAN_SULFATE Correlation	KEGG_PANTOTHENATE_AND_COA_BIOSYNTHESIS Dependency	0.155553	0.36307	1.19	0.232	1683	0.568	0.41773	1.37	0.117	3031	0.256
RPMI	KEGG_GLYCOSAMINOGLYCAN_BIOSYNTHESIS_KERATAN_SULFATE Correlation	KEGG_PENTOSE_AND_GLUCURONATE_INTERCONVERSIONS Dependency	0.0926387	-0.45874	-1.6	0.052	14230	0.0793	-0.30138	-0.983	0.424	12003	0.824
RPMI	KEGG_GLYCOSAMINOGLYCAN_BIOSYNTHESIS_KERATAN_SULFATE Correlation	KEGG_PENTOSE_PHOSPHATE_PATHWAY Dependency	0.165611	-0.40479	-1.35	0.111	13857	0.207	0.3396	1.08	0.326	3489	0.709
RPMI	KEGG_GLYCOSAMINOGLYCAN_BIOSYNTHESIS_KERATAN_SULFATE Correlation	KEGG_PHENYLALANINE_METABOLISM Dependency	0.51813	0.22523	0.74	0.805	7106	1	0.31963	1.02	0.382	1335	0.86
RPMI	KEGG_GLYCOSAMINOGLYCAN_BIOSYNTHESIS_KERATAN_SULFATE Correlation	KEGG_PORPHYRIN_AND_CHLOROPHYLL_METABOLISM Dependency	0.0992696	-0.4101	-1.43	0.103	12317	0.152	-0.43884	-1.44	0.0958	12397	0.172
RPMI	KEGG_GLYCOSAMINOGLYCAN_BIOSYNTHESIS_KERATAN_SULFATE Correlation	KEGG_PRIMARY_BILE_ACID_BIOSYNTHESIS Dependency	0.60332	-0.28463	-0.953	0.451	12673	0.812	0.20653	0.645	0.911	4715	1
RPMI	KEGG_GLYCOSAMINOGLYCAN_BIOSYNTHESIS_KERATAN_SULFATE Correlation	KEGG_PROPANOATE_METABOLISM Dependency	0.817485	-0.21898	-0.748	0.821	13020	1	-0.22579	-0.74	0.814	14552	1
RPMI	KEGG_GLYCOSAMINOGLYCAN_BIOSYNTHESIS_KERATAN_SULFATE Correlation	KEGG_PURINE_METABOLISM Dependency	0.806061	0.18509	0.618	0.95	5030	1	0.25398	0.818	0.7	3673	1
RPMI	KEGG_GLYCOSAMINOGLYCAN_BIOSYNTHESIS_KERATAN_SULFATE Correlation	KEGG_PYRIMIDINE_METABOLISM Dependency	0.64466	-0.1967	-0.675	0.888	14474	1	0.29561	0.937	0.506	2965	1
RPMI	KEGG_GLYCOSAMINOGLYCAN_BIOSYNTHESIS_KERATAN_SULFATE Correlation	KEGG_PYRUVATE_METABOLISM Dependency	0.370606	-0.25274	-0.856	0.633	13722	1	-0.3567	-1.16	0.262	11216	0.475
RPMI	KEGG_GLYCOSAMINOGLYCAN_BIOSYNTHESIS_KERATAN_SULFATE Correlation	KEGG_RETINOL_METABOLISM Dependency	0.4919	-0.27878	-0.958	0.485	13076	0.799	-0.27373	-0.913	0.499	12397	1
RPMI	KEGG_GLYCOSAMINOGLYCAN_BIOSYNTHESIS_KERATAN_SULFATE Correlation	KEGG_RIBOFLAVIN_METABOLISM Dependency	0.0946706	0.41191	1.34	0.132	1886	0.324	-0.45081	-1.49	0.0738	13396	0.141
RPMI	KEGG_GLYCOSAMINOGLYCAN_BIOSYNTHESIS_KERATAN_SULFATE Correlation	KEGG_SELENOAMINO_ACID_METABOLISM Dependency	0.640994	0.26763	0.889	0.6	2661	1	0.25091	0.81	0.688	3795	1
RPMI	KEGG_GLYCOSAMINOGLYCAN_BIOSYNTHESIS_KERATAN_SULFATE Correlation	KEGG_SPHINGOLIPID_METABOLISM Dependency	0.316404	-0.26733	-0.938	0.502	13870	0.848	-0.365	-1.17	0.231	12558	0.457
RPMI	KEGG_GLYCOSAMINOGLYCAN_BIOSYNTHESIS_KERATAN_SULFATE Correlation	KEGG_STARCH_AND_SUCROSE_METABOLISM Dependency	0.400794	-0.33234	-1.16	0.251	14230	0.413	-0.16283	-0.519	0.994	12901	1
RPMI	KEGG_GLYCOSAMINOGLYCAN_BIOSYNTHESIS_KERATAN_SULFATE Correlation	KEGG_STEROID_BIOSYNTHESIS Dependency	0.00936645	-0.56291	-1.96	0.00474	12847	0.0164	-0.31006	-1.03	0.391	15989	0.713
RPMI	KEGG_GLYCOSAMINOGLYCAN_BIOSYNTHESIS_KERATAN_SULFATE Correlation	KEGG_STEROID_HORMONE_BIOSYNTHESIS Dependency	0.238948	-0.35831	-1.22	0.196	14230	0.33	-0.33134	-1.09	0.306	10041	0.591
RPMI	KEGG_GLYCOSAMINOGLYCAN_BIOSYNTHESIS_KERATAN_SULFATE Correlation	KEGG_SULFUR_METABOLISM Dependency	0.329973	-0.31643	-1.07	0.309	14733	0.561	-0.3168	-1.06	0.354	15251	0.65
RPMI	KEGG_GLYCOSAMINOGLYCAN_BIOSYNTHESIS_KERATAN_SULFATE Correlation	KEGG_TAURINE_AND_HYPOTAURINE_METABOLISM Dependency	0.126677	-0.40166	-1.38	0.104	12969	0.183	0.40406	1.3	0.162	2611	0.336
RPMI	KEGG_GLYCOSAMINOGLYCAN_BIOSYNTHESIS_KERATAN_SULFATE Correlation	KEGG_TERPENOID_BACKBONE_BIOSYNTHESIS Dependency	0.0226472	-0.58665	-1.98	0.0117	13757	0.015	-0.3273	-1.06	0.352	12691	0.65
RPMI	KEGG_GLYCOSAMINOGLYCAN_BIOSYNTHESIS_KERATAN_SULFATE Correlation	KEGG_TRYPTOPHAN_METABOLISM Dependency	0.823279	-0.2256	-0.752	0.81	13757	1	-0.22037	-0.715	0.837	12618	1
RPMI	KEGG_GLYCOSAMINOGLYCAN_BIOSYNTHESIS_KERATAN_SULFATE Correlation	KEGG_TYROSINE_METABOLISM Dependency	0.657236	0.23183	0.76	0.776	4459	1	0.27551	0.89	0.57	1557	1
RPMI	KEGG_GLYCOSAMINOGLYCAN_BIOSYNTHESIS_KERATAN_SULFATE Correlation	KEGG_VALINE_LEUCINE_AND_ISOLEUCINE_BIOSYNTHESIS Dependency	0.104622	-0.40541	-1.41	0.0974	17028	0.164	-0.43654	-1.43	0.113	13871	0.18
RPMI	KEGG_GLYCOSAMINOGLYCAN_BIOSYNTHESIS_KERATAN_SULFATE Correlation	KEGG_VALINE_LEUCINE_AND_ISOLEUCINE_DEGRADATION Dependency	0.837271	0.20181	0.668	0.897	4380	1	0.23369	0.75	0.785	5481	1
RPMI	KEGG_GLYCOSAMINOGLYCAN_DEGRADATION Correlation	Core_Glycolysis Dependency	0.562733	0.2169	0.759	0.814	2990	1	0.29613	0.991	0.43	3747	0.895
RPMI	KEGG_GLYCOSAMINOGLYCAN_DEGRADATION Correlation	KEGG_ALANINE_ASPARTATE_AND_GLUTAMATE_METABOLISM Dependency	0.270878	-0.32139	-1.07	0.366	15180	0.668	-0.38657	-1.22	0.215	10315	0.401
RPMI	KEGG_GLYCOSAMINOGLYCAN_DEGRADATION Correlation	KEGG_ALPHA_LINOLENIC_ACID_METABOLISM Dependency	0.830114	0.2014	0.676	0.895	1320	1	-0.23902	-0.755	0.774	12379	1
RPMI	KEGG_GLYCOSAMINOGLYCAN_DEGRADATION Correlation	KEGG_AMINO_SUGAR_AND_NUCLEOTIDE_SUGAR_METABOLISM Dependency	0.748233	0.25092	0.868	0.609	3031	1	0.17154	0.563	0.97	4120	1
RPMI	KEGG_GLYCOSAMINOGLYCAN_DEGRADATION Correlation	KEGG_AMINOACYL_TRNA_BIOSYNTHESIS Dependency	0.00591164	0.51326	1.71	0.0291	4731	0.0654	-0.67404	-2.15	0.00329	15057	0.00795
RPMI	KEGG_GLYCOSAMINOGLYCAN_DEGRADATION Correlation	KEGG_ARACHIDONIC_ACID_METABOLISM Dependency	0.568093	0.22848	0.782	0.74	2397	1	0.29527	0.958	0.461	3148	0.985
RPMI	KEGG_GLYCOSAMINOGLYCAN_DEGRADATION Correlation	KEGG_ARGININE_AND_PROLINE_METABOLISM Dependency	0.50426	-0.30827	-1.04	0.388	15190	0.735	0.24624	0.805	0.72	2710	1
RPMI	KEGG_GLYCOSAMINOGLYCAN_DEGRADATION Correlation	KEGG_ASCORBATE_AND_ALDARATE_METABOLISM Dependency	0.619407	-0.24998	-0.825	0.696	14484	1	-0.2878	-0.905	0.558	13111	1
RPMI	KEGG_GLYCOSAMINOGLYCAN_DEGRADATION Correlation	KEGG_Aspartate_metabolism Dependency	0.0451951	-0.50305	-1.67	0.0236	16616	0.0636	-0.28917	-0.925	0.532	14865	0.9
RPMI	KEGG_GLYCOSAMINOGLYCAN_DEGRADATION Correlation	KEGG_BETA_ALANINE_METABOLISM Dependency	0.413659	0.28411	0.956	0.469	1572	0.987	0.31795	1.02	0.37	2495	0.82
RPMI	KEGG_GLYCOSAMINOGLYCAN_DEGRADATION Correlation	KEGG_BIOSYNTHESIS_OF_UNSATURATED_FATTY_ACIDS Dependency	0.469947	-0.29311	-0.961	0.475	15352	0.928	0.28781	0.967	0.465	3363	0.96
RPMI	KEGG_GLYCOSAMINOGLYCAN_DEGRADATION Correlation	KEGG_BUTANOATE_METABOLISM Dependency	0.658299	0.24147	0.814	0.67	1190	1	0.2616	0.859	0.647	3514	1
RPMI	KEGG_GLYCOSAMINOGLYCAN_DEGRADATION Correlation	KEGG_CITRATE_CYCLE_TCA_CYCLE Dependency	0.0207348	-0.54039	-1.77	0.0193	12284	0.0404	-0.57008	-1.8	0.0224	12555	0.0365
RPMI	KEGG_GLYCOSAMINOGLYCAN_DEGRADATION Correlation	KEGG_CYSTEINE_AND_METHIONINE_METABOLISM Dependency	0.303662	0.36672	1.24	0.22	4862	0.388	-0.30382	-0.935	0.49	11201	0.984
RPMI	KEGG_GLYCOSAMINOGLYCAN_DEGRADATION Correlation	KEGG_DRUG_METABOLISM_CYTOCHROME_P450 Dependency	0.640471	-0.28031	-0.937	0.523	14050	0.995	-0.22596	-0.72	0.826	11830	1
RPMI	KEGG_GLYCOSAMINOGLYCAN_DEGRADATION Correlation	KEGG_ETHER_LIPID_METABOLISM Dependency	0.394484	0.29271	1	0.397	4552	0.867	-0.31753	-1.01	0.392	12379	0.797
RPMI	KEGG_GLYCOSAMINOGLYCAN_DEGRADATION Correlation	KEGG_FATTY_ACID_METABOLISM Dependency	0.441938	0.27424	0.917	0.528	1013	1	-0.32808	-1.02	0.38	12610	0.772
RPMI	KEGG_GLYCOSAMINOGLYCAN_DEGRADATION Correlation	KEGG_FOLATE_BIOSYNTHESIS Dependency	0.0979377	-0.46393	-1.52	0.0558	14822	0.125	-0.31452	-1.01	0.4	15110	0.797
RPMI	KEGG_GLYCOSAMINOGLYCAN_DEGRADATION Correlation	KEGG_FRUCTOSE_AND_MANNOSE_METABOLISM Dependency	0.693966	-0.19523	-0.637	0.923	14878	1	0.27294	0.902	0.556	3747	1
RPMI	KEGG_GLYCOSAMINOGLYCAN_DEGRADATION Correlation	KEGG_GALACTOSE_METABOLISM Dependency	0.713143	-0.22016	-0.73	0.832	14056	1	-0.2659	-0.848	0.624	12872	1
RPMI	KEGG_GLYCOSAMINOGLYCAN_DEGRADATION Correlation	KEGG_GLUTATHIONE_METABOLISM Dependency	0.787954	-0.23056	-0.776	0.782	13505	1	0.22871	0.74	0.794	2427	1
RPMI	KEGG_GLYCOSAMINOGLYCAN_DEGRADATION Correlation	KEGG_GLYCEROLIPID_METABOLISM Dependency	0.662657	-0.25918	-0.871	0.622	14992	1	-0.25345	-0.791	0.709	14777	1
RPMI	KEGG_GLYCOSAMINOGLYCAN_DEGRADATION Correlation	KEGG_GLYCEROPHOSPHOLIPID_METABOLISM Dependency	0.873808	0.17861	0.597	0.967	4808	1	-0.23957	-0.753	0.797	14777	1
RPMI	KEGG_GLYCOSAMINOGLYCAN_DEGRADATION Correlation	KEGG_GLYCINE_SERINE_AND_THREONINE_METABOLISM Dependency	0.117084	-0.43126	-1.42	0.093	14904	0.186	-0.40852	-1.29	0.158	11628	0.309
RPMI	KEGG_GLYCOSAMINOGLYCAN_DEGRADATION Correlation	KEGG_GLYCOLYSIS_GLUCONEOGENESIS Dependency	0.415825	0.21566	0.73	0.816	3196	1	0.34924	1.13	0.279	3747	0.578
RPMI	KEGG_GLYCOSAMINOGLYCAN_DEGRADATION Correlation	KEGG_GLYCOSAMINOGLYCAN_BIOSYNTHESIS_CHONDROITIN_SULFATE Dependency	0.531544	0.27474	0.961	0.492	480	0.973	0.2609	0.866	0.578	3432	1
RPMI	KEGG_GLYCOSAMINOGLYCAN_DEGRADATION Correlation	KEGG_GLYCOSAMINOGLYCAN_BIOSYNTHESIS_HEPARAN_SULFATE Dependency	0.152872	0.39534	1.33	0.118	4545	0.279	0.36098	1.19	0.217	4631	0.471
RPMI	KEGG_GLYCOSAMINOGLYCAN_DEGRADATION Correlation	KEGG_GLYCOSAMINOGLYCAN_BIOSYNTHESIS_KERATAN_SULFATE Dependency	0.12021	-0.31138	-1.05	0.369	13304	0.713	-0.49372	-1.55	0.0718	11356	0.111
RPMI	KEGG_GLYCOSAMINOGLYCAN_DEGRADATION Correlation	KEGG_GLYCOSAMINOGLYCAN_DEGRADATION Dependency	0.601071	0.27383	0.937	0.495	2038	1	0.23102	0.759	0.765	4989	1
RPMI	KEGG_GLYCOSAMINOGLYCAN_DEGRADATION Correlation	KEGG_GLYCOSPHINGOLIPID_BIOSYNTHESIS_GANGLIO_SERIES Dependency	0.435195	-0.31311	-1.03	0.396	14221	0.758	-0.30377	-0.95	0.483	14793	0.948
RPMI	KEGG_GLYCOSAMINOGLYCAN_DEGRADATION Correlation	KEGG_GLYCOSPHINGOLIPID_BIOSYNTHESIS_GLOBO_SERIES Dependency	0.199111	-0.35799	-1.17	0.251	14788	0.48	-0.40049	-1.27	0.165	11513	0.333
RPMI	KEGG_GLYCOSAMINOGLYCAN_DEGRADATION Correlation	KEGG_GLYCOSPHINGOLIPID_BIOSYNTHESIS_LACTO_AND_NEOLACTO_SERIES Dependency	0.32322	-0.36396	-1.2	0.231	12353	0.433	-0.29982	-0.944	0.538	10979	0.963
RPMI	KEGG_GLYCOSAMINOGLYCAN_DEGRADATION Correlation	KEGG_GLYCOSYLPHOSPHATIDYLINOSITOL_GPI_ANCHOR_BIOSYNTHESIS Dependency	0.172687	0.25598	0.872	0.595	4367	1	0.41289	1.39	0.101	2939	0.232
RPMI	KEGG_GLYCOSAMINOGLYCAN_DEGRADATION Correlation	KEGG_GLYOXYLATE_AND_DICARBOXYLATE_METABOLISM Dependency	0.0284748	-0.54257	-1.81	0.0156	15260	0.033	-0.41878	-1.3	0.163	13373	0.298
RPMI	KEGG_GLYCOSAMINOGLYCAN_DEGRADATION Correlation	KEGG_HISTIDINE_METABOLISM Dependency	0.856191	-0.22496	-0.731	0.824	14274	1	0.20127	0.665	0.891	4118	1
RPMI	KEGG_GLYCOSAMINOGLYCAN_DEGRADATION Correlation	KEGG_INOSITOL_PHOSPHATE_METABOLISM Dependency	0.5379	-0.26056	-0.851	0.62	15575	1	0.28502	0.943	0.475	823	1
RPMI	KEGG_GLYCOSAMINOGLYCAN_DEGRADATION Correlation	KEGG_LINOLEIC_ACID_METABOLISM Dependency	0.396529	0.26896	0.917	0.535	1933	1	0.32599	1.1	0.315	3088	0.636
RPMI	KEGG_GLYCOSAMINOGLYCAN_DEGRADATION Correlation	KEGG_LYSINE_DEGRADATION Dependency	0.514418	0.27006	0.919	0.521	4890	1	-0.30347	-0.949	0.508	11729	0.95
RPMI	KEGG_GLYCOSAMINOGLYCAN_DEGRADATION Correlation	KEGG_Methionine_degradation_hsa_M00035 Dependency	0.500246	0.27994	0.971	0.456	2272	0.946	-0.27645	-0.905	0.554	16441	0.918
RPMI	KEGG_GLYCOSAMINOGLYCAN_DEGRADATION Correlation	KEGG_Methionine_salvage_pathway_hsa_M00034 Dependency	0.356576	0.26674	0.905	0.558	4862	1	0.32688	1.14	0.262	5706	0.643
RPMI	KEGG_GLYCOSAMINOGLYCAN_DEGRADATION Correlation	KEGG_N_GLYCAN_BIOSYNTHESIS Dependency	0.0390266	0.39659	1.35	0.139	3944	0.26	0.51942	1.73	0.0227	2827	0.0637
RPMI	KEGG_GLYCOSAMINOGLYCAN_DEGRADATION Correlation	KEGG_NICOTINATE_AND_NICOTINAMIDE_METABOLISM Dependency	0.694706	0.24499	0.826	0.672	4442	1	-0.25476	-0.801	0.719	10257	1
RPMI	KEGG_GLYCOSAMINOGLYCAN_DEGRADATION Correlation	KEGG_NITROGEN_METABOLISM Dependency	0.481004	-0.26405	-0.888	0.59	15142	1	-0.32635	-1.03	0.406	10316	0.749
RPMI	KEGG_GLYCOSAMINOGLYCAN_DEGRADATION Correlation	KEGG_O_GLYCAN_BIOSYNTHESIS Dependency	0.0586085	0.54631	1.82	0.0302	4104	0.0407	0.16257	0.528	0.988	3861	1
RPMI	KEGG_GLYCOSAMINOGLYCAN_DEGRADATION Correlation	KEGG_ONE_CARBON_POOL_BY_FOLATE Dependency	0.119902	-0.40923	-1.34	0.138	14477	0.255	-0.45302	-1.42	0.106	15100	0.189
RPMI	KEGG_GLYCOSAMINOGLYCAN_DEGRADATION Correlation	KEGG_OTHER_GLYCAN_DEGRADATION Dependency	0.0861504	0.4419	1.47	0.0708	1923	0.164	0.40822	1.33	0.11	1932	0.287
RPMI	KEGG_GLYCOSAMINOGLYCAN_DEGRADATION Correlation	KEGG_OXIDATIVE_PHOSPHORYLATION Dependency	0.0422586	-0.44725	-1.48	0.0801	12567	0.147	-0.53137	-1.69	0.0287	13060	0.0586
RPMI	KEGG_GLYCOSAMINOGLYCAN_DEGRADATION Correlation	KEGG_PANTOTHENATE_AND_COA_BIOSYNTHESIS Dependency	0.787839	-0.16983	-0.558	0.986	3020	1	0.24874	0.825	0.656	122	1
RPMI	KEGG_GLYCOSAMINOGLYCAN_DEGRADATION Correlation	KEGG_PENTOSE_AND_GLUCURONATE_INTERCONVERSIONS Dependency	0.185639	-0.34922	-1.14	0.268	15225	0.532	-0.41152	-1.31	0.142	13111	0.289
RPMI	KEGG_GLYCOSAMINOGLYCAN_DEGRADATION Correlation	KEGG_PENTOSE_PHOSPHATE_PATHWAY Dependency	0.162271	-0.42659	-1.45	0.0888	14056	0.167	-0.19311	-0.602	0.94	13046	1
RPMI	KEGG_GLYCOSAMINOGLYCAN_DEGRADATION Correlation	KEGG_PHENYLALANINE_METABOLISM Dependency	0.0553223	-0.44166	-1.45	0.0882	11531	0.167	0.50066	1.64	0.0403	2146	0.0904
RPMI	KEGG_GLYCOSAMINOGLYCAN_DEGRADATION Correlation	KEGG_PORPHYRIN_AND_CHLOROPHYLL_METABOLISM Dependency	0.180183	-0.33533	-1.1	0.31	13548	0.608	-0.43365	-1.37	0.127	13111	0.231
RPMI	KEGG_GLYCOSAMINOGLYCAN_DEGRADATION Correlation	KEGG_PRIMARY_BILE_ACID_BIOSYNTHESIS Dependency	0.216577	0.34314	1.17	0.239	4234	0.497	0.37721	1.22	0.198	4961	0.427
RPMI	KEGG_GLYCOSAMINOGLYCAN_DEGRADATION Correlation	KEGG_PROPANOATE_METABOLISM Dependency	0.0657853	0.47409	1.6	0.0345	3381	0.0977	0.2431	0.8	0.706	3985	1
RPMI	KEGG_GLYCOSAMINOGLYCAN_DEGRADATION Correlation	KEGG_PURINE_METABOLISM Dependency	0.653999	0.16776	0.581	0.983	1808	1	-0.29832	-0.952	0.49	14102	0.943
RPMI	KEGG_GLYCOSAMINOGLYCAN_DEGRADATION Correlation	KEGG_PYRIMIDINE_METABOLISM Dependency	0.501968	-0.29979	-0.977	0.472	13664	0.887	-0.29472	-0.924	0.536	13487	1
RPMI	KEGG_GLYCOSAMINOGLYCAN_DEGRADATION Correlation	KEGG_PYRUVATE_METABOLISM Dependency	0.383239	0.23385	0.815	0.692	3381	1	-0.37458	-1.16	0.265	11733	0.493
RPMI	KEGG_GLYCOSAMINOGLYCAN_DEGRADATION Correlation	KEGG_RETINOL_METABOLISM Dependency	0.836739	-0.23986	-0.789	0.752	14442	1	0.18507	0.612	0.943	2681	1
RPMI	KEGG_GLYCOSAMINOGLYCAN_DEGRADATION Correlation	KEGG_RIBOFLAVIN_METABOLISM Dependency	0.684783	0.27233	0.93	0.528	2726	1	0.17386	0.575	0.974	3296	1
RPMI	KEGG_GLYCOSAMINOGLYCAN_DEGRADATION Correlation	KEGG_SELENOAMINO_ACID_METABOLISM Dependency	0.428389	0.28064	0.954	0.496	5959	0.992	0.31688	1.03	0.377	2982	0.795
RPMI	KEGG_GLYCOSAMINOGLYCAN_DEGRADATION Correlation	KEGG_SPHINGOLIPID_METABOLISM Dependency	0.526909	0.26254	0.899	0.552	3590	1	0.28427	0.938	0.504	1853	1
RPMI	KEGG_GLYCOSAMINOGLYCAN_DEGRADATION Correlation	KEGG_STARCH_AND_SUCROSE_METABOLISM Dependency	0.852677	-0.21267	-0.694	0.88	11654	1	-0.2243	-0.727	0.827	13111	1
RPMI	KEGG_GLYCOSAMINOGLYCAN_DEGRADATION Correlation	KEGG_STEROID_BIOSYNTHESIS Dependency	0.00661407	-0.64469	-2.17	0.00337	13401	0.00398	-0.40124	-1.27	0.177	12346	0.333
RPMI	KEGG_GLYCOSAMINOGLYCAN_DEGRADATION Correlation	KEGG_STEROID_HORMONE_BIOSYNTHESIS Dependency	0.922057	-0.18381	-0.613	0.96	14484	1	-0.21191	-0.668	0.887	12421	1
RPMI	KEGG_GLYCOSAMINOGLYCAN_DEGRADATION Correlation	KEGG_SULFUR_METABOLISM Dependency	0.226901	0.397	1.32	0.157	6151	0.291	0.29661	0.985	0.409	2382	0.912
RPMI	KEGG_GLYCOSAMINOGLYCAN_DEGRADATION Correlation	KEGG_TAURINE_AND_HYPOTAURINE_METABOLISM Dependency	0.273136	-0.35743	-1.18	0.246	12237	0.463	0.32722	1.1	0.307	2340	0.636
RPMI	KEGG_GLYCOSAMINOGLYCAN_DEGRADATION Correlation	KEGG_TERPENOID_BACKBONE_BIOSYNTHESIS Dependency	0.287436	-0.38102	-1.25	0.19	15360	0.36	-0.27677	-0.871	0.59	10102	1
RPMI	KEGG_GLYCOSAMINOGLYCAN_DEGRADATION Correlation	KEGG_TRYPTOPHAN_METABOLISM Dependency	0.705591	0.24661	0.843	0.689	3271	1	0.24251	0.79	0.723	1982	1
RPMI	KEGG_GLYCOSAMINOGLYCAN_DEGRADATION Correlation	KEGG_TYROSINE_METABOLISM Dependency	0.47071	-0.23696	-0.785	0.775	14274	1	0.31617	1.06	0.338	2982	0.722
RPMI	KEGG_GLYCOSAMINOGLYCAN_DEGRADATION Correlation	KEGG_VALINE_LEUCINE_AND_ISOLEUCINE_BIOSYNTHESIS Dependency	0.00173933	-0.53559	-1.78	0.0258	16204	0.0389	-0.83109	-2.64	0.0009	15444	0.000325
RPMI	KEGG_GLYCOSAMINOGLYCAN_DEGRADATION Correlation	KEGG_VALINE_LEUCINE_AND_ISOLEUCINE_DEGRADATION Dependency	0.480587	0.30304	1.05	0.367	1208	0.746	-0.24876	-0.801	0.696	12257	1
RPMI	KEGG_GLYCOSPHINGOLIPID_BIOSYNTHESIS_GANGLIO_SERIES Correlation	Core_Glycolysis Dependency	0.180189	-0.19399	-0.635	0.944	16338	1	0.43473	1.43	0.0996	3911	0.18
RPMI	KEGG_GLYCOSPHINGOLIPID_BIOSYNTHESIS_GANGLIO_SERIES Correlation	KEGG_ALANINE_ASPARTATE_AND_GLUTAMATE_METABOLISM Dependency	0.130506	-0.33308	-1.09	0.318	15314	0.522	-0.44653	-1.48	0.0821	14681	0.166
RPMI	KEGG_GLYCOSPHINGOLIPID_BIOSYNTHESIS_GANGLIO_SERIES Correlation	KEGG_ALPHA_LINOLENIC_ACID_METABOLISM Dependency	0.276753	0.19067	0.643	0.916	6868	1	0.40052	1.29	0.163	3773	0.309
RPMI	KEGG_GLYCOSPHINGOLIPID_BIOSYNTHESIS_GANGLIO_SERIES Correlation	KEGG_AMINO_SUGAR_AND_NUCLEOTIDE_SUGAR_METABOLISM Dependency	0.889686	0.17092	0.573	0.978	4959	1	-0.22296	-0.724	0.816	10574	1
RPMI	KEGG_GLYCOSPHINGOLIPID_BIOSYNTHESIS_GANGLIO_SERIES Correlation	KEGG_AMINOACYL_TRNA_BIOSYNTHESIS Dependency	0.0220266	0.43233	1.44	0.0789	426	0.226	-0.61697	-2.01	0.0128	15145	0.0206
RPMI	KEGG_GLYCOSPHINGOLIPID_BIOSYNTHESIS_GANGLIO_SERIES Correlation	KEGG_ARACHIDONIC_ACID_METABOLISM Dependency	0.55747	0.29078	0.96	0.461	4501	1	0.25038	0.81	0.705	2171	1
[truncated: 7,688 more rows]
