# Supplementary material for: The landscape of metabolic pathway dependencies in cancer cell lines
Source: PLoS Comput Biol. 2021 Apr 19;17(4):e1008942. doi: 10.1371/journal.pcbi.1008942 (PMC8084347; doi:10.1371/journal.pcbi.1008942)
Supplement: S4 Table — (XLSX) [file pcbi.1008942.s012.xlsx]

## Sheet: Supp. Table 4
S4 Table. Individual Drug Response-Metabolic Pathway Expression correlations for Adherent RPMI and Adherent DMEM cell lines
Metabolic Pathway	Drug_Name	Spearman_Corr RPMI	Corr_p_val RPMI	p_adj RPMI	Spearman_Corr DMEM	Corr_p_val DMEM	p_adj DMEM	Signif.DMEM	Signif.RPMI	Signif.both	Same.sign
KEGG_ALANINE_ASPARTATE_AND_GLUTAMATE_METABOLISM	1-azakenpaullone	0.0618588	0.379437	0.9058	0.00404113	0.971076	0.995374	No	No	No	Yes
KEGG_ALANINE_ASPARTATE_AND_GLUTAMATE_METABOLISM	1-naphthyl-PP1	-0.0283289	0.695739	0.948322	-0.0637567	0.55976	0.99321	No	No	No	Yes
KEGG_ALANINE_ASPARTATE_AND_GLUTAMATE_METABOLISM	1-phenylbiguanide	-0.0288626	0.70703	0.948322	-0.00467606	0.968022	0.995374	No	No	No	Yes
KEGG_ALANINE_ASPARTATE_AND_GLUTAMATE_METABOLISM	10-deacetylbaccatin	-0.0965498	0.160292	0.82776	0.0114474	0.91619	0.99321	No	No	No	No
KEGG_ALANINE_ASPARTATE_AND_GLUTAMATE_METABOLISM	10-hydroxycamptothecin	-0.225968	0.00118816	0.215057	0.0183666	0.863579	0.99321	No	No	No	No
KEGG_ALANINE_ASPARTATE_AND_GLUTAMATE_METABOLISM	12-O-tetradecanoylphorbol-13-acetate	0.101067	0.174607	0.828837	0.251892	0.0208083	0.99321	No	No	No	Yes
KEGG_ALANINE_ASPARTATE_AND_GLUTAMATE_METABOLISM	2'-MeCCPA	-0.0596764	0.420998	0.9119	-0.0508442	0.658431	0.99321	No	No	No	Yes
KEGG_ALANINE_ASPARTATE_AND_GLUTAMATE_METABOLISM	2-methoxyestradiol	-0.0784017	0.250132	0.840638	0.0760453	0.476231	0.99321	No	No	No	No
KEGG_ALANINE_ASPARTATE_AND_GLUTAMATE_METABOLISM	2,3-DCPE	0.0577785	0.414058	0.910869	-0.168673	0.12055	0.99321	No	No	No	No
KEGG_ALANINE_ASPARTATE_AND_GLUTAMATE_METABOLISM	3'-fluorobenzylspiperone	-0.094526	0.216067	0.83561	0.0245844	0.831927	0.99321	No	No	No	No
KEGG_ALANINE_ASPARTATE_AND_GLUTAMATE_METABOLISM	3-amino-benzamide	0.0372107	0.593611	0.948322	0.00188824	0.986233	0.995862	No	No	No	Yes
KEGG_ALANINE_ASPARTATE_AND_GLUTAMATE_METABOLISM	3-deazaneplanocin-A	-0.0948367	0.169909	0.828837	0.124545	0.253232	0.99321	No	No	No	No
KEGG_ALANINE_ASPARTATE_AND_GLUTAMATE_METABOLISM	4-(4-fluorobenzoyl)-1-(4-phenylbutyl)-piperidine	-0.0793943	0.260171	0.850727	0.0567592	0.605881	0.99321	No	No	No	No
KEGG_ALANINE_ASPARTATE_AND_GLUTAMATE_METABOLISM	4-chlorophenylguanidine	0.0305165	0.675161	0.948322	-0.0476689	0.676551	0.99321	No	No	No	No
KEGG_ALANINE_ASPARTATE_AND_GLUTAMATE_METABOLISM	4-hydroxy-phenazone	-0.0298008	0.688815	0.948322	-0.00624775	0.95502	0.99321	No	No	No	Yes
KEGG_ALANINE_ASPARTATE_AND_GLUTAMATE_METABOLISM	4-iodo-6-phenylpyrimidine	0.0710951	0.33622	0.886105	0.0584979	0.601645	0.99321	No	No	No	Yes
KEGG_ALANINE_ASPARTATE_AND_GLUTAMATE_METABOLISM	4-methylgenistein	-0.0874631	0.233927	0.840638	0.0623163	0.57809	0.99321	No	No	No	No
KEGG_ALANINE_ASPARTATE_AND_GLUTAMATE_METABOLISM	4-methylhistamine	-0.0849867	0.263466	0.851561	-0.133334	0.241418	0.99321	No	No	No	Yes
KEGG_ALANINE_ASPARTATE_AND_GLUTAMATE_METABOLISM	4-pyrimidinecarbonitrile	-0.00365238	0.958754	0.992334	-0.108794	0.324572	0.99321	No	No	No	Yes
KEGG_ALANINE_ASPARTATE_AND_GLUTAMATE_METABOLISM	4E1RCat	-0.148902	0.0519303	0.669528	0.0561774	0.636878	0.99321	No	No	No	No
KEGG_ALANINE_ASPARTATE_AND_GLUTAMATE_METABOLISM	5-fluorouracil	0.0551022	0.448987	0.918268	-0.00773575	0.944665	0.99321	No	No	No	No
KEGG_ALANINE_ASPARTATE_AND_GLUTAMATE_METABOLISM	5-hydroxymethyl-tolterodine	0.00414767	0.956809	0.991654	-0.0461453	0.692231	0.99321	No	No	No	No
KEGG_ALANINE_ASPARTATE_AND_GLUTAMATE_METABOLISM	7-aminocephalosporanic-acid	0.0186699	0.806829	0.975199	-0.119418	0.328399	0.99321	No	No	No	No
KEGG_ALANINE_ASPARTATE_AND_GLUTAMATE_METABOLISM	7-hydroxystaurosporine	-0.131614	0.0807752	0.723647	-0.0717549	0.53516	0.99321	No	No	No	Yes
KEGG_ALANINE_ASPARTATE_AND_GLUTAMATE_METABOLISM	7-nitroindazole	-0.0444496	0.545802	0.943795	0.0320521	0.779158	0.99321	No	No	No	No
KEGG_ALANINE_ASPARTATE_AND_GLUTAMATE_METABOLISM	8-bromo-cGMP	0.112551	0.131419	0.807081	-0.0223964	0.849776	0.99321	No	No	No	No
KEGG_ALANINE_ASPARTATE_AND_GLUTAMATE_METABOLISM	8-hydroxy-PIPAT	-0.0290634	0.681372	0.948322	-0.109881	0.31099	0.99321	No	No	No	Yes
KEGG_ALANINE_ASPARTATE_AND_GLUTAMATE_METABOLISM	9-aminoacridine	-0.0400306	0.569719	0.948322	0.0558171	0.605487	0.99321	No	No	No	No
KEGG_ALANINE_ASPARTATE_AND_GLUTAMATE_METABOLISM	A-674563	0.0158525	0.824133	0.977661	0.092606	0.399252	0.99321	No	No	No	Yes
KEGG_ALANINE_ASPARTATE_AND_GLUTAMATE_METABOLISM	A-803467	0.139612	0.0638331	0.669528	0.00987337	0.934397	0.99321	No	No	No	Yes
KEGG_ALANINE_ASPARTATE_AND_GLUTAMATE_METABOLISM	A61603	-0.0429384	0.5491	0.945418	0.0923905	0.400355	0.99321	No	No	No	No
KEGG_ALANINE_ASPARTATE_AND_GLUTAMATE_METABOLISM	abemaciclib	0.0898531	0.18832	0.828837	-0.0998308	0.346441	0.99321	No	No	No	No
KEGG_ALANINE_ASPARTATE_AND_GLUTAMATE_METABOLISM	abiraterone	-0.0402075	0.590987	0.948322	-0.0397962	0.727678	0.99321	No	No	No	Yes
KEGG_ALANINE_ASPARTATE_AND_GLUTAMATE_METABOLISM	abiraterone-acetate	-0.0514671	0.50762	0.93271	0.139195	0.236896	0.99321	No	No	No	No
KEGG_ALANINE_ASPARTATE_AND_GLUTAMATE_METABOLISM	ABT-702	0.0528369	0.447371	0.918018	0.110401	0.303035	0.99321	No	No	No	Yes
KEGG_ALANINE_ASPARTATE_AND_GLUTAMATE_METABOLISM	ABT-737	-0.0409223	0.560176	0.948322	0.0123337	0.911338	0.99321	No	No	No	No
KEGG_ALANINE_ASPARTATE_AND_GLUTAMATE_METABOLISM	ABT-751	-0.0100193	0.886343	0.982931	0.0372875	0.728653	0.99321	No	No	No	No
KEGG_ALANINE_ASPARTATE_AND_GLUTAMATE_METABOLISM	AC-264613	-0.14156	0.0423929	0.632834	0.100178	0.358761	0.99321	No	No	No	No
KEGG_ALANINE_ASPARTATE_AND_GLUTAMATE_METABOLISM	ACDPP	0.0590884	0.43731	0.916471	0.098973	0.421977	0.99321	No	No	No	Yes
KEGG_ALANINE_ASPARTATE_AND_GLUTAMATE_METABOLISM	acesulfame-potassium	-0.0134273	0.856443	0.977661	-0.10788	0.340839	0.99321	No	No	No	Yes
KEGG_ALANINE_ASPARTATE_AND_GLUTAMATE_METABOLISM	acetazolamide	0.00765836	0.918959	0.982931	0.0113063	0.922256	0.99321	No	No	No	Yes
KEGG_ALANINE_ASPARTATE_AND_GLUTAMATE_METABOLISM	acetophenazine	-0.0473563	0.530192	0.941986	0.0480786	0.677975	0.99321	No	No	No	No
KEGG_ALANINE_ASPARTATE_AND_GLUTAMATE_METABOLISM	acetylcysteine	0.00819463	0.91161	0.982931	-0.0674793	0.567831	0.99321	No	No	No	No
KEGG_ALANINE_ASPARTATE_AND_GLUTAMATE_METABOLISM	acetylsalicylsalicylic-acid	-0.0083268	0.907313	0.982931	0.0523262	0.640586	0.99321	No	No	No	No
KEGG_ALANINE_ASPARTATE_AND_GLUTAMATE_METABOLISM	acipimox	-0.151006	0.0315101	0.592554	-0.0307729	0.783741	0.99321	No	No	No	Yes
KEGG_ALANINE_ASPARTATE_AND_GLUTAMATE_METABOLISM	acivicin	0.056369	0.456139	0.922471	-0.256618	0.033298	0.99321	No	No	No	No
KEGG_ALANINE_ASPARTATE_AND_GLUTAMATE_METABOLISM	ACY-1215	-0.0985573	0.161824	0.82776	-0.104451	0.344374	0.99321	No	No	No	Yes
KEGG_ALANINE_ASPARTATE_AND_GLUTAMATE_METABOLISM	adapalene	0.0124307	0.8562	0.977661	0.0100344	0.926505	0.99321	No	No	No	Yes
KEGG_ALANINE_ASPARTATE_AND_GLUTAMATE_METABOLISM	adaprev	-0.0425709	0.541502	0.943795	-0.0873485	0.41299	0.99321	No	No	No	Yes
KEGG_ALANINE_ASPARTATE_AND_GLUTAMATE_METABOLISM	adarotene	0.0511005	0.767248	0.966907	-0.109097	0.595753	0.99321	No	No	No	No
KEGG_ALANINE_ASPARTATE_AND_GLUTAMATE_METABOLISM	adefovir-dipivoxil	-0.0191446	0.804292	0.975199	0.147848	0.236137	0.99321	No	No	No	No
KEGG_ALANINE_ASPARTATE_AND_GLUTAMATE_METABOLISM	ADL5859	0.17411	0.0177767	0.476678	-0.0202604	0.860244	0.99321	No	No	No	No
KEGG_ALANINE_ASPARTATE_AND_GLUTAMATE_METABOLISM	AEE788	0.116601	0.102737	0.795524	0.0870133	0.431261	0.99321	No	No	No	Yes
KEGG_ALANINE_ASPARTATE_AND_GLUTAMATE_METABOLISM	AEG3482	0.0226246	0.7511	0.958894	0.11041	0.323409	0.99321	No	No	No	Yes
KEGG_ALANINE_ASPARTATE_AND_GLUTAMATE_METABOLISM	afatinib	0.0499027	0.470896	0.928966	0.0359424	0.735184	0.99321	No	No	No	Yes
KEGG_ALANINE_ASPARTATE_AND_GLUTAMATE_METABOLISM	afobazole	-0.0482284	0.49227	0.928966	0.020981	0.849753	0.99321	No	No	No	No
KEGG_ALANINE_ASPARTATE_AND_GLUTAMATE_METABOLISM	AG-14361	-0.0444423	0.5437	0.943795	0.0706379	0.547027	0.99321	No	No	No	No
KEGG_ALANINE_ASPARTATE_AND_GLUTAMATE_METABOLISM	ajmaline	0.17044	0.020367	0.506011	-0.18262	0.111908	0.99321	No	No	No	No
KEGG_ALANINE_ASPARTATE_AND_GLUTAMATE_METABOLISM	albendazole	0.0557652	0.435199	0.916471	0.167205	0.130821	0.99321	No	No	No	Yes
KEGG_ALANINE_ASPARTATE_AND_GLUTAMATE_METABOLISM	alectinib	-0.0615193	0.37738	0.9058	0.00381919	0.971994	0.995374	No	No	No	No
KEGG_ALANINE_ASPARTATE_AND_GLUTAMATE_METABOLISM	alexidine	-0.0177378	0.800224	0.975199	0.0875576	0.42	0.99321	No	No	No	No
KEGG_ALANINE_ASPARTATE_AND_GLUTAMATE_METABOLISM	alfacalcidol	0.00729521	0.918135	0.982931	0.0949919	0.384302	0.99321	No	No	No	Yes
KEGG_ALANINE_ASPARTATE_AND_GLUTAMATE_METABOLISM	alisertib	-0.0228485	0.741426	0.958566	-0.0356476	0.737277	0.99321	No	No	No	Yes
KEGG_ALANINE_ASPARTATE_AND_GLUTAMATE_METABOLISM	almorexant	-0.0438338	0.541834	0.943795	-0.095389	0.388068	0.99321	No	No	No	Yes
KEGG_ALANINE_ASPARTATE_AND_GLUTAMATE_METABOLISM	alogliptin	-0.0927433	0.236093	0.840638	0.0104819	0.93137	0.99321	No	No	No	No
KEGG_ALANINE_ASPARTATE_AND_GLUTAMATE_METABOLISM	alpelisib	0.14082	0.0419775	0.632834	0.0719452	0.507835	0.99321	No	No	No	Yes
KEGG_ALANINE_ASPARTATE_AND_GLUTAMATE_METABOLISM	altretamine	-0.0953797	0.432202	0.914182	0.157272	0.389988	0.99321	No	No	No	No
KEGG_ALANINE_ASPARTATE_AND_GLUTAMATE_METABOLISM	alvespimycin	-0.0915936	0.184002	0.828837	-0.0777634	0.471435	0.99321	No	No	No	Yes
KEGG_ALANINE_ASPARTATE_AND_GLUTAMATE_METABOLISM	alvocidib	0.0924247	0.18108	0.828837	0.0401763	0.715059	0.99321	No	No	No	Yes
KEGG_ALANINE_ASPARTATE_AND_GLUTAMATE_METABOLISM	AM-251	0.0978638	0.160659	0.82776	-0.0354098	0.74914	0.99321	No	No	No	No
KEGG_ALANINE_ASPARTATE_AND_GLUTAMATE_METABOLISM	AM-404	-0.0951282	0.322879	0.884319	-0.245109	0.113148	0.99321	No	No	No	Yes
KEGG_ALANINE_ASPARTATE_AND_GLUTAMATE_METABOLISM	AM-580	-0.0327307	0.666292	0.948322	0.11602	0.314985	0.99321	No	No	No	No
KEGG_ALANINE_ASPARTATE_AND_GLUTAMATE_METABOLISM	ambazone	0.0710569	0.33254	0.885143	0.0760136	0.486671	0.99321	No	No	No	Yes
KEGG_ALANINE_ASPARTATE_AND_GLUTAMATE_METABOLISM	amfenac	0.0229258	0.747278	0.958894	0.0148144	0.892311	0.99321	No	No	No	Yes
KEGG_ALANINE_ASPARTATE_AND_GLUTAMATE_METABOLISM	AMG-208	-0.0385691	0.598251	0.948322	-0.0793262	0.48427	0.99321	No	No	No	Yes
KEGG_ALANINE_ASPARTATE_AND_GLUTAMATE_METABOLISM	AMG-232	0.0989685	0.16538	0.82776	-0.153247	0.166616	0.99321	No	No	No	No
KEGG_ALANINE_ASPARTATE_AND_GLUTAMATE_METABOLISM	AMG458	-0.0235733	0.737873	0.958566	0.0459632	0.67802	0.99321	No	No	No	No
KEGG_ALANINE_ASPARTATE_AND_GLUTAMATE_METABOLISM	AMG900	-0.0753687	0.281617	0.860297	0.0345886	0.754772	0.99321	No	No	No	No
KEGG_ALANINE_ASPARTATE_AND_GLUTAMATE_METABOLISM	aminoglutethimide	0.105069	0.127259	0.807081	-0.0350023	0.741864	0.99321	No	No	No	No
KEGG_ALANINE_ASPARTATE_AND_GLUTAMATE_METABOLISM	aminopurvalanol-a	0.0575116	0.410441	0.910869	0.0378457	0.721719	0.99321	No	No	No	Yes
KEGG_ALANINE_ASPARTATE_AND_GLUTAMATE_METABOLISM	amisulpride	-0.0245805	0.738432	0.958566	-0.151615	0.194119	0.99321	No	No	No	Yes
KEGG_ALANINE_ASPARTATE_AND_GLUTAMATE_METABOLISM	ammonium-lactate	0.0336615	0.639513	0.948322	-0.126595	0.263145	0.99321	No	No	No	No
KEGG_ALANINE_ASPARTATE_AND_GLUTAMATE_METABOLISM	amonafide	-0.00449236	0.949028	0.987536	0.00744609	0.945428	0.99321	No	No	No	No
KEGG_ALANINE_ASPARTATE_AND_GLUTAMATE_METABOLISM	amoxicillin	0.0574503	0.42622	0.913637	-0.104321	0.366573	0.99321	No	No	No	No
KEGG_ALANINE_ASPARTATE_AND_GLUTAMATE_METABOLISM	amprolium	-0.0515778	0.494139	0.928966	0.207733	0.0821517	0.99321	No	No	No	No
KEGG_ALANINE_ASPARTATE_AND_GLUTAMATE_METABOLISM	amsacrine	-0.0927487	0.20071	0.835051	-0.027698	0.811013	0.99321	No	No	No	Yes
KEGG_ALANINE_ASPARTATE_AND_GLUTAMATE_METABOLISM	anagrelide	0.087756	0.20751	0.835051	-0.0168408	0.875528	0.99321	No	No	No	No
KEGG_ALANINE_ASPARTATE_AND_GLUTAMATE_METABOLISM	anastrozole	-0.0461364	0.546674	0.943795	-0.157493	0.217673	0.99321	No	No	No	Yes
KEGG_ALANINE_ASPARTATE_AND_GLUTAMATE_METABOLISM	anguidine	-0.00973692	0.889796	0.982931	-0.105742	0.32402	0.99321	No	No	No	Yes
KEGG_ALANINE_ASPARTATE_AND_GLUTAMATE_METABOLISM	anisomycin	-0.0344989	0.619964	0.948322	-0.102985	0.331341	0.99321	No	No	No	Yes
KEGG_ALANINE_ASPARTATE_AND_GLUTAMATE_METABOLISM	AP1903	-0.107978	0.159797	0.82776	0.106337	0.384499	0.99321	No	No	No	No
KEGG_ALANINE_ASPARTATE_AND_GLUTAMATE_METABOLISM	AP26113	-0.057794	0.416283	0.910869	-0.0857512	0.432433	0.99321	No	No	No	Yes
KEGG_ALANINE_ASPARTATE_AND_GLUTAMATE_METABOLISM	apatinib	-0.0772167	0.27835	0.860297	-0.0972954	0.375703	0.99321	No	No	No	Yes
KEGG_ALANINE_ASPARTATE_AND_GLUTAMATE_METABOLISM	aphidicolin	-0.029476	0.696937	0.948322	0.112457	0.330175	0.99321	No	No	No	No
KEGG_ALANINE_ASPARTATE_AND_GLUTAMATE_METABOLISM	AR-12	-0.179196	0.0113258	0.422112	-0.0600879	0.58261	0.99321	No	No	No	Yes
KEGG_ALANINE_ASPARTATE_AND_GLUTAMATE_METABOLISM	AR-42	0.0463988	0.505732	0.93271	-0.0800341	0.455931	0.99321	No	No	No	No
KEGG_ALANINE_ASPARTATE_AND_GLUTAMATE_METABOLISM	arctigenin	0.0164545	0.813069	0.977661	-0.0876531	0.414042	0.99321	No	No	No	No
KEGG_ALANINE_ASPARTATE_AND_GLUTAMATE_METABOLISM	arcyriaflavin-a	0.100545	0.152468	0.82776	0.146036	0.179704	0.99321	No	No	No	Yes
KEGG_ALANINE_ASPARTATE_AND_GLUTAMATE_METABOLISM	aripiprazole	-0.547619	0.170982	0.828837	-0.0666667	0.880093	0.99321	No	No	No	Yes
KEGG_ALANINE_ASPARTATE_AND_GLUTAMATE_METABOLISM	ARRY-334543	0.0785752	0.250188	0.840638	0.210789	0.0461266	0.99321	No	No	No	Yes
KEGG_ALANINE_ASPARTATE_AND_GLUTAMATE_METABOLISM	artemisinin	-0.173662	0.0127666	0.422112	-0.151188	0.159697	0.99321	No	No	No	Yes
KEGG_ALANINE_ASPARTATE_AND_GLUTAMATE_METABOLISM	artesunate	-0.0840012	0.235784	0.840638	-0.116651	0.299694	0.99321	No	No	No	Yes
KEGG_ALANINE_ASPARTATE_AND_GLUTAMATE_METABOLISM	AS-1949490	-0.215613	0.00281146	0.290786	-0.0174135	0.875836	0.99321	No	No	No	Yes
KEGG_ALANINE_ASPARTATE_AND_GLUTAMATE_METABOLISM	AS-703026	0.021715	0.750993	0.958894	0.062173	0.56047	0.99321	No	No	No	Yes
KEGG_ALANINE_ASPARTATE_AND_GLUTAMATE_METABOLISM	aspirin	0.0410197	0.577248	0.948322	-0.0698344	0.548876	0.99321	No	No	No	No
KEGG_ALANINE_ASPARTATE_AND_GLUTAMATE_METABOLISM	AST-1306	0.112378	0.197796	0.835051	-0.0613472	0.682073	0.99321	No	No	No	No
KEGG_ALANINE_ASPARTATE_AND_GLUTAMATE_METABOLISM	astemizole	0.0302315	0.672443	0.948322	-0.144195	0.185312	0.99321	No	No	No	No
KEGG_ALANINE_ASPARTATE_AND_GLUTAMATE_METABOLISM	asymmetrical-dimethylarginine	0.00749969	0.916484	0.982931	0.025146	0.818233	0.99321	No	No	No	Yes
KEGG_ALANINE_ASPARTATE_AND_GLUTAMATE_METABOLISM	AT-7519	-0.070884	0.301993	0.876992	0.0553031	0.602601	0.99321	No	No	No	No
KEGG_ALANINE_ASPARTATE_AND_GLUTAMATE_METABOLISM	AT-9283	-0.0245475	0.739453	0.958566	-0.00944076	0.937717	0.99321	No	No	No	Yes
KEGG_ALANINE_ASPARTATE_AND_GLUTAMATE_METABOLISM	AT13387	0.000237275	0.99724	0.999908	-0.144096	0.172975	0.99321	No	No	No	No
KEGG_ALANINE_ASPARTATE_AND_GLUTAMATE_METABOLISM	AT7867	0.0235981	0.772906	0.967302	-0.0649495	0.618975	0.99321	No	No	No	No
KEGG_ALANINE_ASPARTATE_AND_GLUTAMATE_METABOLISM	atenolol-(-)	-0.0281782	0.714479	0.948322	0.0447375	0.709034	0.99321	No	No	No	No
KEGG_ALANINE_ASPARTATE_AND_GLUTAMATE_METABOLISM	atenolol-(+/-)	-0.0173655	0.816517	0.977661	0.127468	0.262937	0.99321	No	No	No	No
KEGG_ALANINE_ASPARTATE_AND_GLUTAMATE_METABOLISM	atipamezole	0.0230057	0.743962	0.958894	0.00314929	0.977318	0.995374	No	No	No	Yes
KEGG_ALANINE_ASPARTATE_AND_GLUTAMATE_METABOLISM	atiprimod	0.103945	0.127773	0.807081	0.129661	0.223215	0.99321	No	No	No	Yes
KEGG_ALANINE_ASPARTATE_AND_GLUTAMATE_METABOLISM	atorvastatin	-0.212725	0.00275858	0.290786	-0.0666194	0.544661	0.99321	No	No	No	Yes
KEGG_ALANINE_ASPARTATE_AND_GLUTAMATE_METABOLISM	aurora-a-inhibitor-i	0.0228408	0.745734	0.958894	0.116924	0.286564	0.99321	No	No	No	Yes
KEGG_ALANINE_ASPARTATE_AND_GLUTAMATE_METABOLISM	AV-412	-0.0184005	0.791934	0.972798	-0.00208709	0.984693	0.995374	No	No	No	Yes
KEGG_ALANINE_ASPARTATE_AND_GLUTAMATE_METABOLISM	avanafil	-0.06805	0.358698	0.897978	0.00509785	0.966345	0.995374	No	No	No	No
KEGG_ALANINE_ASPARTATE_AND_GLUTAMATE_METABOLISM	AVL-292	0.0764594	0.270025	0.852381	-0.0242221	0.827928	0.99321	No	No	No	No
KEGG_ALANINE_ASPARTATE_AND_GLUTAMATE_METABOLISM	AVN-944	-0.0405666	0.556929	0.948322	-0.0505565	0.634134	0.99321	No	No	No	Yes
KEGG_ALANINE_ASPARTATE_AND_GLUTAMATE_METABOLISM	axitinib	-0.0297235	0.664733	0.948322	-0.0212256	0.843488	0.99321	No	No	No	Yes
KEGG_ALANINE_ASPARTATE_AND_GLUTAMATE_METABOLISM	AZ-628	0.0785746	0.254678	0.847754	0.0584724	0.584081	0.99321	No	No	No	Yes
KEGG_ALANINE_ASPARTATE_AND_GLUTAMATE_METABOLISM	AZ20	0.0251585	0.721619	0.948322	0.0311187	0.770928	0.99321	No	No	No	Yes
KEGG_ALANINE_ASPARTATE_AND_GLUTAMATE_METABOLISM	AZ3146	-0.0308453	0.659848	0.948322	0.0760793	0.486293	0.99321	No	No	No	No
KEGG_ALANINE_ASPARTATE_AND_GLUTAMATE_METABOLISM	AZ960	-0.0709564	0.315626	0.883104	0.0122854	0.909552	0.99321	No	No	No	No
KEGG_ALANINE_ASPARTATE_AND_GLUTAMATE_METABOLISM	azacitidine	-0.0654887	0.338099	0.886105	0.107072	0.317935	0.99321	No	No	No	No
KEGG_ALANINE_ASPARTATE_AND_GLUTAMATE_METABOLISM	azalomycin-b	-0.00237788	0.972873	0.996879	0.217127	0.0387004	0.99321	No	No	No	No
KEGG_ALANINE_ASPARTATE_AND_GLUTAMATE_METABOLISM	azathioprine	-0.0382464	0.59079	0.948322	-0.121835	0.269583	0.99321	No	No	No	Yes
KEGG_ALANINE_ASPARTATE_AND_GLUTAMATE_METABOLISM	AZD1480	0.00572956	0.940362	0.986034	-0.158856	0.159295	0.99321	No	No	No	No
KEGG_ALANINE_ASPARTATE_AND_GLUTAMATE_METABOLISM	AZD2014	0.00868861	0.89921	0.982931	0.0181845	0.865686	0.99321	No	No	No	Yes
KEGG_ALANINE_ASPARTATE_AND_GLUTAMATE_METABOLISM	AZD2461	-0.0799662	0.261542	0.850727	0.129353	0.235222	0.99321	No	No	No	No
KEGG_ALANINE_ASPARTATE_AND_GLUTAMATE_METABOLISM	AZD2858	-0.0608784	0.389418	0.90749	0.047624	0.668987	0.99321	No	No	No	No
KEGG_ALANINE_ASPARTATE_AND_GLUTAMATE_METABOLISM	AZD3463	0.0203966	0.771603	0.967302	0.0165155	0.877914	0.99321	No	No	No	Yes
KEGG_ALANINE_ASPARTATE_AND_GLUTAMATE_METABOLISM	AZD4547	-0.0152626	0.847615	0.977661	-0.257185	0.038622	0.99321	No	No	No	Yes
KEGG_ALANINE_ASPARTATE_AND_GLUTAMATE_METABOLISM	AZD5363	0.0368131	0.596675	0.948322	-0.119051	0.266481	0.99321	No	No	No	No
KEGG_ALANINE_ASPARTATE_AND_GLUTAMATE_METABOLISM	AZD5438	-0.0887543	0.211381	0.835051	0.0660678	0.540817	0.99321	No	No	No	No
KEGG_ALANINE_ASPARTATE_AND_GLUTAMATE_METABOLISM	AZD6482	-0.0665263	0.33162	0.884319	0.0325464	0.762056	0.99321	No	No	No	No
KEGG_ALANINE_ASPARTATE_AND_GLUTAMATE_METABOLISM	AZD7762	-0.0718194	0.300255	0.87655	-0.01941	0.856727	0.99321	No	No	No	Yes
KEGG_ALANINE_ASPARTATE_AND_GLUTAMATE_METABOLISM	AZD8055	-0.0167515	0.813872	0.977661	-0.116997	0.27767	0.99321	No	No	No	Yes
KEGG_ALANINE_ASPARTATE_AND_GLUTAMATE_METABOLISM	AZD8330	0.0395945	0.567355	0.948322	0.102151	0.34081	0.99321	No	No	No	Yes
KEGG_ALANINE_ASPARTATE_AND_GLUTAMATE_METABOLISM	AZD8931	0.0948731	0.165706	0.82776	0.0824034	0.44266	0.99321	No	No	No	Yes
KEGG_ALANINE_ASPARTATE_AND_GLUTAMATE_METABOLISM	AZD9668	-0.0423039	0.556042	0.948322	0.00234	0.98294	0.995374	No	No	No	No
KEGG_ALANINE_ASPARTATE_AND_GLUTAMATE_METABOLISM	azilsartan	-0.0381659	0.590635	0.948322	-0.0544757	0.640225	0.99321	No	No	No	Yes
KEGG_ALANINE_ASPARTATE_AND_GLUTAMATE_METABOLISM	azithromycin	-0.035482	0.628803	0.948322	0.0244646	0.825174	0.99321	No	No	No	No
KEGG_ALANINE_ASPARTATE_AND_GLUTAMATE_METABOLISM	azodicarbonamide	-0.0702133	0.330633	0.884319	0.000651079	0.995253	0.998725	No	No	No	No
KEGG_ALANINE_ASPARTATE_AND_GLUTAMATE_METABOLISM	azomycin-(2-nitroimidazole)	0.0432834	0.567297	0.948322	0.0645219	0.579754	0.99321	No	No	No	Yes
KEGG_ALANINE_ASPARTATE_AND_GLUTAMATE_METABOLISM	aztreonam	-0.0556213	0.437563	0.916471	-0.0438247	0.701351	0.99321	No	No	No	Yes
KEGG_ALANINE_ASPARTATE_AND_GLUTAMATE_METABOLISM	bafetinib	0.0398943	0.568182	0.948322	0.0799845	0.458826	0.99321	No	No	No	Yes
KEGG_ALANINE_ASPARTATE_AND_GLUTAMATE_METABOLISM	baicalein	-0.0416301	0.560343	0.948322	-0.0802629	0.476286	0.99321	No	No	No	Yes
KEGG_ALANINE_ASPARTATE_AND_GLUTAMATE_METABOLISM	baicalin	-0.0339137	0.64947	0.948322	0.0130443	0.910952	0.99321	No	No	No	No
KEGG_ALANINE_ASPARTATE_AND_GLUTAMATE_METABOLISM	balapiravir	0.0406725	0.565484	0.948322	0.0235733	0.831448	0.99321	No	No	No	Yes
KEGG_ALANINE_ASPARTATE_AND_GLUTAMATE_METABOLISM	BAM7	0.039509	0.585393	0.948322	0.0676324	0.533664	0.99321	No	No	No	Yes
KEGG_ALANINE_ASPARTATE_AND_GLUTAMATE_METABOLISM	BAN-ORL-24	0.098214	0.182316	0.828837	-0.0363106	0.753889	0.99321	No	No	No	No
KEGG_ALANINE_ASPARTATE_AND_GLUTAMATE_METABOLISM	barasertib	-0.0734057	0.28281	0.862123	-0.0570475	0.591189	0.99321	No	No	No	Yes
KEGG_ALANINE_ASPARTATE_AND_GLUTAMATE_METABOLISM	barasertib-HQPA	-0.0796481	0.264668	0.852381	0.0164773	0.878894	0.99321	No	No	No	No
KEGG_ALANINE_ASPARTATE_AND_GLUTAMATE_METABOLISM	bardoxolone	-0.182945	0.0276297	0.56785	0.156191	0.264061	0.99321	No	No	No	No
KEGG_ALANINE_ASPARTATE_AND_GLUTAMATE_METABOLISM	bardoxolone-methyl	-0.0172816	0.801547	0.975199	0.0550881	0.604014	0.99321	No	No	No	No
KEGG_ALANINE_ASPARTATE_AND_GLUTAMATE_METABOLISM	baricitinib	-0.056658	0.429056	0.913637	-0.0200189	0.856567	0.99321	No	No	No	Yes
KEGG_ALANINE_ASPARTATE_AND_GLUTAMATE_METABOLISM	batimastat	-0.179006	0.00821552	0.396536	0.158705	0.137414	0.99321	No	No	No	No
KEGG_ALANINE_ASPARTATE_AND_GLUTAMATE_METABOLISM	BAY-11-7082	-0.128929	0.0739433	0.718589	0.0137561	0.898779	0.99321	No	No	No	No
KEGG_ALANINE_ASPARTATE_AND_GLUTAMATE_METABOLISM	BAY-11-7085	-0.214909	0.00230169	0.290786	-0.027205	0.802489	0.99321	No	No	No	Yes
KEGG_ALANINE_ASPARTATE_AND_GLUTAMATE_METABOLISM	BAY-87-2243	0.0811168	0.246427	0.840638	-0.0771205	0.472548	0.99321	No	No	No	No
KEGG_ALANINE_ASPARTATE_AND_GLUTAMATE_METABOLISM	BAY-K-8644-(s)-(-)	-0.0459407	0.535752	0.943757	0.0125622	0.912504	0.99321	No	No	No	No
KEGG_ALANINE_ASPARTATE_AND_GLUTAMATE_METABOLISM	beclomethasone-dipropionate	0.00743178	0.920027	0.982931	-0.0486887	0.684634	0.99321	No	No	No	No
KEGG_ALANINE_ASPARTATE_AND_GLUTAMATE_METABOLISM	bekanamycin	-0.0941272	0.180532	0.828837	-0.256026	0.0202509	0.99321	No	No	No	Yes
KEGG_ALANINE_ASPARTATE_AND_GLUTAMATE_METABOLISM	belinostat	-0.0725838	0.28938	0.868661	0.00654496	0.951181	0.99321	No	No	No	No
KEGG_ALANINE_ASPARTATE_AND_GLUTAMATE_METABOLISM	bendamustine	-0.0588656	0.398341	0.90749	-0.0344194	0.755934	0.99321	No	No	No	Yes
KEGG_ALANINE_ASPARTATE_AND_GLUTAMATE_METABOLISM	bendroflumethiazide	0.0200701	0.789146	0.972659	0.137396	0.246391	0.99321	No	No	No	Yes
KEGG_ALANINE_ASPARTATE_AND_GLUTAMATE_METABOLISM	benfotiamine	0.00432942	0.954393	0.989943	0.0273044	0.814882	0.99321	No	No	No	Yes
KEGG_ALANINE_ASPARTATE_AND_GLUTAMATE_METABOLISM	bentazepam	-0.0100359	0.890117	0.982931	0.0240896	0.827813	0.99321	No	No	No	No
KEGG_ALANINE_ASPARTATE_AND_GLUTAMATE_METABOLISM	benzethonium	0.148803	0.0527907	0.669528	0.0808996	0.515177	0.99321	No	No	No	Yes
KEGG_ALANINE_ASPARTATE_AND_GLUTAMATE_METABOLISM	benzocaine	-0.0560912	0.507319	0.93271	-0.028815	0.831504	0.99321	No	No	No	Yes
KEGG_ALANINE_ASPARTATE_AND_GLUTAMATE_METABOLISM	benzydamine	-0.0167728	0.815035	0.977661	-0.143966	0.205582	0.99321	No	No	No	Yes
KEGG_ALANINE_ASPARTATE_AND_GLUTAMATE_METABOLISM	benzyldimethylhexadecylammonium	-0.0865105	0.224377	0.83561	0.0983303	0.364884	0.99321	No	No	No	No
KEGG_ALANINE_ASPARTATE_AND_GLUTAMATE_METABOLISM	bephenium-hydroxynaphthoate	-0.007903	0.916616	0.982931	-0.122962	0.296617	0.99321	No	No	No	Yes
KEGG_ALANINE_ASPARTATE_AND_GLUTAMATE_METABOLISM	berberine	-0.0271678	0.696184	0.948322	0.023641	0.825944	0.99321	No	No	No	No
KEGG_ALANINE_ASPARTATE_AND_GLUTAMATE_METABOLISM	beta-lapachone	0.00534206	0.938662	0.986034	0.0835667	0.436224	0.99321	No	No	No	Yes
KEGG_ALANINE_ASPARTATE_AND_GLUTAMATE_METABOLISM	beta-naphthol	0.120415	0.109367	0.80439	-0.162734	0.146629	0.99321	No	No	No	No
KEGG_ALANINE_ASPARTATE_AND_GLUTAMATE_METABOLISM	betamethasone	-0.0152335	0.83827	0.977661	0.0353525	0.764917	0.99321	No	No	No	No
KEGG_ALANINE_ASPARTATE_AND_GLUTAMATE_METABOLISM	betamethasone-dipropionate	0.0867545	0.221894	0.83561	-0.0528327	0.631073	0.99321	No	No	No	No
KEGG_ALANINE_ASPARTATE_AND_GLUTAMATE_METABOLISM	betulinic-acid	-0.02514	0.74634	0.958894	0.0177087	0.878506	0.99321	No	No	No	No
KEGG_ALANINE_ASPARTATE_AND_GLUTAMATE_METABOLISM	bexarotene	0.0608635	0.375638	0.9058	0.106453	0.320758	0.99321	No	No	No	Yes
KEGG_ALANINE_ASPARTATE_AND_GLUTAMATE_METABOLISM	BF2.649	-0.0339664	0.628747	0.948322	-0.130221	0.229295	0.99321	No	No	No	Yes
KEGG_ALANINE_ASPARTATE_AND_GLUTAMATE_METABOLISM	BGT226	0.0304532	0.668598	0.948322	0.0917799	0.397848	0.99321	No	No	No	Yes
KEGG_ALANINE_ASPARTATE_AND_GLUTAMATE_METABOLISM	BI-2536	-0.0625995	0.366726	0.897978	-0.226039	0.0342089	0.99321	No	No	No	Yes
KEGG_ALANINE_ASPARTATE_AND_GLUTAMATE_METABOLISM	BI-78D3	-0.109391	0.124039	0.807081	-0.0213535	0.845277	0.99321	No	No	No	Yes
KEGG_ALANINE_ASPARTATE_AND_GLUTAMATE_METABOLISM	BI-D1870	-0.105866	0.134716	0.807081	-0.072376	0.518163	0.99321	No	No	No	Yes
KEGG_ALANINE_ASPARTATE_AND_GLUTAMATE_METABOLISM	BIBR-1532	-0.150023	0.0297515	0.582164	-0.0134274	0.900042	0.99321	No	No	No	Yes
KEGG_ALANINE_ASPARTATE_AND_GLUTAMATE_METABOLISM	BIBU-1361	0.0520254	0.454389	0.922471	0.0593802	0.593864	0.99321	No	No	No	Yes
KEGG_ALANINE_ASPARTATE_AND_GLUTAMATE_METABOLISM	BIBX-1382	0.061	0.398151	0.90749	0.0343022	0.751034	0.99321	No	No	No	Yes
KEGG_ALANINE_ASPARTATE_AND_GLUTAMATE_METABOLISM	bicalutamide	-0.0430383	0.57508	0.948322	-0.0285337	0.806705	0.99321	No	No	No	Yes
KEGG_ALANINE_ASPARTATE_AND_GLUTAMATE_METABOLISM	bifemelane	-0.0228988	0.747566	0.958894	-0.0290015	0.798439	0.99321	No	No	No	Yes
KEGG_ALANINE_ASPARTATE_AND_GLUTAMATE_METABOLISM	BIIB021	-0.0326273	0.632664	0.948322	-0.133542	0.209548	0.99321	No	No	No	Yes
KEGG_ALANINE_ASPARTATE_AND_GLUTAMATE_METABOLISM	bindarit	0.0854361	0.258194	0.850727	-0.104058	0.358321	0.99321	No	No	No	No
KEGG_ALANINE_ASPARTATE_AND_GLUTAMATE_METABOLISM	birinapant	-0.168547	0.016766	0.46374	-0.131563	0.224488	0.99321	No	No	No	Yes
KEGG_ALANINE_ASPARTATE_AND_GLUTAMATE_METABOLISM	bis(maltolato)oxovanadium(IV)	-0.0839003	0.238724	0.840638	0.0176755	0.870162	0.99321	No	No	No	No
KEGG_ALANINE_ASPARTATE_AND_GLUTAMATE_METABOLISM	bisacodyl	0.0868158	0.233643	0.840638	-0.0215383	0.851526	0.99321	No	No	No	No
KEGG_ALANINE_ASPARTATE_AND_GLUTAMATE_METABOLISM	bisindolylmaleimide-ix	-0.00632772	0.927024	0.986034	0.0767363	0.472222	0.99321	No	No	No	No
KEGG_ALANINE_ASPARTATE_AND_GLUTAMATE_METABOLISM	bitopertin	0.0366625	0.60085	0.948322	-0.10319	0.335896	0.99321	No	No	No	No
KEGG_ALANINE_ASPARTATE_AND_GLUTAMATE_METABOLISM	BIX-01294	-0.0764426	0.26898	0.852381	0.128639	0.232298	0.99321	No	No	No	No
KEGG_ALANINE_ASPARTATE_AND_GLUTAMATE_METABOLISM	BIX-02188	-0.0941859	0.180259	0.828837	0.0577046	0.606592	0.99321	No	No	No	No
KEGG_ALANINE_ASPARTATE_AND_GLUTAMATE_METABOLISM	blebbistatin-(-)	0.0932686	0.198187	0.835051	-0.0135521	0.904421	0.99321	No	No	No	No
KEGG_ALANINE_ASPARTATE_AND_GLUTAMATE_METABOLISM	BMS-265246	-0.0341207	0.624648	0.948322	0.0767427	0.469664	0.99321	No	No	No	No
KEGG_ALANINE_ASPARTATE_AND_GLUTAMATE_METABOLISM	BMS-345541	-0.0298243	0.675826	0.948322	-0.140874	0.185377	0.99321	No	No	No	Yes
KEGG_ALANINE_ASPARTATE_AND_GLUTAMATE_METABOLISM	BMS-387032	0.0129429	0.853866	0.977661	0.0620948	0.563211	0.99321	No	No	No	Yes
KEGG_ALANINE_ASPARTATE_AND_GLUTAMATE_METABOLISM	BMS-599626	0.00160058	0.982421	0.996879	0.117621	0.289595	0.99321	No	No	No	Yes
KEGG_ALANINE_ASPARTATE_AND_GLUTAMATE_METABOLISM	BMS-626529	0.0120645	0.871587	0.982674	-0.110738	0.344238	0.99321	No	No	No	No
KEGG_ALANINE_ASPARTATE_AND_GLUTAMATE_METABOLISM	BMS-690514	0.0894195	0.19256	0.835051	0.006051	0.954862	0.99321	No	No	No	Yes
KEGG_ALANINE_ASPARTATE_AND_GLUTAMATE_METABOLISM	BMS-707035	-0.0999845	0.188008	0.828837	-0.0959953	0.436143	0.99321	No	No	No	Yes
KEGG_ALANINE_ASPARTATE_AND_GLUTAMATE_METABOLISM	BMS-754807	-0.0543475	0.427876	0.913637	-0.104522	0.324136	0.99321	No	No	No	Yes
KEGG_ALANINE_ASPARTATE_AND_GLUTAMATE_METABOLISM	BMS-986020	-0.139394	0.0473133	0.664751	-0.277309	0.010187	0.99321	No	No	No	Yes
KEGG_ALANINE_ASPARTATE_AND_GLUTAMATE_METABOLISM	BNC105	-0.0242838	0.726446	0.948322	-0.0343342	0.749405	0.99321	No	No	No	Yes
KEGG_ALANINE_ASPARTATE_AND_GLUTAMATE_METABOLISM	BNTX	-0.0540322	0.446169	0.918018	0.186146	0.0824842	0.99321	No	No	No	No
KEGG_ALANINE_ASPARTATE_AND_GLUTAMATE_METABOLISM	bortezomib	-0.0598288	0.381584	0.9058	-0.0197033	0.852933	0.99321	No	No	No	Yes
KEGG_ALANINE_ASPARTATE_AND_GLUTAMATE_METABOLISM	bosentan	-0.0346653	0.627789	0.948322	0.0780233	0.500004	0.99321	No	No	No	No
KEGG_ALANINE_ASPARTATE_AND_GLUTAMATE_METABOLISM	bosutinib	0.0225576	0.749384	0.958894	-0.0302983	0.781836	0.99321	No	No	No	No
KEGG_ALANINE_ASPARTATE_AND_GLUTAMATE_METABOLISM	brefeldin-a	-0.0180693	0.795111	0.974044	0.00730236	0.94554	0.99321	No	No	No	No
KEGG_ALANINE_ASPARTATE_AND_GLUTAMATE_METABOLISM	brequinar	-0.107979	0.113563	0.806766	-0.067409	0.527859	0.99321	No	No	No	Yes
KEGG_ALANINE_ASPARTATE_AND_GLUTAMATE_METABOLISM	brigatinib	-0.0394	0.56558	0.948322	-0.024944	0.816514	0.99321	No	No	No	Yes
KEGG_ALANINE_ASPARTATE_AND_GLUTAMATE_METABOLISM	brilliant-green	-0.0724983	0.310097	0.880431	-0.14721	0.173625	0.99321	No	No	No	Yes
KEGG_ALANINE_ASPARTATE_AND_GLUTAMATE_METABOLISM	brivaracetam	0.00133725	0.984818	0.998121	0.0629255	0.560276	0.99321	No	No	No	Yes
KEGG_ALANINE_ASPARTATE_AND_GLUTAMATE_METABOLISM	bromosporine	-0.0102455	0.885798	0.982931	0.148603	0.188328	0.99321	No	No	No	No
KEGG_ALANINE_ASPARTATE_AND_GLUTAMATE_METABOLISM	broxaldine	-0.09091	0.192661	0.835051	-0.00128551	0.990461	0.998042	No	No	No	Yes
KEGG_ALANINE_ASPARTATE_AND_GLUTAMATE_METABOLISM	broxyquinoline	0.0162392	0.81857	0.977661	0.161964	0.131656	0.99321	No	No	No	Yes
KEGG_ALANINE_ASPARTATE_AND_GLUTAMATE_METABOLISM	bruceantin	-0.0250286	0.717757	0.948322	-0.0925568	0.388308	0.99321	No	No	No	Yes
KEGG_ALANINE_ASPARTATE_AND_GLUTAMATE_METABOLISM	BTS-54505	-0.115353	0.165605	0.82776	-0.0126994	0.923279	0.99321	No	No	No	Yes
KEGG_ALANINE_ASPARTATE_AND_GLUTAMATE_METABOLISM	bucladesine	-0.030591	0.749937	0.958894	0.0902636	0.564863	0.99321	No	No	No	No
KEGG_ALANINE_ASPARTATE_AND_GLUTAMATE_METABOLISM	bumetanide	0.0171146	0.832062	0.977661	0.08504	0.514643	0.99321	No	No	No	Yes
KEGG_ALANINE_ASPARTATE_AND_GLUTAMATE_METABOLISM	buparlisib	-0.193587	0.0060217	0.363309	0.0124956	0.908549	0.99321	No	No	No	No
KEGG_ALANINE_ASPARTATE_AND_GLUTAMATE_METABOLISM	buphenine	-0.0557402	0.45736	0.92365	-0.126552	0.279286	0.99321	No	No	No	Yes
KEGG_ALANINE_ASPARTATE_AND_GLUTAMATE_METABOLISM	busulfan	-0.035281	0.638217	0.948322	-0.143062	0.214522	0.99321	No	No	No	Yes
KEGG_ALANINE_ASPARTATE_AND_GLUTAMATE_METABOLISM	butamben	-0.00259464	0.971583	0.996879	-0.160933	0.14119	0.99321	No	No	No	Yes
KEGG_ALANINE_ASPARTATE_AND_GLUTAMATE_METABOLISM	buthionine-sulfoximine	-0.0143925	0.842938	0.977661	0.0191099	0.868106	0.99321	No	No	No	No
KEGG_ALANINE_ASPARTATE_AND_GLUTAMATE_METABOLISM	butylscopolamine-bromide	0.00583491	0.937171	0.986034	-0.0562537	0.615684	0.99321	No	No	No	No
KEGG_ALANINE_ASPARTATE_AND_GLUTAMATE_METABOLISM	BVD-523	0.0825408	0.238204	0.840638	-0.0332018	0.758773	0.99321	No	No	No	No
KEGG_ALANINE_ASPARTATE_AND_GLUTAMATE_METABOLISM	BVT-948	-0.144669	0.0500734	0.669528	0.034012	0.766029	0.99321	No	No	No	No
KEGG_ALANINE_ASPARTATE_AND_GLUTAMATE_METABOLISM	BW-180C	-0.0574665	0.440968	0.916959	-0.15549	0.174031	0.99321	No	No	No	Yes
KEGG_ALANINE_ASPARTATE_AND_GLUTAMATE_METABOLISM	BX-912	-0.184224	0.0071551	0.395617	0.0702161	0.513202	0.99321	No	No	No	No
KEGG_ALANINE_ASPARTATE_AND_GLUTAMATE_METABOLISM	cabazitaxel	-0.175808	0.0106983	0.422112	-0.022167	0.837574	0.99321	No	No	No	Yes
KEGG_ALANINE_ASPARTATE_AND_GLUTAMATE_METABOLISM	cabozantinib	-0.0257845	0.712958	0.948322	-0.0806117	0.468789	0.99321	No	No	No	Yes
KEGG_ALANINE_ASPARTATE_AND_GLUTAMATE_METABOLISM	caffeic-acid	-0.00563001	0.938223	0.986034	0.154329	0.158469	0.99321	No	No	No	No
KEGG_ALANINE_ASPARTATE_AND_GLUTAMATE_METABOLISM	caffeic-acid-phenethyl-ester	-0.119443	0.10071	0.791128	-0.0619996	0.580028	0.99321	No	No	No	Yes
KEGG_ALANINE_ASPARTATE_AND_GLUTAMATE_METABOLISM	calcitriol	0.0130197	0.855543	0.977661	0.0366202	0.747078	0.99321	No	No	No	Yes
KEGG_ALANINE_ASPARTATE_AND_GLUTAMATE_METABOLISM	camptothecin	-0.117561	0.130265	0.807081	0.0463175	0.697191	0.99321	No	No	No	No
KEGG_ALANINE_ASPARTATE_AND_GLUTAMATE_METABOLISM	camylofine-chlorhydrate	-0.00553357	0.94041	0.986034	-0.133365	0.250753	0.99321	No	No	No	Yes
KEGG_ALANINE_ASPARTATE_AND_GLUTAMATE_METABOLISM	candesartan	-0.0953739	0.210622	0.835051	-0.101986	0.380678	0.99321	No	No	No	Yes
KEGG_ALANINE_ASPARTATE_AND_GLUTAMATE_METABOLISM	canertinib	0.0948805	0.164681	0.82776	0.0311524	0.770687	0.99321	No	No	No	Yes
KEGG_ALANINE_ASPARTATE_AND_GLUTAMATE_METABOLISM	canrenone	-0.0278812	0.697338	0.948322	-0.138072	0.207613	0.99321	No	No	No	Yes
KEGG_ALANINE_ASPARTATE_AND_GLUTAMATE_METABOLISM	capecitabine	-0.0850247	0.218717	0.83561	-0.0480748	0.652737	0.99321	No	No	No	Yes
KEGG_ALANINE_ASPARTATE_AND_GLUTAMATE_METABOLISM	capsaicin	-0.0419806	0.607584	0.948322	-0.00503768	0.971725	0.995374	No	No	No	Yes
KEGG_ALANINE_ASPARTATE_AND_GLUTAMATE_METABOLISM	captamine	0.0590324	0.408736	0.910869	-0.0104362	0.924023	0.99321	No	No	No	No
KEGG_ALANINE_ASPARTATE_AND_GLUTAMATE_METABOLISM	carbachol	0.0300704	0.721455	0.948322	-0.0376561	0.790982	0.99321	No	No	No	No
KEGG_ALANINE_ASPARTATE_AND_GLUTAMATE_METABOLISM	carboplatin	0.0513753	0.46776	0.928966	-0.118871	0.287475	0.99321	No	No	No	No
KEGG_ALANINE_ASPARTATE_AND_GLUTAMATE_METABOLISM	carboxyamidotriazole	0.011583	0.868435	0.982417	-0.00235937	0.983006	0.995374	No	No	No	No
KEGG_ALANINE_ASPARTATE_AND_GLUTAMATE_METABOLISM	carboxypyridine-disulfide	0.0983351	0.169209	0.828837	0.0259846	0.811181	0.99321	No	No	No	Yes
KEGG_ALANINE_ASPARTATE_AND_GLUTAMATE_METABOLISM	carfilzomib	-0.188738	0.0052815	0.343212	0.0269702	0.800785	0.99321	No	No	No	No
KEGG_ALANINE_ASPARTATE_AND_GLUTAMATE_METABOLISM	cariporide	-0.00977218	0.889129	0.982931	0.00579518	0.95802	0.99321	No	No	No	No
KEGG_ALANINE_ASPARTATE_AND_GLUTAMATE_METABOLISM	carmofur	-0.0303258	0.660632	0.948322	0.137587	0.198523	0.99321	No	No	No	No
KEGG_ALANINE_ASPARTATE_AND_GLUTAMATE_METABOLISM	carmustine	0.0505122	0.47198	0.928966	-0.0399458	0.72329	0.99321	No	No	No	No
KEGG_ALANINE_ASPARTATE_AND_GLUTAMATE_METABOLISM	carvedilol	-0.0321549	0.656257	0.948322	0.0992263	0.363367	0.99321	No	No	No	No
KEGG_ALANINE_ASPARTATE_AND_GLUTAMATE_METABOLISM	CB-10-277	-0.117377	0.106779	0.80439	-0.189154	0.0907921	0.99321	No	No	No	Yes
KEGG_ALANINE_ASPARTATE_AND_GLUTAMATE_METABOLISM	CCG-50014	-0.0338883	0.632942	0.948322	-0.0630688	0.554823	0.99321	No	No	No	Yes
KEGG_ALANINE_ASPARTATE_AND_GLUTAMATE_METABOLISM	CCMI	-0.107016	0.129544	0.807081	0.0738689	0.504268	0.99321	No	No	No	No
KEGG_ALANINE_ASPARTATE_AND_GLUTAMATE_METABOLISM	CCT128930	0.07795	0.265416	0.852381	-0.167816	0.124738	0.99321	No	No	No	No
KEGG_ALANINE_ASPARTATE_AND_GLUTAMATE_METABOLISM	CCT129202	0.0311136	0.657866	0.948322	-0.145395	0.181641	0.99321	No	No	No	No
KEGG_ALANINE_ASPARTATE_AND_GLUTAMATE_METABOLISM	CCT137690	0.0419475	0.54842	0.945372	-0.0736576	0.490227	0.99321	No	No	No	No
KEGG_ALANINE_ASPARTATE_AND_GLUTAMATE_METABOLISM	CD-437	0.00897093	0.897671	0.982931	0.0355202	0.738182	0.99321	No	No	No	Yes
KEGG_ALANINE_ASPARTATE_AND_GLUTAMATE_METABOLISM	cebranopadol	-0.102531	0.160341	0.82776	-0.167653	0.132188	0.99321	No	No	No	Yes
KEGG_ALANINE_ASPARTATE_AND_GLUTAMATE_METABOLISM	cediranib	-0.0287996	0.674551	0.948322	-0.0117657	0.913363	0.99321	No	No	No	Yes
KEGG_ALANINE_ASPARTATE_AND_GLUTAMATE_METABOLISM	cefdinir	-0.0761484	0.280224	0.860297	-0.0317994	0.769989	0.99321	No	No	No	Yes
KEGG_ALANINE_ASPARTATE_AND_GLUTAMATE_METABOLISM	cefditoren-pivoxil	-0.116231	0.0945491	0.773486	-0.0092202	0.934478	0.99321	No	No	No	Yes
KEGG_ALANINE_ASPARTATE_AND_GLUTAMATE_METABOLISM	cefpiramide	-0.0503934	0.499302	0.932341	0.0276402	0.817723	0.99321	No	No	No	No
KEGG_ALANINE_ASPARTATE_AND_GLUTAMATE_METABOLISM	CEP-32496	0.0286614	0.688545	0.948322	0.0669948	0.544848	0.99321	No	No	No	Yes
KEGG_ALANINE_ASPARTATE_AND_GLUTAMATE_METABOLISM	CEP-33779	-0.0546165	0.474126	0.928966	0.0515152	0.662912	0.99321	No	No	No	No
KEGG_ALANINE_ASPARTATE_AND_GLUTAMATE_METABOLISM	CEP-37440	0.110825	0.11366	0.806766	0.228631	0.0321497	0.99321	No	No	No	Yes
KEGG_ALANINE_ASPARTATE_AND_GLUTAMATE_METABOLISM	cephalomannine	-0.0915283	0.185367	0.828837	-0.133719	0.211561	0.99321	No	No	No	Yes
KEGG_ALANINE_ASPARTATE_AND_GLUTAMATE_METABOLISM	cetrimonium	-0.0763612	0.269491	0.852381	0.119478	0.270352	0.99321	No	No	No	No
KEGG_ALANINE_ASPARTATE_AND_GLUTAMATE_METABOLISM	cetylpyridinium	-0.0473225	0.496243	0.929574	0.209414	0.0488872	0.99321	No	No	No	No
KEGG_ALANINE_ASPARTATE_AND_GLUTAMATE_METABOLISM	CGM097	0.0487781	0.502794	0.93271	0.035448	0.756451	0.99321	No	No	No	Yes
KEGG_ALANINE_ASPARTATE_AND_GLUTAMATE_METABOLISM	CGP-37849	-0.0904587	0.224581	0.83561	0.008942	0.938891	0.99321	No	No	No	No
KEGG_ALANINE_ASPARTATE_AND_GLUTAMATE_METABOLISM	CGP-52411	-0.0834302	0.241375	0.840638	0.0439284	0.689748	0.99321	No	No	No	No
KEGG_ALANINE_ASPARTATE_AND_GLUTAMATE_METABOLISM	CGP-54626	-0.134816	0.158319	0.82776	0.191706	0.218128	0.99321	No	No	No	No
KEGG_ALANINE_ASPARTATE_AND_GLUTAMATE_METABOLISM	CGS-15943	0.209327	0.00208095	0.290786	0.349892	0.000723574	0.753897	No	No	No	Yes
KEGG_ALANINE_ASPARTATE_AND_GLUTAMATE_METABOLISM	CGS-20625	-0.0598351	0.398795	0.90749	-0.220937	0.0421578	0.99321	No	No	No	Yes
KEGG_ALANINE_ASPARTATE_AND_GLUTAMATE_METABOLISM	CH5132799	-0.115524	0.125722	0.807081	0.160495	0.163208	0.99321	No	No	No	No
KEGG_ALANINE_ASPARTATE_AND_GLUTAMATE_METABOLISM	chicago-sky-blue-6b	0.0487092	0.505671	0.93271	-0.062026	0.587106	0.99321	No	No	No	No
KEGG_ALANINE_ASPARTATE_AND_GLUTAMATE_METABOLISM	chidamide	0.033953	0.629731	0.948322	-0.102256	0.343121	0.99321	No	No	No	No
KEGG_ALANINE_ASPARTATE_AND_GLUTAMATE_METABOLISM	CHIR-124	-0.0272079	0.704301	0.948322	-0.0256933	0.814347	0.99321	No	No	No	Yes
KEGG_ALANINE_ASPARTATE_AND_GLUTAMATE_METABOLISM	CHIR-98014	-0.00744506	0.918368	0.982931	-0.116037	0.308506	0.99321	No	No	No	Yes
KEGG_ALANINE_ASPARTATE_AND_GLUTAMATE_METABOLISM	CHIR-99021	0.00172522	0.981003	0.996879	-0.244177	0.0234709	0.99321	No	No	No	No
KEGG_ALANINE_ASPARTATE_AND_GLUTAMATE_METABOLISM	chlorambucil	-0.0603116	0.402282	0.90749	0.00993794	0.929834	0.99321	No	No	No	No
KEGG_ALANINE_ASPARTATE_AND_GLUTAMATE_METABOLISM	chloramphenicol-palmitate	0.0598339	0.484122	0.928966	0.122569	0.386685	0.99321	No	No	No	Yes
KEGG_ALANINE_ASPARTATE_AND_GLUTAMATE_METABOLISM	chlorhexidine	0.0612479	0.411443	0.910869	-0.0433613	0.704362	0.99321	No	No	No	No
KEGG_ALANINE_ASPARTATE_AND_GLUTAMATE_METABOLISM	chlorindanol	-0.0736463	0.310016	0.880431	-0.0498706	0.642564	0.99321	No	No	No	Yes
KEGG_ALANINE_ASPARTATE_AND_GLUTAMATE_METABOLISM	chlormidazole	-0.0154045	0.825635	0.977661	0.164348	0.128228	0.99321	No	No	No	No
KEGG_ALANINE_ASPARTATE_AND_GLUTAMATE_METABOLISM	chlorogenic-acid	-0.208082	0.00268843	0.290786	-0.240767	0.0255445	0.99321	No	No	No	Yes
KEGG_ALANINE_ASPARTATE_AND_GLUTAMATE_METABOLISM	chloropyramine	0.106785	0.393441	0.90749	-0.09559	0.621831	0.99321	No	No	No	No
KEGG_ALANINE_ASPARTATE_AND_GLUTAMATE_METABOLISM	chloroxine	-0.114937	0.0958809	0.779975	0.0111102	0.918651	0.99321	No	No	No	No
KEGG_ALANINE_ASPARTATE_AND_GLUTAMATE_METABOLISM	chlorpropamide	0.0139988	0.847581	0.977661	0.0175272	0.876581	0.99321	No	No	No	Yes
KEGG_ALANINE_ASPARTATE_AND_GLUTAMATE_METABOLISM	chlorpyrifos	-0.0459488	0.529013	0.941986	-0.0401548	0.720209	0.99321	No	No	No	Yes
KEGG_ALANINE_ASPARTATE_AND_GLUTAMATE_METABOLISM	chlorquinaldol	-0.131055	0.0617062	0.669528	0.109148	0.31713	0.99321	No	No	No	No
KEGG_ALANINE_ASPARTATE_AND_GLUTAMATE_METABOLISM	cholecalciferol	-0.0522553	0.455697	0.922471	0.169453	0.128025	0.99321	No	No	No	No
KEGG_ALANINE_ASPARTATE_AND_GLUTAMATE_METABOLISM	chromocarb	-0.0785787	0.281189	0.860297	0.00219878	0.984358	0.995374	No	No	No	No
KEGG_ALANINE_ASPARTATE_AND_GLUTAMATE_METABOLISM	CI-844	0.0880816	0.224409	0.83561	-0.0718212	0.52935	0.99321	No	No	No	No
KEGG_ALANINE_ASPARTATE_AND_GLUTAMATE_METABOLISM	cibenzoline	0.00214254	0.976533	0.996879	0.0754615	0.519927	0.99321	No	No	No	Yes
KEGG_ALANINE_ASPARTATE_AND_GLUTAMATE_METABOLISM	ciclesonide	-0.0148374	0.843289	0.977661	-0.127671	0.265314	0.99321	No	No	No	Yes
KEGG_ALANINE_ASPARTATE_AND_GLUTAMATE_METABOLISM	ciclopirox	-0.032295	0.642501	0.948322	-0.0864232	0.428822	0.99321	No	No	No	Yes
KEGG_ALANINE_ASPARTATE_AND_GLUTAMATE_METABOLISM	CID-5458317	-0.105723	0.123997	0.807081	-0.0202994	0.851095	0.99321	No	No	No	Yes
KEGG_ALANINE_ASPARTATE_AND_GLUTAMATE_METABOLISM	cidofovir	0.00592444	0.934658	0.986034	-0.0947952	0.405972	0.99321	No	No	No	No
KEGG_ALANINE_ASPARTATE_AND_GLUTAMATE_METABOLISM	cilostamide	0.0236902	0.742357	0.958816	-0.0543904	0.612688	0.99321	No	No	No	No
KEGG_ALANINE_ASPARTATE_AND_GLUTAMATE_METABOLISM	cimetidine	-0.0785397	0.297375	0.875456	-0.147003	0.19608	0.99321	No	No	No	Yes
KEGG_ALANINE_ASPARTATE_AND_GLUTAMATE_METABOLISM	cinacalcet	0.0799427	0.247604	0.840638	0.0878507	0.410299	0.99321	No	No	No	Yes
KEGG_ALANINE_ASPARTATE_AND_GLUTAMATE_METABOLISM	cinalukast	0.156839	0.0306955	0.585638	-0.0033429	0.976371	0.995374	No	No	No	No
KEGG_ALANINE_ASPARTATE_AND_GLUTAMATE_METABOLISM	cinnarazine	0.0195546	0.792749	0.972798	0.0287317	0.800275	0.99321	No	No	No	Yes
KEGG_ALANINE_ASPARTATE_AND_GLUTAMATE_METABOLISM	cinromide	-0.102883	0.171755	0.828837	-0.0668496	0.545722	0.99321	No	No	No	Yes
KEGG_ALANINE_ASPARTATE_AND_GLUTAMATE_METABOLISM	ciprofibrate	0.0707775	0.335756	0.886105	-0.022235	0.849818	0.99321	No	No	No	No
KEGG_ALANINE_ASPARTATE_AND_GLUTAMATE_METABOLISM	cisplatin	-0.066481	0.345987	0.891466	-0.106883	0.333197	0.99321	No	No	No	Yes
KEGG_ALANINE_ASPARTATE_AND_GLUTAMATE_METABOLISM	CL-218872	-0.0815111	0.256062	0.850409	0.122627	0.284813	0.99321	No	No	No	No
KEGG_ALANINE_ASPARTATE_AND_GLUTAMATE_METABOLISM	cladribine	0.0527756	0.514281	0.934352	-0.0747513	0.570282	0.99321	No	No	No	No
KEGG_ALANINE_ASPARTATE_AND_GLUTAMATE_METABOLISM	clebopride	-0.014866	0.861607	0.979283	-0.00903129	0.945399	0.99321	No	No	No	Yes
KEGG_ALANINE_ASPARTATE_AND_GLUTAMATE_METABOLISM	clenbuterol	-0.0108242	0.883423	0.982931	-0.0353143	0.757341	0.99321	No	No	No	Yes
KEGG_ALANINE_ASPARTATE_AND_GLUTAMATE_METABOLISM	clindamycin-phosphate	0.00867786	0.904661	0.982931	0.0346863	0.760021	0.99321	No	No	No	Yes
KEGG_ALANINE_ASPARTATE_AND_GLUTAMATE_METABOLISM	clobetasol-propionate	-0.0367683	0.612631	0.948322	-0.0735624	0.519388	0.99321	No	No	No	Yes
KEGG_ALANINE_ASPARTATE_AND_GLUTAMATE_METABOLISM	clobutinol	-0.0958467	0.241722	0.840638	-0.180523	0.175078	0.99321	No	No	No	Yes
KEGG_ALANINE_ASPARTATE_AND_GLUTAMATE_METABOLISM	clocortolone-pivalate	-0.0285828	0.770096	0.967302	-0.0543145	0.699295	0.99321	No	No	No	Yes
KEGG_ALANINE_ASPARTATE_AND_GLUTAMATE_METABOLISM	clofarabine	-0.121758	0.0776138	0.723647	-0.142828	0.186927	0.99321	No	No	No	Yes
KEGG_ALANINE_ASPARTATE_AND_GLUTAMATE_METABOLISM	clofazimine	-0.057395	0.423067	0.913579	-0.0248963	0.817902	0.99321	No	No	No	Yes
KEGG_ALANINE_ASPARTATE_AND_GLUTAMATE_METABOLISM	clofibrate	0.158263	0.0463219	0.657589	-0.27899	0.0339401	0.99321	No	No	No	No
KEGG_ALANINE_ASPARTATE_AND_GLUTAMATE_METABOLISM	clofoctol	-0.0575141	0.407008	0.909488	-0.157891	0.141779	0.99321	No	No	No	Yes
KEGG_ALANINE_ASPARTATE_AND_GLUTAMATE_METABOLISM	clomifene	0.0793382	0.260508	0.850727	-0.140173	0.200712	0.99321	No	No	No	No
KEGG_ALANINE_ASPARTATE_AND_GLUTAMATE_METABOLISM	clonazepam	-0.146807	0.0361445	0.62094	-0.0417734	0.697507	0.99321	No	No	No	Yes
KEGG_ALANINE_ASPARTATE_AND_GLUTAMATE_METABOLISM	clopamide	0.0280904	0.697423	0.948322	-0.024383	0.830011	0.99321	No	No	No	No
KEGG_ALANINE_ASPARTATE_AND_GLUTAMATE_METABOLISM	clotrimazole	0.00105818	0.987897	0.998121	-0.294291	0.00658248	0.953143	No	No	No	No
KEGG_ALANINE_ASPARTATE_AND_GLUTAMATE_METABOLISM	CMPD-1	-0.0291159	0.67559	0.948322	-0.01812	0.865394	0.99321	No	No	No	Yes
KEGG_ALANINE_ASPARTATE_AND_GLUTAMATE_METABOLISM	CNX-2006	0.0918899	0.199055	0.835051	0.00907854	0.935482	0.99321	No	No	No	Yes
KEGG_ALANINE_ASPARTATE_AND_GLUTAMATE_METABOLISM	CNX-774	0.0484228	0.492675	0.928966	0.0970655	0.373961	0.99321	No	No	No	Yes
KEGG_ALANINE_ASPARTATE_AND_GLUTAMATE_METABOLISM	cobicistat	0.107305	0.128507	0.807081	-0.00736099	0.949001	0.99321	No	No	No	No
KEGG_ALANINE_ASPARTATE_AND_GLUTAMATE_METABOLISM	cobimetinib	0.0382568	0.578718	0.948322	0.0346516	0.748582	0.99321	No	No	No	Yes
KEGG_ALANINE_ASPARTATE_AND_GLUTAMATE_METABOLISM	colchicine	-0.0899825	0.223197	0.83561	0.0224401	0.842383	0.99321	No	No	No	No
KEGG_ALANINE_ASPARTATE_AND_GLUTAMATE_METABOLISM	colforsin-daproate	-0.0772696	0.301183	0.876992	0.0247243	0.828766	0.99321	No	No	No	No
KEGG_ALANINE_ASPARTATE_AND_GLUTAMATE_METABOLISM	colfosceril-palmitate	-0.120525	0.105086	0.80439	0.0338136	0.77033	0.99321	No	No	No	No
KEGG_ALANINE_ASPARTATE_AND_GLUTAMATE_METABOLISM	colistin-b-sulfate	0.113631	0.182888	0.828837	-0.0989221	0.444307	0.99321	No	No	No	No
KEGG_ALANINE_ASPARTATE_AND_GLUTAMATE_METABOLISM	combretastatin-A-4	0.00465259	0.946309	0.987536	0.0171239	0.87273	0.99321	No	No	No	Yes
KEGG_ALANINE_ASPARTATE_AND_GLUTAMATE_METABOLISM	costunolide	-0.115912	0.107516	0.80439	0.206272	0.0646725	0.99321	No	No	No	No
KEGG_ALANINE_ASPARTATE_AND_GLUTAMATE_METABOLISM	CP-673451	-0.0647289	0.363712	0.897978	-0.157888	0.153992	0.99321	No	No	No	Yes
KEGG_ALANINE_ASPARTATE_AND_GLUTAMATE_METABOLISM	CP-724714	-0.0215099	0.753828	0.959354	0.038005	0.720596	0.99321	No	No	No	No
KEGG_ALANINE_ASPARTATE_AND_GLUTAMATE_METABOLISM	CP-945,598	0.0131984	0.851013	0.977661	-0.0688873	0.531019	0.99321	No	No	No	No
KEGG_ALANINE_ASPARTATE_AND_GLUTAMATE_METABOLISM	CPI-1189	0.0651436	0.345221	0.891466	-0.0657964	0.547244	0.99321	No	No	No	No
KEGG_ALANINE_ASPARTATE_AND_GLUTAMATE_METABOLISM	CPP	0.0545847	0.432469	0.914182	-0.0297032	0.784772	0.99321	No	No	No	No
KEGG_ALANINE_ASPARTATE_AND_GLUTAMATE_METABOLISM	CR8-(R)	-0.0624118	0.364727	0.897978	-0.100018	0.348272	0.99321	No	No	No	Yes
KEGG_ALANINE_ASPARTATE_AND_GLUTAMATE_METABOLISM	creatine	0.0306438	0.684702	0.948322	-0.0267393	0.823567	0.99321	No	No	No	No
KEGG_ALANINE_ASPARTATE_AND_GLUTAMATE_METABOLISM	crenolanib	0.05744	0.405363	0.908614	-0.129104	0.225224	0.99321	No	No	No	No
KEGG_ALANINE_ASPARTATE_AND_GLUTAMATE_METABOLISM	crizotinib	-0.038729	0.570421	0.948322	0.0252496	0.813256	0.99321	No	No	No	No
KEGG_ALANINE_ASPARTATE_AND_GLUTAMATE_METABOLISM	crizotinib-(S)	0.0411526	0.56287	0.948322	0.139401	0.208794	0.99321	No	No	No	Yes
KEGG_ALANINE_ASPARTATE_AND_GLUTAMATE_METABOLISM	cromakalim	0.0276022	0.786236	0.97222	0.0894146	0.55915	0.99321	No	No	No	Yes
KEGG_ALANINE_ASPARTATE_AND_GLUTAMATE_METABOLISM	crystal-violet	-0.0656407	0.365687	0.897978	0.150776	0.187616	0.99321	No	No	No	No
KEGG_ALANINE_ASPARTATE_AND_GLUTAMATE_METABOLISM	CS-110266	-0.0173267	0.812936	0.977661	0.095915	0.403521	0.99321	No	No	No	No
KEGG_ALANINE_ASPARTATE_AND_GLUTAMATE_METABOLISM	CUDC-101	0.112305	0.303246	0.878202	0.00438622	0.979445	0.995374	No	No	No	Yes
KEGG_ALANINE_ASPARTATE_AND_GLUTAMATE_METABOLISM	CUDC-907	0.022213	0.748373	0.958894	0.00559325	0.958512	0.99321	No	No	No	Yes
KEGG_ALANINE_ASPARTATE_AND_GLUTAMATE_METABOLISM	curcumin	-0.143387	0.0388116	0.62094	0.0224099	0.840626	0.99321	No	No	No	No
KEGG_ALANINE_ASPARTATE_AND_GLUTAMATE_METABOLISM	CX-4945	0.0551455	0.464715	0.928966	-0.123784	0.314559	0.99321	No	No	No	No
KEGG_ALANINE_ASPARTATE_AND_GLUTAMATE_METABOLISM	CX-5461	-0.0521282	0.461253	0.926345	-0.130147	0.229563	0.99321	No	No	No	Yes
KEGG_ALANINE_ASPARTATE_AND_GLUTAMATE_METABOLISM	CYC116	-0.00484349	0.9467	0.987536	-0.0646176	0.5521	0.99321	No	No	No	Yes
KEGG_ALANINE_ASPARTATE_AND_GLUTAMATE_METABOLISM	cyclocytidine	-0.0486678	0.492657	0.928966	-0.0806533	0.44984	0.99321	No	No	No	Yes
KEGG_ALANINE_ASPARTATE_AND_GLUTAMATE_METABOLISM	cycloheximide	-0.156811	0.0258355	0.549588	-0.0743452	0.488676	0.99321	No	No	No	Yes
KEGG_ALANINE_ASPARTATE_AND_GLUTAMATE_METABOLISM	cyclophosphamide	0.0701309	0.393776	0.90749	0.0890003	0.506453	0.99321	No	No	No	Yes
KEGG_ALANINE_ASPARTATE_AND_GLUTAMATE_METABOLISM	cyclosporin-a	0.0242104	0.738887	0.958566	0.0879641	0.434869	0.99321	No	No	No	Yes
KEGG_ALANINE_ASPARTATE_AND_GLUTAMATE_METABOLISM	cyclosporine	-0.0274024	0.715769	0.948322	-0.0789748	0.475173	0.99321	No	No	No	Yes
KEGG_ALANINE_ASPARTATE_AND_GLUTAMATE_METABOLISM	cyclovalone	-0.0177626	0.798037	0.974439	0.0542328	0.615777	0.99321	No	No	No	No
KEGG_ALANINE_ASPARTATE_AND_GLUTAMATE_METABOLISM	cyclovirobuxin-d	0.0104094	0.888165	0.982931	-0.0353356	0.758742	0.99321	No	No	No	No
KEGG_ALANINE_ASPARTATE_AND_GLUTAMATE_METABOLISM	cyproheptadine	0.0225646	0.754815	0.959354	0.157382	0.163252	0.99321	No	No	No	Yes
KEGG_ALANINE_ASPARTATE_AND_GLUTAMATE_METABOLISM	cyproterone-acetate	0.0301212	0.701811	0.948322	-0.024724	0.847476	0.99321	No	No	No	No
KEGG_ALANINE_ASPARTATE_AND_GLUTAMATE_METABOLISM	cyromazine	-0.0957433	0.187657	0.828837	0.00109384	0.992518	0.998725	No	No	No	No
KEGG_ALANINE_ASPARTATE_AND_GLUTAMATE_METABOLISM	CYT-997	-0.00543987	0.937541	0.986034	-0.286653	0.00646028	0.953143	No	No	No	Yes
KEGG_ALANINE_ASPARTATE_AND_GLUTAMATE_METABOLISM	cyt387	0.0479299	0.487593	0.928966	-0.0571358	0.596979	0.99321	No	No	No	No
KEGG_ALANINE_ASPARTATE_AND_GLUTAMATE_METABOLISM	cytarabine	-0.00181205	0.980794	0.996879	0.0920292	0.413857	0.99321	No	No	No	No
KEGG_ALANINE_ASPARTATE_AND_GLUTAMATE_METABOLISM	cytochalasin-b	0.00613603	0.928893	0.986034	-0.0276002	0.798523	0.99321	No	No	No	No
KEGG_ALANINE_ASPARTATE_AND_GLUTAMATE_METABOLISM	cytochlor	-0.0467375	0.502627	0.93271	-0.0980739	0.360531	0.99321	No	No	No	Yes
KEGG_ALANINE_ASPARTATE_AND_GLUTAMATE_METABOLISM	D-4476	-0.0399204	0.586491	0.948322	0.00357087	0.975744	0.995374	No	No	No	No
KEGG_ALANINE_ASPARTATE_AND_GLUTAMATE_METABOLISM	D-64131	0.015424	0.834044	0.977661	0.0792753	0.496046	0.99321	No	No	No	Yes
KEGG_ALANINE_ASPARTATE_AND_GLUTAMATE_METABOLISM	D-7193	-0.103004	0.141645	0.82776	-0.144397	0.182083	0.99321	No	No	No	Yes
KEGG_ALANINE_ASPARTATE_AND_GLUTAMATE_METABOLISM	D-Serine	0.0752833	0.347157	0.891466	-0.0354022	0.788284	0.99321	No	No	No	No
KEGG_ALANINE_ASPARTATE_AND_GLUTAMATE_METABOLISM	dabrafenib	-0.011156	0.871413	0.982674	-0.00316724	0.9765	0.995374	No	No	No	Yes
KEGG_ALANINE_ASPARTATE_AND_GLUTAMATE_METABOLISM	dacarbazine	-0.0561442	0.427409	0.913637	0.0525868	0.634735	0.99321	No	No	No	No
KEGG_ALANINE_ASPARTATE_AND_GLUTAMATE_METABOLISM	dacinostat	-0.0195252	0.779013	0.969983	0.045145	0.674419	0.99321	No	No	No	No
KEGG_ALANINE_ASPARTATE_AND_GLUTAMATE_METABOLISM	daclatasvir	0.11353	0.133544	0.807081	-0.151436	0.214193	0.99321	No	No	No	No
KEGG_ALANINE_ASPARTATE_AND_GLUTAMATE_METABOLISM	dacomitinib	0.04606	0.500711	0.932341	0.163772	0.122978	0.99321	No	No	No	Yes
KEGG_ALANINE_ASPARTATE_AND_GLUTAMATE_METABOLISM	dalcetrapib	-0.140384	0.0587295	0.669528	-0.00345705	0.975878	0.995374	No	No	No	Yes
KEGG_ALANINE_ASPARTATE_AND_GLUTAMATE_METABOLISM	danazol	-0.104343	0.143483	0.82776	0.0405042	0.717876	0.99321	No	No	No	No
KEGG_ALANINE_ASPARTATE_AND_GLUTAMATE_METABOLISM	danusertib	-0.155089	0.0245985	0.537911	0.00143021	0.989387	0.997749	No	No	No	No
KEGG_ALANINE_ASPARTATE_AND_GLUTAMATE_METABOLISM	dapivirine	-0.0500382	0.483877	0.928966	-0.021721	0.842648	0.99321	No	No	No	Yes
KEGG_ALANINE_ASPARTATE_AND_GLUTAMATE_METABOLISM	darapladib	-0.0335187	0.632443	0.948322	0.0232497	0.830741	0.99321	No	No	No	No
KEGG_ALANINE_ASPARTATE_AND_GLUTAMATE_METABOLISM	darifenacin	-0.0079464	0.909745	0.982931	-0.238851	0.0267761	0.99321	No	No	No	Yes
KEGG_ALANINE_ASPARTATE_AND_GLUTAMATE_METABOLISM	dasatinib	-0.0900033	0.191767	0.835051	-0.0753492	0.482808	0.99321	No	No	No	Yes
KEGG_ALANINE_ASPARTATE_AND_GLUTAMATE_METABOLISM	daunorubicin	-0.0715436	0.29865	0.875456	-0.0414063	0.698393	0.99321	No	No	No	Yes
KEGG_ALANINE_ASPARTATE_AND_GLUTAMATE_METABOLISM	DCEBIO	0.0457394	0.525466	0.941986	0.0804601	0.458797	0.99321	No	No	No	Yes
KEGG_ALANINE_ASPARTATE_AND_GLUTAMATE_METABOLISM	decitabine	0.0140429	0.839685	0.977661	0.097535	0.363188	0.99321	No	No	No	Yes
KEGG_ALANINE_ASPARTATE_AND_GLUTAMATE_METABOLISM	defactinib	-0.030235	0.700739	0.948322	0.0512764	0.685	0.99321	No	No	No	No
KEGG_ALANINE_ASPARTATE_AND_GLUTAMATE_METABOLISM	deferasirox	-0.0526673	0.454378	0.922471	-0.0102323	0.927304	0.99321	No	No	No	Yes
KEGG_ALANINE_ASPARTATE_AND_GLUTAMATE_METABOLISM	deflazacort	-0.0634061	0.377292	0.9058	0.0938261	0.398839	0.99321	No	No	No	No
KEGG_ALANINE_ASPARTATE_AND_GLUTAMATE_METABOLISM	deforolimus	-0.0839923	0.226618	0.83561	-0.19052	0.0720692	0.99321	No	No	No	Yes
KEGG_ALANINE_ASPARTATE_AND_GLUTAMATE_METABOLISM	dehydrocholate-acid	-0.0130439	0.8605	0.978794	-0.00829462	0.943694	0.99321	No	No	No	Yes
KEGG_ALANINE_ASPARTATE_AND_GLUTAMATE_METABOLISM	delanzomib	-0.0760342	0.269267	0.852381	-0.146031	0.169634	0.99321	No	No	No	Yes
KEGG_ALANINE_ASPARTATE_AND_GLUTAMATE_METABOLISM	demecarium	-0.00602677	0.93388	0.986034	0.140959	0.200916	0.99321	No	No	No	No
KEGG_ALANINE_ASPARTATE_AND_GLUTAMATE_METABOLISM	deoxycorticosterone-acetate	-0.0492291	0.48117	0.928966	-0.00259751	0.98095	0.995374	No	No	No	Yes
KEGG_ALANINE_ASPARTATE_AND_GLUTAMATE_METABOLISM	dequalinium	0.00795737	0.909621	0.982931	-0.153721	0.155161	0.99321	No	No	No	No
KEGG_ALANINE_ASPARTATE_AND_GLUTAMATE_METABOLISM	desonide	0.0172312	0.805815	0.975199	-0.139706	0.210636	0.99321	No	No	No	No
KEGG_ALANINE_ASPARTATE_AND_GLUTAMATE_METABOLISM	desoxycortone	-0.0451137	0.535451	0.943757	-0.121296	0.274684	0.99321	No	No	No	Yes
KEGG_ALANINE_ASPARTATE_AND_GLUTAMATE_METABOLISM	dexamethasone-acetate	0.0822547	0.305765	0.878468	-0.070194	0.594075	0.99321	No	No	No	No
KEGG_ALANINE_ASPARTATE_AND_GLUTAMATE_METABOLISM	dexrazoxane	0.0264708	0.72429	0.948322	-0.0569514	0.627447	0.99321	No	No	No	No
KEGG_ALANINE_ASPARTATE_AND_GLUTAMATE_METABOLISM	dianhydrogalactitol	0.0131682	0.849907	0.977661	-0.00869052	0.936703	0.99321	No	No	No	No
KEGG_ALANINE_ASPARTATE_AND_GLUTAMATE_METABOLISM	diaveridine	0.101589	0.153363	0.82776	-0.00231517	0.983634	0.995374	No	No	No	No
KEGG_ALANINE_ASPARTATE_AND_GLUTAMATE_METABOLISM	diazooxonorleucine	-0.0783571	0.273745	0.859832	-0.0646877	0.566142	0.99321	No	No	No	Yes
KEGG_ALANINE_ASPARTATE_AND_GLUTAMATE_METABOLISM	dichlorisone-acetate	-0.0854192	0.297025	0.875456	-0.184059	0.119041	0.99321	No	No	No	Yes
KEGG_ALANINE_ASPARTATE_AND_GLUTAMATE_METABOLISM	dichloroacetate	0.0312337	0.650355	0.948322	0.0771317	0.467409	0.99321	No	No	No	Yes
KEGG_ALANINE_ASPARTATE_AND_GLUTAMATE_METABOLISM	dichlorvos	-0.0367887	0.601395	0.948322	0.00856657	0.938354	0.99321	No	No	No	No
KEGG_ALANINE_ASPARTATE_AND_GLUTAMATE_METABOLISM	diclazuril	-0.0457563	0.522103	0.940727	0.0481016	0.661994	0.99321	No	No	No	No
KEGG_ALANINE_ASPARTATE_AND_GLUTAMATE_METABOLISM	dicycloverine	0.0138779	0.851277	0.977661	-0.00788906	0.944629	0.99321	No	No	No	No
KEGG_ALANINE_ASPARTATE_AND_GLUTAMATE_METABOLISM	dienogest	0.0154646	0.827085	0.977661	0.168191	0.121632	0.99321	No	No	No	Yes
KEGG_ALANINE_ASPARTATE_AND_GLUTAMATE_METABOLISM	difluprednate	-0.0511436	0.463169	0.928904	0.0840435	0.433602	0.99321	No	No	No	No
KEGG_ALANINE_ASPARTATE_AND_GLUTAMATE_METABOLISM	digitoxigenin	-0.106013	0.122964	0.807081	-0.13743	0.199042	0.99321	No	No	No	Yes
KEGG_ALANINE_ASPARTATE_AND_GLUTAMATE_METABOLISM	digitoxin	-0.128514	0.112191	0.806766	0.0897571	0.495233	0.99321	No	No	No	No
KEGG_ALANINE_ASPARTATE_AND_GLUTAMATE_METABOLISM	digoxigenin	-0.018507	0.791755	0.972798	0.0526146	0.628391	0.99321	No	No	No	No
KEGG_ALANINE_ASPARTATE_AND_GLUTAMATE_METABOLISM	digoxin	-0.119602	0.0941265	0.773486	-0.150782	0.163303	0.99321	No	No	No	Yes
KEGG_ALANINE_ASPARTATE_AND_GLUTAMATE_METABOLISM	dihydroartemisinin	-0.0792601	0.279602	0.860297	-0.0148141	0.893603	0.99321	No	No	No	Yes
KEGG_ALANINE_ASPARTATE_AND_GLUTAMATE_METABOLISM	dihydroergocristine	0.110056	0.131666	0.807081	-0.0382971	0.739216	0.99321	No	No	No	No
KEGG_ALANINE_ASPARTATE_AND_GLUTAMATE_METABOLISM	dihydromyricetin	-0.0129484	0.853804	0.977661	0.0759537	0.489635	0.99321	No	No	No	No
KEGG_ALANINE_ASPARTATE_AND_GLUTAMATE_METABOLISM	dimethisoquin	0.0418218	0.598364	0.948322	-0.0367294	0.77504	0.99321	No	No	No	No
KEGG_ALANINE_ASPARTATE_AND_GLUTAMATE_METABOLISM	dinaciclib	-0.048869	0.473895	0.928966	0.0826202	0.436225	0.99321	No	No	No	No
KEGG_ALANINE_ASPARTATE_AND_GLUTAMATE_METABOLISM	dioscin	-0.0440379	0.539953	0.943795	-0.0544464	0.624933	0.99321	No	No	No	Yes
KEGG_ALANINE_ASPARTATE_AND_GLUTAMATE_METABOLISM	diphemanil	-0.00875868	0.904281	0.982931	0.235611	0.0342218	0.99321	No	No	No	No
KEGG_ALANINE_ASPARTATE_AND_GLUTAMATE_METABOLISM	diphenyleneiodonium	0.0742624	0.297207	0.875456	-0.0463102	0.671999	0.99321	No	No	No	No
KEGG_ALANINE_ASPARTATE_AND_GLUTAMATE_METABOLISM	dirithromycin	-0.0466798	0.512656	0.933743	-0.0128049	0.91199	0.99321	No	No	No	Yes
KEGG_ALANINE_ASPARTATE_AND_GLUTAMATE_METABOLISM	disulfiram	-0.0692076	0.311322	0.880457	0.0258039	0.808167	0.99321	No	No	No	No
KEGG_ALANINE_ASPARTATE_AND_GLUTAMATE_METABOLISM	DMH1	-0.134555	0.0574843	0.669528	0.120889	0.279313	0.99321	No	No	No	No
KEGG_ALANINE_ASPARTATE_AND_GLUTAMATE_METABOLISM	docetaxel	-0.141091	0.0382703	0.62094	-0.152777	0.148247	0.99321	No	No	No	Yes
KEGG_ALANINE_ASPARTATE_AND_GLUTAMATE_METABOLISM	dofetilide	-0.284984	4.12266e-05	0.014924	-0.0144121	0.897108	0.99321	No	Yes	No	Yes
KEGG_ALANINE_ASPARTATE_AND_GLUTAMATE_METABOLISM	dolastatin-10	-0.0315441	0.651048	0.948322	0.0554781	0.609789	0.99321	No	No	No	No
KEGG_ALANINE_ASPARTATE_AND_GLUTAMATE_METABOLISM	dolutegravir	-0.0705803	0.360398	0.897978	-0.238289	0.0521562	0.99321	No	No	No	Yes
KEGG_ALANINE_ASPARTATE_AND_GLUTAMATE_METABOLISM	domiphen	-0.04633	0.519046	0.939473	-0.0230796	0.832944	0.99321	No	No	No	Yes
KEGG_ALANINE_ASPARTATE_AND_GLUTAMATE_METABOLISM	domperidone	0.0851968	0.241259	0.840638	0.0486129	0.668493	0.99321	No	No	No	Yes
KEGG_ALANINE_ASPARTATE_AND_GLUTAMATE_METABOLISM	dorzolamide	0.0569376	0.475926	0.928966	0.176519	0.159545	0.99321	No	No	No	Yes
KEGG_ALANINE_ASPARTATE_AND_GLUTAMATE_METABOLISM	dovitinib	-0.127819	0.0632114	0.669528	-0.0854764	0.428463	0.99321	No	No	No	Yes
KEGG_ALANINE_ASPARTATE_AND_GLUTAMATE_METABOLISM	doxercalciferol	0.109395	0.153138	0.82776	0.126303	0.290422	0.99321	No	No	No	Yes
KEGG_ALANINE_ASPARTATE_AND_GLUTAMATE_METABOLISM	doxifluridine	-0.0154772	0.833035	0.977661	-0.0472585	0.679183	0.99321	No	No	No	Yes
KEGG_ALANINE_ASPARTATE_AND_GLUTAMATE_METABOLISM	doxorubicin	-0.156068	0.0236959	0.527871	0.0369113	0.734292	0.99321	No	No	No	No
KEGG_ALANINE_ASPARTATE_AND_GLUTAMATE_METABOLISM	doxycycline	-0.104487	0.125788	0.807081	0.0636384	0.551247	0.99321	No	No	No	No
KEGG_ALANINE_ASPARTATE_AND_GLUTAMATE_METABOLISM	DPI-201106	0.0373492	0.599535	0.948322	-0.104077	0.334546	0.99321	No	No	No	No
KEGG_ALANINE_ASPARTATE_AND_GLUTAMATE_METABOLISM	dronedarone	-0.00547526	0.939445	0.986034	0.159442	0.149927	0.99321	No	No	No	No
KEGG_ALANINE_ASPARTATE_AND_GLUTAMATE_METABOLISM	drospirenone	-0.0623116	0.373594	0.904295	-0.0724694	0.52563	0.99321	No	No	No	Yes
KEGG_ALANINE_ASPARTATE_AND_GLUTAMATE_METABOLISM	DU-728	0.0342547	0.640728	0.948322	-0.0365451	0.738336	0.99321	No	No	No	No
KEGG_ALANINE_ASPARTATE_AND_GLUTAMATE_METABOLISM	DVD-111	-0.0336803	0.643689	0.948322	-0.0211493	0.850409	0.99321	No	No	No	Yes
KEGG_ALANINE_ASPARTATE_AND_GLUTAMATE_METABOLISM	E7449	0.0349581	0.619623	0.948322	0.168551	0.114348	0.99321	No	No	No	Yes
KEGG_ALANINE_ASPARTATE_AND_GLUTAMATE_METABOLISM	ebastine	-0.0767149	0.271911	0.855929	-0.00596846	0.958914	0.99321	No	No	No	Yes
KEGG_ALANINE_ASPARTATE_AND_GLUTAMATE_METABOLISM	ecamsule-triethanolamine	0.0942035	0.20844	0.835051	-0.089723	0.428667	0.99321	No	No	No	No
KEGG_ALANINE_ASPARTATE_AND_GLUTAMATE_METABOLISM	echinomycin	-0.150504	0.0296175	0.582164	0.0103945	0.922982	0.99321	No	No	No	No
KEGG_ALANINE_ASPARTATE_AND_GLUTAMATE_METABOLISM	efonidipine-monoethanolate	-0.0145888	0.831968	0.977661	-0.140805	0.193316	0.99321	No	No	No	Yes
KEGG_ALANINE_ASPARTATE_AND_GLUTAMATE_METABOLISM	elacridar	0.132149	0.0564731	0.669528	-0.0394781	0.723079	0.99321	No	No	No	No
KEGG_ALANINE_ASPARTATE_AND_GLUTAMATE_METABOLISM	elesclomol	-0.100393	0.140464	0.82776	-0.0236195	0.825114	0.99321	No	No	No	Yes
KEGG_ALANINE_ASPARTATE_AND_GLUTAMATE_METABOLISM	eltrombopag	-0.0842629	0.227379	0.83561	-0.0895466	0.417917	0.99321	No	No	No	Yes
KEGG_ALANINE_ASPARTATE_AND_GLUTAMATE_METABOLISM	embelin	-0.188909	0.011323	0.422112	-0.034055	0.78117	0.99321	No	No	No	Yes
KEGG_ALANINE_ASPARTATE_AND_GLUTAMATE_METABOLISM	EMD-53998	-0.0748487	0.308627	0.879709	-0.19363	0.0723372	0.99321	No	No	No	Yes
KEGG_ALANINE_ASPARTATE_AND_GLUTAMATE_METABOLISM	emetine	0.0771872	0.270136	0.852381	-0.00281785	0.979092	0.995374	No	No	No	No
KEGG_ALANINE_ASPARTATE_AND_GLUTAMATE_METABOLISM	endo-IWR-1	-0.000816155	0.990575	0.998121	0.0194011	0.857613	0.99321	No	No	No	No
KEGG_ALANINE_ASPARTATE_AND_GLUTAMATE_METABOLISM	ENMD-2076	-0.0254745	0.736442	0.958566	0.0689921	0.559163	0.99321	No	No	No	No
KEGG_ALANINE_ASPARTATE_AND_GLUTAMATE_METABOLISM	enocitabine	-0.0844702	0.24531	0.840638	-0.0126723	0.912317	0.99321	No	No	No	Yes
KEGG_ALANINE_ASPARTATE_AND_GLUTAMATE_METABOLISM	enoximone	-0.0402523	0.577355	0.948322	-0.0224072	0.848669	0.99321	No	No	No	Yes
KEGG_ALANINE_ASPARTATE_AND_GLUTAMATE_METABOLISM	entinostat	0.0255118	0.71453	0.948322	-0.00859489	0.935919	0.99321	No	No	No	No
KEGG_ALANINE_ASPARTATE_AND_GLUTAMATE_METABOLISM	enzalutamide	0.0651433	0.425243	0.913579	-0.0387053	0.759519	0.99321	No	No	No	No
KEGG_ALANINE_ASPARTATE_AND_GLUTAMATE_METABOLISM	epiandrosterone	-0.0180234	0.801021	0.975199	-0.105477	0.358057	0.99321	No	No	No	Yes
KEGG_ALANINE_ASPARTATE_AND_GLUTAMATE_METABOLISM	epinastine	-0.0745171	0.316085	0.883104	0.141414	0.223027	0.99321	No	No	No	No
KEGG_ALANINE_ASPARTATE_AND_GLUTAMATE_METABOLISM	epinephrine	-0.0540588	0.469817	0.928966	-0.00248815	0.983214	0.995374	No	No	No	Yes
KEGG_ALANINE_ASPARTATE_AND_GLUTAMATE_METABOLISM	epirubicin	-0.108031	0.200647	0.835051	0.158698	0.229936	0.99321	No	No	No	No
KEGG_ALANINE_ASPARTATE_AND_GLUTAMATE_METABOLISM	eplerenone	-0.0129867	0.85627	0.977661	-0.00330328	0.976064	0.995374	No	No	No	Yes
KEGG_ALANINE_ASPARTATE_AND_GLUTAMATE_METABOLISM	epothilone-a	-0.0355829	0.609874	0.948322	0.06738	0.535196	0.99321	No	No	No	No
KEGG_ALANINE_ASPARTATE_AND_GLUTAMATE_METABOLISM	epothilone-b	-0.0781186	0.258592	0.850727	-0.114781	0.286934	0.99321	No	No	No	Yes
KEGG_ALANINE_ASPARTATE_AND_GLUTAMATE_METABOLISM	epothilone-d	0.0982666	0.207828	0.835051	0.0598421	0.644065	0.99321	No	No	No	Yes
KEGG_ALANINE_ASPARTATE_AND_GLUTAMATE_METABOLISM	eprinomectin	-0.100634	0.209823	0.835051	-0.188097	0.143184	0.99321	No	No	No	Yes
KEGG_ALANINE_ASPARTATE_AND_GLUTAMATE_METABOLISM	eprobemide	0.0388444	0.608756	0.948322	-0.0445592	0.704241	0.99321	No	No	No	No
KEGG_ALANINE_ASPARTATE_AND_GLUTAMATE_METABOLISM	eprosartan	0.0428227	0.551204	0.947914	-0.0680977	0.535749	0.99321	No	No	No	No
KEGG_ALANINE_ASPARTATE_AND_GLUTAMATE_METABOLISM	eptifibatide	-0.00241066	0.974379	0.996879	-0.160189	0.175801	0.99321	No	No	No	Yes
KEGG_ALANINE_ASPARTATE_AND_GLUTAMATE_METABOLISM	EPZ-5676	-0.025057	0.724025	0.948322	0.150573	0.16641	0.99321	No	No	No	No
KEGG_ALANINE_ASPARTATE_AND_GLUTAMATE_METABOLISM	equol	-0.0602455	0.410228	0.910869	0.0244168	0.828701	0.99321	No	No	No	No
KEGG_ALANINE_ASPARTATE_AND_GLUTAMATE_METABOLISM	ER-27319	-0.134973	0.0507945	0.669528	0.0699114	0.515036	0.99321	No	No	No	No
KEGG_ALANINE_ASPARTATE_AND_GLUTAMATE_METABOLISM	erastin	-0.135298	0.075071	0.723647	0.0584179	0.621026	0.99321	No	No	No	No
KEGG_ALANINE_ASPARTATE_AND_GLUTAMATE_METABOLISM	ercalcitriol	0.0615881	0.388713	0.90749	0.0598804	0.583916	0.99321	No	No	No	Yes
KEGG_ALANINE_ASPARTATE_AND_GLUTAMATE_METABOLISM	erdafitinib	-0.133224	0.0640443	0.669528	-0.0809497	0.466921	0.99321	No	No	No	Yes
KEGG_ALANINE_ASPARTATE_AND_GLUTAMATE_METABOLISM	erlotinib	0.0138744	0.840085	0.977661	0.0467697	0.659772	0.99321	No	No	No	Yes
KEGG_ALANINE_ASPARTATE_AND_GLUTAMATE_METABOLISM	erteberel	0.0568911	0.423614	0.913579	0.238878	0.0296402	0.99321	No	No	No	Yes
KEGG_ALANINE_ASPARTATE_AND_GLUTAMATE_METABOLISM	erythritol	0.065583	0.36611	0.897978	0.0350069	0.753379	0.99321	No	No	No	Yes
KEGG_ALANINE_ASPARTATE_AND_GLUTAMATE_METABOLISM	estradiol	-0.0385996	0.605925	0.948322	-0.0532703	0.643218	0.99321	No	No	No	Yes
KEGG_ALANINE_ASPARTATE_AND_GLUTAMATE_METABOLISM	estradiol-benzoate	-0.049007	0.515938	0.935855	0.0488964	0.676977	0.99321	No	No	No	No
KEGG_ALANINE_ASPARTATE_AND_GLUTAMATE_METABOLISM	estradiol-cypionate	-0.000502294	0.994411	0.998548	-0.0869433	0.443165	0.99321	No	No	No	Yes
KEGG_ALANINE_ASPARTATE_AND_GLUTAMATE_METABOLISM	estramustine	0.0265108	0.699107	0.948322	0.121972	0.24942	0.99321	No	No	No	Yes
KEGG_ALANINE_ASPARTATE_AND_GLUTAMATE_METABOLISM	estramustine-phosphate	-0.0137805	0.857608	0.977661	-0.0852719	0.463925	0.99321	No	No	No	Yes
KEGG_ALANINE_ASPARTATE_AND_GLUTAMATE_METABOLISM	estrone	-0.115328	0.120033	0.807081	-0.0229989	0.839528	0.99321	No	No	No	Yes
KEGG_ALANINE_ASPARTATE_AND_GLUTAMATE_METABOLISM	ethacridine-lactate-monohydrate	-0.123087	0.0848582	0.731397	-0.15078	0.165824	0.99321	No	No	No	Yes
KEGG_ALANINE_ASPARTATE_AND_GLUTAMATE_METABOLISM	ethinyl-estradiol	0.0203446	0.785744	0.97222	-0.0293543	0.803926	0.99321	No	No	No	No
KEGG_ALANINE_ASPARTATE_AND_GLUTAMATE_METABOLISM	etofylline-clofibrate	0.00529868	0.950457	0.987536	0.062892	0.64517	0.99321	No	No	No	Yes
KEGG_ALANINE_ASPARTATE_AND_GLUTAMATE_METABOLISM	etomoxir	-0.0954246	0.18451	0.828837	-0.0599957	0.590036	0.99321	No	No	No	Yes
KEGG_ALANINE_ASPARTATE_AND_GLUTAMATE_METABOLISM	etoposide	-0.172315	0.011973	0.422112	-0.0297144	0.783454	0.99321	No	No	No	Yes
KEGG_ALANINE_ASPARTATE_AND_GLUTAMATE_METABOLISM	etoposide-phosphate	-0.0307013	0.664476	0.948322	-0.0153131	0.889373	0.99321	No	No	No	Yes
KEGG_ALANINE_ASPARTATE_AND_GLUTAMATE_METABOLISM	ETP-46464	0.00564652	0.935329	0.986034	0.0118109	0.911525	0.99321	No	No	No	Yes
KEGG_ALANINE_ASPARTATE_AND_GLUTAMATE_METABOLISM	evacetrapib	0.177475	0.0113039	0.422112	0.00323542	0.976273	0.995374	No	No	No	Yes
KEGG_ALANINE_ASPARTATE_AND_GLUTAMATE_METABOLISM	everolimus	-0.0586253	0.401421	0.90749	-0.0132741	0.902307	0.99321	No	No	No	Yes
KEGG_ALANINE_ASPARTATE_AND_GLUTAMATE_METABOLISM	evodiamine	-0.0286778	0.680934	0.948322	0.167821	0.111817	0.99321	No	No	No	No
KEGG_ALANINE_ASPARTATE_AND_GLUTAMATE_METABOLISM	EVP4593	0.0125084	0.85803	0.977661	-0.0505087	0.634455	0.99321	No	No	No	No
KEGG_ALANINE_ASPARTATE_AND_GLUTAMATE_METABOLISM	exatecan-mesylate	-0.22599	0.0130692	0.422112	0.21657	0.139274	0.99321	No	No	No	No
KEGG_ALANINE_ASPARTATE_AND_GLUTAMATE_METABOLISM	exemestane	-0.00422215	0.959944	0.992736	-0.0291502	0.825019	0.99321	No	No	No	Yes
KEGG_ALANINE_ASPARTATE_AND_GLUTAMATE_METABOLISM	famciclovir	-0.0352086	0.66884	0.948322	-0.144431	0.258744	0.99321	No	No	No	Yes
KEGG_ALANINE_ASPARTATE_AND_GLUTAMATE_METABOLISM	famotidine	-0.0824122	0.278257	0.860297	0.0212142	0.858608	0.99321	No	No	No	No
KEGG_ALANINE_ASPARTATE_AND_GLUTAMATE_METABOLISM	favipiravir	-0.122923	0.0928451	0.768227	-0.13253	0.244294	0.99321	No	No	No	Yes
KEGG_ALANINE_ASPARTATE_AND_GLUTAMATE_METABOLISM	fdcyd	-0.0146688	0.842061	0.977661	0.080721	0.500277	0.99321	No	No	No	No
KEGG_ALANINE_ASPARTATE_AND_GLUTAMATE_METABOLISM	felbamate	-0.0137764	0.841199	0.977661	-0.113767	0.291241	0.99321	No	No	No	Yes
KEGG_ALANINE_ASPARTATE_AND_GLUTAMATE_METABOLISM	fenaclon	-0.00244402	0.974842	0.996879	-0.114854	0.307255	0.99321	No	No	No	Yes
KEGG_ALANINE_ASPARTATE_AND_GLUTAMATE_METABOLISM	fenbendazole	-0.078174	0.281129	0.860297	0.0984876	0.394123	0.99321	No	No	No	No
KEGG_ALANINE_ASPARTATE_AND_GLUTAMATE_METABOLISM	fendiline	0.0617329	0.428052	0.913637	-0.101103	0.39138	0.99321	No	No	No	No
KEGG_ALANINE_ASPARTATE_AND_GLUTAMATE_METABOLISM	fenofibrate	0.0150349	0.833487	0.977661	-0.0186122	0.869006	0.99321	No	No	No	No
KEGG_ALANINE_ASPARTATE_AND_GLUTAMATE_METABOLISM	fenoprofen	0.0676287	0.373868	0.904295	0.0803544	0.490181	0.99321	No	No	No	Yes
KEGG_ALANINE_ASPARTATE_AND_GLUTAMATE_METABOLISM	fenretinide	-0.037341	0.603334	0.948322	-0.0703786	0.52723	0.99321	No	No	No	Yes
KEGG_ALANINE_ASPARTATE_AND_GLUTAMATE_METABOLISM	FERb-033	-0.0985916	0.187926	0.828837	0.109041	0.32948	0.99321	No	No	No	No
KEGG_ALANINE_ASPARTATE_AND_GLUTAMATE_METABOLISM	fexinidazole	0.0280097	0.723478	0.948322	0.108783	0.399997	0.99321	No	No	No	Yes
KEGG_ALANINE_ASPARTATE_AND_GLUTAMATE_METABOLISM	FG-4592	0.00169211	0.981318	0.996879	0.168782	0.139623	0.99321	No	No	No	Yes
KEGG_ALANINE_ASPARTATE_AND_GLUTAMATE_METABOLISM	filanesib	-0.0217245	0.754872	0.959354	0.0945431	0.383734	0.99321	No	No	No	No
KEGG_ALANINE_ASPARTATE_AND_GLUTAMATE_METABOLISM	filgotinib	-0.0655332	0.402992	0.90749	-0.0952087	0.410132	0.99321	No	No	No	Yes
KEGG_ALANINE_ASPARTATE_AND_GLUTAMATE_METABOLISM	finafloxacin	0.00591128	0.934803	0.986034	0.0847699	0.437738	0.99321	No	No	No	Yes
KEGG_ALANINE_ASPARTATE_AND_GLUTAMATE_METABOLISM	FK-3311	0.0339756	0.626965	0.948322	0.0338492	0.755613	0.99321	No	No	No	Yes
KEGG_ALANINE_ASPARTATE_AND_GLUTAMATE_METABOLISM	FK-866	-0.112597	0.0980586	0.788827	-0.0879562	0.407071	0.99321	No	No	No	Yes
KEGG_ALANINE_ASPARTATE_AND_GLUTAMATE_METABOLISM	FK-888	0.0385716	0.599211	0.948322	-0.084721	0.457875	0.99321	No	No	No	No
KEGG_ALANINE_ASPARTATE_AND_GLUTAMATE_METABOLISM	fleroxacin	-0.0965116	0.193713	0.835051	-0.0815851	0.495686	0.99321	No	No	No	Yes
KEGG_ALANINE_ASPARTATE_AND_GLUTAMATE_METABOLISM	FLI-06	0.0255184	0.717131	0.948322	-0.0507189	0.640835	0.99321	No	No	No	No
KEGG_ALANINE_ASPARTATE_AND_GLUTAMATE_METABOLISM	florfenicol	-0.0769143	0.285192	0.862126	-0.0216279	0.847065	0.99321	No	No	No	Yes
KEGG_ALANINE_ASPARTATE_AND_GLUTAMATE_METABOLISM	floxuridine	-0.0755134	0.284266	0.862126	-0.0763628	0.476922	0.99321	No	No	No	Yes
KEGG_ALANINE_ASPARTATE_AND_GLUTAMATE_METABOLISM	flubendazole	-0.0310667	0.650562	0.948322	0.0398083	0.711093	0.99321	No	No	No	No
KEGG_ALANINE_ASPARTATE_AND_GLUTAMATE_METABOLISM	fludarabine	-0.0873874	0.225658	0.83561	0.0793263	0.467825	0.99321	No	No	No	No
KEGG_ALANINE_ASPARTATE_AND_GLUTAMATE_METABOLISM	fludarabine-phosphate	-0.0987887	0.15774	0.82776	0.0780602	0.472348	0.99321	No	No	No	No
KEGG_ALANINE_ASPARTATE_AND_GLUTAMATE_METABOLISM	fludroxycortide	-0.036885	0.607768	0.948322	0.0169736	0.88045	0.99321	No	No	No	No
KEGG_ALANINE_ASPARTATE_AND_GLUTAMATE_METABOLISM	flufenamic-acid	0.00547688	0.94118	0.986128	0.0500889	0.669551	0.99321	No	No	No	Yes
KEGG_ALANINE_ASPARTATE_AND_GLUTAMATE_METABOLISM	flumatinib	-0.0330169	0.643398	0.948322	-0.0587722	0.590908	0.99321	No	No	No	Yes
KEGG_ALANINE_ASPARTATE_AND_GLUTAMATE_METABOLISM	flumethasone	0.0352722	0.618233	0.948322	0.138561	0.217343	0.99321	No	No	No	Yes
KEGG_ALANINE_ASPARTATE_AND_GLUTAMATE_METABOLISM	flumethasone-pivalate	0.0228742	0.75728	0.959354	0.00764596	0.945989	0.99321	No	No	No	Yes
KEGG_ALANINE_ASPARTATE_AND_GLUTAMATE_METABOLISM	fluocinolone-acetonide	-0.0330096	0.641788	0.948322	-0.108725	0.333952	0.99321	No	No	No	Yes
KEGG_ALANINE_ASPARTATE_AND_GLUTAMATE_METABOLISM	fluorometholone	0.0356603	0.623389	0.948322	-0.00362568	0.973729	0.995374	No	No	No	No
KEGG_ALANINE_ASPARTATE_AND_GLUTAMATE_METABOLISM	fluoromethylcholine	0.125345	0.129027	0.807081	-0.0855576	0.542435	0.99321	No	No	No	No
KEGG_ALANINE_ASPARTATE_AND_GLUTAMATE_METABOLISM	fluroxene	0.0672233	0.340616	0.886105	0.0203295	0.858856	0.99321	No	No	No	Yes
KEGG_ALANINE_ASPARTATE_AND_GLUTAMATE_METABOLISM	flutamide	-0.0853286	0.230795	0.839678	0.0771483	0.488165	0.99321	No	No	No	No
KEGG_ALANINE_ASPARTATE_AND_GLUTAMATE_METABOLISM	fluticasone-propionate	-0.117804	0.128305	0.807081	0.020697	0.870011	0.99321	No	No	No	No
KEGG_ALANINE_ASPARTATE_AND_GLUTAMATE_METABOLISM	fluvastatin	-0.261927	0.000109757	0.0317855	-0.128008	0.24017	0.99321	No	Yes	No	Yes
KEGG_ALANINE_ASPARTATE_AND_GLUTAMATE_METABOLISM	foretinib	-0.0259252	0.704782	0.948322	-0.0367506	0.73093	0.99321	No	No	No	Yes
KEGG_ALANINE_ASPARTATE_AND_GLUTAMATE_METABOLISM	formestane	-0.119009	0.0966382	0.781744	-0.133264	0.254366	0.99321	No	No	No	Yes
KEGG_ALANINE_ASPARTATE_AND_GLUTAMATE_METABOLISM	forodesine	-0.0862153	0.236905	0.840638	-0.037909	0.738491	0.99321	No	No	No	Yes
KEGG_ALANINE_ASPARTATE_AND_GLUTAMATE_METABOLISM	forskolin	-0.159638	0.0353691	0.617041	-0.143963	0.245122	0.99321	No	No	No	Yes
KEGG_ALANINE_ASPARTATE_AND_GLUTAMATE_METABOLISM	fosbretabulin	0.0305427	0.656077	0.948322	0.0359821	0.734902	0.99321	No	No	No	Yes
KEGG_ALANINE_ASPARTATE_AND_GLUTAMATE_METABOLISM	foscarnet	-0.0122435	0.863725	0.979385	-0.0799029	0.481088	0.99321	No	No	No	Yes
KEGG_ALANINE_ASPARTATE_AND_GLUTAMATE_METABOLISM	FPH1-(BRD-6125)	-0.135342	0.0802587	0.723647	-0.027956	0.811814	0.99321	No	No	No	Yes
KEGG_ALANINE_ASPARTATE_AND_GLUTAMATE_METABOLISM	FR-122047	0.0280874	0.699717	0.948322	0.146408	0.203883	0.99321	No	No	No	Yes
KEGG_ALANINE_ASPARTATE_AND_GLUTAMATE_METABOLISM	FR-139317	0.00884975	0.90102	0.982931	0.0859713	0.425784	0.99321	No	No	No	Yes
KEGG_ALANINE_ASPARTATE_AND_GLUTAMATE_METABOLISM	frentizole	0.0374553	0.591184	0.948322	0.128767	0.231833	0.99321	No	No	No	Yes
KEGG_ALANINE_ASPARTATE_AND_GLUTAMATE_METABOLISM	ftorafur	-0.00324435	0.963726	0.99415	-0.0964197	0.380035	0.99321	No	No	No	Yes
KEGG_ALANINE_ASPARTATE_AND_GLUTAMATE_METABOLISM	fudosteine	-0.150619	0.0346304	0.616526	0.0789126	0.478243	0.99321	No	No	No	No
KEGG_ALANINE_ASPARTATE_AND_GLUTAMATE_METABOLISM	fulvestrant	0.0336148	0.659693	0.948322	-0.170938	0.139837	0.99321	No	No	No	No
KEGG_ALANINE_ASPARTATE_AND_GLUTAMATE_METABOLISM	G-1	0.030909	0.660763	0.948322	0.130339	0.237315	0.99321	No	No	No	Yes
KEGG_ALANINE_ASPARTATE_AND_GLUTAMATE_METABOLISM	galeterone	-0.0276945	0.697069	0.948322	-0.0222216	0.839069	0.99321	No	No	No	Yes
KEGG_ALANINE_ASPARTATE_AND_GLUTAMATE_METABOLISM	gambogic-acid	-0.278598	3.14058e-05	0.014924	-0.00982979	0.926736	0.99321	No	Yes	No	Yes
KEGG_ALANINE_ASPARTATE_AND_GLUTAMATE_METABOLISM	gamma-aminobutyric-acid	-0.0772724	0.31084	0.880457	-0.0924827	0.426853	0.99321	No	No	No	Yes
KEGG_ALANINE_ASPARTATE_AND_GLUTAMATE_METABOLISM	ganetespib	-0.0456411	0.503623	0.93271	-0.105823	0.320867	0.99321	No	No	No	Yes
KEGG_ALANINE_ASPARTATE_AND_GLUTAMATE_METABOLISM	gastrodin	-0.195605	0.00527386	0.343212	0.112285	0.297612	0.99321	No	No	No	No
KEGG_ALANINE_ASPARTATE_AND_GLUTAMATE_METABOLISM	GDC-0068	-0.00530336	0.938377	0.986034	0.0510629	0.634625	0.99321	No	No	No	No
KEGG_ALANINE_ASPARTATE_AND_GLUTAMATE_METABOLISM	GDC-0152	-0.153597	0.0307379	0.585638	0.0444136	0.684707	0.99321	No	No	No	No
KEGG_ALANINE_ASPARTATE_AND_GLUTAMATE_METABOLISM	GDC-0349	-0.0382808	0.583028	0.948322	0.0840777	0.428147	0.99321	No	No	No	No
KEGG_ALANINE_ASPARTATE_AND_GLUTAMATE_METABOLISM	GDC-0879	0.064513	0.386911	0.90749	-0.112376	0.314815	0.99321	No	No	No	No
KEGG_ALANINE_ASPARTATE_AND_GLUTAMATE_METABOLISM	GDC-0941	-0.108702	0.1163	0.807081	-0.0683264	0.524632	0.99321	No	No	No	Yes
KEGG_ALANINE_ASPARTATE_AND_GLUTAMATE_METABOLISM	GDC-0980	-0.00835622	0.903046	0.982931	0.173384	0.104182	0.99321	No	No	No	No
KEGG_ALANINE_ASPARTATE_AND_GLUTAMATE_METABOLISM	gefitinib	0.0918421	0.184913	0.828837	0.103192	0.335888	0.99321	No	No	No	Yes
KEGG_ALANINE_ASPARTATE_AND_GLUTAMATE_METABOLISM	gemcitabine	-0.0643775	0.400074	0.90749	-0.00519907	0.965677	0.995374	No	No	No	Yes
KEGG_ALANINE_ASPARTATE_AND_GLUTAMATE_METABOLISM	genipin	-0.0294576	0.670511	0.948322	0.055548	0.611464	0.99321	No	No	No	No
KEGG_ALANINE_ASPARTATE_AND_GLUTAMATE_METABOLISM	genz-644282	-0.0992676	0.15172	0.82776	-0.0525771	0.624602	0.99321	No	No	No	Yes
KEGG_ALANINE_ASPARTATE_AND_GLUTAMATE_METABOLISM	gestrinone	0.0575111	0.435565	0.916471	-0.0592946	0.618267	0.99321	No	No	No	No
KEGG_ALANINE_ASPARTATE_AND_GLUTAMATE_METABOLISM	GGTI-298	-0.0883672	0.207686	0.835051	0.207885	0.0696432	0.99321	No	No	No	No
KEGG_ALANINE_ASPARTATE_AND_GLUTAMATE_METABOLISM	gidazepam	-0.115511	0.106013	0.80439	-0.13458	0.222265	0.99321	No	No	No	Yes
KEGG_ALANINE_ASPARTATE_AND_GLUTAMATE_METABOLISM	gilteritinib	-0.109486	0.126614	0.807081	-0.0894014	0.421545	0.99321	No	No	No	Yes
KEGG_ALANINE_ASPARTATE_AND_GLUTAMATE_METABOLISM	gimeracil	-0.0718433	0.33381	0.886105	-0.0978234	0.391072	0.99321	No	No	No	Yes
KEGG_ALANINE_ASPARTATE_AND_GLUTAMATE_METABOLISM	ginkgolide-a	0.0495734	0.480265	0.928966	0.00581236	0.957642	0.99321	No	No	No	Yes
KEGG_ALANINE_ASPARTATE_AND_GLUTAMATE_METABOLISM	givinostat	0.0907794	0.20225	0.835051	0.0657862	0.544917	0.99321	No	No	No	Yes
KEGG_ALANINE_ASPARTATE_AND_GLUTAMATE_METABOLISM	golgicide-a	-0.089003	0.2101	0.835051	-0.0989152	0.373639	0.99321	No	No	No	Yes
KEGG_ALANINE_ASPARTATE_AND_GLUTAMATE_METABOLISM	golvatinib	-0.013627	0.845487	0.977661	0.0829886	0.455738	0.99321	No	No	No	No
KEGG_ALANINE_ASPARTATE_AND_GLUTAMATE_METABOLISM	gossypol	0.08429	0.228369	0.83561	0.0135955	0.899374	0.99321	No	No	No	Yes
KEGG_ALANINE_ASPARTATE_AND_GLUTAMATE_METABOLISM	GS-39783	0.0307908	0.671592	0.948322	-0.0761039	0.519277	0.99321	No	No	No	No
KEGG_ALANINE_ASPARTATE_AND_GLUTAMATE_METABOLISM	GS-9973	-0.0699656	0.328588	0.884319	0.00271862	0.98054	0.995374	No	No	No	No
KEGG_ALANINE_ASPARTATE_AND_GLUTAMATE_METABOLISM	GSK-3-inhibitor-IX	0.0240147	0.734426	0.9572	-0.0507387	0.640704	0.99321	No	No	No	No
KEGG_ALANINE_ASPARTATE_AND_GLUTAMATE_METABOLISM	GSK-J4	-0.0797938	0.253079	0.846323	-0.138975	0.191431	0.99321	No	No	No	Yes
KEGG_ALANINE_ASPARTATE_AND_GLUTAMATE_METABOLISM	GSK1070916	-0.121957	0.087779	0.743299	-0.100694	0.353416	0.99321	No	No	No	Yes
KEGG_ALANINE_ASPARTATE_AND_GLUTAMATE_METABOLISM	GSK1292263	-0.0892819	0.20752	0.835051	-0.0892386	0.408342	0.99321	No	No	No	Yes
KEGG_ALANINE_ASPARTATE_AND_GLUTAMATE_METABOLISM	GSK1838705A	0.0027676	0.970094	0.996879	-0.0730513	0.514257	0.99321	No	No	No	No
KEGG_ALANINE_ASPARTATE_AND_GLUTAMATE_METABOLISM	GSK1904529A	0.0275981	0.703956	0.948322	0.0593468	0.594071	0.99321	No	No	No	Yes
KEGG_ALANINE_ASPARTATE_AND_GLUTAMATE_METABOLISM	GSK2110183	0.0635994	0.354515	0.897978	0.0134596	0.900375	0.99321	No	No	No	Yes
KEGG_ALANINE_ASPARTATE_AND_GLUTAMATE_METABOLISM	GSK2126458	-0.149022	0.0477446	0.664751	-0.0979826	0.396564	0.99321	No	No	No	Yes
KEGG_ALANINE_ASPARTATE_AND_GLUTAMATE_METABOLISM	GSK256066	-0.0923308	0.267682	0.852381	-0.143497	0.261871	0.99321	No	No	No	Yes
KEGG_ALANINE_ASPARTATE_AND_GLUTAMATE_METABOLISM	GSK2656157	-0.0302125	0.678216	0.948322	-0.0610377	0.574381	0.99321	No	No	No	Yes
KEGG_ALANINE_ASPARTATE_AND_GLUTAMATE_METABOLISM	GSK2830371	-0.016464	0.821623	0.977661	-0.0705712	0.552985	0.99321	No	No	No	Yes
KEGG_ALANINE_ASPARTATE_AND_GLUTAMATE_METABOLISM	GSK429286A	0.0299311	0.68025	0.948322	0.0869683	0.440106	0.99321	No	No	No	Yes
KEGG_ALANINE_ASPARTATE_AND_GLUTAMATE_METABOLISM	GSK461364	0.0423334	0.542783	0.943795	0.0125499	0.907613	0.99321	No	No	No	Yes
KEGG_ALANINE_ASPARTATE_AND_GLUTAMATE_METABOLISM	GSK650394	0.0335551	0.629574	0.948322	0.154658	0.150222	0.99321	No	No	No	Yes
KEGG_ALANINE_ASPARTATE_AND_GLUTAMATE_METABOLISM	GSK923295	0.00218977	0.975762	0.996879	-0.156359	0.155511	0.99321	No	No	No	No
KEGG_ALANINE_ASPARTATE_AND_GLUTAMATE_METABOLISM	GTP-14564	0.0878073	0.223428	0.83561	0.0123844	0.910976	0.99321	No	No	No	Yes
KEGG_ALANINE_ASPARTATE_AND_GLUTAMATE_METABOLISM	guanidine	-0.124741	0.0822989	0.726639	0.0236328	0.833084	0.99321	No	No	No	No
KEGG_ALANINE_ASPARTATE_AND_GLUTAMATE_METABOLISM	GW-3965	-0.0497708	0.495277	0.928966	0.0143152	0.902317	0.99321	No	No	No	No
KEGG_ALANINE_ASPARTATE_AND_GLUTAMATE_METABOLISM	GW-405833	0.0881473	0.214534	0.83561	0.0876153	0.433793	0.99321	No	No	No	Yes
KEGG_ALANINE_ASPARTATE_AND_GLUTAMATE_METABOLISM	GW-441756	0.110295	0.12777	0.807081	-0.0860007	0.436662	0.99321	No	No	No	No
KEGG_ALANINE_ASPARTATE_AND_GLUTAMATE_METABOLISM	GW-501516	0.112335	0.217981	0.83561	0.175468	0.183749	0.99321	No	No	No	Yes
KEGG_ALANINE_ASPARTATE_AND_GLUTAMATE_METABOLISM	GW-583340	0.0272273	0.694852	0.948322	0.0746854	0.486684	0.99321	No	No	No	Yes
KEGG_ALANINE_ASPARTATE_AND_GLUTAMATE_METABOLISM	GW-788388	0.0264179	0.722599	0.948322	-0.0978634	0.381744	0.99321	No	No	No	No
KEGG_ALANINE_ASPARTATE_AND_GLUTAMATE_METABOLISM	GW-842166	-0.0104681	0.881	0.982931	-0.191877	0.0733073	0.99321	No	No	No	Yes
KEGG_ALANINE_ASPARTATE_AND_GLUTAMATE_METABOLISM	GW-843682X	-0.0108027	0.876336	0.982931	0.0635008	0.55439	0.99321	No	No	No	No
KEGG_ALANINE_ASPARTATE_AND_GLUTAMATE_METABOLISM	GZD824	-0.0839577	0.236027	0.840638	-0.101313	0.347614	0.99321	No	No	No	Yes
KEGG_ALANINE_ASPARTATE_AND_GLUTAMATE_METABOLISM	HA14-1	0.069103	0.338356	0.886105	-0.0262689	0.811383	0.99321	No	No	No	No
KEGG_ALANINE_ASPARTATE_AND_GLUTAMATE_METABOLISM	halcinonide	-0.00578563	0.9377	0.986034	0.00768992	0.946025	0.99321	No	No	No	No
KEGG_ALANINE_ASPARTATE_AND_GLUTAMATE_METABOLISM	halobetasol-propionate	0.0325121	0.645167	0.948322	-0.0615181	0.585358	0.99321	No	No	No	No
KEGG_ALANINE_ASPARTATE_AND_GLUTAMATE_METABOLISM	halofantrine	-0.122035	0.0790931	0.723647	0.0339899	0.757458	0.99321	No	No	No	No
KEGG_ALANINE_ASPARTATE_AND_GLUTAMATE_METABOLISM	halofuginone	-0.0757117	0.289083	0.868661	0.00277066	0.979681	0.995374	No	No	No	No
KEGG_ALANINE_ASPARTATE_AND_GLUTAMATE_METABOLISM	harringtonine	-0.0418043	0.555701	0.948322	-0.116372	0.280261	0.99321	No	No	No	Yes
KEGG_ALANINE_ASPARTATE_AND_GLUTAMATE_METABOLISM	hesperadin	-0.0783404	0.308447	0.879709	-0.200669	0.111851	0.99321	No	No	No	Yes
KEGG_ALANINE_ASPARTATE_AND_GLUTAMATE_METABOLISM	hexachlorophene	0.0306234	0.663704	0.948322	0.0676345	0.53124	0.99321	No	No	No	Yes
KEGG_ALANINE_ASPARTATE_AND_GLUTAMATE_METABOLISM	hexaminolevulinate	-0.0630788	0.365383	0.897978	0.0125323	0.907742	0.99321	No	No	No	No
KEGG_ALANINE_ASPARTATE_AND_GLUTAMATE_METABOLISM	hexylresorcinol	-0.00886062	0.91062	0.982931	-0.138383	0.275494	0.99321	No	No	No	Yes
KEGG_ALANINE_ASPARTATE_AND_GLUTAMATE_METABOLISM	HMN-214	-0.0319673	0.643495	0.948322	-0.132093	0.214579	0.99321	No	No	No	Yes
KEGG_ALANINE_ASPARTATE_AND_GLUTAMATE_METABOLISM	homoharringtonine	-0.0389185	0.570343	0.948322	-0.118239	0.272564	0.99321	No	No	No	Yes
KEGG_ALANINE_ASPARTATE_AND_GLUTAMATE_METABOLISM	homoquinolinic-acid	0.0785593	0.28519	0.862126	-0.0979175	0.396879	0.99321	No	No	No	No
KEGG_ALANINE_ASPARTATE_AND_GLUTAMATE_METABOLISM	homosalate	-0.123647	0.101076	0.791128	-0.351044	0.00385257	0.953143	No	No	No	Yes
KEGG_ALANINE_ASPARTATE_AND_GLUTAMATE_METABOLISM	hydrocortisone	-0.111518	0.487589	0.928966	0.0233766	0.921346	0.99321	No	No	No	No
KEGG_ALANINE_ASPARTATE_AND_GLUTAMATE_METABOLISM	hydroxytacrine-maleate-(r,s)	0.117327	0.104166	0.8023	-0.0229052	0.836158	0.99321	No	No	No	No
KEGG_ALANINE_ASPARTATE_AND_GLUTAMATE_METABOLISM	hydroxyurea	0.0405167	0.564074	0.948322	-0.156345	0.148148	0.99321	No	No	No	No
KEGG_ALANINE_ASPARTATE_AND_GLUTAMATE_METABOLISM	hyodeoxycholic-acid	0.0210645	0.772399	0.967302	0.0851033	0.444296	0.99321	No	No	No	Yes
KEGG_ALANINE_ASPARTATE_AND_GLUTAMATE_METABOLISM	hyoscyamine	0.00849125	0.904058	0.982931	-0.101033	0.35755	0.99321	No	No	No	No
KEGG_ALANINE_ASPARTATE_AND_GLUTAMATE_METABOLISM	hypericin	-0.00791264	0.918675	0.982931	-0.0368403	0.772572	0.99321	No	No	No	Yes
KEGG_ALANINE_ASPARTATE_AND_GLUTAMATE_METABOLISM	hypoestoxide	-0.0975721	0.209684	0.835051	0.218045	0.0810043	0.99321	No	No	No	No
KEGG_ALANINE_ASPARTATE_AND_GLUTAMATE_METABOLISM	I-BET-762	0.0478776	0.488068	0.928966	-0.163299	0.124077	0.99321	No	No	No	No
KEGG_ALANINE_ASPARTATE_AND_GLUTAMATE_METABOLISM	I-BET151	0.0332181	0.643078	0.948322	0.0362721	0.74324	0.99321	No	No	No	Yes
KEGG_ALANINE_ASPARTATE_AND_GLUTAMATE_METABOLISM	ibrutinib	0.0883914	0.195638	0.835051	0.107951	0.313955	0.99321	No	No	No	Yes
KEGG_ALANINE_ASPARTATE_AND_GLUTAMATE_METABOLISM	ibutilide	0.0862315	0.238071	0.840638	-0.112592	0.307868	0.99321	No	No	No	No
KEGG_ALANINE_ASPARTATE_AND_GLUTAMATE_METABOLISM	ICG-001	-0.172508	0.0131566	0.422112	-0.240623	0.0239296	0.99321	No	No	No	Yes
KEGG_ALANINE_ASPARTATE_AND_GLUTAMATE_METABOLISM	ICI-162846	-0.0959375	0.185595	0.828837	-0.138062	0.219018	0.99321	No	No	No	Yes
KEGG_ALANINE_ASPARTATE_AND_GLUTAMATE_METABOLISM	icotinib	0.0494396	0.470822	0.928966	-0.0547892	0.608024	0.99321	No	No	No	No
KEGG_ALANINE_ASPARTATE_AND_GLUTAMATE_METABOLISM	idarubicin	0.0333451	0.646124	0.948322	-0.146167	0.204635	0.99321	No	No	No	No
KEGG_ALANINE_ASPARTATE_AND_GLUTAMATE_METABOLISM	idasanutlin	0.0977955	0.152032	0.82776	0.000493786	0.996294	0.998725	No	No	No	Yes
KEGG_ALANINE_ASPARTATE_AND_GLUTAMATE_METABOLISM	idazoxan	-0.0536473	0.442648	0.916959	0.0761251	0.480854	0.99321	No	No	No	No
KEGG_ALANINE_ASPARTATE_AND_GLUTAMATE_METABOLISM	idelalisib	-0.0729363	0.298671	0.875456	0.0408697	0.708687	0.99321	No	No	No	No
KEGG_ALANINE_ASPARTATE_AND_GLUTAMATE_METABOLISM	idoxuridine	0.0156886	0.822472	0.977661	-0.0525754	0.634809	0.99321	No	No	No	No
KEGG_ALANINE_ASPARTATE_AND_GLUTAMATE_METABOLISM	IDRA-21	0.0238202	0.751619	0.958894	-0.179044	0.135183	0.99321	No	No	No	No
KEGG_ALANINE_ASPARTATE_AND_GLUTAMATE_METABOLISM	idronoxil	-0.12474	0.0761901	0.723647	-0.0298299	0.783876	0.99321	No	No	No	Yes
KEGG_ALANINE_ASPARTATE_AND_GLUTAMATE_METABOLISM	IEM1754	0.0542557	0.442002	0.916959	0.0900592	0.429931	0.99321	No	No	No	Yes
KEGG_ALANINE_ASPARTATE_AND_GLUTAMATE_METABOLISM	ifosfamide	-0.0278833	0.713359	0.948322	-0.105992	0.368764	0.99321	No	No	No	Yes
KEGG_ALANINE_ASPARTATE_AND_GLUTAMATE_METABOLISM	IKK-16	0.143398	0.0402473	0.62094	0.0522691	0.624649	0.99321	No	No	No	Yes
KEGG_ALANINE_ASPARTATE_AND_GLUTAMATE_METABOLISM	IKK-2-inhibitor-V	-0.00741831	0.913884	0.982931	0.125503	0.241238	0.99321	No	No	No	No
KEGG_ALANINE_ASPARTATE_AND_GLUTAMATE_METABOLISM	ilomastat	0.0686576	0.349164	0.891466	0.0444926	0.697018	0.99321	No	No	No	Yes
KEGG_ALANINE_ASPARTATE_AND_GLUTAMATE_METABOLISM	imatinib	-0.0912437	0.183604	0.828837	-0.101259	0.350707	0.99321	No	No	No	Yes
KEGG_ALANINE_ASPARTATE_AND_GLUTAMATE_METABOLISM	imidapril	-0.1867	0.0064043	0.370937	-0.345656	0.00104129	0.753897	No	No	No	Yes
KEGG_ALANINE_ASPARTATE_AND_GLUTAMATE_METABOLISM	imiloxan	0.00758981	0.925081	0.984939	-0.102689	0.434944	0.99321	No	No	No	No
KEGG_ALANINE_ASPARTATE_AND_GLUTAMATE_METABOLISM	imiquimod	0.0182867	0.792211	0.972798	-0.0846269	0.427753	0.99321	No	No	No	No
KEGG_ALANINE_ASPARTATE_AND_GLUTAMATE_METABOLISM	INC-280	0.0769221	0.261442	0.850727	0.254437	0.0149404	0.99321	No	No	No	Yes
KEGG_ALANINE_ASPARTATE_AND_GLUTAMATE_METABOLISM	indibulin	-0.0171585	0.806619	0.975199	0.00584853	0.95662	0.99321	No	No	No	No
KEGG_ALANINE_ASPARTATE_AND_GLUTAMATE_METABOLISM	indiplon	-0.0415717	0.554943	0.948322	-0.0154612	0.889663	0.99321	No	No	No	Yes
KEGG_ALANINE_ASPARTATE_AND_GLUTAMATE_METABOLISM	indirubin	0.0550117	0.421154	0.9119	0.0361496	0.735166	0.99321	No	No	No	Yes
KEGG_ALANINE_ASPARTATE_AND_GLUTAMATE_METABOLISM	indisulam	0.0357804	0.601842	0.948322	-0.00237523	0.982375	0.995374	No	No	No	No
KEGG_ALANINE_ASPARTATE_AND_GLUTAMATE_METABOLISM	indoprofen	-0.0342381	0.625152	0.948322	0.075574	0.491814	0.99321	No	No	No	No
KEGG_ALANINE_ASPARTATE_AND_GLUTAMATE_METABOLISM	ingenol-mebutate	0.0389778	0.581805	0.948322	0.0912796	0.406068	0.99321	No	No	No	Yes
KEGG_ALANINE_ASPARTATE_AND_GLUTAMATE_METABOLISM	INH1	0.00791638	0.913907	0.982931	0.124608	0.258753	0.99321	No	No	No	Yes
KEGG_ALANINE_ASPARTATE_AND_GLUTAMATE_METABOLISM	inosine	-0.0851703	0.222395	0.83561	-0.0138992	0.898928	0.99321	No	No	No	Yes
KEGG_ALANINE_ASPARTATE_AND_GLUTAMATE_METABOLISM	iobenguane	0.182957	0.0403097	0.62094	0.0596238	0.697232	0.99321	No	No	No	Yes
KEGG_ALANINE_ASPARTATE_AND_GLUTAMATE_METABOLISM	iodipamide	0.084531	0.250039	0.840638	0.0289382	0.795099	0.99321	No	No	No	Yes
KEGG_ALANINE_ASPARTATE_AND_GLUTAMATE_METABOLISM	iododexetimide	-0.0177048	0.804467	0.975199	-0.133027	0.236451	0.99321	No	No	No	Yes
KEGG_ALANINE_ASPARTATE_AND_GLUTAMATE_METABOLISM	IOWH032	0.0159346	0.825016	0.977661	0.123641	0.2511	0.99321	No	No	No	Yes
KEGG_ALANINE_ASPARTATE_AND_GLUTAMATE_METABOLISM	iproniazid	0.00803965	0.914699	0.982931	-0.0332766	0.790818	0.99321	No	No	No	No
KEGG_ALANINE_ASPARTATE_AND_GLUTAMATE_METABOLISM	ipsapirone	-0.060942	0.443956	0.918018	-0.25672	0.0345774	0.99321	No	No	No	Yes
KEGG_ALANINE_ASPARTATE_AND_GLUTAMATE_METABOLISM	irinotecan	-0.0777953	0.257173	0.850727	-0.0243127	0.822099	0.99321	No	No	No	Yes
KEGG_ALANINE_ASPARTATE_AND_GLUTAMATE_METABOLISM	isoetharine	-0.00136476	0.986205	0.998121	-0.181131	0.13637	0.99321	No	No	No	Yes
KEGG_ALANINE_ASPARTATE_AND_GLUTAMATE_METABOLISM	isofloxythepin	-0.0832942	0.240951	0.840638	-0.0605613	0.581917	0.99321	No	No	No	Yes
KEGG_ALANINE_ASPARTATE_AND_GLUTAMATE_METABOLISM	isoflupredone-acetate	0.0379367	0.616146	0.948322	-0.0662247	0.572407	0.99321	No	No	No	No
KEGG_ALANINE_ASPARTATE_AND_GLUTAMATE_METABOLISM	isometheptene-mucate	-0.0876849	0.315561	0.883104	-0.239673	0.112797	0.99321	No	No	No	Yes
KEGG_ALANINE_ASPARTATE_AND_GLUTAMATE_METABOLISM	isopropyl-myristate	-0.122567	0.079245	0.723647	-0.0456814	0.685511	0.99321	No	No	No	Yes
KEGG_ALANINE_ASPARTATE_AND_GLUTAMATE_METABOLISM	isoxsuprine	0.007373	0.933132	0.986034	-0.0269407	0.852668	0.99321	No	No	No	No
KEGG_ALANINE_ASPARTATE_AND_GLUTAMATE_METABOLISM	ispinesib	-0.00111847	0.986961	0.998121	-0.0825167	0.436802	0.99321	No	No	No	Yes
KEGG_ALANINE_ASPARTATE_AND_GLUTAMATE_METABOLISM	istradefylline	-0.0528779	0.509351	0.93271	0.218764	0.0776089	0.99321	No	No	No	No
KEGG_ALANINE_ASPARTATE_AND_GLUTAMATE_METABOLISM	itraconazole	-0.159684	0.141935	0.82776	-0.137281	0.398269	0.99321	No	No	No	Yes
KEGG_ALANINE_ASPARTATE_AND_GLUTAMATE_METABOLISM	ivermectin	0.0802345	0.245877	0.840638	-0.000850253	0.993838	0.998725	No	No	No	No
KEGG_ALANINE_ASPARTATE_AND_GLUTAMATE_METABOLISM	ixabepilone	-0.053451	0.441	0.916959	0.0492697	0.650415	0.99321	No	No	No	No
KEGG_ALANINE_ASPARTATE_AND_GLUTAMATE_METABOLISM	ixazomib	-0.190663	0.0051333	0.343212	0.0456585	0.667372	0.99321	No	No	No	No
KEGG_ALANINE_ASPARTATE_AND_GLUTAMATE_METABOLISM	ixazomib-citrate	-0.0692439	0.329914	0.884319	-0.00886033	0.935469	0.99321	No	No	No	Yes
KEGG_ALANINE_ASPARTATE_AND_GLUTAMATE_METABOLISM	JIB04	0.0802008	0.249503	0.840638	0.197428	0.0668119	0.99321	No	No	No	Yes
KEGG_ALANINE_ASPARTATE_AND_GLUTAMATE_METABOLISM	JK-184	0.0363307	0.607727	0.948322	-0.0715565	0.502721	0.99321	No	No	No	No
KEGG_ALANINE_ASPARTATE_AND_GLUTAMATE_METABOLISM	JNJ-16259685	-0.0945306	0.212049	0.835051	-0.0858585	0.457812	0.99321	No	No	No	Yes
KEGG_ALANINE_ASPARTATE_AND_GLUTAMATE_METABOLISM	JNJ-26481585	0.0680963	0.381898	0.9058	-0.109219	0.386455	0.99321	No	No	No	No
KEGG_ALANINE_ASPARTATE_AND_GLUTAMATE_METABOLISM	JNJ-7706621	-0.0605731	0.401467	0.90749	-0.113202	0.311248	0.99321	No	No	No	Yes
KEGG_ALANINE_ASPARTATE_AND_GLUTAMATE_METABOLISM	josamycin	0.00696818	0.922781	0.983937	-0.0491067	0.665326	0.99321	No	No	No	No
KEGG_ALANINE_ASPARTATE_AND_GLUTAMATE_METABOLISM	JQ1-(+)	0.0403872	0.572121	0.948322	0.0500936	0.646924	0.99321	No	No	No	Yes
KEGG_ALANINE_ASPARTATE_AND_GLUTAMATE_METABOLISM	JTC-801	0.129003	0.0639479	0.669528	0.126696	0.245061	0.99321	No	No	No	Yes
KEGG_ALANINE_ASPARTATE_AND_GLUTAMATE_METABOLISM	JTE-607	0.00459868	0.94821	0.987536	-0.0455982	0.682296	0.99321	No	No	No	No
KEGG_ALANINE_ASPARTATE_AND_GLUTAMATE_METABOLISM	JZL-184	0.00189181	0.979114	0.996879	-0.010359	0.925489	0.99321	No	No	No	No
KEGG_ALANINE_ASPARTATE_AND_GLUTAMATE_METABOLISM	K-858	-0.0200106	0.779068	0.969983	0.0539531	0.621745	0.99321	No	No	No	No
KEGG_ALANINE_ASPARTATE_AND_GLUTAMATE_METABOLISM	K-Ras(G12C)-inhibitor-6	-0.0370436	0.600695	0.948322	0.0629789	0.571648	0.99321	No	No	No	No
KEGG_ALANINE_ASPARTATE_AND_GLUTAMATE_METABOLISM	k-strophanthidin	0.0113461	0.948422	0.987536	-0.216954	0.34484	0.99321	No	No	No	No
KEGG_ALANINE_ASPARTATE_AND_GLUTAMATE_METABOLISM	KD-023	-0.0757649	0.27791	0.860297	-0.0317996	0.769988	0.99321	No	No	No	Yes
KEGG_ALANINE_ASPARTATE_AND_GLUTAMATE_METABOLISM	KD025	-0.0681295	0.325834	0.884319	-0.203937	0.0552453	0.99321	No	No	No	Yes
KEGG_ALANINE_ASPARTATE_AND_GLUTAMATE_METABOLISM	kenpaullone	0.025171	0.720159	0.948322	-0.0602898	0.579088	0.99321	No	No	No	No
KEGG_ALANINE_ASPARTATE_AND_GLUTAMATE_METABOLISM	ketoconazole	0.0116143	0.887445	0.982931	0.134352	0.31034	0.99321	No	No	No	Yes
KEGG_ALANINE_ASPARTATE_AND_GLUTAMATE_METABOLISM	ketoprofen	-0.000868632	0.990359	0.998121	0.134691	0.236619	0.99321	No	No	No	No
KEGG_ALANINE_ASPARTATE_AND_GLUTAMATE_METABOLISM	KF-38789	-0.00230369	0.973591	0.996879	-0.188668	0.0749336	0.99321	No	No	No	Yes
KEGG_ALANINE_ASPARTATE_AND_GLUTAMATE_METABOLISM	KI-16425	-0.0971597	0.165781	0.82776	0.0380162	0.728204	0.99321	No	No	No	No
KEGG_ALANINE_ASPARTATE_AND_GLUTAMATE_METABOLISM	KI-8751	-0.0656907	0.349372	0.891466	-0.127369	0.242541	0.99321	No	No	No	Yes
KEGG_ALANINE_ASPARTATE_AND_GLUTAMATE_METABOLISM	kifunensine	0.0320677	0.648067	0.948322	0.0386795	0.728461	0.99321	No	No	No	Yes
KEGG_ALANINE_ASPARTATE_AND_GLUTAMATE_METABOLISM	KP-1212	0.0657546	0.399956	0.90749	-0.121853	0.333567	0.99321	No	No	No	No
KEGG_ALANINE_ASPARTATE_AND_GLUTAMATE_METABOLISM	KPT-185	-0.256581	0.000170493	0.0352677	-0.278305	0.00790696	0.975321	No	Yes	No	Yes
KEGG_ALANINE_ASPARTATE_AND_GLUTAMATE_METABOLISM	KPT-276	-0.28843	2.28417e-05	0.014924	-0.0927808	0.3927	0.99321	No	Yes	No	Yes
KEGG_ALANINE_ASPARTATE_AND_GLUTAMATE_METABOLISM	ku-0063794	0.0360792	0.600535	0.948322	-0.115808	0.277055	0.99321	No	No	No	No
KEGG_ALANINE_ASPARTATE_AND_GLUTAMATE_METABOLISM	KW-2449	0.00754398	0.913879	0.982931	-0.0261387	0.806806	0.99321	No	No	No	No
KEGG_ALANINE_ASPARTATE_AND_GLUTAMATE_METABOLISM	KW-2478	-0.12592	0.0659751	0.669528	0.0746618	0.486822	0.99321	No	No	No	No
KEGG_ALANINE_ASPARTATE_AND_GLUTAMATE_METABOLISM	KX2-391	0.000189591	0.997879	0.999908	0.0126904	0.906583	0.99321	No	No	No	Yes
KEGG_ALANINE_ASPARTATE_AND_GLUTAMATE_METABOLISM	KY02111	-0.0139181	0.850447	0.977661	0.0242545	0.835251	0.99321	No	No	No	No
KEGG_ALANINE_ASPARTATE_AND_GLUTAMATE_METABOLISM	kynurenic-acid	-0.013999	0.849185	0.977661	0.016184	0.888897	0.99321	No	No	No	No
KEGG_ALANINE_ASPARTATE_AND_GLUTAMATE_METABOLISM	L-798,106	-0.0708912	0.320973	0.884319	-0.144706	0.183743	0.99321	No	No	No	Yes
KEGG_ALANINE_ASPARTATE_AND_GLUTAMATE_METABOLISM	lacitol	-0.0384688	0.625878	0.948322	-0.146905	0.250588	0.99321	No	No	No	Yes
KEGG_ALANINE_ASPARTATE_AND_GLUTAMATE_METABOLISM	lafutidine	-0.0796661	0.267018	0.852381	-0.0768576	0.487127	0.99321	No	No	No	Yes
KEGG_ALANINE_ASPARTATE_AND_GLUTAMATE_METABOLISM	lanatoside-c	0.0110649	0.873661	0.982931	-0.0350627	0.74859	0.99321	No	No	No	No
KEGG_ALANINE_ASPARTATE_AND_GLUTAMATE_METABOLISM	lanoconazole	0.00599884	0.942117	0.986396	-0.182464	0.170407	0.99321	No	No	No	No
KEGG_ALANINE_ASPARTATE_AND_GLUTAMATE_METABOLISM	lapatinib	0.0273501	0.689374	0.948322	0.202499	0.0556077	0.99321	No	No	No	Yes
KEGG_ALANINE_ASPARTATE_AND_GLUTAMATE_METABOLISM	lappaconite	-0.0123999	0.856552	0.977661	0.158674	0.144508	0.99321	No	No	No	No
KEGG_ALANINE_ASPARTATE_AND_GLUTAMATE_METABOLISM	lasalocid	-0.0405884	0.559556	0.948322	-0.0246439	0.820756	0.99321	No	No	No	Yes
KEGG_ALANINE_ASPARTATE_AND_GLUTAMATE_METABOLISM	latanoprost	0.00103598	0.988803	0.998121	-0.141294	0.233113	0.99321	No	No	No	No
KEGG_ALANINE_ASPARTATE_AND_GLUTAMATE_METABOLISM	latrepirdine	0.104558	0.188241	0.828837	-0.234589	0.0664663	0.99321	No	No	No	No
KEGG_ALANINE_ASPARTATE_AND_GLUTAMATE_METABOLISM	LB42708	-0.0488403	0.482516	0.928966	0.0429826	0.685811	0.99321	No	No	No	No
KEGG_ALANINE_ASPARTATE_AND_GLUTAMATE_METABOLISM	LCL-161	-0.0441668	0.539817	0.943795	-0.106143	0.339554	0.99321	No	No	No	Yes
KEGG_ALANINE_ASPARTATE_AND_GLUTAMATE_METABOLISM	LDN-212854	-0.0519064	0.455423	0.922471	0.0685714	0.518378	0.99321	No	No	No	No
KEGG_ALANINE_ASPARTATE_AND_GLUTAMATE_METABOLISM	LDN-57444	-0.0311861	0.663535	0.948322	0.21426	0.0462852	0.99321	No	No	No	No
KEGG_ALANINE_ASPARTATE_AND_GLUTAMATE_METABOLISM	LE-135	-0.0888596	0.206276	0.835051	0.145077	0.180011	0.99321	No	No	No	No
KEGG_ALANINE_ASPARTATE_AND_GLUTAMATE_METABOLISM	lenalidomide	0.0020031	0.97726	0.996879	0.21262	0.0582893	0.99321	No	No	No	Yes
KEGG_ALANINE_ASPARTATE_AND_GLUTAMATE_METABOLISM	lenvatinib	-0.169284	0.0127197	0.422112	-0.113609	0.289111	0.99321	No	No	No	Yes
KEGG_ALANINE_ASPARTATE_AND_GLUTAMATE_METABOLISM	lerisetron	-0.175959	0.0131507	0.422112	-0.113559	0.300758	0.99321	No	No	No	Yes
KEGG_ALANINE_ASPARTATE_AND_GLUTAMATE_METABOLISM	lestaurtinib	-0.1726	0.0216021	0.506011	0.048919	0.672664	0.99321	No	No	No	No
KEGG_ALANINE_ASPARTATE_AND_GLUTAMATE_METABOLISM	letrozole	-0.0702433	0.326667	0.884319	-0.118712	0.297409	0.99321	No	No	No	Yes
KEGG_ALANINE_ASPARTATE_AND_GLUTAMATE_METABOLISM	leucovorin	0.0553359	0.472231	0.928966	0.0401924	0.732074	0.99321	No	No	No	Yes
KEGG_ALANINE_ASPARTATE_AND_GLUTAMATE_METABOLISM	levobunolol	0.00473248	0.94792	0.987536	0.00238273	0.982944	0.995374	No	No	No	Yes
KEGG_ALANINE_ASPARTATE_AND_GLUTAMATE_METABOLISM	levocarnitine	0.0212569	0.780077	0.970119	-0.0184186	0.873675	0.99321	No	No	No	No
KEGG_ALANINE_ASPARTATE_AND_GLUTAMATE_METABOLISM	levocetirizine	-0.00624069	0.929061	0.986034	-0.126021	0.259257	0.99321	No	No	No	Yes
KEGG_ALANINE_ASPARTATE_AND_GLUTAMATE_METABOLISM	levonorgestrel	0.024731	0.763094	0.9632	-0.00862302	0.950179	0.99321	No	No	No	No
KEGG_ALANINE_ASPARTATE_AND_GLUTAMATE_METABOLISM	LGX818	0.0924203	0.197618	0.835051	-0.119578	0.287647	0.99321	No	No	No	No
KEGG_ALANINE_ASPARTATE_AND_GLUTAMATE_METABOLISM	licochalcone-a	-0.0428509	0.546854	0.943795	0.146679	0.172666	0.99321	No	No	No	No
KEGG_ALANINE_ASPARTATE_AND_GLUTAMATE_METABOLISM	lidamidine	-0.0902788	0.330938	0.884319	0.204857	0.167184	0.99321	No	No	No	No
KEGG_ALANINE_ASPARTATE_AND_GLUTAMATE_METABOLISM	lidocaine	-0.0424673	0.560721	0.948322	-0.0715927	0.538835	0.99321	No	No	No	Yes
KEGG_ALANINE_ASPARTATE_AND_GLUTAMATE_METABOLISM	linalool	0.110036	0.134885	0.807081	0.0349985	0.762515	0.99321	No	No	No	Yes
KEGG_ALANINE_ASPARTATE_AND_GLUTAMATE_METABOLISM	linifanib	-0.0723583	0.289753	0.868661	0.0748873	0.480502	0.99321	No	No	No	No
KEGG_ALANINE_ASPARTATE_AND_GLUTAMATE_METABOLISM	linsitinib	-0.00883546	0.898479	0.982931	0.0381935	0.728561	0.99321	No	No	No	No
KEGG_ALANINE_ASPARTATE_AND_GLUTAMATE_METABOLISM	litronesib	-0.0462524	0.50094	0.932341	-0.0650591	0.544693	0.99321	No	No	No	Yes
KEGG_ALANINE_ASPARTATE_AND_GLUTAMATE_METABOLISM	lomefloxacin	0.0772803	0.420134	0.9119	0.072453	0.640229	0.99321	No	No	No	Yes
KEGG_ALANINE_ASPARTATE_AND_GLUTAMATE_METABOLISM	lomitapide	0.0599029	0.416684	0.910869	-0.149969	0.192976	0.99321	No	No	No	No
KEGG_ALANINE_ASPARTATE_AND_GLUTAMATE_METABOLISM	lonafarnib	0.0359638	0.604303	0.948322	-0.113526	0.289469	0.99321	No	No	No	No
KEGG_ALANINE_ASPARTATE_AND_GLUTAMATE_METABOLISM	lorazepam	0.0137628	0.848946	0.977661	-0.0967396	0.390263	0.99321	No	No	No	No
KEGG_ALANINE_ASPARTATE_AND_GLUTAMATE_METABOLISM	lorlatinib	-0.225753	0.00155072	0.249494	-0.107505	0.333359	0.99321	No	No	No	Yes
KEGG_ALANINE_ASPARTATE_AND_GLUTAMATE_METABOLISM	lovastatin	0.051416	0.561271	0.948322	0.0422992	0.772903	0.99321	No	No	No	Yes
KEGG_ALANINE_ASPARTATE_AND_GLUTAMATE_METABOLISM	loxistatin-acid	-0.0514901	0.481655	0.928966	-0.0409518	0.723623	0.99321	No	No	No	Yes
KEGG_ALANINE_ASPARTATE_AND_GLUTAMATE_METABOLISM	lucitanib	-0.0604347	0.390527	0.90749	-0.0169922	0.874418	0.99321	No	No	No	Yes
KEGG_ALANINE_ASPARTATE_AND_GLUTAMATE_METABOLISM	lurasidone	-3.21161e-05	0.999652	0.999908	-0.0722505	0.508559	0.99321	No	No	No	Yes
KEGG_ALANINE_ASPARTATE_AND_GLUTAMATE_METABOLISM	LY2090314	0.0565503	0.41832	0.910869	0.0504919	0.642331	0.99321	No	No	No	Yes
KEGG_ALANINE_ASPARTATE_AND_GLUTAMATE_METABOLISM	LY2109761	-0.0288205	0.693825	0.948322	-0.281956	0.01298	0.99321	No	No	No	Yes
KEGG_ALANINE_ASPARTATE_AND_GLUTAMATE_METABOLISM	LY2183240	-0.0971237	0.158801	0.82776	0.0221494	0.837702	0.99321	No	No	No	No
KEGG_ALANINE_ASPARTATE_AND_GLUTAMATE_METABOLISM	LY2334737	-0.0125281	0.858154	0.977661	-0.0862211	0.42174	0.99321	No	No	No	Yes
KEGG_ALANINE_ASPARTATE_AND_GLUTAMATE_METABOLISM	LY2603618	-0.0248443	0.716551	0.948322	0.182034	0.0841763	0.99321	No	No	No	No
KEGG_ALANINE_ASPARTATE_AND_GLUTAMATE_METABOLISM	LY2606368	-0.0312119	0.6537	0.948322	-0.0665363	0.537944	0.99321	No	No	No	Yes
KEGG_ALANINE_ASPARTATE_AND_GLUTAMATE_METABOLISM	LY2608204	-0.0209739	0.770448	0.967302	-0.0433198	0.690333	0.99321	No	No	No	Yes
KEGG_ALANINE_ASPARTATE_AND_GLUTAMATE_METABOLISM	LY2784544	-0.0292305	0.67513	0.948322	-0.0838387	0.44555	0.99321	No	No	No	Yes
KEGG_ALANINE_ASPARTATE_AND_GLUTAMATE_METABOLISM	LY2801653	-0.156977	0.0209978	0.506011	0.0546217	0.611176	0.99321	No	No	No	No
KEGG_ALANINE_ASPARTATE_AND_GLUTAMATE_METABOLISM	LY2874455	-0.108597	0.126806	0.807081	-0.0190122	0.861249	0.99321	No	No	No	Yes
KEGG_ALANINE_ASPARTATE_AND_GLUTAMATE_METABOLISM	LY3023414	-0.0398481	0.564874	0.948322	0.0466591	0.665975	0.99321	No	No	No	No
KEGG_ALANINE_ASPARTATE_AND_GLUTAMATE_METABOLISM	LY303511	0.00895712	0.902641	0.982931	0.00047885	0.99653	0.998725	No	No	No	Yes
KEGG_ALANINE_ASPARTATE_AND_GLUTAMATE_METABOLISM	LY364947	-0.0306552	0.67954	0.948322	-0.102776	0.376979	0.99321	No	No	No	Yes
KEGG_ALANINE_ASPARTATE_AND_GLUTAMATE_METABOLISM	LY456236	0.0974633	0.163417	0.82776	0.168227	0.119342	0.99321	No	No	No	Yes
KEGG_ALANINE_ASPARTATE_AND_GLUTAMATE_METABOLISM	M-344	0.0444971	0.522337	0.940727	0.0107683	0.919763	0.99321	No	No	No	Yes
KEGG_ALANINE_ASPARTATE_AND_GLUTAMATE_METABOLISM	maprotiline	-0.0947797	0.205658	0.835051	-0.0491608	0.669069	0.99321	No	No	No	Yes
KEGG_ALANINE_ASPARTATE_AND_GLUTAMATE_METABOLISM	marimastat	-0.0418151	0.546771	0.943795	0.0790635	0.46143	0.99321	No	No	No	No
KEGG_ALANINE_ASPARTATE_AND_GLUTAMATE_METABOLISM	masitinib	0.0379455	0.602254	0.948322	-0.0693983	0.543368	0.99321	No	No	No	No
KEGG_ALANINE_ASPARTATE_AND_GLUTAMATE_METABOLISM	maxacalcitol	0.0628069	0.390577	0.90749	0.0527956	0.644009	0.99321	No	No	No	Yes
KEGG_ALANINE_ASPARTATE_AND_GLUTAMATE_METABOLISM	maytansinol-isobutyrate	-0.0891121	0.302223	0.876992	-0.0195695	0.884074	0.99321	No	No	No	Yes
KEGG_ALANINE_ASPARTATE_AND_GLUTAMATE_METABOLISM	mebendazole	-0.0440565	0.586219	0.948322	0.378758	0.00284342	0.953143	No	No	No	No
KEGG_ALANINE_ASPARTATE_AND_GLUTAMATE_METABOLISM	mechlorethamine	0.130327	0.0762276	0.723647	-0.0186375	0.875636	0.99321	No	No	No	No
KEGG_ALANINE_ASPARTATE_AND_GLUTAMATE_METABOLISM	meclizine	0.112721	0.12454	0.807081	-0.0726657	0.535552	0.99321	No	No	No	No
KEGG_ALANINE_ASPARTATE_AND_GLUTAMATE_METABOLISM	mefexamide	-0.0915782	0.18832	0.828837	-0.144966	0.180349	0.99321	No	No	No	Yes
KEGG_ALANINE_ASPARTATE_AND_GLUTAMATE_METABOLISM	meglitinide	-0.0819958	0.250798	0.840638	-0.0316774	0.776189	0.99321	No	No	No	Yes
KEGG_ALANINE_ASPARTATE_AND_GLUTAMATE_METABOLISM	MEK1-2-inhibitor	-0.0381545	0.598327	0.948322	-0.0709358	0.513822	0.99321	No	No	No	Yes
KEGG_ALANINE_ASPARTATE_AND_GLUTAMATE_METABOLISM	MEK162	0.0519021	0.465452	0.928966	0.15876	0.141906	0.99321	No	No	No	Yes
KEGG_ALANINE_ASPARTATE_AND_GLUTAMATE_METABOLISM	melengestrol-acetate	-0.0518398	0.472843	0.928966	0.113636	0.294642	0.99321	No	No	No	No
KEGG_ALANINE_ASPARTATE_AND_GLUTAMATE_METABOLISM	meloxicam	-0.0429685	0.546771	0.943795	-0.132832	0.249468	0.99321	No	No	No	Yes
KEGG_ALANINE_ASPARTATE_AND_GLUTAMATE_METABOLISM	melphalan	-0.120779	0.0822527	0.726639	-0.0351563	0.745044	0.99321	No	No	No	Yes
KEGG_ALANINE_ASPARTATE_AND_GLUTAMATE_METABOLISM	menadione	0.00322537	0.964867	0.994396	-0.000325382	0.997671	0.998725	No	No	No	No
KEGG_ALANINE_ASPARTATE_AND_GLUTAMATE_METABOLISM	mephenytoin	-0.109104	0.151833	0.82776	-0.2307	0.0479817	0.99321	No	No	No	Yes
KEGG_ALANINE_ASPARTATE_AND_GLUTAMATE_METABOLISM	mepivacaine	-0.1144	0.122032	0.807081	-0.130228	0.246548	0.99321	No	No	No	Yes
KEGG_ALANINE_ASPARTATE_AND_GLUTAMATE_METABOLISM	mercaptopurine	-0.0111804	0.874518	0.982931	-0.131121	0.234487	0.99321	No	No	No	Yes
KEGG_ALANINE_ASPARTATE_AND_GLUTAMATE_METABOLISM	mericitabine	-0.00103987	0.988489	0.998121	0.0847839	0.443203	0.99321	No	No	No	No
KEGG_ALANINE_ASPARTATE_AND_GLUTAMATE_METABOLISM	merimepodib	-0.0222771	0.755405	0.959354	0.060808	0.582681	0.99321	No	No	No	No
KEGG_ALANINE_ASPARTATE_AND_GLUTAMATE_METABOLISM	mesna	0.0855314	0.228503	0.83561	-0.110792	0.315714	0.99321	No	No	No	No
KEGG_ALANINE_ASPARTATE_AND_GLUTAMATE_METABOLISM	mesoridazine	-0.0478911	0.535144	0.943757	-0.041488	0.725612	0.99321	No	No	No	Yes
KEGG_ALANINE_ASPARTATE_AND_GLUTAMATE_METABOLISM	metaraminol	-0.0105513	0.879192	0.982931	-0.105917	0.328874	0.99321	No	No	No	Yes
KEGG_ALANINE_ASPARTATE_AND_GLUTAMATE_METABOLISM	metatinib	-0.105149	0.130651	0.807081	0.168896	0.109507	0.99321	No	No	No	No
KEGG_ALANINE_ASPARTATE_AND_GLUTAMATE_METABOLISM	methacycline	-0.119744	0.084176	0.729862	-0.113668	0.306222	0.99321	No	No	No	Yes
KEGG_ALANINE_ASPARTATE_AND_GLUTAMATE_METABOLISM	methiazole	-0.0142422	0.838604	0.977661	-0.0803805	0.456598	0.99321	No	No	No	Yes
KEGG_ALANINE_ASPARTATE_AND_GLUTAMATE_METABOLISM	methocarbamol	-0.081138	0.340588	0.886105	0.0184274	0.895802	0.99321	No	No	No	No
KEGG_ALANINE_ASPARTATE_AND_GLUTAMATE_METABOLISM	methotrexate	-0.0931984	0.248734	0.840638	0.221808	0.0885181	0.99321	No	No	No	No
KEGG_ALANINE_ASPARTATE_AND_GLUTAMATE_METABOLISM	methoxyflurane	0.0182368	0.794727	0.974044	0.0308336	0.779378	0.99321	No	No	No	Yes
KEGG_ALANINE_ASPARTATE_AND_GLUTAMATE_METABOLISM	methscopolamine	-0.00976875	0.893024	0.982931	-0.000206944	0.998556	0.998725	No	No	No	Yes
KEGG_ALANINE_ASPARTATE_AND_GLUTAMATE_METABOLISM	methyldopa	-0.0677578	0.36477	0.897978	0.0471688	0.685758	0.99321	No	No	No	No
KEGG_ALANINE_ASPARTATE_AND_GLUTAMATE_METABOLISM	methylphenidate	-0.030865	0.680845	0.948322	0.0764457	0.497574	0.99321	No	No	No	No
KEGG_ALANINE_ASPARTATE_AND_GLUTAMATE_METABOLISM	methylprednisolone	-0.0396965	0.591625	0.948322	-0.057741	0.629965	0.99321	No	No	No	Yes
KEGG_ALANINE_ASPARTATE_AND_GLUTAMATE_METABOLISM	metoprolol	0.131422	0.073771	0.718589	-0.110147	0.34353	0.99321	No	No	No	No
KEGG_ALANINE_ASPARTATE_AND_GLUTAMATE_METABOLISM	metoxibutropate	-0.037376	0.627435	0.948322	0.0990663	0.385052	0.99321	No	No	No	No
KEGG_ALANINE_ASPARTATE_AND_GLUTAMATE_METABOLISM	metronidazole	-0.0497184	0.487796	0.928966	-0.127957	0.264234	0.99321	No	No	No	Yes
KEGG_ALANINE_ASPARTATE_AND_GLUTAMATE_METABOLISM	metyrapone	-0.110028	0.123765	0.807081	-0.137451	0.227061	0.99321	No	No	No	Yes
KEGG_ALANINE_ASPARTATE_AND_GLUTAMATE_METABOLISM	mevastatin	-0.153271	0.0278435	0.56785	-0.15993	0.141314	0.99321	No	No	No	Yes
KEGG_ALANINE_ASPARTATE_AND_GLUTAMATE_METABOLISM	mexeneone	-0.0024497	0.972816	0.996879	0.111495	0.312636	0.99321	No	No	No	No
KEGG_ALANINE_ASPARTATE_AND_GLUTAMATE_METABOLISM	mexiletine	-0.0710819	0.3076	0.879709	0.137734	0.203305	0.99321	No	No	No	No
KEGG_ALANINE_ASPARTATE_AND_GLUTAMATE_METABOLISM	MG-132	-0.185888	0.00792327	0.395617	0.0733347	0.492137	0.99321	No	No	No	No
KEGG_ALANINE_ASPARTATE_AND_GLUTAMATE_METABOLISM	MGCD-265	-0.0618774	0.381669	0.9058	0.0156856	0.885344	0.99321	No	No	No	No
KEGG_ALANINE_ASPARTATE_AND_GLUTAMATE_METABOLISM	mibampator	-0.051379	0.499514	0.932341	0.216006	0.0664411	0.99321	No	No	No	No
KEGG_ALANINE_ASPARTATE_AND_GLUTAMATE_METABOLISM	mibefradil	0.0376612	0.60212	0.948322	0.169236	0.13095	0.99321	No	No	No	Yes
KEGG_ALANINE_ASPARTATE_AND_GLUTAMATE_METABOLISM	midodrine	-0.0284824	0.696469	0.948322	0.0298093	0.792948	0.99321	No	No	No	No
KEGG_ALANINE_ASPARTATE_AND_GLUTAMATE_METABOLISM	midostaurin	-0.197904	0.00398535	0.323871	0.0142169	0.8948	0.99321	No	No	No	No
KEGG_ALANINE_ASPARTATE_AND_GLUTAMATE_METABOLISM	mifepristone	0.065136	0.35228	0.894914	0.0789231	0.472768	0.99321	No	No	No	Yes
KEGG_ALANINE_ASPARTATE_AND_GLUTAMATE_METABOLISM	minocycline	-0.00911422	0.90582	0.982931	-0.184962	0.128133	0.99321	No	No	No	Yes
KEGG_ALANINE_ASPARTATE_AND_GLUTAMATE_METABOLISM	mitomycin-c	0.0952019	0.181037	0.828837	0.0732009	0.510756	0.99321	No	No	No	Yes
KEGG_ALANINE_ASPARTATE_AND_GLUTAMATE_METABOLISM	mitoxantrone	-0.103618	0.152646	0.82776	-0.161916	0.159467	0.99321	No	No	No	Yes
KEGG_ALANINE_ASPARTATE_AND_GLUTAMATE_METABOLISM	MK-0773	-0.0605706	0.431295	0.914182	0.012027	0.918993	0.99321	No	No	No	No
KEGG_ALANINE_ASPARTATE_AND_GLUTAMATE_METABOLISM	MK-0812	-0.0980465	0.173803	0.828837	-0.11112	0.305532	0.99321	No	No	No	Yes
KEGG_ALANINE_ASPARTATE_AND_GLUTAMATE_METABOLISM	MK-1775	-0.0170943	0.802294	0.975199	-0.0297281	0.780901	0.99321	No	No	No	Yes
KEGG_ALANINE_ASPARTATE_AND_GLUTAMATE_METABOLISM	MK-2206	0.0491086	0.47589	0.928966	0.00738108	0.945269	0.99321	No	No	No	Yes
KEGG_ALANINE_ASPARTATE_AND_GLUTAMATE_METABOLISM	MK-2461	-0.148192	0.0339616	0.614704	-0.121492	0.259496	0.99321	No	No	No	Yes
KEGG_ALANINE_ASPARTATE_AND_GLUTAMATE_METABOLISM	MK-3207	-0.055627	0.450777	0.91933	0.0290014	0.797171	0.99321	No	No	No	No
KEGG_ALANINE_ASPARTATE_AND_GLUTAMATE_METABOLISM	MK-5108	-0.0848814	0.218395	0.83561	0.0110929	0.917825	0.99321	No	No	No	No
KEGG_ALANINE_ASPARTATE_AND_GLUTAMATE_METABOLISM	MK-8245	0.0399164	0.569867	0.948322	0.204747	0.0556767	0.99321	No	No	No	Yes
KEGG_ALANINE_ASPARTATE_AND_GLUTAMATE_METABOLISM	MK-8745	-0.00919401	0.897191	0.982931	0.0541431	0.620517	0.99321	No	No	No	No
KEGG_ALANINE_ASPARTATE_AND_GLUTAMATE_METABOLISM	ML133	0.0223061	0.749707	0.958894	0.104415	0.327383	0.99321	No	No	No	Yes
KEGG_ALANINE_ASPARTATE_AND_GLUTAMATE_METABOLISM	MLN-8054	0.0180656	0.8173	0.977661	-0.100848	0.4241	0.99321	No	No	No	No
KEGG_ALANINE_ASPARTATE_AND_GLUTAMATE_METABOLISM	MLN0128	0.0557572	0.417072	0.910869	-0.0451719	0.674236	0.99321	No	No	No	No
KEGG_ALANINE_ASPARTATE_AND_GLUTAMATE_METABOLISM	MNS-(3,4-Methylenedioxy-nitrostyrene)	-0.0746875	0.304486	0.878279	0.0420321	0.7025	0.99321	No	No	No	No
KEGG_ALANINE_ASPARTATE_AND_GLUTAMATE_METABOLISM	mocetinostat	0.0818344	0.418277	0.910869	-0.0354377	0.830411	0.99321	No	No	No	No
KEGG_ALANINE_ASPARTATE_AND_GLUTAMATE_METABOLISM	monensin	-0.177826	0.00930133	0.422112	-0.0324183	0.764298	0.99321	No	No	No	Yes
KEGG_ALANINE_ASPARTATE_AND_GLUTAMATE_METABOLISM	monobenzone	0.0209374	0.797267	0.974439	-0.0247298	0.855114	0.99321	No	No	No	No
KEGG_ALANINE_ASPARTATE_AND_GLUTAMATE_METABOLISM	morin	-0.109112	0.145963	0.82776	-0.236515	0.0503936	0.99321	No	No	No	Yes
KEGG_ALANINE_ASPARTATE_AND_GLUTAMATE_METABOLISM	motesanib	-0.0595244	0.388507	0.90749	-0.132314	0.221833	0.99321	No	No	No	Yes
KEGG_ALANINE_ASPARTATE_AND_GLUTAMATE_METABOLISM	mozavaptan	-0.0624993	0.361785	0.897978	0.013744	0.899457	0.99321	No	No	No	No
KEGG_ALANINE_ASPARTATE_AND_GLUTAMATE_METABOLISM	MPI-0479605	-0.0198237	0.781623	0.970119	-0.0566045	0.604694	0.99321	No	No	No	Yes
KEGG_ALANINE_ASPARTATE_AND_GLUTAMATE_METABOLISM	MRS-1220	0.134262	0.054352	0.669528	0.230204	0.0351505	0.99321	No	No	No	Yes
KEGG_ALANINE_ASPARTATE_AND_GLUTAMATE_METABOLISM	MTPG	-0.0457962	0.528199	0.941986	0.139803	0.213207	0.99321	No	No	No	No
KEGG_ALANINE_ASPARTATE_AND_GLUTAMATE_METABOLISM	mubritinib	0.101087	0.196382	0.835051	-0.00867722	0.945307	0.99321	No	No	No	No
KEGG_ALANINE_ASPARTATE_AND_GLUTAMATE_METABOLISM	mycophenolate-mofetil	0.050871	0.526911	0.941986	-0.0290377	0.822728	0.99321	No	No	No	No
KEGG_ALANINE_ASPARTATE_AND_GLUTAMATE_METABOLISM	mycophenolic-acid	-0.0400071	0.621129	0.948322	0.241927	0.0625594	0.99321	No	No	No	No
KEGG_ALANINE_ASPARTATE_AND_GLUTAMATE_METABOLISM	N-acetylmannosamine	-0.142907	0.0614632	0.669528	0.0993499	0.389975	0.99321	No	No	No	No
KEGG_ALANINE_ASPARTATE_AND_GLUTAMATE_METABOLISM	nadide	-0.0162509	0.829055	0.977661	0.192433	0.100469	0.99321	No	No	No	No
KEGG_ALANINE_ASPARTATE_AND_GLUTAMATE_METABOLISM	nadifloxacin	0.222697	0.00491681	0.343212	0.129702	0.315022	0.99321	No	No	No	Yes
KEGG_ALANINE_ASPARTATE_AND_GLUTAMATE_METABOLISM	nafcillin	-0.0423408	0.579075	0.948322	0.0617042	0.598958	0.99321	No	No	No	No
KEGG_ALANINE_ASPARTATE_AND_GLUTAMATE_METABOLISM	naftidrofuryl	0.00831604	0.920921	0.982931	0.010604	0.939929	0.99321	No	No	No	Yes
KEGG_ALANINE_ASPARTATE_AND_GLUTAMATE_METABOLISM	naftifine	-0.0497716	0.478509	0.928966	0.115924	0.296658	0.99321	No	No	No	No
KEGG_ALANINE_ASPARTATE_AND_GLUTAMATE_METABOLISM	naloxone	-0.0866079	0.30543	0.878468	-0.0424601	0.75382	0.99321	No	No	No	Yes
KEGG_ALANINE_ASPARTATE_AND_GLUTAMATE_METABOLISM	naltrexone	0.0231278	0.761952	0.9632	-0.075129	0.510507	0.99321	No	No	No	No
KEGG_ALANINE_ASPARTATE_AND_GLUTAMATE_METABOLISM	NAN-190	-0.0710423	0.340582	0.886105	-0.35323	0.00188011	0.907465	No	No	No	Yes
KEGG_ALANINE_ASPARTATE_AND_GLUTAMATE_METABOLISM	nanchangmycin	-0.0627165	0.368149	0.897978	-0.106489	0.315063	0.99321	No	No	No	Yes
KEGG_ALANINE_ASPARTATE_AND_GLUTAMATE_METABOLISM	napabucasin	0.0323983	0.635055	0.948322	-0.0346238	0.747362	0.99321	No	No	No	No
KEGG_ALANINE_ASPARTATE_AND_GLUTAMATE_METABOLISM	naproxen	0.0291519	0.74295	0.958816	0.070064	0.611243	0.99321	No	No	No	Yes
KEGG_ALANINE_ASPARTATE_AND_GLUTAMATE_METABOLISM	narasin	-0.108366	0.11311	0.806766	0.0116595	0.912654	0.99321	No	No	No	No
KEGG_ALANINE_ASPARTATE_AND_GLUTAMATE_METABOLISM	narlaprevir	-0.0642521	0.599924	0.948322	-0.119719	0.536193	0.99321	No	No	No	Yes
KEGG_ALANINE_ASPARTATE_AND_GLUTAMATE_METABOLISM	navarixin	-0.000629437	0.992996	0.998121	-0.0139174	0.898196	0.99321	No	No	No	Yes
KEGG_ALANINE_ASPARTATE_AND_GLUTAMATE_METABOLISM	navitoclax	-0.0374009	0.587249	0.948322	0.144905	0.17055	0.99321	No	No	No	No
KEGG_ALANINE_ASPARTATE_AND_GLUTAMATE_METABOLISM	nefiracetam	0.0628691	0.381354	0.9058	0.0616064	0.584819	0.99321	No	No	No	Yes
KEGG_ALANINE_ASPARTATE_AND_GLUTAMATE_METABOLISM	nelarabine	-0.0445838	0.545682	0.943795	-0.20698	0.0672155	0.99321	No	No	No	Yes
KEGG_ALANINE_ASPARTATE_AND_GLUTAMATE_METABOLISM	nemonapride	-0.0275131	0.713899	0.948322	-0.026746	0.81982	0.99321	No	No	No	Yes
KEGG_ALANINE_ASPARTATE_AND_GLUTAMATE_METABOLISM	nemorubicin	-0.0674341	0.330808	0.884319	-0.144442	0.174376	0.99321	No	No	No	Yes
KEGG_ALANINE_ASPARTATE_AND_GLUTAMATE_METABOLISM	neratinib	0.0241782	0.723837	0.948322	-0.0231091	0.828835	0.99321	No	No	No	No
KEGG_ALANINE_ASPARTATE_AND_GLUTAMATE_METABOLISM	nexturastat-a	-0.0309336	0.673454	0.948322	0.115349	0.311403	0.99321	No	No	No	No
KEGG_ALANINE_ASPARTATE_AND_GLUTAMATE_METABOLISM	NH125	-0.0253443	0.713697	0.948322	0.0687918	0.519409	0.99321	No	No	No	No
KEGG_ALANINE_ASPARTATE_AND_GLUTAMATE_METABOLISM	niacin	0.0237163	0.769586	0.967302	-0.151602	0.243488	0.99321	No	No	No	No
KEGG_ALANINE_ASPARTATE_AND_GLUTAMATE_METABOLISM	niclosamide	-0.107949	0.120656	0.807081	0.0284198	0.79626	0.99321	No	No	No	No
KEGG_ALANINE_ASPARTATE_AND_GLUTAMATE_METABOLISM	nicorandil	-0.0320768	0.659566	0.948322	-0.0776694	0.496273	0.99321	No	No	No	Yes
KEGG_ALANINE_ASPARTATE_AND_GLUTAMATE_METABOLISM	nicotine	-0.0244208	0.741432	0.958566	0.0601389	0.593812	0.99321	No	No	No	No
KEGG_ALANINE_ASPARTATE_AND_GLUTAMATE_METABOLISM	nilotinib	-0.170452	0.0147911	0.428351	0.0976242	0.379938	0.99321	No	No	No	No
KEGG_ALANINE_ASPARTATE_AND_GLUTAMATE_METABOLISM	nilutamide	-0.0893263	0.226604	0.83561	-0.117621	0.311575	0.99321	No	No	No	Yes
KEGG_ALANINE_ASPARTATE_AND_GLUTAMATE_METABOLISM	nimorazole	-0.0630333	0.396605	0.90749	-0.127156	0.257966	0.99321	No	No	No	Yes
KEGG_ALANINE_ASPARTATE_AND_GLUTAMATE_METABOLISM	nintedanib	-0.0238834	0.739034	0.958566	-0.0350464	0.742963	0.99321	No	No	No	Yes
KEGG_ALANINE_ASPARTATE_AND_GLUTAMATE_METABOLISM	niraparib	-0.0792567	0.249436	0.840638	-0.0685865	0.523051	0.99321	No	No	No	Yes
KEGG_ALANINE_ASPARTATE_AND_GLUTAMATE_METABOLISM	niridazole	0.017106	0.819709	0.977661	0.0307742	0.779793	0.99321	No	No	No	Yes
KEGG_ALANINE_ASPARTATE_AND_GLUTAMATE_METABOLISM	nisoxetine	-0.03658	0.61539	0.948322	0.0469225	0.683316	0.99321	No	No	No	No
KEGG_ALANINE_ASPARTATE_AND_GLUTAMATE_METABOLISM	nitarsone	0.0183088	0.815999	0.977661	0.19232	0.127887	0.99321	No	No	No	Yes
KEGG_ALANINE_ASPARTATE_AND_GLUTAMATE_METABOLISM	nithiamide	-0.126752	0.0872995	0.743299	-0.0500686	0.659173	0.99321	No	No	No	Yes
KEGG_ALANINE_ASPARTATE_AND_GLUTAMATE_METABOLISM	nitisinone	0.0392118	0.609558	0.948322	-0.00371277	0.974094	0.995374	No	No	No	No
KEGG_ALANINE_ASPARTATE_AND_GLUTAMATE_METABOLISM	nitrocaramiphen	0.0346167	0.668932	0.948322	0.115485	0.375469	0.99321	No	No	No	Yes
KEGG_ALANINE_ASPARTATE_AND_GLUTAMATE_METABOLISM	nizatidine	-0.0715736	0.330334	0.884319	0.00216905	0.985063	0.995374	No	No	No	No
KEGG_ALANINE_ASPARTATE_AND_GLUTAMATE_METABOLISM	nizofenone	0.041013	0.573212	0.948322	-0.00898333	0.938609	0.99321	No	No	No	No
KEGG_ALANINE_ASPARTATE_AND_GLUTAMATE_METABOLISM	NMS-1286937	-0.0750121	0.335323	0.886105	0.0584455	0.643755	0.99321	No	No	No	No
KEGG_ALANINE_ASPARTATE_AND_GLUTAMATE_METABOLISM	NMS-873	-0.0811569	0.249705	0.840638	-0.0065695	0.950998	0.99321	No	No	No	Yes
KEGG_ALANINE_ASPARTATE_AND_GLUTAMATE_METABOLISM	NMS-E973	-0.176968	0.0103678	0.422112	-0.0486217	0.656635	0.99321	No	No	No	Yes
KEGG_ALANINE_ASPARTATE_AND_GLUTAMATE_METABOLISM	nobiletin	-0.00438763	0.950708	0.987536	0.120387	0.261111	0.99321	No	No	No	No
KEGG_ALANINE_ASPARTATE_AND_GLUTAMATE_METABOLISM	nocodazole	-0.0348308	0.6166	0.948322	0.0395261	0.709902	0.99321	No	No	No	No
KEGG_ALANINE_ASPARTATE_AND_GLUTAMATE_METABOLISM	nomegestrol-acetate	0.0388165	0.631561	0.948322	-0.113706	0.374904	0.99321	No	No	No	No
KEGG_ALANINE_ASPARTATE_AND_GLUTAMATE_METABOLISM	nonoxynol-9	-0.109845	0.111625	0.806766	-0.028573	0.792774	0.99321	No	No	No	Yes
KEGG_ALANINE_ASPARTATE_AND_GLUTAMATE_METABOLISM	norepinephrine	0.0444953	0.525391	0.941986	0.0942296	0.391002	0.99321	No	No	No	Yes
KEGG_ALANINE_ASPARTATE_AND_GLUTAMATE_METABOLISM	norethindrone	-0.0303817	0.666198	0.948322	0.222564	0.0406272	0.99321	No	No	No	No
KEGG_ALANINE_ASPARTATE_AND_GLUTAMATE_METABOLISM	norethindrone-acetate	0.0503785	0.505464	0.93271	0.0704384	0.542696	0.99321	No	No	No	Yes
KEGG_ALANINE_ASPARTATE_AND_GLUTAMATE_METABOLISM	noretynodrel	-0.0243214	0.740415	0.958566	-0.188417	0.100788	0.99321	No	No	No	Yes
KEGG_ALANINE_ASPARTATE_AND_GLUTAMATE_METABOLISM	norfloxacin	-0.00798309	0.909775	0.982931	0.00983552	0.929679	0.99321	No	No	No	No
KEGG_ALANINE_ASPARTATE_AND_GLUTAMATE_METABOLISM	norgestrel	-0.0621142	0.400948	0.90749	0.104655	0.355551	0.99321	No	No	No	No
KEGG_ALANINE_ASPARTATE_AND_GLUTAMATE_METABOLISM	novobiocin	0.0139152	0.843791	0.977661	-0.167539	0.127683	0.99321	No	No	No	No
KEGG_ALANINE_ASPARTATE_AND_GLUTAMATE_METABOLISM	NSC-23766	-0.0703982	0.34499	0.891466	0.115755	0.322684	0.99321	No	No	No	No
KEGG_ALANINE_ASPARTATE_AND_GLUTAMATE_METABOLISM	NSC-319726	-0.172764	0.0137061	0.422264	0.0193571	0.857933	0.99321	No	No	No	No
KEGG_ALANINE_ASPARTATE_AND_GLUTAMATE_METABOLISM	NSC-3852	-0.0293006	0.684289	0.948322	-0.0537183	0.627457	0.99321	No	No	No	Yes
KEGG_ALANINE_ASPARTATE_AND_GLUTAMATE_METABOLISM	NSC-632839	-0.0965387	0.162341	0.82776	0.18	0.103452	0.99321	No	No	No	No
KEGG_ALANINE_ASPARTATE_AND_GLUTAMATE_METABOLISM	NSC-663284	-0.0290775	0.676735	0.948322	0.0933914	0.389579	0.99321	No	No	No	No
KEGG_ALANINE_ASPARTATE_AND_GLUTAMATE_METABOLISM	NSC-697923	-0.0353042	0.613544	0.948322	0.0148813	0.889914	0.99321	No	No	No	No
KEGG_ALANINE_ASPARTATE_AND_GLUTAMATE_METABOLISM	NU6027	0.097757	0.171742	0.828837	-0.0904985	0.412965	0.99321	No	No	No	No
KEGG_ALANINE_ASPARTATE_AND_GLUTAMATE_METABOLISM	nutlin-3	0.102625	0.14919	0.82776	-0.0891238	0.422994	0.99321	No	No	No	No
KEGG_ALANINE_ASPARTATE_AND_GLUTAMATE_METABOLISM	NVP-AEW541	0.0390446	0.602794	0.948322	0.0248442	0.835891	0.99321	No	No	No	Yes
KEGG_ALANINE_ASPARTATE_AND_GLUTAMATE_METABOLISM	NVP-AUY922	-0.112294	0.0997606	0.791128	-0.0586799	0.5806	0.99321	No	No	No	Yes
KEGG_ALANINE_ASPARTATE_AND_GLUTAMATE_METABOLISM	NVP-BEZ235	0.00204172	0.976368	0.996879	-0.259007	0.016039	0.99321	No	No	No	No
KEGG_ALANINE_ASPARTATE_AND_GLUTAMATE_METABOLISM	NVP-BHG712	0.0157089	0.825265	0.977661	0.0432649	0.70134	0.99321	No	No	No	Yes
KEGG_ALANINE_ASPARTATE_AND_GLUTAMATE_METABOLISM	NVP-BVU972	0.119846	0.0909613	0.756965	0.0499045	0.648169	0.99321	No	No	No	Yes
KEGG_ALANINE_ASPARTATE_AND_GLUTAMATE_METABOLISM	NVP-TAE226	0.0389947	0.580696	0.948322	0.00632523	0.953088	0.99321	No	No	No	Yes
KEGG_ALANINE_ASPARTATE_AND_GLUTAMATE_METABOLISM	NVP-TAE684	-0.113932	0.109993	0.80439	-0.00635225	0.953989	0.99321	No	No	No	Yes
KEGG_ALANINE_ASPARTATE_AND_GLUTAMATE_METABOLISM	obatoclax	-0.0118685	0.863278	0.979385	-0.030892	0.773819	0.99321	No	No	No	Yes
KEGG_ALANINE_ASPARTATE_AND_GLUTAMATE_METABOLISM	obidoxime	0.0453219	0.527126	0.941986	0.0567366	0.617157	0.99321	No	No	No	Yes
KEGG_ALANINE_ASPARTATE_AND_GLUTAMATE_METABOLISM	octenidine	-0.0305876	0.725707	0.948322	0.099647	0.491134	0.99321	No	No	No	No
KEGG_ALANINE_ASPARTATE_AND_GLUTAMATE_METABOLISM	octopamine	-0.0614928	0.406974	0.909488	-0.04574	0.683238	0.99321	No	No	No	Yes
KEGG_ALANINE_ASPARTATE_AND_GLUTAMATE_METABOLISM	odanacatib	0.0515931	0.460337	0.926345	0.0286151	0.79611	0.99321	No	No	No	Yes
KEGG_ALANINE_ASPARTATE_AND_GLUTAMATE_METABOLISM	olaparib	-0.0914813	0.18143	0.828837	-0.0343809	0.749076	0.99321	No	No	No	Yes
KEGG_ALANINE_ASPARTATE_AND_GLUTAMATE_METABOLISM	OLDA	-0.0326747	0.674148	0.948322	0.0726024	0.544468	0.99321	No	No	No	No
KEGG_ALANINE_ASPARTATE_AND_GLUTAMATE_METABOLISM	oleanolic-acid	0.156338	0.0330966	0.614408	-0.0621486	0.588822	0.99321	No	No	No	No
KEGG_ALANINE_ASPARTATE_AND_GLUTAMATE_METABOLISM	oleoylethanolamide	0.0510159	0.491613	0.928966	-0.0662852	0.585619	0.99321	No	No	No	No
KEGG_ALANINE_ASPARTATE_AND_GLUTAMATE_METABOLISM	oligomycin-a	0.101348	0.195224	0.835051	-0.197599	0.106267	0.99321	No	No	No	No
KEGG_ALANINE_ASPARTATE_AND_GLUTAMATE_METABOLISM	oltipraz	-0.0455944	0.507057	0.93271	-0.184697	0.0813812	0.99321	No	No	No	Yes
KEGG_ALANINE_ASPARTATE_AND_GLUTAMATE_METABOLISM	omeprazole	-0.0672087	0.396941	0.90749	0.283543	0.0210509	0.99321	No	No	No	No
KEGG_ALANINE_ASPARTATE_AND_GLUTAMATE_METABOLISM	ONC201	0.0346397	0.613482	0.948322	0.105532	0.324987	0.99321	No	No	No	Yes
KEGG_ALANINE_ASPARTATE_AND_GLUTAMATE_METABOLISM	oncrasin-1	0.0721736	0.300211	0.87655	0.292485	0.00541272	0.953143	No	No	No	Yes
KEGG_ALANINE_ASPARTATE_AND_GLUTAMATE_METABOLISM	ONX-0914	-0.163565	0.0191101	0.503117	0.199497	0.0608847	0.99321	No	No	No	No
KEGG_ALANINE_ASPARTATE_AND_GLUTAMATE_METABOLISM	oprozomib	-0.179253	0.0169739	0.46374	-0.0623944	0.589832	0.99321	No	No	No	Yes
KEGG_ALANINE_ASPARTATE_AND_GLUTAMATE_METABOLISM	orantinib	0.0300891	0.681878	0.948322	-0.0834231	0.464817	0.99321	No	No	No	No
KEGG_ALANINE_ASPARTATE_AND_GLUTAMATE_METABOLISM	oridonin	-0.0964665	0.175284	0.828837	-0.0991844	0.372333	0.99321	No	No	No	Yes
KEGG_ALANINE_ASPARTATE_AND_GLUTAMATE_METABOLISM	ornithine	0.0336417	0.646719	0.948322	-0.1521	0.178026	0.99321	No	No	No	No
KEGG_ALANINE_ASPARTATE_AND_GLUTAMATE_METABOLISM	orotic-acid	0.00164221	0.982012	0.996879	-0.136046	0.222954	0.99321	No	No	No	No
KEGG_ALANINE_ASPARTATE_AND_GLUTAMATE_METABOLISM	oseltamivir-phosphate	-0.0987136	0.172001	0.828837	-0.124062	0.295683	0.99321	No	No	No	Yes
KEGG_ALANINE_ASPARTATE_AND_GLUTAMATE_METABOLISM	OSI-027	-0.126279	0.0645708	0.669528	-0.056571	0.598494	0.99321	No	No	No	Yes
KEGG_ALANINE_ASPARTATE_AND_GLUTAMATE_METABOLISM	OSI-420	-0.044101	0.530086	0.941986	0.0249502	0.820689	0.99321	No	No	No	No
KEGG_ALANINE_ASPARTATE_AND_GLUTAMATE_METABOLISM	OSI-930	-0.0902915	0.207015	0.835051	0.140828	0.190627	0.99321	No	No	No	No
KEGG_ALANINE_ASPARTATE_AND_GLUTAMATE_METABOLISM	osimertinib	0.0641235	0.348287	0.891466	0.0843644	0.426568	0.99321	No	No	No	Yes
KEGG_ALANINE_ASPARTATE_AND_GLUTAMATE_METABOLISM	OTS167	-0.158567	0.0200065	0.506011	-0.0505351	0.638135	0.99321	No	No	No	Yes
KEGG_ALANINE_ASPARTATE_AND_GLUTAMATE_METABOLISM	OTX015	-0.00953288	0.902392	0.982931	0.065228	0.580847	0.99321	No	No	No	No
KEGG_ALANINE_ASPARTATE_AND_GLUTAMATE_METABOLISM	ouabain	-0.132065	0.0715851	0.705137	-0.160863	0.177051	0.99321	No	No	No	Yes
KEGG_ALANINE_ASPARTATE_AND_GLUTAMATE_METABOLISM	oxaliplatin	0.111742	0.112463	0.806766	-0.0132049	0.905685	0.99321	No	No	No	No
KEGG_ALANINE_ASPARTATE_AND_GLUTAMATE_METABOLISM	oxazepam	-0.0188962	0.801215	0.975199	-0.0222978	0.846353	0.99321	No	No	No	Yes
KEGG_ALANINE_ASPARTATE_AND_GLUTAMATE_METABOLISM	oxcarbazepine	-0.100404	0.164737	0.82776	-0.101453	0.37997	0.99321	No	No	No	Yes
KEGG_ALANINE_ASPARTATE_AND_GLUTAMATE_METABOLISM	oxibendazole	0.0209258	0.763613	0.9632	-0.0595407	0.586055	0.99321	No	No	No	No
KEGG_ALANINE_ASPARTATE_AND_GLUTAMATE_METABOLISM	oxiperomide	0.0513575	0.485143	0.928966	-0.0411432	0.715345	0.99321	No	No	No	No
KEGG_ALANINE_ASPARTATE_AND_GLUTAMATE_METABOLISM	oxiracetam	-0.131603	0.05344	0.669528	-0.0392891	0.714698	0.99321	No	No	No	Yes
KEGG_ALANINE_ASPARTATE_AND_GLUTAMATE_METABOLISM	oxonic-acid	-0.00468963	0.950181	0.987536	0.00424634	0.970762	0.995374	No	No	No	No
KEGG_ALANINE_ASPARTATE_AND_GLUTAMATE_METABOLISM	oxprenolol	-0.0060641	0.930894	0.986034	-0.088066	0.417296	0.99321	No	No	No	Yes
KEGG_ALANINE_ASPARTATE_AND_GLUTAMATE_METABOLISM	oxymatrine	-0.0929624	0.21196	0.835051	0.112612	0.339438	0.99321	No	No	No	No
KEGG_ALANINE_ASPARTATE_AND_GLUTAMATE_METABOLISM	oxymetazoline	-0.0480029	0.500765	0.932341	-0.115706	0.309897	0.99321	No	No	No	Yes
KEGG_ALANINE_ASPARTATE_AND_GLUTAMATE_METABOLISM	oxyphencyclimine	-0.128129	0.0664495	0.669528	-0.0251939	0.820049	0.99321	No	No	No	Yes
KEGG_ALANINE_ASPARTATE_AND_GLUTAMATE_METABOLISM	oxyquinoline	0.0592142	0.387617	0.90749	0.100102	0.345128	0.99321	No	No	No	Yes
KEGG_ALANINE_ASPARTATE_AND_GLUTAMATE_METABOLISM	P22077	-0.0480443	0.494994	0.928966	0.172778	0.116032	0.99321	No	No	No	No
KEGG_ALANINE_ASPARTATE_AND_GLUTAMATE_METABOLISM	P276-00	-0.00396603	0.95368	0.989913	0.102225	0.337685	0.99321	No	No	No	No
KEGG_ALANINE_ASPARTATE_AND_GLUTAMATE_METABOLISM	P5091	0.0644382	0.355121	0.897978	0.0438341	0.683361	0.99321	No	No	No	Yes
KEGG_ALANINE_ASPARTATE_AND_GLUTAMATE_METABOLISM	PAC-1	-0.0878818	0.214764	0.83561	0.0727684	0.495494	0.99321	No	No	No	No
KEGG_ALANINE_ASPARTATE_AND_GLUTAMATE_METABOLISM	paclitaxel	-0.0959288	0.160045	0.82776	-0.120697	0.25444	0.99321	No	No	No	Yes
KEGG_ALANINE_ASPARTATE_AND_GLUTAMATE_METABOLISM	pacritinib	0.00316909	0.963941	0.99415	0.027242	0.799948	0.99321	No	No	No	Yes
KEGG_ALANINE_ASPARTATE_AND_GLUTAMATE_METABOLISM	palbociclib	0.0347101	0.614439	0.948322	-0.0444774	0.678968	0.99321	No	No	No	No
KEGG_ALANINE_ASPARTATE_AND_GLUTAMATE_METABOLISM	paliperidone	0.0057664	0.935248	0.986034	0.0796059	0.477131	0.99321	No	No	No	Yes
KEGG_ALANINE_ASPARTATE_AND_GLUTAMATE_METABOLISM	palmatine-chloride	-0.133439	0.0615739	0.669528	0.0253104	0.818145	0.99321	No	No	No	No
KEGG_ALANINE_ASPARTATE_AND_GLUTAMATE_METABOLISM	palmitoylethanolamide	-0.108096	0.14636	0.82776	0.0108699	0.925749	0.99321	No	No	No	No
KEGG_ALANINE_ASPARTATE_AND_GLUTAMATE_METABOLISM	palomid-529	-0.0563537	0.446117	0.918018	0.0266472	0.812161	0.99321	No	No	No	No
KEGG_ALANINE_ASPARTATE_AND_GLUTAMATE_METABOLISM	panobinostat	0.0252635	0.71327	0.948322	-0.120268	0.264363	0.99321	No	No	No	No
KEGG_ALANINE_ASPARTATE_AND_GLUTAMATE_METABOLISM	papaverine	-0.146829	0.0461106	0.657589	-0.156369	0.163306	0.99321	No	No	No	Yes
KEGG_ALANINE_ASPARTATE_AND_GLUTAMATE_METABOLISM	parachlorophenol	-0.015423	0.841778	0.977661	-0.166973	0.14666	0.99321	No	No	No	Yes
KEGG_ALANINE_ASPARTATE_AND_GLUTAMATE_METABOLISM	parbendazole	-0.0559157	0.421313	0.9119	0.20632	0.0552026	0.99321	No	No	No	No
KEGG_ALANINE_ASPARTATE_AND_GLUTAMATE_METABOLISM	pardoprunox	-0.0114988	0.867498	0.982124	0.044678	0.681141	0.99321	No	No	No	No
KEGG_ALANINE_ASPARTATE_AND_GLUTAMATE_METABOLISM	paricalcitol	-0.011947	0.881944	0.982931	0.290158	0.0300619	0.99321	No	No	No	No
KEGG_ALANINE_ASPARTATE_AND_GLUTAMATE_METABOLISM	parthenolide	-0.0162732	0.831229	0.977661	-0.0032951	0.977463	0.995374	No	No	No	Yes
KEGG_ALANINE_ASPARTATE_AND_GLUTAMATE_METABOLISM	parthenolide-(-)	-0.0884597	0.207208	0.835051	0.257665	0.0172782	0.99321	No	No	No	No
KEGG_ALANINE_ASPARTATE_AND_GLUTAMATE_METABOLISM	pazopanib	-0.0783546	0.250417	0.840638	-0.175564	0.0978937	0.99321	No	No	No	Yes
KEGG_ALANINE_ASPARTATE_AND_GLUTAMATE_METABOLISM	PCI-24781	0.058423	0.400761	0.90749	0.110573	0.299499	0.99321	No	No	No	Yes
KEGG_ALANINE_ASPARTATE_AND_GLUTAMATE_METABOLISM	PD-0325901	0.0830879	0.232809	0.840638	0.0559152	0.604852	0.99321	No	No	No	Yes
KEGG_ALANINE_ASPARTATE_AND_GLUTAMATE_METABOLISM	PD-153035	0.150006	0.0349138	0.616526	0.0560371	0.612652	0.99321	No	No	No	Yes
KEGG_ALANINE_ASPARTATE_AND_GLUTAMATE_METABOLISM	PD-168393	0.0851287	0.218152	0.83561	0.131631	0.216199	0.99321	No	No	No	Yes
KEGG_ALANINE_ASPARTATE_AND_GLUTAMATE_METABOLISM	PD-173074	-0.0376396	0.603277	0.948322	0.0219792	0.84365	0.99321	No	No	No	No
KEGG_ALANINE_ASPARTATE_AND_GLUTAMATE_METABOLISM	PD-184352	0.0460153	0.50823	0.93271	0.180889	0.0916851	0.99321	No	No	No	Yes
KEGG_ALANINE_ASPARTATE_AND_GLUTAMATE_METABOLISM	PD-198306	0.0298526	0.664857	0.948322	0.155658	0.14757	0.99321	No	No	No	Yes
KEGG_ALANINE_ASPARTATE_AND_GLUTAMATE_METABOLISM	PD-318088	0.0687744	0.324788	0.884319	0.0110503	0.918139	0.99321	No	No	No	Yes
KEGG_ALANINE_ASPARTATE_AND_GLUTAMATE_METABOLISM	PD-407824	0.0501629	0.485034	0.928966	0.0375049	0.730182	0.99321	No	No	No	Yes
KEGG_ALANINE_ASPARTATE_AND_GLUTAMATE_METABOLISM	PD-98059	0.0360961	0.683481	0.948322	-0.309384	0.028794	0.99321	No	No	No	No
KEGG_ALANINE_ASPARTATE_AND_GLUTAMATE_METABOLISM	pelitinib	0.0349268	0.608869	0.948322	-0.0649968	0.542764	0.99321	No	No	No	No
KEGG_ALANINE_ASPARTATE_AND_GLUTAMATE_METABOLISM	penfluridol	-0.0475018	0.493569	0.928966	0.0618622	0.571507	0.99321	No	No	No	No
KEGG_ALANINE_ASPARTATE_AND_GLUTAMATE_METABOLISM	penicillamine-(D)	-0.0967777	0.184077	0.828837	-0.0329386	0.777583	0.99321	No	No	No	Yes
KEGG_ALANINE_ASPARTATE_AND_GLUTAMATE_METABOLISM	pentagastrin	0.0731891	0.331604	0.884319	-0.1703	0.158688	0.99321	No	No	No	No
KEGG_ALANINE_ASPARTATE_AND_GLUTAMATE_METABOLISM	pentamidine	0.051635	0.491208	0.928966	0.0337079	0.768062	0.99321	No	No	No	Yes
KEGG_ALANINE_ASPARTATE_AND_GLUTAMATE_METABOLISM	pentostatin	-0.0136273	0.853537	0.977661	0.0668067	0.558561	0.99321	No	No	No	No
KEGG_ALANINE_ASPARTATE_AND_GLUTAMATE_METABOLISM	pepstatin	0.0465561	0.531431	0.943029	-0.136952	0.251317	0.99321	No	No	No	No
KEGG_ALANINE_ASPARTATE_AND_GLUTAMATE_METABOLISM	peruvoside	-0.0930491	0.195729	0.835051	-0.0218717	0.84157	0.99321	No	No	No	Yes
KEGG_ALANINE_ASPARTATE_AND_GLUTAMATE_METABOLISM	PETCM	-0.0753136	0.292871	0.874385	0.0174151	0.874304	0.99321	No	No	No	No
KEGG_ALANINE_ASPARTATE_AND_GLUTAMATE_METABOLISM	pevonedistat	-0.0999225	0.146118	0.82776	0.0435543	0.685276	0.99321	No	No	No	No
KEGG_ALANINE_ASPARTATE_AND_GLUTAMATE_METABOLISM	PF-03758309	-0.0592738	0.468218	0.928966	-0.0239118	0.850038	0.99321	No	No	No	Yes
KEGG_ALANINE_ASPARTATE_AND_GLUTAMATE_METABOLISM	PF-03814735	-0.133738	0.0590287	0.669528	-0.0162572	0.8805	0.99321	No	No	No	Yes
KEGG_ALANINE_ASPARTATE_AND_GLUTAMATE_METABOLISM	PF-04136309	0.00173091	0.98104	0.996879	-0.0608469	0.591846	0.99321	No	No	No	No
KEGG_ALANINE_ASPARTATE_AND_GLUTAMATE_METABOLISM	PF-04217903	0.0133909	0.851096	0.977661	-0.138443	0.203655	0.99321	No	No	No	No
KEGG_ALANINE_ASPARTATE_AND_GLUTAMATE_METABOLISM	PF-04457845	-0.043022	0.534266	0.943757	-0.0474366	0.666387	0.99321	No	No	No	Yes
KEGG_ALANINE_ASPARTATE_AND_GLUTAMATE_METABOLISM	PF-04691502	-0.117245	0.100838	0.791128	0.0762572	0.480091	0.99321	No	No	No	No
KEGG_ALANINE_ASPARTATE_AND_GLUTAMATE_METABOLISM	PF-05212384	-0.140124	0.0400931	0.62094	0.101887	0.342066	0.99321	No	No	No	No
KEGG_ALANINE_ASPARTATE_AND_GLUTAMATE_METABOLISM	PF-3845	0.000760172	0.991607	0.998121	-0.020303	0.858129	0.99321	No	No	No	No
KEGG_ALANINE_ASPARTATE_AND_GLUTAMATE_METABOLISM	PF-477736	-0.157224	0.0261889	0.549588	0.069159	0.522004	0.99321	No	No	No	No
KEGG_ALANINE_ASPARTATE_AND_GLUTAMATE_METABOLISM	PF-4981517	-0.0397491	0.582127	0.948322	-0.0486969	0.656137	0.99321	No	No	No	Yes
KEGG_ALANINE_ASPARTATE_AND_GLUTAMATE_METABOLISM	PF-562271	-0.0291442	0.675293	0.948322	0.0094055	0.931099	0.99321	No	No	No	No
KEGG_ALANINE_ASPARTATE_AND_GLUTAMATE_METABOLISM	PF-573228	-0.177832	0.0117599	0.422112	0.00627426	0.953466	0.99321	No	No	No	No
KEGG_ALANINE_ASPARTATE_AND_GLUTAMATE_METABOLISM	PFI-1	0.10435	0.133617	0.807081	-0.037856	0.737226	0.99321	No	No	No	No
KEGG_ALANINE_ASPARTATE_AND_GLUTAMATE_METABOLISM	PFK-015	0.145332	0.060936	0.669528	-0.23776	0.056503	0.99321	No	No	No	No
KEGG_ALANINE_ASPARTATE_AND_GLUTAMATE_METABOLISM	PHA-665752	0.124987	0.0801206	0.723647	-0.0840842	0.444214	0.99321	No	No	No	No
KEGG_ALANINE_ASPARTATE_AND_GLUTAMATE_METABOLISM	PHA-680632	-0.124327	0.0809605	0.723647	-0.011174	0.918185	0.99321	No	No	No	Yes
KEGG_ALANINE_ASPARTATE_AND_GLUTAMATE_METABOLISM	PHA-767491	-0.142108	0.0410952	0.626377	-0.0147074	0.891819	0.99321	No	No	No	Yes
KEGG_ALANINE_ASPARTATE_AND_GLUTAMATE_METABOLISM	PHA-793887	-0.0936519	0.174299	0.828837	-0.0698218	0.510761	0.99321	No	No	No	Yes
KEGG_ALANINE_ASPARTATE_AND_GLUTAMATE_METABOLISM	PHA-848125	-0.0597341	0.382339	0.9058	-0.0116197	0.912952	0.99321	No	No	No	Yes
KEGG_ALANINE_ASPARTATE_AND_GLUTAMATE_METABOLISM	phenazone	0.089947	0.228523	0.83561	0.0835746	0.478985	0.99321	No	No	No	Yes
KEGG_ALANINE_ASPARTATE_AND_GLUTAMATE_METABOLISM	phenelzine	0.0137556	0.857862	0.977661	-0.0511681	0.65853	0.99321	No	No	No	No
KEGG_ALANINE_ASPARTATE_AND_GLUTAMATE_METABOLISM	pheniramine	0.053676	0.446901	0.918018	-0.0757308	0.490914	0.99321	No	No	No	No
KEGG_ALANINE_ASPARTATE_AND_GLUTAMATE_METABOLISM	phenylbutazone	-0.103277	0.170109	0.828837	0.0204303	0.86001	0.99321	No	No	No	No
KEGG_ALANINE_ASPARTATE_AND_GLUTAMATE_METABOLISM	phenylmercuric-acetate	-0.0592965	0.394891	0.90749	0.0457078	0.676026	0.99321	No	No	No	No
KEGG_ALANINE_ASPARTATE_AND_GLUTAMATE_METABOLISM	phlorizin	0.148157	0.0435786	0.637392	-0.0873561	0.443957	0.99321	No	No	No	No
KEGG_ALANINE_ASPARTATE_AND_GLUTAMATE_METABOLISM	PI-103	0.0159372	0.821448	0.977661	0.0750324	0.482142	0.99321	No	No	No	Yes
KEGG_ALANINE_ASPARTATE_AND_GLUTAMATE_METABOLISM	PI-828	-0.0512247	0.483921	0.928966	-0.00606884	0.95604	0.99321	No	No	No	Yes
KEGG_ALANINE_ASPARTATE_AND_GLUTAMATE_METABOLISM	PI3K-IN-2	0.0683957	0.319323	0.884319	0.107082	0.315108	0.99321	No	No	No	Yes
KEGG_ALANINE_ASPARTATE_AND_GLUTAMATE_METABOLISM	pibenzimol	0.0659732	0.349691	0.891466	0.194802	0.0722811	0.99321	No	No	No	Yes
KEGG_ALANINE_ASPARTATE_AND_GLUTAMATE_METABOLISM	picolinic-acid	-0.10538	0.151177	0.82776	-0.0908367	0.408359	0.99321	No	No	No	Yes
KEGG_ALANINE_ASPARTATE_AND_GLUTAMATE_METABOLISM	PIK-75	-0.0255982	0.71294	0.948322	0.0988416	0.362384	0.99321	No	No	No	No
KEGG_ALANINE_ASPARTATE_AND_GLUTAMATE_METABOLISM	pilaralisib	-0.0638197	0.362116	0.897978	0.0899155	0.421773	0.99321	No	No	No	No
KEGG_ALANINE_ASPARTATE_AND_GLUTAMATE_METABOLISM	pilocarpine	0.030131	0.691386	0.948322	0.0347483	0.776829	0.99321	No	No	No	Yes
KEGG_ALANINE_ASPARTATE_AND_GLUTAMATE_METABOLISM	pindolol	-0.0277471	0.703182	0.948322	-0.123676	0.277518	0.99321	No	No	No	Yes
KEGG_ALANINE_ASPARTATE_AND_GLUTAMATE_METABOLISM	piperacetazine	0.0905186	0.229507	0.837095	-0.0363738	0.750295	0.99321	No	No	No	No
KEGG_ALANINE_ASPARTATE_AND_GLUTAMATE_METABOLISM	piperazine	0.0230549	0.756725	0.959354	-0.259136	0.0247686	0.99321	No	No	No	No
KEGG_ALANINE_ASPARTATE_AND_GLUTAMATE_METABOLISM	piperine	0.125423	0.0806238	0.723647	0.0147568	0.893368	0.99321	No	No	No	Yes
KEGG_ALANINE_ASPARTATE_AND_GLUTAMATE_METABOLISM	pirenperone	-0.0749449	0.279655	0.860297	0.100193	0.350194	0.99321	No	No	No	No
KEGG_ALANINE_ASPARTATE_AND_GLUTAMATE_METABOLISM	piretanide	-0.0966474	0.185846	0.828837	-0.0078483	0.94421	0.99321	No	No	No	Yes
KEGG_ALANINE_ASPARTATE_AND_GLUTAMATE_METABOLISM	piroxicam	0.00341656	0.963287	0.99415	-0.0387145	0.736476	0.99321	No	No	No	No
KEGG_ALANINE_ASPARTATE_AND_GLUTAMATE_METABOLISM	pitavastatin	-0.300717	0.00016695	0.0352677	0.0761407	0.563117	0.99321	No	Yes	No	No
KEGG_ALANINE_ASPARTATE_AND_GLUTAMATE_METABOLISM	PJ-34	-0.0721975	0.315856	0.883104	0.0505934	0.645633	0.99321	No	No	No	No
KEGG_ALANINE_ASPARTATE_AND_GLUTAMATE_METABOLISM	PKI-179	-0.0253439	0.715669	0.948322	-0.190336	0.0740001	0.99321	No	No	No	Yes
KEGG_ALANINE_ASPARTATE_AND_GLUTAMATE_METABOLISM	plinabulin	-0.031158	0.652699	0.948322	-0.0637137	0.553061	0.99321	No	No	No	Yes
KEGG_ALANINE_ASPARTATE_AND_GLUTAMATE_METABOLISM	PLX-4720	0.0712317	0.304237	0.878279	0.121975	0.257591	0.99321	No	No	No	Yes
KEGG_ALANINE_ASPARTATE_AND_GLUTAMATE_METABOLISM	podophyllotoxin	-0.0738084	0.284721	0.862126	-0.084206	0.43808	0.99321	No	No	No	Yes
KEGG_ALANINE_ASPARTATE_AND_GLUTAMATE_METABOLISM	polydatin	-0.135347	0.0535871	0.669528	-0.11584	0.29109	0.99321	No	No	No	Yes
KEGG_ALANINE_ASPARTATE_AND_GLUTAMATE_METABOLISM	pomalidomide	-0.0365867	0.619099	0.948322	-0.07329	0.518229	0.99321	No	No	No	Yes
KEGG_ALANINE_ASPARTATE_AND_GLUTAMATE_METABOLISM	ponatinib	-0.0584906	0.394569	0.90749	-0.0677578	0.528096	0.99321	No	No	No	Yes
KEGG_ALANINE_ASPARTATE_AND_GLUTAMATE_METABOLISM	posaconazole	-0.082271	0.244421	0.840638	-0.15882	0.146558	0.99321	No	No	No	Yes
KEGG_ALANINE_ASPARTATE_AND_GLUTAMATE_METABOLISM	poziotinib	0.027628	0.685688	0.948322	0.134373	0.206699	0.99321	No	No	No	Yes
KEGG_ALANINE_ASPARTATE_AND_GLUTAMATE_METABOLISM	PP-1	-0.0374566	0.599412	0.948322	0.0598063	0.579917	0.99321	No	No	No	No
KEGG_ALANINE_ASPARTATE_AND_GLUTAMATE_METABOLISM	PP-121	-0.0272079	0.695757	0.948322	0.111745	0.29163	0.99321	No	No	No	No
KEGG_ALANINE_ASPARTATE_AND_GLUTAMATE_METABOLISM	PP-2	-0.0121408	0.869716	0.982641	-0.0531378	0.650709	0.99321	No	No	No	Yes
KEGG_ALANINE_ASPARTATE_AND_GLUTAMATE_METABOLISM	PP242	0.0294691	0.671135	0.948322	0.0247351	0.820104	0.99321	No	No	No	Yes
KEGG_ALANINE_ASPARTATE_AND_GLUTAMATE_METABOLISM	PPT	-0.0890304	0.212282	0.835051	-0.113064	0.311841	0.99321	No	No	No	Yes
KEGG_ALANINE_ASPARTATE_AND_GLUTAMATE_METABOLISM	PQ-401	0.16402	0.0248895	0.537911	-0.0753739	0.50637	0.99321	No	No	No	No
KEGG_ALANINE_ASPARTATE_AND_GLUTAMATE_METABOLISM	PR-619	-0.0192796	0.786942	0.972263	0.0605729	0.577304	0.99321	No	No	No	No
KEGG_ALANINE_ASPARTATE_AND_GLUTAMATE_METABOLISM	practolol	-0.0851221	0.293885	0.875351	0.0382093	0.771933	0.99321	No	No	No	No
KEGG_ALANINE_ASPARTATE_AND_GLUTAMATE_METABOLISM	pralatrexate	0.0418192	0.540991	0.943795	0.0174893	0.869303	0.99321	No	No	No	Yes
KEGG_ALANINE_ASPARTATE_AND_GLUTAMATE_METABOLISM	pranidipine	-0.0474056	0.511576	0.933743	-0.143377	0.182644	0.99321	No	No	No	Yes
KEGG_ALANINE_ASPARTATE_AND_GLUTAMATE_METABOLISM	prazosin	-0.0474429	0.510143	0.93271	0.0700327	0.545029	0.99321	No	No	No	No
KEGG_ALANINE_ASPARTATE_AND_GLUTAMATE_METABOLISM	prednisolone	0.136489	0.0684798	0.683853	-0.201793	0.0914953	0.99321	No	No	No	No
KEGG_ALANINE_ASPARTATE_AND_GLUTAMATE_METABOLISM	prednisolone-acetate	-0.0281612	0.709833	0.948322	-0.101525	0.373309	0.99321	No	No	No	Yes
KEGG_ALANINE_ASPARTATE_AND_GLUTAMATE_METABOLISM	prednisolone-hemisuccinate	0.0940964	0.182854	0.828837	0.172705	0.111804	0.99321	No	No	No	Yes
KEGG_ALANINE_ASPARTATE_AND_GLUTAMATE_METABOLISM	prednisolone-tebutate	0.0811833	0.345642	0.891466	-0.0898555	0.518176	0.99321	No	No	No	No
KEGG_ALANINE_ASPARTATE_AND_GLUTAMATE_METABOLISM	primaquine	0.121792	0.0796949	0.723647	0.0691094	0.532198	0.99321	No	No	No	Yes
KEGG_ALANINE_ASPARTATE_AND_GLUTAMATE_METABOLISM	proflavine-hemisulfate	0.0863815	0.258456	0.850727	-0.0383135	0.744158	0.99321	No	No	No	No
KEGG_ALANINE_ASPARTATE_AND_GLUTAMATE_METABOLISM	propoxycaine	-0.0487583	0.512171	0.933743	-0.0337821	0.775078	0.99321	No	No	No	Yes
KEGG_ALANINE_ASPARTATE_AND_GLUTAMATE_METABOLISM	propranolol	0.0382097	0.616673	0.948322	-0.0753491	0.529307	0.99321	No	No	No	No
KEGG_ALANINE_ASPARTATE_AND_GLUTAMATE_METABOLISM	proscillaridin-a	-0.0613073	0.450059	0.919162	-0.0736675	0.5759	0.99321	No	No	No	Yes
KEGG_ALANINE_ASPARTATE_AND_GLUTAMATE_METABOLISM	protirelin	-0.007471	0.921158	0.982931	0.0414542	0.723994	0.99321	No	No	No	No
KEGG_ALANINE_ASPARTATE_AND_GLUTAMATE_METABOLISM	PRT062070	-0.0888105	0.209939	0.835051	0.095124	0.383638	0.99321	No	No	No	No
KEGG_ALANINE_ASPARTATE_AND_GLUTAMATE_METABOLISM	PRT062607	-0.0619448	0.374083	0.904295	-0.0032749	0.976559	0.995374	No	No	No	Yes
KEGG_ALANINE_ASPARTATE_AND_GLUTAMATE_METABOLISM	PSB-1115	0.0267085	0.715253	0.948322	0.0418955	0.703422	0.99321	No	No	No	Yes
KEGG_ALANINE_ASPARTATE_AND_GLUTAMATE_METABOLISM	PSI-7976	-0.000948185	0.989696	0.998121	-0.144538	0.200836	0.99321	No	No	No	Yes
KEGG_ALANINE_ASPARTATE_AND_GLUTAMATE_METABOLISM	PTC-209	-0.054274	0.447597	0.918018	-0.108932	0.306773	0.99321	No	No	No	Yes
KEGG_ALANINE_ASPARTATE_AND_GLUTAMATE_METABOLISM	pterostilbene	0.0409989	0.594434	0.948322	-0.0127744	0.916409	0.99321	No	No	No	No
KEGG_ALANINE_ASPARTATE_AND_GLUTAMATE_METABOLISM	PU-H71	-0.0581147	0.403255	0.90749	-0.0725316	0.499371	0.99321	No	No	No	Yes
KEGG_ALANINE_ASPARTATE_AND_GLUTAMATE_METABOLISM	puromycin	-0.173381	0.0133679	0.422112	0.00696375	0.948359	0.99321	No	No	No	No
KEGG_ALANINE_ASPARTATE_AND_GLUTAMATE_METABOLISM	pyrimethamine	-0.0576332	0.404907	0.908614	0.0116115	0.914994	0.99321	No	No	No	No
KEGG_ALANINE_ASPARTATE_AND_GLUTAMATE_METABOLISM	pyrithione-zinc	-0.128952	0.0621352	0.669528	-0.00959729	0.929698	0.99321	No	No	No	Yes
KEGG_ALANINE_ASPARTATE_AND_GLUTAMATE_METABOLISM	pyritinol	0.0085335	0.924141	0.984663	0.335134	0.0198881	0.99321	No	No	No	Yes
KEGG_ALANINE_ASPARTATE_AND_GLUTAMATE_METABOLISM	pyroxamide	0.0443151	0.537402	0.943795	0.0296903	0.787362	0.99321	No	No	No	Yes
KEGG_ALANINE_ASPARTATE_AND_GLUTAMATE_METABOLISM	quinethazone	0.035485	0.648918	0.948322	-0.0338533	0.770068	0.99321	No	No	No	No
KEGG_ALANINE_ASPARTATE_AND_GLUTAMATE_METABOLISM	quinidine	-0.0867581	0.227818	0.83561	-0.16536	0.150659	0.99321	No	No	No	Yes
KEGG_ALANINE_ASPARTATE_AND_GLUTAMATE_METABOLISM	quizartinib	-0.0538997	0.440501	0.916959	-0.00912436	0.93355	0.99321	No	No	No	Yes
KEGG_ALANINE_ASPARTATE_AND_GLUTAMATE_METABOLISM	R306465	0.0178944	0.813121	0.977661	0.080813	0.484754	0.99321	No	No	No	Yes
KEGG_ALANINE_ASPARTATE_AND_GLUTAMATE_METABOLISM	R406	-0.117354	0.0905991	0.756965	-0.0169529	0.875427	0.99321	No	No	No	Yes
KEGG_ALANINE_ASPARTATE_AND_GLUTAMATE_METABOLISM	R547	-0.0646545	0.380626	0.9058	0.0365978	0.760206	0.99321	No	No	No	No
KEGG_ALANINE_ASPARTATE_AND_GLUTAMATE_METABOLISM	rabeprazole	-0.0584714	0.477243	0.928966	-0.0702386	0.603633	0.99321	No	No	No	Yes
KEGG_ALANINE_ASPARTATE_AND_GLUTAMATE_METABOLISM	racecadotril	-0.0349541	0.636677	0.948322	-0.0511496	0.64607	0.99321	No	No	No	Yes
KEGG_ALANINE_ASPARTATE_AND_GLUTAMATE_METABOLISM	raclopride	-0.0350285	0.62154	0.948322	0.192495	0.0793871	0.99321	No	No	No	No
KEGG_ALANINE_ASPARTATE_AND_GLUTAMATE_METABOLISM	radezolid	-0.142119	0.0549679	0.669528	-0.0810283	0.501747	0.99321	No	No	No	Yes
KEGG_ALANINE_ASPARTATE_AND_GLUTAMATE_METABOLISM	RAF265	-0.129172	0.0635971	0.669528	0.179532	0.0981237	0.99321	No	No	No	No
KEGG_ALANINE_ASPARTATE_AND_GLUTAMATE_METABOLISM	raloxifene	0.0138568	0.86999	0.982641	0.109648	0.425509	0.99321	No	No	No	Yes
KEGG_ALANINE_ASPARTATE_AND_GLUTAMATE_METABOLISM	raltitrexed	0.0375663	0.586489	0.948322	0.0522972	0.630467	0.99321	No	No	No	Yes
KEGG_ALANINE_ASPARTATE_AND_GLUTAMATE_METABOLISM	ramatroban	-0.0907728	0.21172	0.835051	-0.113503	0.303946	0.99321	No	No	No	Yes
KEGG_ALANINE_ASPARTATE_AND_GLUTAMATE_METABOLISM	ramifenazone	0.0363532	0.635893	0.948322	-0.19387	0.0979077	0.99321	No	No	No	No
KEGG_ALANINE_ASPARTATE_AND_GLUTAMATE_METABOLISM	ranitidine	0.010163	0.906172	0.982931	0.185273	0.179835	0.99321	No	No	No	Yes
KEGG_ALANINE_ASPARTATE_AND_GLUTAMATE_METABOLISM	refametinib	0.0446996	0.567425	0.948322	-0.00952964	0.939943	0.99321	No	No	No	No
KEGG_ALANINE_ASPARTATE_AND_GLUTAMATE_METABOLISM	regorafenib	-0.167637	0.0134096	0.422112	0.0958008	0.371824	0.99321	No	No	No	No
KEGG_ALANINE_ASPARTATE_AND_GLUTAMATE_METABOLISM	remoxipride	0.202267	0.0116041	0.422112	0.092086	0.48789	0.99321	No	No	No	Yes
KEGG_ALANINE_ASPARTATE_AND_GLUTAMATE_METABOLISM	repaglinide	0.10652	0.143535	0.82776	0.0207484	0.851399	0.99321	No	No	No	Yes
KEGG_ALANINE_ASPARTATE_AND_GLUTAMATE_METABOLISM	repsox	-0.107362	0.122703	0.807081	-0.0199889	0.851661	0.99321	No	No	No	Yes
KEGG_ALANINE_ASPARTATE_AND_GLUTAMATE_METABOLISM	resatorvid	0.0572766	0.424026	0.913579	-0.0267414	0.806918	0.99321	No	No	No	No
KEGG_ALANINE_ASPARTATE_AND_GLUTAMATE_METABOLISM	resiquimod	-0.0630104	0.356736	0.897978	-0.177354	0.0983154	0.99321	No	No	No	Yes
KEGG_ALANINE_ASPARTATE_AND_GLUTAMATE_METABOLISM	resminostat	0.0154838	0.823074	0.977661	-0.0151728	0.887129	0.99321	No	No	No	No
KEGG_ALANINE_ASPARTATE_AND_GLUTAMATE_METABOLISM	RG108	-0.0619819	0.395581	0.90749	0.00633905	0.954363	0.99321	No	No	No	No
KEGG_ALANINE_ASPARTATE_AND_GLUTAMATE_METABOLISM	RG2833	-0.0727384	0.319896	0.884319	0.0438058	0.697786	0.99321	No	No	No	No
KEGG_ALANINE_ASPARTATE_AND_GLUTAMATE_METABOLISM	RGFP966	-0.130653	0.0839204	0.729862	0.115648	0.326495	0.99321	No	No	No	No
KEGG_ALANINE_ASPARTATE_AND_GLUTAMATE_METABOLISM	rheochrysidin	-0.100736	0.156862	0.82776	0.0150374	0.892009	0.99321	No	No	No	No
KEGG_ALANINE_ASPARTATE_AND_GLUTAMATE_METABOLISM	RI-1	-0.038854	0.596538	0.948322	-0.141015	0.206349	0.99321	No	No	No	Yes
KEGG_ALANINE_ASPARTATE_AND_GLUTAMATE_METABOLISM	ribavirin	0.0298651	0.676187	0.948322	-0.186661	0.116418	0.99321	No	No	No	No
KEGG_ALANINE_ASPARTATE_AND_GLUTAMATE_METABOLISM	ribitol	-0.0988106	0.158672	0.82776	0.110099	0.318769	0.99321	No	No	No	No
KEGG_ALANINE_ASPARTATE_AND_GLUTAMATE_METABOLISM	ribociclib	0.029322	0.668262	0.948322	-0.0592454	0.576952	0.99321	No	No	No	No
KEGG_ALANINE_ASPARTATE_AND_GLUTAMATE_METABOLISM	riboflavin	-0.0320239	0.658407	0.948322	-0.144201	0.207819	0.99321	No	No	No	Yes
KEGG_ALANINE_ASPARTATE_AND_GLUTAMATE_METABOLISM	rifampin	-0.0366369	0.59755	0.948322	0.0176543	0.87107	0.99321	No	No	No	No
KEGG_ALANINE_ASPARTATE_AND_GLUTAMATE_METABOLISM	rigosertib	0.0103917	0.879591	0.982931	-0.0792764	0.460221	0.99321	No	No	No	No
KEGG_ALANINE_ASPARTATE_AND_GLUTAMATE_METABOLISM	riluzole	-0.1114	0.137646	0.816851	-0.130778	0.250642	0.99321	No	No	No	Yes
KEGG_ALANINE_ASPARTATE_AND_GLUTAMATE_METABOLISM	rimexolone	0.0546979	0.452327	0.921195	-0.0174424	0.877952	0.99321	No	No	No	No
KEGG_ALANINE_ASPARTATE_AND_GLUTAMATE_METABOLISM	riociguat	0.0518974	0.489005	0.928966	0.0822478	0.486017	0.99321	No	No	No	Yes
KEGG_ALANINE_ASPARTATE_AND_GLUTAMATE_METABOLISM	RITA	0.160781	0.0219308	0.506011	0.303338	0.00428953	0.953143	No	No	No	Yes
KEGG_ALANINE_ASPARTATE_AND_GLUTAMATE_METABOLISM	ritodrine	-0.04421	0.542598	0.943795	-0.111623	0.330574	0.99321	No	No	No	Yes
KEGG_ALANINE_ASPARTATE_AND_GLUTAMATE_METABOLISM	RKI-1447	-0.0187432	0.790174	0.972798	-0.057426	0.606087	0.99321	No	No	No	Yes
KEGG_ALANINE_ASPARTATE_AND_GLUTAMATE_METABOLISM	RN-1734	0.0449848	0.521867	0.940727	0.0557733	0.612165	0.99321	No	No	No	Yes
KEGG_ALANINE_ASPARTATE_AND_GLUTAMATE_METABOLISM	Ro-04-5595	0.00725584	0.919603	0.982931	-0.255704	0.0181778	0.99321	No	No	No	No
KEGG_ALANINE_ASPARTATE_AND_GLUTAMATE_METABOLISM	Ro-10-5824	0.0634979	0.382838	0.9058	-0.0239157	0.838614	0.99321	No	No	No	No
KEGG_ALANINE_ASPARTATE_AND_GLUTAMATE_METABOLISM	Ro-106-9920	-0.00993119	0.886514	0.982931	0.0305027	0.774096	0.99321	No	No	No	No
KEGG_ALANINE_ASPARTATE_AND_GLUTAMATE_METABOLISM	Ro-4987655	0.0670486	0.335927	0.886105	0.0524835	0.62522	0.99321	No	No	No	Yes
KEGG_ALANINE_ASPARTATE_AND_GLUTAMATE_METABOLISM	Ro-90-7501	-0.0865399	0.220715	0.83561	-0.0103591	0.925489	0.99321	No	No	No	Yes
KEGG_ALANINE_ASPARTATE_AND_GLUTAMATE_METABOLISM	Ro-9187	-0.064826	0.365445	0.897978	0.0488696	0.658887	0.99321	No	No	No	No
KEGG_ALANINE_ASPARTATE_AND_GLUTAMATE_METABOLISM	rociletinib	0.0682614	0.323733	0.884319	0.0237677	0.824034	0.99321	No	No	No	Yes
KEGG_ALANINE_ASPARTATE_AND_GLUTAMATE_METABOLISM	romidepsin	-0.0336215	0.632239	0.948322	0.153858	0.149992	0.99321	No	No	No	No
KEGG_ALANINE_ASPARTATE_AND_GLUTAMATE_METABOLISM	roquinimex	-0.0300172	0.687497	0.948322	0.0458557	0.688207	0.99321	No	No	No	No
KEGG_ALANINE_ASPARTATE_AND_GLUTAMATE_METABOLISM	RS-16566	-0.055797	0.437297	0.916471	-0.138773	0.194646	0.99321	No	No	No	Yes
KEGG_ALANINE_ASPARTATE_AND_GLUTAMATE_METABOLISM	RS-17053	-0.0165829	0.813889	0.977661	0.15065	0.16875	0.99321	No	No	No	No
KEGG_ALANINE_ASPARTATE_AND_GLUTAMATE_METABOLISM	RS-504393	-0.0176949	0.805064	0.975199	-0.0809344	0.469786	0.99321	No	No	No	Yes
KEGG_ALANINE_ASPARTATE_AND_GLUTAMATE_METABOLISM	RS-67506	-0.0841073	0.281316	0.860297	-0.134549	0.263269	0.99321	No	No	No	Yes
KEGG_ALANINE_ASPARTATE_AND_GLUTAMATE_METABOLISM	RU-58841	0.124144	0.128835	0.807081	-0.135213	0.298815	0.99321	No	No	No	No
KEGG_ALANINE_ASPARTATE_AND_GLUTAMATE_METABOLISM	rubitecan	-0.0444923	0.516401	0.935855	-0.0212979	0.842069	0.99321	No	No	No	Yes
KEGG_ALANINE_ASPARTATE_AND_GLUTAMATE_METABOLISM	rucinol	-0.0141966	0.845858	0.977661	-0.242923	0.0309935	0.99321	No	No	No	Yes
KEGG_ALANINE_ASPARTATE_AND_GLUTAMATE_METABOLISM	rutin	-0.0837459	0.227988	0.83561	-0.0374983	0.731766	0.99321	No	No	No	Yes
KEGG_ALANINE_ASPARTATE_AND_GLUTAMATE_METABOLISM	ruxolitinib	-0.0721038	0.296022	0.875456	0.0200909	0.850074	0.99321	No	No	No	No
KEGG_ALANINE_ASPARTATE_AND_GLUTAMATE_METABOLISM	ryuvidine	-0.193444	0.00545157	0.343212	0.0904796	0.39909	0.99321	No	No	No	No
KEGG_ALANINE_ASPARTATE_AND_GLUTAMATE_METABOLISM	S-methylcysteine	-0.158429	0.0402556	0.62094	0.0314362	0.793213	0.99321	No	No	No	No
KEGG_ALANINE_ASPARTATE_AND_GLUTAMATE_METABOLISM	S26948	-0.0993572	0.18205	0.828837	0.0397697	0.727852	0.99321	No	No	No	No
KEGG_ALANINE_ASPARTATE_AND_GLUTAMATE_METABOLISM	salidroside	0.0704883	0.339051	0.886105	0.00969971	0.92937	0.99321	No	No	No	Yes
KEGG_ALANINE_ASPARTATE_AND_GLUTAMATE_METABOLISM	salinomycin	-0.0596797	0.403607	0.90749	0.106643	0.343347	0.99321	No	No	No	No
KEGG_ALANINE_ASPARTATE_AND_GLUTAMATE_METABOLISM	salvianolic-acid-B	-0.150778	0.0383621	0.62094	0.0521322	0.654695	0.99321	No	No	No	No
KEGG_ALANINE_ASPARTATE_AND_GLUTAMATE_METABOLISM	salvinorin-a	-0.0933887	0.190657	0.835051	0.00590827	0.956177	0.99321	No	No	No	No
KEGG_ALANINE_ASPARTATE_AND_GLUTAMATE_METABOLISM	sangivamycin	-0.0997594	0.215321	0.83561	-0.0473641	0.712411	0.99321	No	No	No	Yes
KEGG_ALANINE_ASPARTATE_AND_GLUTAMATE_METABOLISM	SAR131675	0.066175	0.355532	0.897978	-0.0374489	0.733654	0.99321	No	No	No	No
KEGG_ALANINE_ASPARTATE_AND_GLUTAMATE_METABOLISM	saracatinib	0.0168888	0.805518	0.975199	-0.0202688	0.848762	0.99321	No	No	No	No
KEGG_ALANINE_ASPARTATE_AND_GLUTAMATE_METABOLISM	sarafloxacin	-0.0453665	0.560459	0.948322	-0.218661	0.0649896	0.99321	No	No	No	Yes
KEGG_ALANINE_ASPARTATE_AND_GLUTAMATE_METABOLISM	satraplatin	-0.0398091	0.570906	0.948322	0.0387434	0.72163	0.99321	No	No	No	No
KEGG_ALANINE_ASPARTATE_AND_GLUTAMATE_METABOLISM	saxagliptin	0.0422717	0.552291	0.948322	-0.107425	0.321995	0.99321	No	No	No	No
KEGG_ALANINE_ASPARTATE_AND_GLUTAMATE_METABOLISM	SB-200646	-0.00722156	0.918552	0.982931	-0.110749	0.310036	0.99321	No	No	No	Yes
KEGG_ALANINE_ASPARTATE_AND_GLUTAMATE_METABOLISM	SB-205384	0.0101067	0.884523	0.982931	-0.0739249	0.496198	0.99321	No	No	No	No
KEGG_ALANINE_ASPARTATE_AND_GLUTAMATE_METABOLISM	SB-216641	0.0731399	0.298516	0.875456	-0.0791105	0.463765	0.99321	No	No	No	No
KEGG_ALANINE_ASPARTATE_AND_GLUTAMATE_METABOLISM	SB-218078	-0.0674846	0.330445	0.884319	0.0385915	0.724256	0.99321	No	No	No	No
KEGG_ALANINE_ASPARTATE_AND_GLUTAMATE_METABOLISM	SB-218795	-0.0548825	0.448409	0.918268	-0.0675235	0.544162	0.99321	No	No	No	Yes
KEGG_ALANINE_ASPARTATE_AND_GLUTAMATE_METABOLISM	SB-225002	-0.141703	0.0599195	0.669528	0.0915523	0.431539	0.99321	No	No	No	No
KEGG_ALANINE_ASPARTATE_AND_GLUTAMATE_METABOLISM	SB-228357	-0.0440966	0.53525	0.943757	-0.054875	0.622207	0.99321	No	No	No	Yes
KEGG_ALANINE_ASPARTATE_AND_GLUTAMATE_METABOLISM	SB-2343	0.0252091	0.713215	0.948322	0.0168989	0.875102	0.99321	No	No	No	Yes
KEGG_ALANINE_ASPARTATE_AND_GLUTAMATE_METABOLISM	SB-239063	0.0285741	0.684228	0.948322	-0.0159875	0.884534	0.99321	No	No	No	No
KEGG_ALANINE_ASPARTATE_AND_GLUTAMATE_METABOLISM	SB-242235	0.0373893	0.621249	0.948322	-0.0732396	0.55586	0.99321	No	No	No	No
KEGG_ALANINE_ASPARTATE_AND_GLUTAMATE_METABOLISM	SB-366791	-0.165895	0.0204609	0.506011	-0.0912149	0.403573	0.99321	No	No	No	Yes
KEGG_ALANINE_ASPARTATE_AND_GLUTAMATE_METABOLISM	SB-431542	0.028166	0.688502	0.948322	-0.0106388	0.921634	0.99321	No	No	No	No
KEGG_ALANINE_ASPARTATE_AND_GLUTAMATE_METABOLISM	SB-505124	-0.0299267	0.672446	0.948322	-0.226121	0.034142	0.99321	No	No	No	Yes
KEGG_ALANINE_ASPARTATE_AND_GLUTAMATE_METABOLISM	SB-525334	-0.169168	0.0216961	0.506011	-0.144483	0.229309	0.99321	No	No	No	Yes
KEGG_ALANINE_ASPARTATE_AND_GLUTAMATE_METABOLISM	SB-590885	-0.0269647	0.714118	0.948322	0.0260746	0.813869	0.99321	No	No	No	No
KEGG_ALANINE_ASPARTATE_AND_GLUTAMATE_METABOLISM	SB-657510	0.0350755	0.630006	0.948322	-0.0192334	0.863825	0.99321	No	No	No	No
KEGG_ALANINE_ASPARTATE_AND_GLUTAMATE_METABOLISM	SB-743921	-0.202707	0.0612341	0.669528	-0.074142	0.676881	0.99321	No	No	No	Yes
KEGG_ALANINE_ASPARTATE_AND_GLUTAMATE_METABOLISM	SB-939	0.0104979	0.878939	0.982931	-0.0540309	0.613006	0.99321	No	No	No	No
KEGG_ALANINE_ASPARTATE_AND_GLUTAMATE_METABOLISM	SC-12267	-0.036436	0.611231	0.948322	-0.115016	0.309665	0.99321	No	No	No	Yes
KEGG_ALANINE_ASPARTATE_AND_GLUTAMATE_METABOLISM	SC-144	-0.0470874	0.513321	0.93378	-0.192294	0.0726732	0.99321	No	No	No	Yes
KEGG_ALANINE_ASPARTATE_AND_GLUTAMATE_METABOLISM	SCH-58261	0.136516	0.064627	0.669528	0.0457226	0.689066	0.99321	No	No	No	Yes
KEGG_ALANINE_ASPARTATE_AND_GLUTAMATE_METABOLISM	SCH-900776	-0.0109704	0.872645	0.982674	-0.031857	0.766952	0.99321	No	No	No	Yes
KEGG_ALANINE_ASPARTATE_AND_GLUTAMATE_METABOLISM	sclareol	0.0125117	0.863606	0.979385	-0.228299	0.0379074	0.99321	No	No	No	No
KEGG_ALANINE_ASPARTATE_AND_GLUTAMATE_METABOLISM	scriptaid	0.0267064	0.700407	0.948322	-0.0972437	0.361873	0.99321	No	No	No	No
KEGG_ALANINE_ASPARTATE_AND_GLUTAMATE_METABOLISM	SCS	0.11723	0.146307	0.82776	-0.00100486	0.994081	0.998725	No	No	No	No
KEGG_ALANINE_ASPARTATE_AND_GLUTAMATE_METABOLISM	SDZ-WAG-994	-0.0903547	0.195405	0.835051	-0.046509	0.670672	0.99321	No	No	No	Yes
KEGG_ALANINE_ASPARTATE_AND_GLUTAMATE_METABOLISM	se-methylselenocysteine	-0.0389282	0.588982	0.948322	0.0289169	0.795246	0.99321	No	No	No	No
KEGG_ALANINE_ASPARTATE_AND_GLUTAMATE_METABOLISM	secnidazole	-0.159766	0.0224556	0.508058	-0.0366664	0.73599	0.99321	No	No	No	Yes
KEGG_ALANINE_ASPARTATE_AND_GLUTAMATE_METABOLISM	securinine	-0.0820714	0.254027	0.847538	-0.0724401	0.512573	0.99321	No	No	No	Yes
KEGG_ALANINE_ASPARTATE_AND_GLUTAMATE_METABOLISM	selamectin	-0.0371596	0.650558	0.948322	-0.130456	0.312193	0.99321	No	No	No	Yes
KEGG_ALANINE_ASPARTATE_AND_GLUTAMATE_METABOLISM	selinexor	-0.181283	0.00770461	0.395617	-0.241848	0.0209111	0.99321	No	No	No	Yes
KEGG_ALANINE_ASPARTATE_AND_GLUTAMATE_METABOLISM	selumetinib	0.0335071	0.625136	0.948322	0.0181909	0.86411	0.99321	No	No	No	Yes
KEGG_ALANINE_ASPARTATE_AND_GLUTAMATE_METABOLISM	semaxanib	0.0547026	0.43036	0.914182	-0.0510661	0.634604	0.99321	No	No	No	No
KEGG_ALANINE_ASPARTATE_AND_GLUTAMATE_METABOLISM	serdemetan	-0.0837587	0.316527	0.883104	-0.0871266	0.535029	0.99321	No	No	No	Yes
KEGG_ALANINE_ASPARTATE_AND_GLUTAMATE_METABOLISM	sertindole	0.0545982	0.437982	0.916471	0.0219636	0.839045	0.99321	No	No	No	Yes
KEGG_ALANINE_ASPARTATE_AND_GLUTAMATE_METABOLISM	sevelamer	0.0163758	0.830181	0.977661	0.0240146	0.837956	0.99321	No	No	No	Yes
KEGG_ALANINE_ASPARTATE_AND_GLUTAMATE_METABOLISM	sevoflurane	-0.00997976	0.886238	0.982931	0.0617301	0.57233	0.99321	No	No	No	No
KEGG_ALANINE_ASPARTATE_AND_GLUTAMATE_METABOLISM	SGI-1027	-0.039688	0.56551	0.948322	0.0233095	0.828347	0.99321	No	No	No	No
KEGG_ALANINE_ASPARTATE_AND_GLUTAMATE_METABOLISM	SGI-1776	0.0177499	0.808454	0.976349	0.0395179	0.716299	0.99321	No	No	No	Yes
KEGG_ALANINE_ASPARTATE_AND_GLUTAMATE_METABOLISM	SIB-1757	0.00124584	0.987251	0.998121	-0.0477662	0.703309	0.99321	No	No	No	No
KEGG_ALANINE_ASPARTATE_AND_GLUTAMATE_METABOLISM	SID-7969543	0.0292747	0.695645	0.948322	-0.0008696	0.993853	0.998725	No	No	No	No
KEGG_ALANINE_ASPARTATE_AND_GLUTAMATE_METABOLISM	simvastatin	-0.170114	0.0145018	0.428351	0.0368832	0.73753	0.99321	No	No	No	No
KEGG_ALANINE_ASPARTATE_AND_GLUTAMATE_METABOLISM	sirolimus	-0.0941425	0.188218	0.828837	-0.114025	0.313883	0.99321	No	No	No	Yes
KEGG_ALANINE_ASPARTATE_AND_GLUTAMATE_METABOLISM	skepinone-l	0.0511215	0.47672	0.928966	-0.072539	0.519866	0.99321	No	No	No	No
KEGG_ALANINE_ASPARTATE_AND_GLUTAMATE_METABOLISM	SKF-96365	-0.0563228	0.446367	0.918018	-0.0588763	0.625749	0.99321	No	No	No	Yes
KEGG_ALANINE_ASPARTATE_AND_GLUTAMATE_METABOLISM	SKI-II	-0.0204119	0.774755	0.967942	0.261581	0.0176038	0.99321	No	No	No	No
KEGG_ALANINE_ASPARTATE_AND_GLUTAMATE_METABOLISM	SMI-4a	-0.0142855	0.844498	0.977661	0.138735	0.202691	0.99321	No	No	No	No
KEGG_ALANINE_ASPARTATE_AND_GLUTAMATE_METABOLISM	SN-38	-0.153997	0.0634765	0.669528	0.00959621	0.94352	0.99321	No	No	No	No
KEGG_ALANINE_ASPARTATE_AND_GLUTAMATE_METABOLISM	SNS-314	-0.0473147	0.509102	0.93271	-0.00872743	0.935679	0.99321	No	No	No	Yes
KEGG_ALANINE_ASPARTATE_AND_GLUTAMATE_METABOLISM	SNX-2112	-0.0917874	0.185176	0.828837	-0.190039	0.0744608	0.99321	No	No	No	Yes
KEGG_ALANINE_ASPARTATE_AND_GLUTAMATE_METABOLISM	SNX-5422	-0.138296	0.0664021	0.669528	-0.00495632	0.965877	0.995374	No	No	No	Yes
KEGG_ALANINE_ASPARTATE_AND_GLUTAMATE_METABOLISM	sobetirome	-0.0308246	0.688119	0.948322	-0.122978	0.329086	0.99321	No	No	No	Yes
KEGG_ALANINE_ASPARTATE_AND_GLUTAMATE_METABOLISM	sodium-glucoheptonate	-0.220621	0.00334764	0.323159	-0.158402	0.183859	0.99321	No	No	No	Yes
KEGG_ALANINE_ASPARTATE_AND_GLUTAMATE_METABOLISM	sodium-stibogluconate	-0.0197449	0.781387	0.970119	-0.0479753	0.662828	0.99321	No	No	No	Yes
KEGG_ALANINE_ASPARTATE_AND_GLUTAMATE_METABOLISM	sodium-tanshinone-ii-a-sulfonate	0.0229995	0.755992	0.959354	0.106684	0.346252	0.99321	No	No	No	Yes
KEGG_ALANINE_ASPARTATE_AND_GLUTAMATE_METABOLISM	sonidegib	-0.0190233	0.782527	0.970119	0.00598806	0.956888	0.99321	No	No	No	No
KEGG_ALANINE_ASPARTATE_AND_GLUTAMATE_METABOLISM	sorafenib	0.00260984	0.969581	0.996879	0.0617457	0.565411	0.99321	No	No	No	Yes
KEGG_ALANINE_ASPARTATE_AND_GLUTAMATE_METABOLISM	sparfloxacin	-0.124888	0.0788229	0.723647	0.109671	0.326676	0.99321	No	No	No	No
KEGG_ALANINE_ASPARTATE_AND_GLUTAMATE_METABOLISM	spermidine	-0.0451055	0.528045	0.941986	0.0525952	0.626493	0.99321	No	No	No	No
KEGG_ALANINE_ASPARTATE_AND_GLUTAMATE_METABOLISM	spermine	-0.0259533	0.714575	0.948322	-0.0807831	0.467842	0.99321	No	No	No	Yes
KEGG_ALANINE_ASPARTATE_AND_GLUTAMATE_METABOLISM	spiradoline	-0.0784062	0.262621	0.850727	-0.120731	0.262513	0.99321	No	No	No	Yes
KEGG_ALANINE_ASPARTATE_AND_GLUTAMATE_METABOLISM	spironolactone	-0.0255106	0.722648	0.948322	-0.0466597	0.669667	0.99321	No	No	No	Yes
KEGG_ALANINE_ASPARTATE_AND_GLUTAMATE_METABOLISM	SR-27897	-0.124553	0.0835663	0.729862	-0.119728	0.272196	0.99321	No	No	No	Yes
KEGG_ALANINE_ASPARTATE_AND_GLUTAMATE_METABOLISM	SR-33805	0.00177137	0.981332	0.996879	0.189221	0.0993166	0.99321	No	No	No	Yes
KEGG_ALANINE_ASPARTATE_AND_GLUTAMATE_METABOLISM	SR-57227A	-0.0451353	0.526718	0.941986	-0.133337	0.215542	0.99321	No	No	No	Yes
KEGG_ALANINE_ASPARTATE_AND_GLUTAMATE_METABOLISM	SRT1720	0.0185186	0.796697	0.974439	0.00146952	0.98948	0.997749	No	No	No	Yes
KEGG_ALANINE_ASPARTATE_AND_GLUTAMATE_METABOLISM	STA-5326	0.0962575	0.158611	0.82776	0.127666	0.227834	0.99321	No	No	No	Yes
KEGG_ALANINE_ASPARTATE_AND_GLUTAMATE_METABOLISM	stattic	-0.0107845	0.879833	0.982931	0.0913183	0.408728	0.99321	No	No	No	No
KEGG_ALANINE_ASPARTATE_AND_GLUTAMATE_METABOLISM	stemregenin-1	-0.0694802	0.367952	0.897978	0.0995162	0.408971	0.99321	No	No	No	No
KEGG_ALANINE_ASPARTATE_AND_GLUTAMATE_METABOLISM	STF-118804	-0.0404644	0.566507	0.948322	-0.0915366	0.390861	0.99321	No	No	No	Yes
KEGG_ALANINE_ASPARTATE_AND_GLUTAMATE_METABOLISM	streptozotocin	-0.0147472	0.853623	0.977661	0.105757	0.405568	0.99321	No	No	No	No
KEGG_ALANINE_ASPARTATE_AND_GLUTAMATE_METABOLISM	SU014813	0.00371613	0.957412	0.991654	-0.0330438	0.766803	0.99321	No	No	No	No
KEGG_ALANINE_ASPARTATE_AND_GLUTAMATE_METABOLISM	SU3327	-0.12966	0.0594725	0.669528	0.164026	0.124546	0.99321	No	No	No	No
KEGG_ALANINE_ASPARTATE_AND_GLUTAMATE_METABOLISM	sufentanil	0.0108919	0.885917	0.982931	-0.0197307	0.869333	0.99321	No	No	No	No
KEGG_ALANINE_ASPARTATE_AND_GLUTAMATE_METABOLISM	sulconazole	-0.0426815	0.53751	0.943795	-0.0399923	0.711424	0.99321	No	No	No	Yes
KEGG_ALANINE_ASPARTATE_AND_GLUTAMATE_METABOLISM	sulfabenzamide	-0.0749187	0.327266	0.884319	-0.114527	0.327877	0.99321	No	No	No	Yes
KEGG_ALANINE_ASPARTATE_AND_GLUTAMATE_METABOLISM	sulfamethazine	-0.00499879	0.947051	0.987536	-0.0886078	0.443485	0.99321	No	No	No	Yes
KEGG_ALANINE_ASPARTATE_AND_GLUTAMATE_METABOLISM	sulfanilamide	-0.144657	0.0513744	0.669528	-0.145906	0.196563	0.99321	No	No	No	Yes
KEGG_ALANINE_ASPARTATE_AND_GLUTAMATE_METABOLISM	sulfasalazine	0.0114133	0.878799	0.982931	0.0276978	0.813521	0.99321	No	No	No	Yes
KEGG_ALANINE_ASPARTATE_AND_GLUTAMATE_METABOLISM	sulmazole	-0.0672328	0.350368	0.891621	-0.0400033	0.721222	0.99321	No	No	No	Yes
KEGG_ALANINE_ASPARTATE_AND_GLUTAMATE_METABOLISM	sunitinib	-0.018793	0.783607	0.970627	-0.149802	0.163604	0.99321	No	No	No	Yes
KEGG_ALANINE_ASPARTATE_AND_GLUTAMATE_METABOLISM	suxibuzone	-0.0739666	0.29069	0.869669	0.104745	0.337158	0.99321	No	No	No	No
KEGG_ALANINE_ASPARTATE_AND_GLUTAMATE_METABOLISM	tacalcitol	0.0142806	0.843335	0.977661	0.0484211	0.661825	0.99321	No	No	No	Yes
KEGG_ALANINE_ASPARTATE_AND_GLUTAMATE_METABOLISM	tacedinaline	-0.086723	0.208533	0.835051	0.0797695	0.454838	0.99321	No	No	No	No
KEGG_ALANINE_ASPARTATE_AND_GLUTAMATE_METABOLISM	tacrolimus	0.0201376	0.774424	0.967942	-0.0489705	0.656271	0.99321	No	No	No	No
KEGG_ALANINE_ASPARTATE_AND_GLUTAMATE_METABOLISM	tagatose	0.0337949	0.642561	0.948322	-0.00651334	0.954867	0.99321	No	No	No	No
KEGG_ALANINE_ASPARTATE_AND_GLUTAMATE_METABOLISM	TAK-285	0.0629944	0.368369	0.897978	0.0581946	0.590187	0.99321	No	No	No	Yes
KEGG_ALANINE_ASPARTATE_AND_GLUTAMATE_METABOLISM	TAK-632	0.061364	0.389236	0.90749	-0.0681559	0.530494	0.99321	No	No	No	No
KEGG_ALANINE_ASPARTATE_AND_GLUTAMATE_METABOLISM	TAK-715	-0.0118248	0.872734	0.982674	-0.0616633	0.579725	0.99321	No	No	No	Yes
KEGG_ALANINE_ASPARTATE_AND_GLUTAMATE_METABOLISM	TAK-733	0.0565729	0.415867	0.910869	0.0126556	0.906838	0.99321	No	No	No	Yes
KEGG_ALANINE_ASPARTATE_AND_GLUTAMATE_METABOLISM	TAK-901	-0.0845929	0.218872	0.83561	-0.0606574	0.572297	0.99321	No	No	No	Yes
KEGG_ALANINE_ASPARTATE_AND_GLUTAMATE_METABOLISM	talazoparib	-0.144075	0.0339069	0.614704	-0.0298895	0.778519	0.99321	No	No	No	Yes
KEGG_ALANINE_ASPARTATE_AND_GLUTAMATE_METABOLISM	talmapimod	-0.0310819	0.650403	0.948322	-0.0237523	0.825138	0.99321	No	No	No	Yes
KEGG_ALANINE_ASPARTATE_AND_GLUTAMATE_METABOLISM	taltirelin	0.0187275	0.798125	0.974439	0.0347134	0.756857	0.99321	No	No	No	Yes
KEGG_ALANINE_ASPARTATE_AND_GLUTAMATE_METABOLISM	taltobulin	-0.0245568	0.745604	0.958894	0.0253469	0.826794	0.99321	No	No	No	No
KEGG_ALANINE_ASPARTATE_AND_GLUTAMATE_METABOLISM	TAME	0.117032	0.107821	0.80439	-0.0345913	0.771408	0.99321	No	No	No	No
KEGG_ALANINE_ASPARTATE_AND_GLUTAMATE_METABOLISM	tamibarotene	-0.110992	0.107073	0.80439	-0.0127854	0.904798	0.99321	No	No	No	Yes
KEGG_ALANINE_ASPARTATE_AND_GLUTAMATE_METABOLISM	tamoxifen	0.0966671	0.182257	0.828837	-0.0315453	0.781183	0.99321	No	No	No	No
KEGG_ALANINE_ASPARTATE_AND_GLUTAMATE_METABOLISM	tanaproget	-0.0697275	0.319298	0.884319	0.0567571	0.59729	0.99321	No	No	No	No
KEGG_ALANINE_ASPARTATE_AND_GLUTAMATE_METABOLISM	tandutinib	-0.0305424	0.677351	0.948322	-0.000215009	0.998509	0.998725	No	No	No	Yes
KEGG_ALANINE_ASPARTATE_AND_GLUTAMATE_METABOLISM	tanespimycin	0.0591916	0.385574	0.90749	0.0657542	0.538062	0.99321	No	No	No	Yes
KEGG_ALANINE_ASPARTATE_AND_GLUTAMATE_METABOLISM	tanshinone-i	-0.0257022	0.72696	0.948322	-0.102593	0.365164	0.99321	No	No	No	Yes
KEGG_ALANINE_ASPARTATE_AND_GLUTAMATE_METABOLISM	TAS-103	0.00612551	0.931572	0.986034	-0.178055	0.0989476	0.99321	No	No	No	No
KEGG_ALANINE_ASPARTATE_AND_GLUTAMATE_METABOLISM	taselisib	0.0568872	0.415549	0.910869	0.0941364	0.374776	0.99321	No	No	No	Yes
KEGG_ALANINE_ASPARTATE_AND_GLUTAMATE_METABOLISM	tasisulam	0.00339633	0.960513	0.992736	0.110048	0.299066	0.99321	No	No	No	Yes
KEGG_ALANINE_ASPARTATE_AND_GLUTAMATE_METABOLISM	taurine	0.0705919	0.349095	0.891466	-0.0580118	0.640998	0.99321	No	No	No	No
KEGG_ALANINE_ASPARTATE_AND_GLUTAMATE_METABOLISM	tazemetostat	0.0402075	0.57188	0.948322	-0.0432675	0.688958	0.99321	No	No	No	No
KEGG_ALANINE_ASPARTATE_AND_GLUTAMATE_METABOLISM	TC1	0.0974846	0.196761	0.835051	-0.164603	0.141986	0.99321	No	No	No	No
KEGG_ALANINE_ASPARTATE_AND_GLUTAMATE_METABOLISM	tecastemizole	-0.0657564	0.363579	0.897978	-0.0461498	0.686311	0.99321	No	No	No	Yes
KEGG_ALANINE_ASPARTATE_AND_GLUTAMATE_METABOLISM	tedizolid	0.00172631	0.980257	0.996879	-0.114756	0.292749	0.99321	No	No	No	No
KEGG_ALANINE_ASPARTATE_AND_GLUTAMATE_METABOLISM	tedizolid-phosphate	-0.0666235	0.336667	0.886105	0.100188	0.353022	0.99321	No	No	No	No
KEGG_ALANINE_ASPARTATE_AND_GLUTAMATE_METABOLISM	telatinib	0.0346964	0.623981	0.948322	0.111028	0.31173	0.99321	No	No	No	Yes
KEGG_ALANINE_ASPARTATE_AND_GLUTAMATE_METABOLISM	telotristat-ethyl	0.0116843	0.893812	0.982931	-0.120671	0.419114	0.99321	No	No	No	No
KEGG_ALANINE_ASPARTATE_AND_GLUTAMATE_METABOLISM	temazepam	-0.205319	0.00398391	0.323871	-0.291952	0.012202	0.99321	No	No	No	Yes
KEGG_ALANINE_ASPARTATE_AND_GLUTAMATE_METABOLISM	temocapril	-0.112245	0.126148	0.807081	0.0836616	0.46063	0.99321	No	No	No	No
KEGG_ALANINE_ASPARTATE_AND_GLUTAMATE_METABOLISM	temoporfin	-0.0966116	0.157078	0.82776	-0.00557618	0.958878	0.99321	No	No	No	Yes
KEGG_ALANINE_ASPARTATE_AND_GLUTAMATE_METABOLISM	temozolomide	-0.119725	0.101727	0.791942	-0.00354962	0.975558	0.995374	No	No	No	Yes
KEGG_ALANINE_ASPARTATE_AND_GLUTAMATE_METABOLISM	temsirolimus	-0.130274	0.0582672	0.669528	0.0126675	0.90621	0.99321	No	No	No	No
KEGG_ALANINE_ASPARTATE_AND_GLUTAMATE_METABOLISM	teniposide	-0.143122	0.0387031	0.62094	-0.072863	0.497408	0.99321	No	No	No	Yes
KEGG_ALANINE_ASPARTATE_AND_GLUTAMATE_METABOLISM	tenovin-6	-0.0202389	0.771693	0.967302	0.0851523	0.430222	0.99321	No	No	No	No
KEGG_ALANINE_ASPARTATE_AND_GLUTAMATE_METABOLISM	tepoxalin	-0.00945899	0.890327	0.982931	-0.0480398	0.651127	0.99321	No	No	No	Yes
KEGG_ALANINE_ASPARTATE_AND_GLUTAMATE_METABOLISM	teprenone	-0.133059	0.0657864	0.669528	0.162023	0.145867	0.99321	No	No	No	No
KEGG_ALANINE_ASPARTATE_AND_GLUTAMATE_METABOLISM	terbutaline	-0.0561343	0.44174	0.916959	0.240569	0.0315926	0.99321	No	No	No	No
KEGG_ALANINE_ASPARTATE_AND_GLUTAMATE_METABOLISM	terconazole	0.0600673	0.436506	0.916471	-0.131683	0.27019	0.99321	No	No	No	No
KEGG_ALANINE_ASPARTATE_AND_GLUTAMATE_METABOLISM	terfenadine	0.179357	0.0140426	0.423618	-0.100511	0.400873	0.99321	No	No	No	No
KEGG_ALANINE_ASPARTATE_AND_GLUTAMATE_METABOLISM	teriflunomide	-0.10808	0.122944	0.807081	-0.119034	0.277897	0.99321	No	No	No	Yes
KEGG_ALANINE_ASPARTATE_AND_GLUTAMATE_METABOLISM	teroxirone	-0.00841675	0.903266	0.982931	0.0541132	0.612465	0.99321	No	No	No	No
KEGG_ALANINE_ASPARTATE_AND_GLUTAMATE_METABOLISM	tetrahydropapaverine	-0.0253222	0.723253	0.948322	0.0355516	0.751174	0.99321	No	No	No	No
KEGG_ALANINE_ASPARTATE_AND_GLUTAMATE_METABOLISM	tetrahydrouridine	-0.102978	0.153049	0.82776	0.0658482	0.544537	0.99321	No	No	No	No
KEGG_ALANINE_ASPARTATE_AND_GLUTAMATE_METABOLISM	tetramethylthiuram-monosulfide	-0.134107	0.0596164	0.669528	-0.0677008	0.535682	0.99321	No	No	No	Yes
KEGG_ALANINE_ASPARTATE_AND_GLUTAMATE_METABOLISM	tetrandrine	0.0539828	0.442041	0.916959	0.0508779	0.649872	0.99321	No	No	No	Yes
KEGG_ALANINE_ASPARTATE_AND_GLUTAMATE_METABOLISM	tezacaftor	-0.0750535	0.313948	0.883104	-0.219522	0.0620333	0.99321	No	No	No	Yes
KEGG_ALANINE_ASPARTATE_AND_GLUTAMATE_METABOLISM	TG-02	0.034975	0.612584	0.948322	0.116445	0.277163	0.99321	No	No	No	Yes
KEGG_ALANINE_ASPARTATE_AND_GLUTAMATE_METABOLISM	TG-100572	-0.0623746	0.36961	0.899487	-0.0327002	0.766393	0.99321	No	No	No	Yes
KEGG_ALANINE_ASPARTATE_AND_GLUTAMATE_METABOLISM	TG-100713	0.0589071	0.401474	0.90749	-0.108288	0.315253	0.99321	No	No	No	No
KEGG_ALANINE_ASPARTATE_AND_GLUTAMATE_METABOLISM	TG-101209	0.00836232	0.904349	0.982931	0.0690753	0.520087	0.99321	No	No	No	Yes
KEGG_ALANINE_ASPARTATE_AND_GLUTAMATE_METABOLISM	TG-101348	-8.128e-06	0.999908	0.999908	0.0919687	0.394095	0.99321	No	No	No	No
KEGG_ALANINE_ASPARTATE_AND_GLUTAMATE_METABOLISM	TG100-115	0.00743406	0.918488	0.982931	-0.112048	0.322403	0.99321	No	No	No	No
KEGG_ALANINE_ASPARTATE_AND_GLUTAMATE_METABOLISM	TH-302	0.0840488	0.270183	0.852381	0.0983507	0.394784	0.99321	No	No	No	Yes
KEGG_ALANINE_ASPARTATE_AND_GLUTAMATE_METABOLISM	theophylline	0.0809114	0.262065	0.850727	0.09286	0.40667	0.99321	No	No	No	Yes
KEGG_ALANINE_ASPARTATE_AND_GLUTAMATE_METABOLISM	thiamine	0.0451529	0.542776	0.943795	-0.159607	0.165582	0.99321	No	No	No	No
KEGG_ALANINE_ASPARTATE_AND_GLUTAMATE_METABOLISM	thiocolchicoside	-0.105089	0.143714	0.82776	0.116938	0.292427	0.99321	No	No	No	No
KEGG_ALANINE_ASPARTATE_AND_GLUTAMATE_METABOLISM	thioguanine	-0.00906917	0.895313	0.982931	0.0378214	0.723401	0.99321	No	No	No	No
KEGG_ALANINE_ASPARTATE_AND_GLUTAMATE_METABOLISM	thiomersal	-0.0813563	0.242725	0.840638	0.12224	0.265065	0.99321	No	No	No	No
KEGG_ALANINE_ASPARTATE_AND_GLUTAMATE_METABOLISM	thioproperazine	-0.0768978	0.529989	0.941986	0.0264364	0.88202	0.99321	No	No	No	No
KEGG_ALANINE_ASPARTATE_AND_GLUTAMATE_METABOLISM	thiostrepton	-0.139347	0.058528	0.669528	-0.110308	0.356303	0.99321	No	No	No	Yes
KEGG_ALANINE_ASPARTATE_AND_GLUTAMATE_METABOLISM	thiram	0.00061039	0.993296	0.998121	-0.048271	0.676758	0.99321	No	No	No	No
KEGG_ALANINE_ASPARTATE_AND_GLUTAMATE_METABOLISM	thonzonium	0.0137699	0.848869	0.977661	-0.282243	0.00808277	0.975321	No	No	No	No
KEGG_ALANINE_ASPARTATE_AND_GLUTAMATE_METABOLISM	tiagabine	-0.00981042	0.901701	0.982931	-0.0638502	0.61908	0.99321	No	No	No	Yes
KEGG_ALANINE_ASPARTATE_AND_GLUTAMATE_METABOLISM	tideglusib	0.000253027	0.997134	0.999908	-0.103154	0.341714	0.99321	No	No	No	No
KEGG_ALANINE_ASPARTATE_AND_GLUTAMATE_METABOLISM	tiletamine	0.107207	0.157914	0.82776	-0.0255825	0.831085	0.99321	No	No	No	No
KEGG_ALANINE_ASPARTATE_AND_GLUTAMATE_METABOLISM	tilmicosin	-0.0860457	0.249426	0.840638	0.107984	0.343507	0.99321	No	No	No	No
KEGG_ALANINE_ASPARTATE_AND_GLUTAMATE_METABOLISM	tiludronate	-0.0635568	0.399322	0.90749	0.020495	0.859572	0.99321	No	No	No	No
KEGG_ALANINE_ASPARTATE_AND_GLUTAMATE_METABOLISM	tioguanine	0.0332409	0.637773	0.948322	-0.196935	0.0675094	0.99321	No	No	No	No
KEGG_ALANINE_ASPARTATE_AND_GLUTAMATE_METABOLISM	tiotidine	-0.0435231	0.53449	0.943757	-0.0498805	0.650297	0.99321	No	No	No	Yes
KEGG_ALANINE_ASPARTATE_AND_GLUTAMATE_METABOLISM	tioxolone	0.0762579	0.280733	0.860297	-0.2165	0.0479232	0.99321	No	No	No	No
KEGG_ALANINE_ASPARTATE_AND_GLUTAMATE_METABOLISM	tipifarnib	-0.0550231	0.428775	0.913637	0.0259968	0.810001	0.99321	No	No	No	No
KEGG_ALANINE_ASPARTATE_AND_GLUTAMATE_METABOLISM	tipiracil	0.0368454	0.594579	0.948322	-0.21762	0.0428882	0.99321	No	No	No	No
KEGG_ALANINE_ASPARTATE_AND_GLUTAMATE_METABOLISM	tipranavir	-0.0241282	0.753387	0.959354	-0.138987	0.228002	0.99321	No	No	No	Yes
KEGG_ALANINE_ASPARTATE_AND_GLUTAMATE_METABOLISM	tirapazamine	-0.0665728	0.366625	0.897978	0.0151092	0.894177	0.99321	No	No	No	No
KEGG_ALANINE_ASPARTATE_AND_GLUTAMATE_METABOLISM	tivantinib	-0.0290927	0.670703	0.948322	0.021559	0.83926	0.99321	No	No	No	No
KEGG_ALANINE_ASPARTATE_AND_GLUTAMATE_METABOLISM	tivozanib	-0.10427	0.127472	0.807081	-0.0908153	0.391932	0.99321	No	No	No	Yes
KEGG_ALANINE_ASPARTATE_AND_GLUTAMATE_METABOLISM	TMC-353121	0.0505955	0.470156	0.928966	0.0999736	0.354056	0.99321	No	No	No	Yes
KEGG_ALANINE_ASPARTATE_AND_GLUTAMATE_METABOLISM	TMS	-0.0684342	0.330767	0.884319	0.0598343	0.588743	0.99321	No	No	No	No
KEGG_ALANINE_ASPARTATE_AND_GLUTAMATE_METABOLISM	tofogliflozin	-0.118986	0.0869353	0.743299	0.240499	0.0275498	0.99321	No	No	No	No
KEGG_ALANINE_ASPARTATE_AND_GLUTAMATE_METABOLISM	topotecan	-0.110379	0.109037	0.80439	-0.0382489	0.720403	0.99321	No	No	No	Yes
KEGG_ALANINE_ASPARTATE_AND_GLUTAMATE_METABOLISM	torasemide	-0.0203066	0.782086	0.970119	0.0448864	0.683339	0.99321	No	No	No	No
KEGG_ALANINE_ASPARTATE_AND_GLUTAMATE_METABOLISM	torcetrapib	-0.0634436	0.379487	0.9058	0.0748938	0.511835	0.99321	No	No	No	No
KEGG_ALANINE_ASPARTATE_AND_GLUTAMATE_METABOLISM	toremifene	-0.111456	0.109853	0.80439	0.0498413	0.652539	0.99321	No	No	No	No
KEGG_ALANINE_ASPARTATE_AND_GLUTAMATE_METABOLISM	torin-1	0.0074645	0.914577	0.982931	-0.231566	0.0272043	0.99321	No	No	No	No
KEGG_ALANINE_ASPARTATE_AND_GLUTAMATE_METABOLISM	torin-2	-0.00894802	0.899174	0.982931	-0.0857657	0.421539	0.99321	No	No	No	Yes
KEGG_ALANINE_ASPARTATE_AND_GLUTAMATE_METABOLISM	tosedostat	-0.148425	0.0291966	0.582164	0.0456089	0.669483	0.99321	No	No	No	No
KEGG_ALANINE_ASPARTATE_AND_GLUTAMATE_METABOLISM	tozasertib	-0.0092298	0.892469	0.982931	-0.16192	0.12733	0.99321	No	No	No	Yes
KEGG_ALANINE_ASPARTATE_AND_GLUTAMATE_METABOLISM	TPCA-1	-0.0117728	0.865653	0.980802	-0.0377316	0.728614	0.99321	No	No	No	Yes
KEGG_ALANINE_ASPARTATE_AND_GLUTAMATE_METABOLISM	trametinib	0.0449453	0.510156	0.93271	0.0889542	0.404421	0.99321	No	No	No	Yes
KEGG_ALANINE_ASPARTATE_AND_GLUTAMATE_METABOLISM	tranilast	-0.0185836	0.788421	0.972659	-0.163965	0.129132	0.99321	No	No	No	Yes
KEGG_ALANINE_ASPARTATE_AND_GLUTAMATE_METABOLISM	trans-4-Hydroxycrotonic-acid	0.0494897	0.493169	0.928966	-0.165107	0.143308	0.99321	No	No	No	No
KEGG_ALANINE_ASPARTATE_AND_GLUTAMATE_METABOLISM	trapidil	-0.0643244	0.365508	0.897978	-0.00768527	0.945367	0.99321	No	No	No	Yes
KEGG_ALANINE_ASPARTATE_AND_GLUTAMATE_METABOLISM	tremorine	-0.0571431	0.432341	0.914182	0.0551581	0.6161	0.99321	No	No	No	No
KEGG_ALANINE_ASPARTATE_AND_GLUTAMATE_METABOLISM	trequinsin	0.0360991	0.615443	0.948322	-0.0820145	0.463859	0.99321	No	No	No	No
KEGG_ALANINE_ASPARTATE_AND_GLUTAMATE_METABOLISM	triamcinolone	-0.0692906	0.340857	0.886105	0.0194837	0.867326	0.99321	No	No	No	No
KEGG_ALANINE_ASPARTATE_AND_GLUTAMATE_METABOLISM	triamcinolone-acetonide	-0.000751356	0.992945	0.998121	-0.153956	0.252863	0.99321	No	No	No	Yes
KEGG_ALANINE_ASPARTATE_AND_GLUTAMATE_METABOLISM	triamterene	0.0352844	0.619878	0.948322	0.0247671	0.823047	0.99321	No	No	No	Yes
KEGG_ALANINE_ASPARTATE_AND_GLUTAMATE_METABOLISM	triapine	-0.164336	0.0166236	0.46374	0.0721148	0.511904	0.99321	No	No	No	No
KEGG_ALANINE_ASPARTATE_AND_GLUTAMATE_METABOLISM	trichostatin-a	0.0487042	0.494521	0.928966	-0.116662	0.28475	0.99321	No	No	No	No
KEGG_ALANINE_ASPARTATE_AND_GLUTAMATE_METABOLISM	triciribine	-0.0744775	0.281517	0.860297	0.0603524	0.580949	0.99321	No	No	No	No
KEGG_ALANINE_ASPARTATE_AND_GLUTAMATE_METABOLISM	triclabendazole	0.0103949	0.880684	0.982931	-0.193502	0.0742415	0.99321	No	No	No	No
KEGG_ALANINE_ASPARTATE_AND_GLUTAMATE_METABOLISM	trifluridine	-0.0597979	0.388603	0.90749	-0.175622	0.105788	0.99321	No	No	No	Yes
KEGG_ALANINE_ASPARTATE_AND_GLUTAMATE_METABOLISM	trimebutine	-0.00545362	0.939998	0.986034	-0.0316973	0.77741	0.99321	No	No	No	Yes
KEGG_ALANINE_ASPARTATE_AND_GLUTAMATE_METABOLISM	triptolide	-0.0826043	0.259748	0.850727	-0.134941	0.235742	0.99321	No	No	No	Yes
KEGG_ALANINE_ASPARTATE_AND_GLUTAMATE_METABOLISM	trolox	-0.0442894	0.562861	0.948322	0.0141852	0.902547	0.99321	No	No	No	No
KEGG_ALANINE_ASPARTATE_AND_GLUTAMATE_METABOLISM	trometamol	0.0605855	0.416529	0.910869	-0.292668	0.0119818	0.99321	No	No	No	No
KEGG_ALANINE_ASPARTATE_AND_GLUTAMATE_METABOLISM	tropisetron	0.0470914	0.521046	0.940727	-0.0729533	0.533934	0.99321	No	No	No	No
KEGG_ALANINE_ASPARTATE_AND_GLUTAMATE_METABOLISM	trovafloxacin	-0.140989	0.0504957	0.669528	-0.0083166	0.939784	0.99321	No	No	No	Yes
KEGG_ALANINE_ASPARTATE_AND_GLUTAMATE_METABOLISM	tryptanthrin	0.0129332	0.851151	0.977661	0.203872	0.0553255	0.99321	No	No	No	Yes
KEGG_ALANINE_ASPARTATE_AND_GLUTAMATE_METABOLISM	TU-2100	-0.110858	0.144149	0.82776	-0.0526971	0.653419	0.99321	No	No	No	Yes
KEGG_ALANINE_ASPARTATE_AND_GLUTAMATE_METABOLISM	tucatinib	0.055421	0.417702	0.910869	0.245289	0.0197953	0.99321	No	No	No	Yes
KEGG_ALANINE_ASPARTATE_AND_GLUTAMATE_METABOLISM	TW-37	-0.0209232	0.763642	0.9632	-0.0628586	0.562995	0.99321	No	No	No	Yes
KEGG_ALANINE_ASPARTATE_AND_GLUTAMATE_METABOLISM	TWS-119	-0.0517618	0.461074	0.926345	-0.0106054	0.922795	0.99321	No	No	No	Yes
KEGG_ALANINE_ASPARTATE_AND_GLUTAMATE_METABOLISM	tyloxapol	0.00615325	0.943533	0.987164	0.110664	0.425663	0.99321	No	No	No	Yes
KEGG_ALANINE_ASPARTATE_AND_GLUTAMATE_METABOLISM	tyrphostin-A9	-0.0769893	0.270195	0.852381	0.0288143	0.786293	0.99321	No	No	No	No
KEGG_ALANINE_ASPARTATE_AND_GLUTAMATE_METABOLISM	tyrphostin-AG-1296	-0.0880126	0.211787	0.835051	-0.0685448	0.520913	0.99321	No	No	No	Yes
KEGG_ALANINE_ASPARTATE_AND_GLUTAMATE_METABOLISM	tyrphostin-AG-1478	0.0814118	0.240123	0.840638	0.0525599	0.624716	0.99321	No	No	No	Yes
KEGG_ALANINE_ASPARTATE_AND_GLUTAMATE_METABOLISM	tyrphostin-AG-494	-0.110734	0.135618	0.808126	0.0374345	0.748172	0.99321	No	No	No	No
KEGG_ALANINE_ASPARTATE_AND_GLUTAMATE_METABOLISM	tyrphostin-AG-99	-0.0134558	0.845937	0.977661	0.017526	0.871999	0.99321	No	No	No	No
KEGG_ALANINE_ASPARTATE_AND_GLUTAMATE_METABOLISM	U-0126	0.00732292	0.914987	0.982931	0.0716775	0.499564	0.99321	No	No	No	Yes
KEGG_ALANINE_ASPARTATE_AND_GLUTAMATE_METABOLISM	U-18666A	0.114733	0.0997307	0.791128	0.134589	0.21942	0.99321	No	No	No	Yes
KEGG_ALANINE_ASPARTATE_AND_GLUTAMATE_METABOLISM	ubenimex	0.237516	0.00790273	0.395617	0.163988	0.260197	0.99321	No	No	No	Yes
KEGG_ALANINE_ASPARTATE_AND_GLUTAMATE_METABOLISM	UH-232-(+)	0.0833493	0.243035	0.840638	-0.00643932	0.955085	0.99321	No	No	No	No
KEGG_ALANINE_ASPARTATE_AND_GLUTAMATE_METABOLISM	UK-383367	-0.0721082	0.306605	0.879137	0.201375	0.0584449	0.99321	No	No	No	No
KEGG_ALANINE_ASPARTATE_AND_GLUTAMATE_METABOLISM	ulipristal	0.0771649	0.356256	0.897978	0.0414186	0.763992	0.99321	No	No	No	Yes
KEGG_ALANINE_ASPARTATE_AND_GLUTAMATE_METABOLISM	UNBS-5162	-0.127447	0.0665829	0.669528	-0.168782	0.120308	0.99321	No	No	No	Yes
KEGG_ALANINE_ASPARTATE_AND_GLUTAMATE_METABOLISM	UNC0631	-0.0616679	0.377391	0.9058	0.157533	0.147454	0.99321	No	No	No	No
KEGG_ALANINE_ASPARTATE_AND_GLUTAMATE_METABOLISM	UNC2250	-0.0640175	0.367805	0.897978	0.100076	0.37102	0.99321	No	No	No	No
KEGG_ALANINE_ASPARTATE_AND_GLUTAMATE_METABOLISM	uprosertib	0.102875	0.132675	0.807081	0.0589623	0.58093	0.99321	No	No	No	Yes
KEGG_ALANINE_ASPARTATE_AND_GLUTAMATE_METABOLISM	uracil	-0.0708539	0.322469	0.884319	0.0115696	0.918871	0.99321	No	No	No	No
KEGG_ALANINE_ASPARTATE_AND_GLUTAMATE_METABOLISM	uric-acid	0.0164991	0.823608	0.977661	0.0376646	0.741739	0.99321	No	No	No	Yes
KEGG_ALANINE_ASPARTATE_AND_GLUTAMATE_METABOLISM	uridine	-0.100641	0.168233	0.828837	-0.157807	0.154205	0.99321	No	No	No	Yes
KEGG_ALANINE_ASPARTATE_AND_GLUTAMATE_METABOLISM	usniacin-(+)	0.0270467	0.708143	0.948322	-0.279289	0.0121122	0.99321	No	No	No	No
KEGG_ALANINE_ASPARTATE_AND_GLUTAMATE_METABOLISM	valnemulin	-0.0490794	0.479312	0.928966	-0.222788	0.0380681	0.99321	No	No	No	Yes
KEGG_ALANINE_ASPARTATE_AND_GLUTAMATE_METABOLISM	valrubicin	-0.0520557	0.459642	0.926345	0.0209593	0.845427	0.99321	No	No	No	No
KEGG_ALANINE_ASPARTATE_AND_GLUTAMATE_METABOLISM	vandetanib	0.0267437	0.699322	0.948322	0.133337	0.215542	0.99321	No	No	No	Yes
KEGG_ALANINE_ASPARTATE_AND_GLUTAMATE_METABOLISM	vanoxerine	-0.0678479	0.325522	0.884319	0.0957053	0.375081	0.99321	No	No	No	No
KEGG_ALANINE_ASPARTATE_AND_GLUTAMATE_METABOLISM	vatalanib	-0.0310822	0.655828	0.948322	-0.119579	0.264351	0.99321	No	No	No	Yes
KEGG_ALANINE_ASPARTATE_AND_GLUTAMATE_METABOLISM	VE-821	0.0980689	0.15978	0.82776	0.051463	0.63197	0.99321	No	No	No	Yes
KEGG_ALANINE_ASPARTATE_AND_GLUTAMATE_METABOLISM	VE-822	0.0691465	0.312886	0.883104	0.102488	0.336435	0.99321	No	No	No	Yes
KEGG_ALANINE_ASPARTATE_AND_GLUTAMATE_METABOLISM	vemurafenib	0.0196199	0.777968	0.969983	0.0429523	0.692828	0.99321	No	No	No	Yes
KEGG_ALANINE_ASPARTATE_AND_GLUTAMATE_METABOLISM	venetoclax	0.0752229	0.274424	0.860099	-0.104425	0.330117	0.99321	No	No	No	No
KEGG_ALANINE_ASPARTATE_AND_GLUTAMATE_METABOLISM	VER-49009	-0.0957799	0.172965	0.828837	-0.168096	0.115343	0.99321	No	No	No	Yes
KEGG_ALANINE_ASPARTATE_AND_GLUTAMATE_METABOLISM	verubulin	0.0258599	0.708135	0.948322	-0.118204	0.267169	0.99321	No	No	No	No
KEGG_ALANINE_ASPARTATE_AND_GLUTAMATE_METABOLISM	vidarabine	0.0204702	0.776377	0.969133	0.0943646	0.387463	0.99321	No	No	No	Yes
KEGG_ALANINE_ASPARTATE_AND_GLUTAMATE_METABOLISM	vinblastine	-0.0731407	0.287965	0.868661	-0.151883	0.157766	0.99321	No	No	No	Yes
KEGG_ALANINE_ASPARTATE_AND_GLUTAMATE_METABOLISM	vincamine	-0.0735818	0.294403	0.875351	-0.0363526	0.74269	0.99321	No	No	No	Yes
KEGG_ALANINE_ASPARTATE_AND_GLUTAMATE_METABOLISM	vincristine	-0.134781	0.0494761	0.669528	0.0381425	0.725774	0.99321	No	No	No	No
KEGG_ALANINE_ASPARTATE_AND_GLUTAMATE_METABOLISM	vindesine	-0.0844852	0.22056	0.83561	-0.0715253	0.502907	0.99321	No	No	No	Yes
KEGG_ALANINE_ASPARTATE_AND_GLUTAMATE_METABOLISM	vinflunine	-0.0184184	0.789278	0.972659	-0.0331529	0.756405	0.99321	No	No	No	Yes
KEGG_ALANINE_ASPARTATE_AND_GLUTAMATE_METABOLISM	vinorelbine	-0.103608	0.134527	0.807081	-0.0207214	0.847161	0.99321	No	No	No	Yes
KEGG_ALANINE_ASPARTATE_AND_GLUTAMATE_METABOLISM	vismodegib	-0.136652	0.045857	0.657589	0.01888	0.862204	0.99321	No	No	No	No
KEGG_ALANINE_ASPARTATE_AND_GLUTAMATE_METABOLISM	VLX600	-0.0243711	0.726137	0.948322	-0.0372528	0.727396	0.99321	No	No	No	Yes
KEGG_ALANINE_ASPARTATE_AND_GLUTAMATE_METABOLISM	volasertib	0.0610144	0.373326	0.904295	-0.0428837	0.688178	0.99321	No	No	No	No
KEGG_ALANINE_ASPARTATE_AND_GLUTAMATE_METABOLISM	voreloxin	-0.106855	0.132066	0.807081	0.0072391	0.946631	0.99321	No	No	No	No
KEGG_ALANINE_ASPARTATE_AND_GLUTAMATE_METABOLISM	vorinostat	0.0159408	0.81581	0.977661	-0.0201577	0.850423	0.99321	No	No	No	No
KEGG_ALANINE_ASPARTATE_AND_GLUTAMATE_METABOLISM	voxtalisib	-0.0566865	0.413803	0.910869	0.0592356	0.583544	0.99321	No	No	No	No
KEGG_ALANINE_ASPARTATE_AND_GLUTAMATE_METABOLISM	VS-4718	0.121121	0.08917	0.750687	-0.0947468	0.391286	0.99321	No	No	No	No
KEGG_ALANINE_ASPARTATE_AND_GLUTAMATE_METABOLISM	VTP-27999	0.0564844	0.476656	0.928966	-0.118278	0.355876	0.99321	No	No	No	No
KEGG_ALANINE_ASPARTATE_AND_GLUTAMATE_METABOLISM	VU0238429	-0.144054	0.0388507	0.62094	-0.0368389	0.734794	0.99321	No	No	No	Yes
KEGG_ALANINE_ASPARTATE_AND_GLUTAMATE_METABOLISM	VU0361737	-0.10285	0.144231	0.82776	-0.0434503	0.694728	0.99321	No	No	No	Yes
KEGG_ALANINE_ASPARTATE_AND_GLUTAMATE_METABOLISM	VU0364770	-0.0702109	0.323188	0.884319	0.210594	0.0475992	0.99321	No	No	No	No
KEGG_ALANINE_ASPARTATE_AND_GLUTAMATE_METABOLISM	VX-702	-0.0709858	0.317863	0.884319	-0.208226	0.0573388	0.99321	No	No	No	Yes
KEGG_ALANINE_ASPARTATE_AND_GLUTAMATE_METABOLISM	VX-765	0.0491354	0.487412	0.928966	-0.0706969	0.515244	0.99321	No	No	No	No
KEGG_ALANINE_ASPARTATE_AND_GLUTAMATE_METABOLISM	warfarin	-0.0912859	0.2128	0.835051	-0.0253845	0.82091	0.99321	No	No	No	Yes
KEGG_ALANINE_ASPARTATE_AND_GLUTAMATE_METABOLISM	WAY-170523	-0.0822713	0.238594	0.840638	-0.219627	0.0386414	0.99321	No	No	No	Yes
KEGG_ALANINE_ASPARTATE_AND_GLUTAMATE_METABOLISM	WAY-600	0.0201265	0.770257	0.967302	-0.0629956	0.562143	0.99321	No	No	No	No
KEGG_ALANINE_ASPARTATE_AND_GLUTAMATE_METABOLISM	WHI-P154	0.0277244	0.699695	0.948322	-0.0849677	0.436666	0.99321	No	No	No	No
KEGG_ALANINE_ASPARTATE_AND_GLUTAMATE_METABOLISM	WP1066	-0.0997	0.147023	0.82776	-0.292144	0.0052059	0.953143	No	No	No	Yes
KEGG_ALANINE_ASPARTATE_AND_GLUTAMATE_METABOLISM	WP1130	-0.106109	0.126236	0.807081	0.157627	0.135641	0.99321	No	No	No	No
KEGG_ALANINE_ASPARTATE_AND_GLUTAMATE_METABOLISM	WYE-125132	0.00700563	0.92098	0.982931	0.0834628	0.436797	0.99321	No	No	No	Yes
KEGG_ALANINE_ASPARTATE_AND_GLUTAMATE_METABOLISM	WYE-354	-0.024363	0.724956	0.948322	0.0232572	0.827755	0.99321	No	No	No	No
KEGG_ALANINE_ASPARTATE_AND_GLUTAMATE_METABOLISM	WZ-3146	0.0217634	0.761466	0.9632	-0.000175908	0.998725	0.998725	No	No	No	No
KEGG_ALANINE_ASPARTATE_AND_GLUTAMATE_METABOLISM	WZ-4002	0.0126028	0.859062	0.977926	-0.0485523	0.660966	0.99321	No	No	No	No
KEGG_ALANINE_ASPARTATE_AND_GLUTAMATE_METABOLISM	WZ8040	0.200065	0.00402602	0.323871	0.166642	0.127434	0.99321	No	No	No	Yes
KEGG_ALANINE_ASPARTATE_AND_GLUTAMATE_METABOLISM	xanomeline	-0.0320847	0.64467	0.948322	-0.100857	0.346994	0.99321	No	No	No	Yes
KEGG_ALANINE_ASPARTATE_AND_GLUTAMATE_METABOLISM	XBD173	0.0530924	0.465727	0.928966	0.0195943	0.859578	0.99321	No	No	No	Yes
KEGG_ALANINE_ASPARTATE_AND_GLUTAMATE_METABOLISM	xilobam	-0.0571916	0.424715	0.913579	-0.0536005	0.63461	0.99321	No	No	No	Yes
KEGG_ALANINE_ASPARTATE_AND_GLUTAMATE_METABOLISM	XL-647	0.106916	0.11718	0.807081	0.176154	0.0967538	0.99321	No	No	No	Yes
KEGG_ALANINE_ASPARTATE_AND_GLUTAMATE_METABOLISM	XL388	0.14336	0.0433783	0.637392	0.00699059	0.948762	0.99321	No	No	No	Yes
KEGG_ALANINE_ASPARTATE_AND_GLUTAMATE_METABOLISM	XL888	-0.0582747	0.41241	0.910869	-0.0100572	0.925905	0.99321	No	No	No	Yes
KEGG_ALANINE_ASPARTATE_AND_GLUTAMATE_METABOLISM	xylazine	-0.0580597	0.415324	0.910869	-0.0702384	0.535845	0.99321	No	No	No	Yes
KEGG_ALANINE_ASPARTATE_AND_GLUTAMATE_METABOLISM	Y-27632	-0.172068	0.0220157	0.506011	-0.118925	0.302936	0.99321	No	No	No	Yes
KEGG_ALANINE_ASPARTATE_AND_GLUTAMATE_METABOLISM	Y-320	-0.136638	0.0622194	0.669528	-0.0491036	0.661321	0.99321	No	No	No	Yes
KEGG_ALANINE_ASPARTATE_AND_GLUTAMATE_METABOLISM	Y-39983	-0.130678	0.0693438	0.687738	0.118577	0.285667	0.99321	No	No	No	No
KEGG_ALANINE_ASPARTATE_AND_GLUTAMATE_METABOLISM	YM-155	-0.325855	1.1677e-06	0.00169082	-0.0802602	0.45206	0.99321	No	Yes	No	Yes
KEGG_ALANINE_ASPARTATE_AND_GLUTAMATE_METABOLISM	YM-201636	-0.0487729	0.488468	0.928966	0.133248	0.224089	0.99321	No	No	No	No
KEGG_ALANINE_ASPARTATE_AND_GLUTAMATE_METABOLISM	YM-976	-0.0343892	0.630533	0.948322	-0.104125	0.34887	0.99321	No	No	No	Yes
KEGG_ALANINE_ASPARTATE_AND_GLUTAMATE_METABOLISM	YO-01027	-0.0328784	0.652473	0.948322	0.062002	0.580013	0.99321	No	No	No	No
KEGG_ALANINE_ASPARTATE_AND_GLUTAMATE_METABOLISM	zaldaride	0.0310073	0.660543	0.948322	-0.1644	0.125871	0.99321	No	No	No	No
KEGG_ALANINE_ASPARTATE_AND_GLUTAMATE_METABOLISM	zaleplon	-0.0332816	0.635687	0.948322	-0.0772615	0.484834	0.99321	No	No	No	Yes
KEGG_ALANINE_ASPARTATE_AND_GLUTAMATE_METABOLISM	zardaverine	0.0157183	0.822141	0.977661	0.215833	0.0422158	0.99321	No	No	No	Yes
KEGG_ALANINE_ASPARTATE_AND_GLUTAMATE_METABOLISM	ziprasidone	-0.142481	0.0386471	0.62094	0.00652513	0.954487	0.99321	No	No	No	No
KEGG_ALANINE_ASPARTATE_AND_GLUTAMATE_METABOLISM	ZK-93423	0.0146851	0.832857	0.977661	-0.0154297	0.886541	0.99321	No	No	No	No
KEGG_ALANINE_ASPARTATE_AND_GLUTAMATE_METABOLISM	ZK-93426	0.0498506	0.478899	0.928966	0.10519	0.335098	0.99321	No	No	No	Yes
KEGG_ALANINE_ASPARTATE_AND_GLUTAMATE_METABOLISM	ZK811752	-8.69051e-05	0.998996	0.999908	-0.135755	0.212657	0.99321	No	No	No	Yes
KEGG_ALANINE_ASPARTATE_AND_GLUTAMATE_METABOLISM	ZLN005	0.0177451	0.811551	0.977661	-0.152226	0.177661	0.99321	No	No	No	No
KEGG_ALANINE_ASPARTATE_AND_GLUTAMATE_METABOLISM	ZM-306416	0.0485341	0.490602	0.928966	-0.00376247	0.972738	0.995374	No	No	No	No
KEGG_ALANINE_ASPARTATE_AND_GLUTAMATE_METABOLISM	ZM-447439	-0.0794325	0.250644	0.840638	0.0721897	0.503885	0.99321	No	No	No	No
KEGG_ALANINE_ASPARTATE_AND_GLUTAMATE_METABOLISM	zolantidine	0.0907138	0.348194	0.891466	0.0113302	0.942515	0.99321	No	No	No	Yes
KEGG_ALANINE_ASPARTATE_AND_GLUTAMATE_METABOLISM	zolmitriptan	0.00246975	0.972453	0.996879	-0.0774304	0.492035	0.99321	No	No	No	No
KEGG_ALANINE_ASPARTATE_AND_GLUTAMATE_METABOLISM	ZSTK-474	0.0102631	0.88303	0.982931	-0.157212	0.143519	0.99321	No	No	No	No
KEGG_ALPHA_LINOLENIC_ACID_METABOLISM	1-azakenpaullone	-0.0747031	0.28828	0.745882	-0.190291	0.0848664	0.725187	No	No	No	Yes
KEGG_ALPHA_LINOLENIC_ACID_METABOLISM	1-naphthyl-PP1	0.0685025	0.343844	0.776433	-0.11299	0.300288	0.917794	No	No	No	No
KEGG_ALPHA_LINOLENIC_ACID_METABOLISM	1-phenylbiguanide	-0.0711102	0.353939	0.780951	-0.0992515	0.393646	0.943327	No	No	No	Yes
KEGG_ALPHA_LINOLENIC_ACID_METABOLISM	10-deacetylbaccatin	0.171601	0.0121304	0.199055	0.198008	0.0659991	0.658341	No	No	No	Yes
KEGG_ALPHA_LINOLENIC_ACID_METABOLISM	10-hydroxycamptothecin	-0.0544245	0.440581	0.820001	0.106592	0.317339	0.927761	No	No	No	No
KEGG_ALPHA_LINOLENIC_ACID_METABOLISM	12-O-tetradecanoylphorbol-13-acetate	-0.0335696	0.652793	0.903705	0.0653967	0.554505	0.979793	No	No	No	No
KEGG_ALPHA_LINOLENIC_ACID_METABOLISM	2'-MeCCPA	0.0933022	0.207764	0.659003	0.0248369	0.829109	0.992565	No	No	No	Yes
KEGG_ALPHA_LINOLENIC_ACID_METABOLISM	2-methoxyestradiol	0.0489443	0.473213	0.843523	0.023304	0.827414	0.992565	No	No	No	Yes
KEGG_ALPHA_LINOLENIC_ACID_METABOLISM	2,3-DCPE	-0.0405188	0.566955	0.886175	-0.107442	0.324796	0.928671	No	No	No	Yes
KEGG_ALPHA_LINOLENIC_ACID_METABOLISM	3'-fluorobenzylspiperone	0.0633053	0.407984	0.797198	0.0927399	0.422432	0.951615	No	No	No	Yes
KEGG_ALPHA_LINOLENIC_ACID_METABOLISM	3-amino-benzamide	0.0829091	0.23382	0.693792	0.0218535	0.8417	0.992565	No	No	No	Yes
KEGG_ALPHA_LINOLENIC_ACID_METABOLISM	3-deazaneplanocin-A	0.0315565	0.648551	0.903705	-0.0483904	0.658166	0.979921	No	No	No	No
KEGG_ALPHA_LINOLENIC_ACID_METABOLISM	4-(4-fluorobenzoyl)-1-(4-phenylbutyl)-piperidine	-0.0783525	0.266497	0.732233	-0.161652	0.139399	0.76749	No	No	No	Yes
KEGG_ALPHA_LINOLENIC_ACID_METABOLISM	4-chlorophenylguanidine	-0.05016	0.490755	0.847421	-0.00215442	0.984966	0.999619	No	No	No	Yes
KEGG_ALPHA_LINOLENIC_ACID_METABOLISM	4-hydroxy-phenazone	-0.0326169	0.66115	0.903847	-0.0454808	0.681215	0.979921	No	No	No	Yes
KEGG_ALPHA_LINOLENIC_ACID_METABOLISM	4-iodo-6-phenylpyrimidine	-0.0711516	0.335835	0.77328	-0.104116	0.351922	0.930189	No	No	No	Yes
KEGG_ALPHA_LINOLENIC_ACID_METABOLISM	4-methylgenistein	-0.162733	0.0260626	0.309333	0.0947219	0.397285	0.943327	No	No	No	No
KEGG_ALPHA_LINOLENIC_ACID_METABOLISM	4-methylhistamine	0.0964533	0.204164	0.659003	-0.210026	0.0632008	0.657599	No	No	No	No
KEGG_ALPHA_LINOLENIC_ACID_METABOLISM	4-pyrimidinecarbonitrile	-0.0705178	0.317424	0.762111	-0.109409	0.321831	0.927761	No	No	No	Yes
KEGG_ALPHA_LINOLENIC_ACID_METABOLISM	4E1RCat	-0.12293	0.109198	0.547126	0.0653487	0.582806	0.979793	No	No	No	No
KEGG_ALPHA_LINOLENIC_ACID_METABOLISM	5-fluorouracil	0.0664525	0.361046	0.780951	0.0270358	0.808302	0.992565	No	No	No	Yes
KEGG_ALPHA_LINOLENIC_ACID_METABOLISM	5-hydroxymethyl-tolterodine	0.0632033	0.408742	0.797198	-0.0162001	0.889531	0.993092	No	No	No	No
KEGG_ALPHA_LINOLENIC_ACID_METABOLISM	7-aminocephalosporanic-acid	-0.0328818	0.666664	0.903847	-0.261526	0.0299585	0.554573	No	No	No	Yes
KEGG_ALPHA_LINOLENIC_ACID_METABOLISM	7-hydroxystaurosporine	-0.236137	0.00155502	0.0845635	0.0460213	0.691043	0.980762	No	No	No	No
KEGG_ALPHA_LINOLENIC_ACID_METABOLISM	7-nitroindazole	-0.0540354	0.462641	0.839479	0.00946962	0.933988	0.995257	No	No	No	No
KEGG_ALPHA_LINOLENIC_ACID_METABOLISM	8-bromo-cGMP	0.124665	0.0945027	0.5302	-0.0662303	0.575036	0.979793	No	No	No	No
KEGG_ALPHA_LINOLENIC_ACID_METABOLISM	8-hydroxy-PIPAT	0.0631353	0.372048	0.784612	0.142055	0.189352	0.815975	No	No	No	Yes
KEGG_ALPHA_LINOLENIC_ACID_METABOLISM	9-aminoacridine	0.00527177	0.940347	0.983693	0.0114917	0.915373	0.995257	No	No	No	Yes
KEGG_ALPHA_LINOLENIC_ACID_METABOLISM	A-674563	-0.0286024	0.6884	0.912824	0.117192	0.285456	0.906478	No	No	No	No
KEGG_ALPHA_LINOLENIC_ACID_METABOLISM	A-803467	0.0302456	0.689427	0.913349	-0.209815	0.0769065	0.695465	No	No	No	No
KEGG_ALPHA_LINOLENIC_ACID_METABOLISM	A61603	-0.0599004	0.403075	0.794581	0.0880233	0.423088	0.951615	No	No	No	No
KEGG_ALPHA_LINOLENIC_ACID_METABOLISM	abemaciclib	-0.0429824	0.529785	0.872528	-0.0121599	0.908922	0.995257	No	No	No	Yes
KEGG_ALPHA_LINOLENIC_ACID_METABOLISM	abiraterone	-0.0410525	0.583205	0.892582	-0.0392663	0.731165	0.982995	No	No	No	Yes
KEGG_ALPHA_LINOLENIC_ACID_METABOLISM	abiraterone-acetate	0.0415357	0.592944	0.893503	-0.240522	0.0389958	0.612226	No	No	No	No
KEGG_ALPHA_LINOLENIC_ACID_METABOLISM	ABT-702	0.0221662	0.750052	0.937202	-0.0554239	0.605943	0.979921	No	No	No	No
KEGG_ALPHA_LINOLENIC_ACID_METABOLISM	ABT-737	-0.0439259	0.531722	0.872528	0.0159265	0.885666	0.993092	No	No	No	No
KEGG_ALPHA_LINOLENIC_ACID_METABOLISM	ABT-751	-0.00527551	0.94001	0.983693	0.0834376	0.436936	0.951615	No	No	No	No
KEGG_ALPHA_LINOLENIC_ACID_METABOLISM	AC-264613	-0.115846	0.0972827	0.533965	0.0393522	0.719044	0.982995	No	No	No	No
KEGG_ALPHA_LINOLENIC_ACID_METABOLISM	ACDPP	0.00490042	0.948682	0.983693	0.0800489	0.5164	0.97517	No	No	No	Yes
KEGG_ALPHA_LINOLENIC_ACID_METABOLISM	acesulfame-potassium	-0.0342552	0.644347	0.903705	0.0350811	0.757373	0.986012	No	No	No	No
KEGG_ALPHA_LINOLENIC_ACID_METABOLISM	acetazolamide	-0.0949849	0.205954	0.659003	-0.0279987	0.809	0.992565	No	No	No	Yes
KEGG_ALPHA_LINOLENIC_ACID_METABOLISM	acetophenazine	0.0309409	0.681811	0.909081	0.0445347	0.700542	0.982995	No	No	No	Yes
KEGG_ALPHA_LINOLENIC_ACID_METABOLISM	acetylcysteine	-0.119717	0.103616	0.544177	-0.108764	0.356303	0.930189	No	No	No	Yes
KEGG_ALPHA_LINOLENIC_ACID_METABOLISM	acetylsalicylsalicylic-acid	-0.104086	0.14448	0.605073	-0.0849042	0.448207	0.951615	No	No	No	Yes
KEGG_ALPHA_LINOLENIC_ACID_METABOLISM	acipimox	-0.138271	0.0491422	0.381473	-0.247044	0.0252513	0.512162	No	No	No	Yes
KEGG_ALPHA_LINOLENIC_ACID_METABOLISM	acivicin	0.191437	0.0106951	0.192234	-0.0659311	0.590408	0.979793	No	No	No	No
KEGG_ALPHA_LINOLENIC_ACID_METABOLISM	ACY-1215	0.0331899	0.638288	0.903705	0.0629563	0.569409	0.979793	No	No	No	Yes
KEGG_ALPHA_LINOLENIC_ACID_METABOLISM	adapalene	0.0629115	0.358621	0.780951	-0.0824729	0.447598	0.951615	No	No	No	No
KEGG_ALPHA_LINOLENIC_ACID_METABOLISM	adaprev	-0.0102536	0.883138	0.967254	-0.014603	0.891341	0.994347	No	No	No	Yes
KEGG_ALPHA_LINOLENIC_ACID_METABOLISM	adarotene	0.238368	0.161511	0.605073	0.121368	0.553267	0.979793	No	No	No	Yes
KEGG_ALPHA_LINOLENIC_ACID_METABOLISM	adefovir-dipivoxil	0.00338545	0.965052	0.989221	0.174189	0.161873	0.792645	No	No	No	Yes
KEGG_ALPHA_LINOLENIC_ACID_METABOLISM	ADL5859	-0.0133554	0.856815	0.96659	-0.0830709	0.469638	0.956449	No	No	No	Yes
KEGG_ALPHA_LINOLENIC_ACID_METABOLISM	AEE788	0.118261	0.0979002	0.533965	-0.00371578	0.97324	0.997975	No	No	No	No
KEGG_ALPHA_LINOLENIC_ACID_METABOLISM	AEG3482	0.0407665	0.567527	0.886175	0.157391	0.157899	0.792645	No	No	No	Yes
KEGG_ALPHA_LINOLENIC_ACID_METABOLISM	afatinib	0.254579	0.000185658	0.0298703	0.304461	0.00334385	0.342204	No	Yes	No	Yes
KEGG_ALPHA_LINOLENIC_ACID_METABOLISM	afobazole	-0.0909635	0.194588	0.649072	0.047748	0.666245	0.979921	No	No	No	No
KEGG_ALPHA_LINOLENIC_ACID_METABOLISM	AG-14361	-0.0974592	0.18216	0.62802	-0.0649374	0.579912	0.979793	No	No	No	Yes
KEGG_ALPHA_LINOLENIC_ACID_METABOLISM	ajmaline	-0.0439716	0.552303	0.879661	-0.0520553	0.652987	0.979921	No	No	No	Yes
KEGG_ALPHA_LINOLENIC_ACID_METABOLISM	albendazole	0.0506212	0.478791	0.847421	0.226687	0.0393212	0.612226	No	No	No	Yes
KEGG_ALPHA_LINOLENIC_ACID_METABOLISM	alectinib	-0.086807	0.212486	0.665974	0.228111	0.0335863	0.576549	No	No	No	No
KEGG_ALPHA_LINOLENIC_ACID_METABOLISM	alexidine	0.0375601	0.59196	0.893503	0.167024	0.122044	0.761724	No	No	No	Yes
KEGG_ALPHA_LINOLENIC_ACID_METABOLISM	alfacalcidol	-0.0724361	0.306829	0.75897	0.0104914	0.923622	0.995257	No	No	No	No
KEGG_ALPHA_LINOLENIC_ACID_METABOLISM	alisertib	0.0227708	0.742275	0.936249	0.0344332	0.745918	0.982995	No	No	No	Yes
KEGG_ALPHA_LINOLENIC_ACID_METABOLISM	almorexant	0.0094854	0.895024	0.967254	0.0367734	0.739817	0.982995	No	No	No	Yes
KEGG_ALPHA_LINOLENIC_ACID_METABOLISM	alogliptin	-0.157973	0.0427116	0.359572	-0.1005	0.407785	0.946842	No	No	No	Yes
KEGG_ALPHA_LINOLENIC_ACID_METABOLISM	alpelisib	0.170083	0.0138136	0.209554	0.105794	0.329438	0.930189	No	No	No	Yes
KEGG_ALPHA_LINOLENIC_ACID_METABOLISM	altretamine	-0.0553407	0.648384	0.903705	0.011548	0.949983	0.995257	No	No	No	No
KEGG_ALPHA_LINOLENIC_ACID_METABOLISM	alvespimycin	0.0387123	0.575113	0.887794	0.110557	0.305156	0.924407	No	No	No	Yes
KEGG_ALPHA_LINOLENIC_ACID_METABOLISM	alvocidib	-0.0293772	0.671358	0.906632	0.158252	0.148026	0.781987	No	No	No	No
KEGG_ALPHA_LINOLENIC_ACID_METABOLISM	AM-251	-0.0241213	0.730099	0.929818	0.00788729	0.943234	0.995257	No	No	No	No
KEGG_ALPHA_LINOLENIC_ACID_METABOLISM	AM-404	0.00417473	0.965474	0.989221	0.20598	0.184548	0.812047	No	No	No	Yes
KEGG_ALPHA_LINOLENIC_ACID_METABOLISM	AM-580	0.0385245	0.611711	0.893503	0.0651081	0.573725	0.979793	No	No	No	Yes
KEGG_ALPHA_LINOLENIC_ACID_METABOLISM	ambazone	0.0444772	0.544466	0.87892	0.084629	0.438503	0.951615	No	No	No	Yes
KEGG_ALPHA_LINOLENIC_ACID_METABOLISM	amfenac	0.0655621	0.356336	0.780951	0.00303798	0.977853	0.998541	No	No	No	Yes
KEGG_ALPHA_LINOLENIC_ACID_METABOLISM	AMG-208	-0.0333151	0.649041	0.903705	-0.100132	0.376837	0.941662	No	No	No	Yes
KEGG_ALPHA_LINOLENIC_ACID_METABOLISM	AMG-232	-0.155426	0.0287796	0.315843	-0.145367	0.189774	0.815975	No	No	No	Yes
KEGG_ALPHA_LINOLENIC_ACID_METABOLISM	AMG458	0.0222914	0.751647	0.937455	-0.101824	0.356713	0.930189	No	No	No	No
KEGG_ALPHA_LINOLENIC_ACID_METABOLISM	AMG900	-0.0475566	0.497267	0.851534	-0.0348094	0.753257	0.982995	No	No	No	Yes
KEGG_ALPHA_LINOLENIC_ACID_METABOLISM	aminoglutethimide	0.024604	0.721709	0.929272	-0.124685	0.238965	0.861613	No	No	No	No
KEGG_ALPHA_LINOLENIC_ACID_METABOLISM	aminopurvalanol-a	-0.0718882	0.30331	0.75897	-0.0428265	0.686892	0.979921	No	No	No	Yes
KEGG_ALPHA_LINOLENIC_ACID_METABOLISM	amisulpride	-0.0924341	0.208306	0.659003	-0.0212099	0.856667	0.992565	No	No	No	Yes
KEGG_ALPHA_LINOLENIC_ACID_METABOLISM	ammonium-lactate	-0.168646	0.0181327	0.250058	-0.242436	0.0302564	0.554573	No	No	No	Yes
KEGG_ALPHA_LINOLENIC_ACID_METABOLISM	amonafide	-0.074114	0.290916	0.750884	-0.0830736	0.444286	0.951615	No	No	No	Yes
KEGG_ALPHA_LINOLENIC_ACID_METABOLISM	amoxicillin	-0.117855	0.101707	0.541441	-0.19707	0.0858171	0.725187	No	No	No	Yes
KEGG_ALPHA_LINOLENIC_ACID_METABOLISM	amprolium	0.0100466	0.894116	0.967254	0.00266611	0.982395	0.999455	No	No	No	Yes
KEGG_ALPHA_LINOLENIC_ACID_METABOLISM	amsacrine	0.0261113	0.719215	0.927359	-0.0168259	0.88452	0.993092	No	No	No	No
KEGG_ALPHA_LINOLENIC_ACID_METABOLISM	anagrelide	-0.0123448	0.859529	0.96659	-0.0440805	0.681678	0.979921	No	No	No	Yes
KEGG_ALPHA_LINOLENIC_ACID_METABOLISM	anastrozole	0.0355134	0.642744	0.903705	-0.162878	0.202148	0.835571	No	No	No	No
KEGG_ALPHA_LINOLENIC_ACID_METABOLISM	anguidine	0.0205738	0.769673	0.942272	0.0362624	0.735835	0.982995	No	No	No	Yes
KEGG_ALPHA_LINOLENIC_ACID_METABOLISM	anisomycin	-0.0322675	0.642785	0.903705	-0.0289306	0.785451	0.992565	No	No	No	Yes
KEGG_ALPHA_LINOLENIC_ACID_METABOLISM	AP1903	-0.0228865	0.766372	0.941477	0.102708	0.401022	0.943327	No	No	No	No
KEGG_ALPHA_LINOLENIC_ACID_METABOLISM	AP26113	-0.0640891	0.367268	0.781744	-0.0549187	0.615511	0.979921	No	No	No	Yes
KEGG_ALPHA_LINOLENIC_ACID_METABOLISM	apatinib	0.0082512	0.907917	0.973825	0.0531284	0.629161	0.979921	No	No	No	Yes
KEGG_ALPHA_LINOLENIC_ACID_METABOLISM	aphidicolin	0.106417	0.15861	0.605073	0.0446016	0.700113	0.982995	No	No	No	Yes
KEGG_ALPHA_LINOLENIC_ACID_METABOLISM	AR-12	0.0718671	0.313105	0.75897	0.162776	0.134278	0.762487	No	No	No	Yes
KEGG_ALPHA_LINOLENIC_ACID_METABOLISM	AR-42	-0.0897166	0.197497	0.653793	0.158687	0.13746	0.765546	No	No	No	No
KEGG_ALPHA_LINOLENIC_ACID_METABOLISM	arctigenin	0.0271659	0.696204	0.915278	-0.0760152	0.478937	0.961082	No	No	No	No
KEGG_ALPHA_LINOLENIC_ACID_METABOLISM	arcyriaflavin-a	0.161252	0.0212175	0.276783	0.0859503	0.431361	0.951615	No	No	No	Yes
KEGG_ALPHA_LINOLENIC_ACID_METABOLISM	aripiprazole	0.190476	0.664583	0.903847	-0.233333	0.551709	0.979793	No	No	No	No
KEGG_ALPHA_LINOLENIC_ACID_METABOLISM	ARRY-334543	0.231109	0.000618556	0.0471405	0.107991	0.310993	0.926146	No	Yes	No	Yes
KEGG_ALPHA_LINOLENIC_ACID_METABOLISM	artemisinin	-0.145722	0.0370869	0.336628	-0.0626624	0.561921	0.979793	No	No	No	Yes
KEGG_ALPHA_LINOLENIC_ACID_METABOLISM	artesunate	-0.133887	0.0581096	0.412655	0.047461	0.67394	0.979921	No	No	No	No
KEGG_ALPHA_LINOLENIC_ACID_METABOLISM	AS-1949490	-0.22083	0.00220058	0.0894459	-0.104932	0.345126	0.930189	No	No	No	Yes
KEGG_ALPHA_LINOLENIC_ACID_METABOLISM	AS-703026	0.026985	0.69331	0.915228	0.133773	0.208752	0.844337	No	No	No	Yes
KEGG_ALPHA_LINOLENIC_ACID_METABOLISM	aspirin	0.101631	0.166342	0.605073	-0.107961	0.353253	0.930189	No	No	No	No
KEGG_ALPHA_LINOLENIC_ACID_METABOLISM	AST-1306	0.343581	5.14507e-05	0.0149001	-0.0886358	0.553542	0.979793	No	Yes	No	No
KEGG_ALPHA_LINOLENIC_ACID_METABOLISM	astemizole	0.0572242	0.423263	0.810047	0.250171	0.0201731	0.491898	No	No	No	Yes
KEGG_ALPHA_LINOLENIC_ACID_METABOLISM	asymmetrical-dimethylarginine	0.131488	0.0648179	0.430177	0.077958	0.475561	0.960407	No	No	No	Yes
KEGG_ALPHA_LINOLENIC_ACID_METABOLISM	AT-7519	0.0342465	0.618347	0.893503	0.209418	0.046343	0.633856	No	No	No	Yes
KEGG_ALPHA_LINOLENIC_ACID_METABOLISM	AT-9283	-0.0675604	0.359542	0.780951	0.00732742	0.95164	0.995257	No	No	No	No
KEGG_ALPHA_LINOLENIC_ACID_METABOLISM	AT13387	-0.0220999	0.747302	0.936878	0.049643	0.640281	0.979921	No	No	No	No
KEGG_ALPHA_LINOLENIC_ACID_METABOLISM	AT7867	-0.0785488	0.336096	0.77328	-0.358153	0.00459593	0.342204	No	No	No	Yes
KEGG_ALPHA_LINOLENIC_ACID_METABOLISM	atenolol-(-)	-0.0521931	0.497791	0.851534	-0.167432	0.159787	0.792645	No	No	No	Yes
KEGG_ALPHA_LINOLENIC_ACID_METABOLISM	atenolol-(+/-)	-0.102802	0.168473	0.605073	0.310357	0.00537532	0.342204	No	No	No	No
KEGG_ALPHA_LINOLENIC_ACID_METABOLISM	atipamezole	-0.106068	0.131067	0.588896	0.0725448	0.511961	0.973828	No	No	No	No
KEGG_ALPHA_LINOLENIC_ACID_METABOLISM	atiprimod	0.151009	0.0264709	0.311625	0.268181	0.0105999	0.377423	No	No	No	Yes
KEGG_ALPHA_LINOLENIC_ACID_METABOLISM	atorvastatin	-0.144538	0.0432578	0.359984	-0.0663986	0.545998	0.979793	No	No	No	Yes
KEGG_ALPHA_LINOLENIC_ACID_METABOLISM	aurora-a-inhibitor-i	-0.0768756	0.274449	0.734663	0.0590494	0.591394	0.979793	No	No	No	No
KEGG_ALPHA_LINOLENIC_ACID_METABOLISM	AV-412	0.191344	0.00562979	0.143267	0.09011	0.406525	0.946842	No	No	No	Yes
KEGG_ALPHA_LINOLENIC_ACID_METABOLISM	avanafil	-0.117137	0.113294	0.550505	-0.0229546	0.849301	0.992565	No	No	No	Yes
KEGG_ALPHA_LINOLENIC_ACID_METABOLISM	AVL-292	0.150102	0.029665	0.318185	-0.141138	0.203122	0.835571	No	No	No	No
KEGG_ALPHA_LINOLENIC_ACID_METABOLISM	AVN-944	0.102854	0.135518	0.596445	-0.0415285	0.695909	0.98195	No	No	No	No
KEGG_ALPHA_LINOLENIC_ACID_METABOLISM	axitinib	-0.0604685	0.377624	0.784612	0.0126418	0.906399	0.995257	No	No	No	No
KEGG_ALPHA_LINOLENIC_ACID_METABOLISM	AZ-628	-0.0449165	0.515398	0.865773	0.00723158	0.946067	0.995257	No	No	No	No
KEGG_ALPHA_LINOLENIC_ACID_METABOLISM	AZ20	0.00218765	0.975288	0.992248	0.244169	0.0203825	0.491898	No	No	No	Yes
KEGG_ALPHA_LINOLENIC_ACID_METABOLISM	AZ3146	0.0110418	0.874835	0.966772	0.170882	0.115696	0.757072	No	No	No	Yes
KEGG_ALPHA_LINOLENIC_ACID_METABOLISM	AZ960	-0.00452432	0.949047	0.983693	0.021275	0.844026	0.992565	No	No	No	No
KEGG_ALPHA_LINOLENIC_ACID_METABOLISM	azacitidine	0.060748	0.374299	0.784612	0.0636468	0.553479	0.979793	No	No	No	Yes
KEGG_ALPHA_LINOLENIC_ACID_METABOLISM	azalomycin-b	0.0115293	0.86904	0.96659	0.0965308	0.362694	0.931933	No	No	No	Yes
KEGG_ALPHA_LINOLENIC_ACID_METABOLISM	azathioprine	-0.0187304	0.792357	0.948355	-0.0378165	0.73271	0.982995	No	No	No	Yes
KEGG_ALPHA_LINOLENIC_ACID_METABOLISM	AZD1480	-0.0254522	0.739589	0.934462	-0.213955	0.0566912	0.646369	No	No	No	Yes
KEGG_ALPHA_LINOLENIC_ACID_METABOLISM	AZD2014	0.0697266	0.308834	0.75897	0.0862041	0.421831	0.951615	No	No	No	Yes
KEGG_ALPHA_LINOLENIC_ACID_METABOLISM	AZD2461	-0.0863656	0.225157	0.682412	-0.0808933	0.459051	0.951615	No	No	No	Yes
KEGG_ALPHA_LINOLENIC_ACID_METABOLISM	AZD2858	-0.059304	0.40182	0.794581	0.149884	0.176231	0.794961	No	No	No	No
KEGG_ALPHA_LINOLENIC_ACID_METABOLISM	AZD3463	0.000733386	0.991673	0.997182	-0.0902734	0.40017	0.943327	No	No	No	No
KEGG_ALPHA_LINOLENIC_ACID_METABOLISM	AZD4547	0.0198573	0.80257	0.951778	-0.038288	0.762035	0.986012	No	No	No	No
KEGG_ALPHA_LINOLENIC_ACID_METABOLISM	AZD5363	0.167328	0.0154514	0.222	0.138451	0.195691	0.823723	No	No	No	Yes
KEGG_ALPHA_LINOLENIC_ACID_METABOLISM	AZD5438	-0.100728	0.155843	0.605073	-0.0528265	0.624975	0.979921	No	No	No	Yes
KEGG_ALPHA_LINOLENIC_ACID_METABOLISM	AZD6482	0.104647	0.126095	0.57417	-0.100599	0.348237	0.930189	No	No	No	No
KEGG_ALPHA_LINOLENIC_ACID_METABOLISM	AZD7762	-0.0943556	0.173128	0.613049	0.222078	0.0364696	0.585056	No	No	No	No
KEGG_ALPHA_LINOLENIC_ACID_METABOLISM	AZD8055	0.0920292	0.194947	0.649072	0.133568	0.214744	0.848751	No	No	No	Yes
KEGG_ALPHA_LINOLENIC_ACID_METABOLISM	AZD8330	0.0314479	0.64968	0.903705	-0.022447	0.834606	0.992565	No	No	No	No
KEGG_ALPHA_LINOLENIC_ACID_METABOLISM	AZD8931	0.197083	0.00371424	0.11443	0.299868	0.00430414	0.342204	No	No	No	Yes
KEGG_ALPHA_LINOLENIC_ACID_METABOLISM	AZD9668	-0.0255595	0.722138	0.929272	-0.0134067	0.902491	0.995257	No	No	No	Yes
KEGG_ALPHA_LINOLENIC_ACID_METABOLISM	azilsartan	0.146011	0.0386165	0.339093	-0.0751622	0.518731	0.975484	No	No	No	No
KEGG_ALPHA_LINOLENIC_ACID_METABOLISM	azithromycin	-0.000440672	0.995211	0.997857	0.0140938	0.898748	0.994449	No	No	No	No
KEGG_ALPHA_LINOLENIC_ACID_METABOLISM	azodicarbonamide	-0.207512	0.00369251	0.11443	0.0778361	0.476253	0.960467	No	No	No	No
KEGG_ALPHA_LINOLENIC_ACID_METABOLISM	azomycin-(2-nitroimidazole)	0.124617	0.0984068	0.533965	-0.0308969	0.791046	0.992565	No	No	No	No
KEGG_ALPHA_LINOLENIC_ACID_METABOLISM	aztreonam	-0.0590206	0.41003	0.797198	-0.0487716	0.669499	0.979921	No	No	No	Yes
KEGG_ALPHA_LINOLENIC_ACID_METABOLISM	bafetinib	0.0867228	0.214048	0.666861	0.101945	0.344599	0.930189	No	No	No	Yes
KEGG_ALPHA_LINOLENIC_ACID_METABOLISM	baicalein	-0.188059	0.00797373	0.168664	-0.175435	0.11722	0.757072	No	No	No	Yes
KEGG_ALPHA_LINOLENIC_ACID_METABOLISM	baicalin	-0.023724	0.750565	0.937202	-0.0410127	0.725016	0.982995	No	No	No	Yes
KEGG_ALPHA_LINOLENIC_ACID_METABOLISM	balapiravir	-0.0735772	0.298038	0.75897	0.0318527	0.773627	0.990461	No	No	No	No
KEGG_ALPHA_LINOLENIC_ACID_METABOLISM	BAM7	0.0490022	0.498568	0.851534	-0.0215068	0.843261	0.992565	No	No	No	No
KEGG_ALPHA_LINOLENIC_ACID_METABOLISM	BAN-ORL-24	-0.106566	0.147701	0.605073	-0.125182	0.27802	0.897681	No	No	No	Yes
KEGG_ALPHA_LINOLENIC_ACID_METABOLISM	barasertib	-0.0284006	0.678096	0.906632	0.0532825	0.61594	0.979921	No	No	No	No
KEGG_ALPHA_LINOLENIC_ACID_METABOLISM	barasertib-HQPA	0.0271859	0.703806	0.917003	0.0990661	0.358464	0.930189	No	No	No	Yes
KEGG_ALPHA_LINOLENIC_ACID_METABOLISM	bardoxolone	-0.218164	0.00838552	0.171017	0.0605157	0.666868	0.979921	No	No	No	No
KEGG_ALPHA_LINOLENIC_ACID_METABOLISM	bardoxolone-methyl	-0.0346303	0.614414	0.893503	0.0667402	0.529636	0.979793	No	No	No	No
KEGG_ALPHA_LINOLENIC_ACID_METABOLISM	baricitinib	0.018422	0.797224	0.950188	-0.0136382	0.902005	0.995257	No	No	No	No
KEGG_ALPHA_LINOLENIC_ACID_METABOLISM	batimastat	0.0200676	0.768807	0.942272	0.116508	0.276901	0.897681	No	No	No	Yes
KEGG_ALPHA_LINOLENIC_ACID_METABOLISM	BAY-11-7082	-0.0394731	0.585734	0.892582	0.161958	0.131671	0.76198	No	No	No	No
KEGG_ALPHA_LINOLENIC_ACID_METABOLISM	BAY-11-7085	0.0498308	0.484579	0.847421	-0.0433418	0.690184	0.980762	No	No	No	No
KEGG_ALPHA_LINOLENIC_ACID_METABOLISM	BAY-87-2243	0.0518903	0.458855	0.835752	-0.0274692	0.798315	0.992565	No	No	No	No
KEGG_ALPHA_LINOLENIC_ACID_METABOLISM	BAY-K-8644-(s)-(-)	0.0581752	0.432797	0.813884	-0.00139975	0.990232	0.999646	No	No	No	No
KEGG_ALPHA_LINOLENIC_ACID_METABOLISM	beclomethasone-dipropionate	0.0404595	0.584514	0.892582	0.216159	0.0681983	0.658341	No	No	No	Yes
KEGG_ALPHA_LINOLENIC_ACID_METABOLISM	bekanamycin	-0.0902738	0.199118	0.653793	0.102732	0.358392	0.930189	No	No	No	No
KEGG_ALPHA_LINOLENIC_ACID_METABOLISM	belinostat	-0.0357753	0.601894	0.893503	0.0897993	0.399953	0.943327	No	No	No	No
KEGG_ALPHA_LINOLENIC_ACID_METABOLISM	bendamustine	0.013034	0.851775	0.96659	-0.0644446	0.560297	0.979793	No	No	No	No
KEGG_ALPHA_LINOLENIC_ACID_METABOLISM	bendroflumethiazide	-0.0842854	0.260618	0.724328	-0.0857257	0.470831	0.956454	No	No	No	Yes
KEGG_ALPHA_LINOLENIC_ACID_METABOLISM	benfotiamine	-0.158665	0.0349164	0.332013	-0.00436108	0.970175	0.996321	No	No	No	Yes
KEGG_ALPHA_LINOLENIC_ACID_METABOLISM	bentazepam	-0.0512411	0.480285	0.847421	-0.0475764	0.667374	0.979921	No	No	No	Yes
KEGG_ALPHA_LINOLENIC_ACID_METABOLISM	benzethonium	0.0680767	0.37773	0.784612	0.170814	0.166959	0.792645	No	No	No	Yes
KEGG_ALPHA_LINOLENIC_ACID_METABOLISM	benzocaine	0.163791	0.0514482	0.385995	-0.0656598	0.626617	0.979921	No	No	No	No
KEGG_ALPHA_LINOLENIC_ACID_METABOLISM	benzydamine	-0.0986696	0.167756	0.605073	-0.0266928	0.815365	0.992565	No	No	No	Yes
KEGG_ALPHA_LINOLENIC_ACID_METABOLISM	benzyldimethylhexadecylammonium	0.00184029	0.979419	0.993137	-0.00986946	0.92771	0.995257	No	No	No	No
KEGG_ALPHA_LINOLENIC_ACID_METABOLISM	bephenium-hydroxynaphthoate	-0.105255	0.162033	0.605073	-0.128772	0.274201	0.897681	No	No	No	Yes
KEGG_ALPHA_LINOLENIC_ACID_METABOLISM	berberine	0.0841805	0.225575	0.682412	-0.101101	0.345826	0.930189	No	No	No	No
KEGG_ALPHA_LINOLENIC_ACID_METABOLISM	beta-lapachone	-0.0609078	0.379843	0.784612	0.19093	0.0730857	0.687037	No	No	No	No
KEGG_ALPHA_LINOLENIC_ACID_METABOLISM	beta-naphthol	-0.0178133	0.81343	0.95295	-0.0477548	0.672036	0.979921	No	No	No	Yes
KEGG_ALPHA_LINOLENIC_ACID_METABOLISM	betamethasone	0.067603	0.364529	0.781744	0.101698	0.388587	0.942502	No	No	No	Yes
KEGG_ALPHA_LINOLENIC_ACID_METABOLISM	betamethasone-dipropionate	0.0424921	0.550219	0.879661	0.00900945	0.934778	0.995257	No	No	No	Yes
KEGG_ALPHA_LINOLENIC_ACID_METABOLISM	betulinic-acid	0.0236322	0.761079	0.941112	0.00584961	0.959731	0.99548	No	No	No	Yes
KEGG_ALPHA_LINOLENIC_ACID_METABOLISM	bexarotene	0.0195423	0.776232	0.94345	-0.0799574	0.456364	0.951615	No	No	No	No
KEGG_ALPHA_LINOLENIC_ACID_METABOLISM	BF2.649	-0.113842	0.1041	0.544177	-0.166405	0.123455	0.76198	No	No	No	Yes
KEGG_ALPHA_LINOLENIC_ACID_METABOLISM	BGT226	0.0905832	0.202085	0.65757	0.103752	0.338911	0.930189	No	No	No	Yes
KEGG_ALPHA_LINOLENIC_ACID_METABOLISM	BI-2536	-0.031232	0.652708	0.903705	0.00489598	0.963891	0.99599	No	No	No	No
KEGG_ALPHA_LINOLENIC_ACID_METABOLISM	BI-78D3	-0.0218147	0.759733	0.941055	0.142001	0.19216	0.815975	No	No	No	No
KEGG_ALPHA_LINOLENIC_ACID_METABOLISM	BI-D1870	-0.10963	0.121322	0.56669	0.0814128	0.467156	0.952735	No	No	No	No
KEGG_ALPHA_LINOLENIC_ACID_METABOLISM	BIBR-1532	-0.10418	0.132377	0.58979	0.0198219	0.852886	0.992565	No	No	No	No
KEGG_ALPHA_LINOLENIC_ACID_METABOLISM	BIBU-1361	0.157148	0.0230635	0.286135	0.0454445	0.683309	0.979921	No	No	No	Yes
KEGG_ALPHA_LINOLENIC_ACID_METABOLISM	BIBX-1382	0.0437752	0.544469	0.87892	0.0010655	0.992139	0.999646	No	No	No	Yes
KEGG_ALPHA_LINOLENIC_ACID_METABOLISM	bicalutamide	0.0185629	0.809016	0.95295	-0.17428	0.132142	0.76198	No	No	No	No
KEGG_ALPHA_LINOLENIC_ACID_METABOLISM	bifemelane	-0.0843939	0.234774	0.694812	0.176471	0.117376	0.757072	No	No	No	No
KEGG_ALPHA_LINOLENIC_ACID_METABOLISM	BIIB021	-0.0364287	0.593545	0.893503	0.0457516	0.668509	0.979921	No	No	No	No
KEGG_ALPHA_LINOLENIC_ACID_METABOLISM	bindarit	0.14399	0.0558682	0.405577	-0.16951	0.132792	0.76198	No	No	No	No
KEGG_ALPHA_LINOLENIC_ACID_METABOLISM	birinapant	0.0166582	0.81443	0.952994	0.0656779	0.545581	0.979793	No	No	No	Yes
KEGG_ALPHA_LINOLENIC_ACID_METABOLISM	bis(maltolato)oxovanadium(IV)	-0.197502	0.00517148	0.138672	-0.136692	0.204111	0.837262	No	No	No	Yes
KEGG_ALPHA_LINOLENIC_ACID_METABOLISM	bisacodyl	-0.0165896	0.820284	0.952994	0.162907	0.154139	0.791467	No	No	No	No
KEGG_ALPHA_LINOLENIC_ACID_METABOLISM	bisindolylmaleimide-ix	0.0156338	0.820968	0.952994	0.156534	0.140656	0.771475	No	No	No	Yes
KEGG_ALPHA_LINOLENIC_ACID_METABOLISM	bitopertin	0.0585757	0.402974	0.794581	-0.147817	0.166851	0.792645	No	No	No	No
KEGG_ALPHA_LINOLENIC_ACID_METABOLISM	BIX-01294	-0.0410494	0.553191	0.879661	0.156718	0.144798	0.779434	No	No	No	No
KEGG_ALPHA_LINOLENIC_ACID_METABOLISM	BIX-02188	-0.111485	0.112402	0.548008	0.0534184	0.63362	0.979921	No	No	No	No
KEGG_ALPHA_LINOLENIC_ACID_METABOLISM	blebbistatin-(-)	-0.0105002	0.885067	0.967254	-0.156542	0.162834	0.792645	No	No	No	Yes
KEGG_ALPHA_LINOLENIC_ACID_METABOLISM	BMS-265246	-0.111879	0.107643	0.544964	0.118071	0.264994	0.880167	No	No	No	No
KEGG_ALPHA_LINOLENIC_ACID_METABOLISM	BMS-345541	-0.0369465	0.604397	0.893503	0.0301774	0.777675	0.992135	No	No	No	No
KEGG_ALPHA_LINOLENIC_ACID_METABOLISM	BMS-387032	0.205363	0.00313758	0.108172	0.328967	0.00164565	0.241001	No	No	No	Yes
KEGG_ALPHA_LINOLENIC_ACID_METABOLISM	BMS-599626	0.174506	0.0154848	0.222	-0.0181254	0.870802	0.993092	No	No	No	No
KEGG_ALPHA_LINOLENIC_ACID_METABOLISM	BMS-626529	0.137047	0.0650613	0.430177	-0.167958	0.14976	0.782862	No	No	No	No
KEGG_ALPHA_LINOLENIC_ACID_METABOLISM	BMS-690514	0.145031	0.0339711	0.331334	0.0547242	0.608451	0.979921	No	No	No	Yes
KEGG_ALPHA_LINOLENIC_ACID_METABOLISM	BMS-707035	-0.10999	0.147336	0.605073	-0.00116428	0.992482	0.999646	No	No	No	Yes
KEGG_ALPHA_LINOLENIC_ACID_METABOLISM	BMS-754807	0.0290124	0.672284	0.906632	0.0433043	0.683584	0.979921	No	No	No	Yes
KEGG_ALPHA_LINOLENIC_ACID_METABOLISM	BMS-986020	-0.215245	0.00204194	0.0894459	-0.132006	0.228477	0.853083	No	No	No	Yes
KEGG_ALPHA_LINOLENIC_ACID_METABOLISM	BNC105	-0.178274	0.00963161	0.185954	-0.103135	0.336158	0.930189	No	No	No	Yes
KEGG_ALPHA_LINOLENIC_ACID_METABOLISM	BNTX	0.080626	0.255206	0.71755	0.171063	0.111039	0.757072	No	No	No	Yes
KEGG_ALPHA_LINOLENIC_ACID_METABOLISM	bortezomib	-0.0107016	0.875739	0.966772	0.153667	0.145868	0.781987	No	No	No	No
KEGG_ALPHA_LINOLENIC_ACID_METABOLISM	bosentan	-0.251795	0.000345624	0.0426844	0.0291694	0.801175	0.992565	No	Yes	No	No
KEGG_ALPHA_LINOLENIC_ACID_METABOLISM	bosutinib	0.0148883	0.833022	0.959215	0.0378991	0.72901	0.982995	No	No	No	Yes
KEGG_ALPHA_LINOLENIC_ACID_METABOLISM	brefeldin-a	-0.0313401	0.652371	0.903705	-0.116075	0.275942	0.897681	No	No	No	Yes
KEGG_ALPHA_LINOLENIC_ACID_METABOLISM	brequinar	0.0634083	0.353701	0.780951	-0.0635567	0.551759	0.979793	No	No	No	No
KEGG_ALPHA_LINOLENIC_ACID_METABOLISM	brigatinib	0.0049549	0.942419	0.983693	-0.0278862	0.79532	0.992565	No	No	No	No
KEGG_ALPHA_LINOLENIC_ACID_METABOLISM	brilliant-green	-0.0895543	0.209593	0.6612	0.165712	0.125047	0.76198	No	No	No	No
KEGG_ALPHA_LINOLENIC_ACID_METABOLISM	brivaracetam	-0.0295883	0.673651	0.906632	0.197056	0.0657377	0.658341	No	No	No	No
KEGG_ALPHA_LINOLENIC_ACID_METABOLISM	bromosporine	0.00438409	0.950996	0.985009	0.0696466	0.539295	0.979793	No	No	No	Yes
KEGG_ALPHA_LINOLENIC_ACID_METABOLISM	broxaldine	-0.133031	0.056019	0.405577	0.0357006	0.739781	0.982995	No	No	No	No
KEGG_ALPHA_LINOLENIC_ACID_METABOLISM	broxyquinoline	0.0319971	0.651227	0.903705	-0.0528086	0.625092	0.979921	No	No	No	No
KEGG_ALPHA_LINOLENIC_ACID_METABOLISM	bruceantin	0.125882	0.0680094	0.443593	0.0303549	0.777649	0.992135	No	No	No	Yes
KEGG_ALPHA_LINOLENIC_ACID_METABOLISM	BTS-54505	0.148151	0.0743276	0.460696	0.122756	0.349158	0.930189	No	No	No	Yes
KEGG_ALPHA_LINOLENIC_ACID_METABOLISM	bucladesine	-0.0193492	0.840254	0.961809	-0.208094	0.180007	0.802	No	No	No	Yes
KEGG_ALPHA_LINOLENIC_ACID_METABOLISM	bumetanide	0.0509797	0.52737	0.872399	0.0481259	0.71264	0.982995	No	No	No	Yes
KEGG_ALPHA_LINOLENIC_ACID_METABOLISM	buparlisib	-0.0981615	0.16671	0.605073	0.0622511	0.566782	0.979793	No	No	No	No
KEGG_ALPHA_LINOLENIC_ACID_METABOLISM	buphenine	-0.00419977	0.955379	0.985376	0.0410544	0.726551	0.982995	No	No	No	No
KEGG_ALPHA_LINOLENIC_ACID_METABOLISM	busulfan	0.0659039	0.379407	0.784612	-0.036556	0.752278	0.982995	No	No	No	No
KEGG_ALPHA_LINOLENIC_ACID_METABOLISM	butamben	0.00960246	0.89511	0.967254	0.0765991	0.485942	0.964847	No	No	No	Yes
KEGG_ALPHA_LINOLENIC_ACID_METABOLISM	buthionine-sulfoximine	-0.0608917	0.401464	0.794581	-0.153748	0.178965	0.802	No	No	No	Yes
KEGG_ALPHA_LINOLENIC_ACID_METABOLISM	butylscopolamine-bromide	0.0120306	0.870888	0.96659	0.014236	0.898988	0.994449	No	No	No	Yes
KEGG_ALPHA_LINOLENIC_ACID_METABOLISM	BVD-523	0.0165582	0.813258	0.95295	0.0658416	0.542207	0.979793	No	No	No	Yes
KEGG_ALPHA_LINOLENIC_ACID_METABOLISM	BVT-948	-0.0761081	0.304498	0.75897	-0.0425527	0.709627	0.982995	No	No	No	Yes
KEGG_ALPHA_LINOLENIC_ACID_METABOLISM	BW-180C	-0.0987578	0.184714	0.629857	-0.290523	0.00987091	0.377423	No	No	No	Yes
KEGG_ALPHA_LINOLENIC_ACID_METABOLISM	BX-912	-0.0158372	0.818679	0.952994	0.0839913	0.433889	0.951615	No	No	No	No
KEGG_ALPHA_LINOLENIC_ACID_METABOLISM	cabazitaxel	-0.0552562	0.425702	0.812144	-0.112176	0.298086	0.917794	No	No	No	Yes
KEGG_ALPHA_LINOLENIC_ACID_METABOLISM	cabozantinib	0.0694665	0.321118	0.762111	-0.206442	0.0611406	0.651144	No	No	No	No
KEGG_ALPHA_LINOLENIC_ACID_METABOLISM	caffeic-acid	-0.0504781	0.486854	0.847421	0.116107	0.289969	0.910792	No	No	No	No
KEGG_ALPHA_LINOLENIC_ACID_METABOLISM	caffeic-acid-phenethyl-ester	0.0107005	0.883505	0.967254	-0.198642	0.073609	0.687037	No	No	No	No
KEGG_ALPHA_LINOLENIC_ACID_METABOLISM	calcitriol	-0.0322946	0.65151	0.903705	0.0993589	0.380553	0.942106	No	No	No	No
KEGG_ALPHA_LINOLENIC_ACID_METABOLISM	camptothecin	-0.120987	0.119356	0.560704	0.00910185	0.939081	0.995257	No	No	No	No
KEGG_ALPHA_LINOLENIC_ACID_METABOLISM	camylofine-chlorhydrate	-0.0749856	0.310377	0.75897	-0.262485	0.0219812	0.512162	No	No	No	Yes
KEGG_ALPHA_LINOLENIC_ACID_METABOLISM	candesartan	-0.0160656	0.833351	0.959215	-0.142517	0.2194	0.848751	No	No	No	Yes
KEGG_ALPHA_LINOLENIC_ACID_METABOLISM	canertinib	0.22089	0.00108296	0.071471	0.0680265	0.524077	0.977445	No	No	No	Yes
KEGG_ALPHA_LINOLENIC_ACID_METABOLISM	canrenone	-0.13442	0.0596703	0.421476	-0.0304583	0.781996	0.992565	No	No	No	Yes
KEGG_ALPHA_LINOLENIC_ACID_METABOLISM	capecitabine	-0.133107	0.0535314	0.398848	-0.0475877	0.656032	0.979921	No	No	No	Yes
KEGG_ALPHA_LINOLENIC_ACID_METABOLISM	capsaicin	0.0883661	0.278997	0.7393	0.0245027	0.862854	0.992565	No	No	No	Yes
KEGG_ALPHA_LINOLENIC_ACID_METABOLISM	captamine	0.0206426	0.772843	0.942272	-0.131085	0.228961	0.853083	No	No	No	No
KEGG_ALPHA_LINOLENIC_ACID_METABOLISM	carbachol	-0.0502258	0.551363	0.879661	0.0243319	0.863802	0.992687	No	No	No	No
KEGG_ALPHA_LINOLENIC_ACID_METABOLISM	carboplatin	-0.205321	0.003375	0.111068	-0.150275	0.177797	0.799534	No	No	No	Yes
KEGG_ALPHA_LINOLENIC_ACID_METABOLISM	carboxyamidotriazole	-0.112191	0.107516	0.544964	0.017364	0.875425	0.993092	No	No	No	No
KEGG_ALPHA_LINOLENIC_ACID_METABOLISM	carboxypyridine-disulfide	0.0181262	0.800412	0.951204	-0.0323693	0.765984	0.986741	No	No	No	No
KEGG_ALPHA_LINOLENIC_ACID_METABOLISM	carfilzomib	0.030057	0.659713	0.903847	0.152031	0.152584	0.786267	No	No	No	Yes
KEGG_ALPHA_LINOLENIC_ACID_METABOLISM	cariporide	0.091299	0.191845	0.644528	0.0690663	0.52995	0.979793	No	No	No	Yes
KEGG_ALPHA_LINOLENIC_ACID_METABOLISM	carmofur	0.106583	0.121836	0.567261	0.143096	0.180969	0.803812	No	No	No	Yes
KEGG_ALPHA_LINOLENIC_ACID_METABOLISM	carmustine	-0.0545687	0.437095	0.816663	-0.126212	0.261545	0.880167	No	No	No	Yes
KEGG_ALPHA_LINOLENIC_ACID_METABOLISM	carvedilol	0.0310687	0.667163	0.903847	0.00896298	0.934723	0.995257	No	No	No	Yes
KEGG_ALPHA_LINOLENIC_ACID_METABOLISM	CB-10-277	-0.153406	0.0345903	0.3317	-0.103697	0.35692	0.930189	No	No	No	Yes
KEGG_ALPHA_LINOLENIC_ACID_METABOLISM	CCG-50014	-0.060761	0.391525	0.794581	0.0388454	0.716227	0.982995	No	No	No	No
KEGG_ALPHA_LINOLENIC_ACID_METABOLISM	CCMI	0.0212094	0.764478	0.941363	-0.0805131	0.466588	0.952735	No	No	No	No
KEGG_ALPHA_LINOLENIC_ACID_METABOLISM	CCT128930	0.178529	0.0102452	0.192234	0.000185661	0.998654	0.999646	No	No	No	Yes
KEGG_ALPHA_LINOLENIC_ACID_METABOLISM	CCT129202	-0.0136593	0.845875	0.963672	-0.00162276	0.988169	0.999646	No	No	No	Yes
KEGG_ALPHA_LINOLENIC_ACID_METABOLISM	CCT137690	0.00513584	0.941452	0.983693	0.128044	0.229088	0.853083	No	No	No	Yes
KEGG_ALPHA_LINOLENIC_ACID_METABOLISM	CD-437	0.148499	0.0323013	0.329382	0.154949	0.142495	0.775687	No	No	No	Yes
KEGG_ALPHA_LINOLENIC_ACID_METABOLISM	cebranopadol	-0.0104713	0.886285	0.967254	-0.127539	0.253516	0.875394	No	No	No	Yes
KEGG_ALPHA_LINOLENIC_ACID_METABOLISM	cediranib	-0.0299721	0.662102	0.903847	-0.126285	0.241028	0.861613	No	No	No	Yes
KEGG_ALPHA_LINOLENIC_ACID_METABOLISM	cefdinir	-0.245039	0.000425747	0.0455815	-0.0378829	0.727568	0.982995	No	Yes	No	Yes
KEGG_ALPHA_LINOLENIC_ACID_METABOLISM	cefditoren-pivoxil	0.116131	0.0948356	0.5302	0.0918174	0.411981	0.946842	No	No	No	Yes
KEGG_ALPHA_LINOLENIC_ACID_METABOLISM	cefpiramide	-0.0396569	0.595056	0.893503	-0.190727	0.108533	0.757072	No	No	No	Yes
KEGG_ALPHA_LINOLENIC_ACID_METABOLISM	CEP-32496	0.0840802	0.238912	0.698879	-0.0256158	0.817087	0.992565	No	No	No	No
KEGG_ALPHA_LINOLENIC_ACID_METABOLISM	CEP-33779	-0.0331334	0.664268	0.903847	0.168344	0.151644	0.784215	No	No	No	No
KEGG_ALPHA_LINOLENIC_ACID_METABOLISM	CEP-37440	0.00617215	0.93001	0.983678	0.161138	0.133662	0.76198	No	No	No	Yes
KEGG_ALPHA_LINOLENIC_ACID_METABOLISM	cephalomannine	0.0142169	0.837341	0.960203	0.172246	0.106509	0.757072	No	No	No	Yes
KEGG_ALPHA_LINOLENIC_ACID_METABOLISM	cetrimonium	-0.130694	0.0580526	0.412655	-0.0941923	0.385509	0.942106	No	No	No	Yes
KEGG_ALPHA_LINOLENIC_ACID_METABOLISM	cetylpyridinium	-0.0647709	0.351468	0.780951	-0.0427405	0.690855	0.980762	No	No	No	Yes
KEGG_ALPHA_LINOLENIC_ACID_METABOLISM	CGM097	-0.144912	0.0454844	0.364028	-0.0830225	0.466972	0.952735	No	No	No	Yes
KEGG_ALPHA_LINOLENIC_ACID_METABOLISM	CGP-37849	0.0106388	0.886653	0.967254	0.121728	0.294861	0.91775	No	No	No	Yes
KEGG_ALPHA_LINOLENIC_ACID_METABOLISM	CGP-52411	-0.00508533	0.94317	0.983693	0.151685	0.16581	0.792645	No	No	No	No
KEGG_ALPHA_LINOLENIC_ACID_METABOLISM	CGP-54626	0.139481	0.14428	0.605073	-0.012685	0.935753	0.995257	No	No	No	No
KEGG_ALPHA_LINOLENIC_ACID_METABOLISM	CGS-15943	0.234611	0.000539399	0.0470717	0.194351	0.0664253	0.658341	No	Yes	No	Yes
KEGG_ALPHA_LINOLENIC_ACID_METABOLISM	CGS-20625	-0.0848296	0.23118	0.688782	-0.173193	0.112938	0.757072	No	No	No	Yes
KEGG_ALPHA_LINOLENIC_ACID_METABOLISM	CH5132799	-0.00691435	0.927223	0.982165	0.466115	1.93488e-05	0.0280171	Yes	No	No	No
KEGG_ALPHA_LINOLENIC_ACID_METABOLISM	chicago-sky-blue-6b	-0.0552683	0.450039	0.82493	-0.1382	0.224517	0.848751	No	No	No	Yes
KEGG_ALPHA_LINOLENIC_ACID_METABOLISM	chidamide	0.0529524	0.451935	0.82623	0.00898192	0.933808	0.995257	No	No	No	Yes
KEGG_ALPHA_LINOLENIC_ACID_METABOLISM	CHIR-124	-0.0125838	0.860683	0.96659	0.378747	0.000323264	0.139977	No	No	No	No
KEGG_ALPHA_LINOLENIC_ACID_METABOLISM	CHIR-98014	-0.0938402	0.195439	0.649072	-0.150234	0.186322	0.812631	No	No	No	Yes
KEGG_ALPHA_LINOLENIC_ACID_METABOLISM	CHIR-99021	0.0817707	0.258261	0.719159	-0.0612868	0.575097	0.979793	No	No	No	No
KEGG_ALPHA_LINOLENIC_ACID_METABOLISM	chlorambucil	-0.044917	0.532947	0.872972	-0.11292	0.315522	0.927761	No	No	No	Yes
KEGG_ALPHA_LINOLENIC_ACID_METABOLISM	chloramphenicol-palmitate	-0.00128917	0.987983	0.994853	-0.0708614	0.616687	0.979921	No	No	No	Yes
KEGG_ALPHA_LINOLENIC_ACID_METABOLISM	chlorhexidine	0.0112155	0.880553	0.967254	0.0619774	0.587399	0.979793	No	No	No	Yes
KEGG_ALPHA_LINOLENIC_ACID_METABOLISM	chlorindanol	0.0500153	0.490862	0.847421	0.206731	0.0519225	0.634608	No	No	No	Yes
KEGG_ALPHA_LINOLENIC_ACID_METABOLISM	chlormidazole	0.0335433	0.631358	0.903219	0.023393	0.829713	0.992565	No	No	No	Yes
KEGG_ALPHA_LINOLENIC_ACID_METABOLISM	chlorogenic-acid	-0.0672461	0.336865	0.77328	0.0951487	0.383514	0.942106	No	No	No	No
KEGG_ALPHA_LINOLENIC_ACID_METABOLISM	chloropyramine	0.171967	0.167376	0.605073	-0.348565	0.0638661	0.657599	No	No	No	No
KEGG_ALPHA_LINOLENIC_ACID_METABOLISM	chloroxine	-0.158758	0.0210523	0.276783	-0.0633811	0.559748	0.979793	No	No	No	Yes
KEGG_ALPHA_LINOLENIC_ACID_METABOLISM	chlorpropamide	-0.146561	0.0430566	0.359984	0.0640491	0.56999	0.979793	No	No	No	No
KEGG_ALPHA_LINOLENIC_ACID_METABOLISM	chlorpyrifos	-0.15072	0.0379224	0.336881	0.177626	0.110377	0.757072	No	No	No	No
KEGG_ALPHA_LINOLENIC_ACID_METABOLISM	chlorquinaldol	-0.100586	0.152297	0.605073	0.04039	0.711955	0.982995	No	No	No	No
KEGG_ALPHA_LINOLENIC_ACID_METABOLISM	cholecalciferol	-0.0584583	0.403918	0.794581	0.18714	0.0922741	0.738193	No	No	No	No
KEGG_ALPHA_LINOLENIC_ACID_METABOLISM	chromocarb	-0.117895	0.105233	0.544301	-0.011733	0.916678	0.995257	No	No	No	Yes
KEGG_ALPHA_LINOLENIC_ACID_METABOLISM	CI-844	0.0361555	0.618571	0.893503	-0.0343124	0.764023	0.986012	No	No	No	No
KEGG_ALPHA_LINOLENIC_ACID_METABOLISM	cibenzoline	-0.144557	0.0460213	0.366147	-0.228301	0.0488339	0.633856	No	No	No	Yes
KEGG_ALPHA_LINOLENIC_ACID_METABOLISM	ciclesonide	0.0149348	0.842274	0.961839	0.131023	0.252867	0.875394	No	No	No	Yes
KEGG_ALPHA_LINOLENIC_ACID_METABOLISM	ciclopirox	-0.00388892	0.955434	0.985376	0.0299647	0.78418	0.992565	No	No	No	No
KEGG_ALPHA_LINOLENIC_ACID_METABOLISM	CID-5458317	-0.16649	0.014993	0.219292	-0.0275711	0.798731	0.992565	No	No	No	Yes
KEGG_ALPHA_LINOLENIC_ACID_METABOLISM	cidofovir	-0.0634006	0.379811	0.784612	0.0663003	0.561553	0.979793	No	No	No	No
KEGG_ALPHA_LINOLENIC_ACID_METABOLISM	cilostamide	-0.00466836	0.948356	0.983693	0.0781688	0.466532	0.952735	No	No	No	No
KEGG_ALPHA_LINOLENIC_ACID_METABOLISM	cimetidine	-0.216507	0.00369929	0.11443	-0.290112	0.00950037	0.377423	No	No	No	Yes
KEGG_ALPHA_LINOLENIC_ACID_METABOLISM	cinacalcet	0.173832	0.0114279	0.199055	-0.00914539	0.931824	0.995257	No	No	No	No
KEGG_ALPHA_LINOLENIC_ACID_METABOLISM	cinalukast	-0.00871212	0.905039	0.972784	0.00640258	0.954762	0.995257	No	No	No	No
KEGG_ALPHA_LINOLENIC_ACID_METABOLISM	cinnarazine	-0.0323084	0.664158	0.903847	-0.00450086	0.968393	0.99599	No	No	No	Yes
KEGG_ALPHA_LINOLENIC_ACID_METABOLISM	cinromide	-0.121741	0.105487	0.544301	-0.00332095	0.976082	0.997975	No	No	No	Yes
KEGG_ALPHA_LINOLENIC_ACID_METABOLISM	ciprofibrate	0.0574561	0.434757	0.814396	0.130546	0.264269	0.880167	No	No	No	Yes
KEGG_ALPHA_LINOLENIC_ACID_METABOLISM	cisplatin	-0.0775834	0.271233	0.733796	-0.0880148	0.425957	0.951615	No	No	No	Yes
KEGG_ALPHA_LINOLENIC_ACID_METABOLISM	CL-218872	0.0463314	0.519033	0.866898	0.0467654	0.68432	0.979921	No	No	No	Yes
KEGG_ALPHA_LINOLENIC_ACID_METABOLISM	cladribine	0.0829372	0.304905	0.75897	-0.0910253	0.488136	0.964847	No	No	No	No
KEGG_ALPHA_LINOLENIC_ACID_METABOLISM	clebopride	0.119614	0.159231	0.605073	-0.0909141	0.488669	0.964847	No	No	No	No
KEGG_ALPHA_LINOLENIC_ACID_METABOLISM	clenbuterol	-0.0433108	0.557221	0.883741	0.00503913	0.964844	0.99599	No	No	No	No
KEGG_ALPHA_LINOLENIC_ACID_METABOLISM	clindamycin-phosphate	-0.0648678	0.370113	0.782739	0.0378942	0.73859	0.982995	No	No	No	No
KEGG_ALPHA_LINOLENIC_ACID_METABOLISM	clobetasol-propionate	-0.0833817	0.250214	0.713209	0.138941	0.222015	0.848751	No	No	No	No
KEGG_ALPHA_LINOLENIC_ACID_METABOLISM	clobutinol	-0.17331	0.0333283	0.331334	-0.0996063	0.456926	0.951615	No	No	No	Yes
KEGG_ALPHA_LINOLENIC_ACID_METABOLISM	clocortolone-pivalate	0.139435	0.152032	0.605073	0.000967586	0.994723	0.999646	No	No	No	Yes
KEGG_ALPHA_LINOLENIC_ACID_METABOLISM	clofarabine	-0.185911	0.00676664	0.155525	0.0883132	0.415985	0.946842	No	No	No	No
KEGG_ALPHA_LINOLENIC_ACID_METABOLISM	clofazimine	-0.0215574	0.763657	0.941363	0.111016	0.303143	0.922167	No	No	No	No
KEGG_ALPHA_LINOLENIC_ACID_METABOLISM	clofibrate	0.0324863	0.684366	0.911649	0.0444526	0.740391	0.982995	No	No	No	Yes
KEGG_ALPHA_LINOLENIC_ACID_METABOLISM	clofoctol	0.106293	0.124665	0.573062	-0.035919	0.739708	0.982995	No	No	No	No
KEGG_ALPHA_LINOLENIC_ACID_METABOLISM	clomifene	0.15095	0.0315747	0.324558	0.215229	0.0479081	0.633856	No	No	No	Yes
KEGG_ALPHA_LINOLENIC_ACID_METABOLISM	clonazepam	0.00251468	0.971525	0.99138	0.22287	0.0357895	0.583722	No	No	No	Yes
KEGG_ALPHA_LINOLENIC_ACID_METABOLISM	clopamide	-0.140767	0.050259	0.381473	-0.0509629	0.653472	0.979921	No	No	No	Yes
KEGG_ALPHA_LINOLENIC_ACID_METABOLISM	clotrimazole	-0.121545	0.080313	0.482544	0.0504318	0.648692	0.979921	No	No	No	No
KEGG_ALPHA_LINOLENIC_ACID_METABOLISM	CMPD-1	-0.0401182	0.564117	0.886175	0.022275	0.834924	0.992565	No	No	No	No
KEGG_ALPHA_LINOLENIC_ACID_METABOLISM	CNX-2006	0.100292	0.160842	0.605073	0.155084	0.16416	0.792645	No	No	No	Yes
KEGG_ALPHA_LINOLENIC_ACID_METABOLISM	CNX-774	-0.010703	0.879536	0.967254	-0.00580232	0.957715	0.99548	No	No	No	Yes
KEGG_ALPHA_LINOLENIC_ACID_METABOLISM	cobicistat	-0.0599767	0.396493	0.794581	0.057653	0.616108	0.979921	No	No	No	No
KEGG_ALPHA_LINOLENIC_ACID_METABOLISM	cobimetinib	0.0394912	0.566518	0.886175	0.0882384	0.413637	0.946842	No	No	No	Yes
KEGG_ALPHA_LINOLENIC_ACID_METABOLISM	colchicine	0.0193285	0.793986	0.948355	0.190111	0.0891418	0.73717	No	No	No	Yes
KEGG_ALPHA_LINOLENIC_ACID_METABOLISM	colforsin-daproate	-0.185096	0.0126114	0.199055	-0.360269	0.0011088	0.232886	No	No	No	Yes
KEGG_ALPHA_LINOLENIC_ACID_METABOLISM	colfosceril-palmitate	-0.122773	0.0987114	0.533965	-0.0396987	0.731755	0.982995	No	No	No	Yes
KEGG_ALPHA_LINOLENIC_ACID_METABOLISM	colistin-b-sulfate	0.120177	0.15878	0.605073	0.13168	0.307635	0.925069	No	No	No	Yes
KEGG_ALPHA_LINOLENIC_ACID_METABOLISM	combretastatin-A-4	-0.0242946	0.725067	0.929272	-0.00756494	0.943585	0.995257	No	No	No	Yes
KEGG_ALPHA_LINOLENIC_ACID_METABOLISM	costunolide	-0.195776	0.00622392	0.150261	0.152817	0.173201	0.794961	No	No	No	No
KEGG_ALPHA_LINOLENIC_ACID_METABOLISM	CP-673451	-0.217891	0.00199078	0.0894459	-0.167578	0.129954	0.76198	No	No	No	Yes
KEGG_ALPHA_LINOLENIC_ACID_METABOLISM	CP-724714	0.18849	0.00556129	0.143267	0.132461	0.210696	0.847466	No	No	No	Yes
KEGG_ALPHA_LINOLENIC_ACID_METABOLISM	CP-945,598	0.0361366	0.606971	0.893503	-0.102554	0.350322	0.930189	No	No	No	No
KEGG_ALPHA_LINOLENIC_ACID_METABOLISM	CPI-1189	0.0117528	0.864918	0.96659	-0.108546	0.319818	0.927761	No	No	No	No
KEGG_ALPHA_LINOLENIC_ACID_METABOLISM	CPP	-0.00273677	0.968629	0.990519	-0.151733	0.160636	0.792645	No	No	No	Yes
KEGG_ALPHA_LINOLENIC_ACID_METABOLISM	CR8-(R)	-0.046999	0.495069	0.851534	-0.208147	0.0489908	0.633856	No	No	No	Yes
KEGG_ALPHA_LINOLENIC_ACID_METABOLISM	creatine	-0.156563	0.0368901	0.336628	-0.0528194	0.659465	0.979921	No	No	No	Yes
KEGG_ALPHA_LINOLENIC_ACID_METABOLISM	crenolanib	-0.0379309	0.582859	0.892582	-0.12727	0.231937	0.853083	No	No	No	Yes
KEGG_ALPHA_LINOLENIC_ACID_METABOLISM	crizotinib	0.0250147	0.714053	0.924819	-0.089775	0.400081	0.943327	No	No	No	No
KEGG_ALPHA_LINOLENIC_ACID_METABOLISM	crizotinib-(S)	0.000495768	0.994441	0.997857	-0.0637588	0.566886	0.979793	No	No	No	No
KEGG_ALPHA_LINOLENIC_ACID_METABOLISM	cromakalim	-0.0022635	0.98226	0.993978	-0.069831	0.648522	0.979921	No	No	No	Yes
KEGG_ALPHA_LINOLENIC_ACID_METABOLISM	crystal-violet	-0.0575509	0.427837	0.813884	0.0561218	0.625524	0.979921	No	No	No	No
KEGG_ALPHA_LINOLENIC_ACID_METABOLISM	CS-110266	-0.061726	0.398799	0.794581	-0.0164019	0.886662	0.993092	No	No	No	Yes
KEGG_ALPHA_LINOLENIC_ACID_METABOLISM	CUDC-101	0.232455	0.0312599	0.324558	0.272641	0.102622	0.757072	No	No	No	Yes
KEGG_ALPHA_LINOLENIC_ACID_METABOLISM	CUDC-907	0.0544378	0.431492	0.813884	0.0813606	0.448474	0.951615	No	No	No	Yes
KEGG_ALPHA_LINOLENIC_ACID_METABOLISM	curcumin	-0.0337579	0.628338	0.899934	0.133123	0.230232	0.853083	No	No	No	No
KEGG_ALPHA_LINOLENIC_ACID_METABOLISM	CX-4945	0.00899759	0.905117	0.972784	-0.0359399	0.771076	0.988944	No	No	No	No
KEGG_ALPHA_LINOLENIC_ACID_METABOLISM	CX-5461	-0.0163349	0.817519	0.952994	0.191492	0.0756066	0.688543	No	No	No	No
KEGG_ALPHA_LINOLENIC_ACID_METABOLISM	CYC116	0.00697754	0.923277	0.980328	-0.0967079	0.372889	0.940468	No	No	No	No
KEGG_ALPHA_LINOLENIC_ACID_METABOLISM	cyclocytidine	-0.0980726	0.166025	0.605073	0.12136	0.254517	0.875394	No	No	No	No
KEGG_ALPHA_LINOLENIC_ACID_METABOLISM	cycloheximide	-0.0915624	0.194978	0.649072	-0.0411912	0.701522	0.982995	No	No	No	Yes
KEGG_ALPHA_LINOLENIC_ACID_METABOLISM	cyclophosphamide	0.210891	0.0095843	0.185954	-0.0218093	0.870682	0.993092	No	No	No	No
KEGG_ALPHA_LINOLENIC_ACID_METABOLISM	cyclosporin-a	0.0491174	0.498689	0.851534	0.0457325	0.685178	0.979921	No	No	No	Yes
KEGG_ALPHA_LINOLENIC_ACID_METABOLISM	cyclosporine	-0.0715772	0.341021	0.774828	0.0911544	0.409574	0.946842	No	No	No	No
KEGG_ALPHA_LINOLENIC_ACID_METABOLISM	cyclovalone	0.0506684	0.465182	0.841198	0.205589	0.0546559	0.646369	No	No	No	Yes
KEGG_ALPHA_LINOLENIC_ACID_METABOLISM	cyclovirobuxin-d	0.00213224	0.97702	0.992248	0.0104583	0.927591	0.995257	No	No	No	Yes
KEGG_ALPHA_LINOLENIC_ACID_METABOLISM	cyproheptadine	-0.192898	0.00704403	0.158652	0.123095	0.27668	0.897681	No	No	No	No
KEGG_ALPHA_LINOLENIC_ACID_METABOLISM	cyproterone-acetate	-0.0371463	0.636764	0.903705	-0.0605842	0.637158	0.979921	No	No	No	Yes
KEGG_ALPHA_LINOLENIC_ACID_METABOLISM	cyromazine	-0.0877061	0.227628	0.682412	0.0448139	0.700684	0.982995	No	No	No	No
KEGG_ALPHA_LINOLENIC_ACID_METABOLISM	CYT-997	-0.0635862	0.359205	0.780951	-0.110992	0.300435	0.917794	No	No	No	Yes
KEGG_ALPHA_LINOLENIC_ACID_METABOLISM	cyt387	-0.0538251	0.435605	0.81493	0.0650207	0.547264	0.979793	No	No	No	No
KEGG_ALPHA_LINOLENIC_ACID_METABOLISM	cytarabine	0.0491187	0.513786	0.865773	-0.0401773	0.721751	0.982995	No	No	No	No
KEGG_ALPHA_LINOLENIC_ACID_METABOLISM	cytochalasin-b	-0.0482889	0.482256	0.847421	0.0325465	0.763393	0.986012	No	No	No	No
KEGG_ALPHA_LINOLENIC_ACID_METABOLISM	cytochlor	-0.135486	0.0510279	0.384836	-0.0519338	0.628852	0.979921	No	No	No	Yes
KEGG_ALPHA_LINOLENIC_ACID_METABOLISM	D-4476	0.0225329	0.758894	0.94082	-0.040272	0.731563	0.982995	No	No	No	No
KEGG_ALPHA_LINOLENIC_ACID_METABOLISM	D-64131	0.127659	0.0816596	0.486597	0.10908	0.348254	0.930189	No	No	No	Yes
KEGG_ALPHA_LINOLENIC_ACID_METABOLISM	D-7193	0.0716526	0.307279	0.75897	-0.0208232	0.848183	0.992565	No	No	No	No
KEGG_ALPHA_LINOLENIC_ACID_METABOLISM	D-Serine	0.0374001	0.640827	0.903705	-0.0228416	0.86247	0.992565	No	No	No	No
KEGG_ALPHA_LINOLENIC_ACID_METABOLISM	dabrafenib	-0.0585881	0.3949	0.794581	-0.0363506	0.735216	0.982995	No	No	No	Yes
KEGG_ALPHA_LINOLENIC_ACID_METABOLISM	dacarbazine	0.0169616	0.810648	0.95295	0.03248	0.769292	0.987531	No	No	No	Yes
KEGG_ALPHA_LINOLENIC_ACID_METABOLISM	dacinostat	-0.0584232	0.400759	0.794581	0.0830294	0.43919	0.951615	No	No	No	No
KEGG_ALPHA_LINOLENIC_ACID_METABOLISM	daclatasvir	0.0386885	0.610196	0.893503	-0.0780073	0.524053	0.977445	No	No	No	No
KEGG_ALPHA_LINOLENIC_ACID_METABOLISM	dacomitinib	0.170785	0.011939	0.199055	0.27149	0.00964269	0.377423	No	No	No	Yes
KEGG_ALPHA_LINOLENIC_ACID_METABOLISM	dalcetrapib	-0.132859	0.0737842	0.460696	-0.0636822	0.577142	0.979793	No	No	No	Yes
KEGG_ALPHA_LINOLENIC_ACID_METABOLISM	danazol	-0.0924818	0.195019	0.649072	0.0752959	0.501379	0.973375	No	No	No	No
KEGG_ALPHA_LINOLENIC_ACID_METABOLISM	danusertib	0.0674781	0.330492	0.769607	0.10345	0.334675	0.930189	No	No	No	Yes
KEGG_ALPHA_LINOLENIC_ACID_METABOLISM	dapivirine	0.0665317	0.351704	0.780951	-0.0542491	0.619831	0.979921	No	No	No	No
KEGG_ALPHA_LINOLENIC_ACID_METABOLISM	darapladib	-0.0753235	0.281906	0.742451	0.0478163	0.660081	0.979921	No	No	No	No
KEGG_ALPHA_LINOLENIC_ACID_METABOLISM	darifenacin	-0.0491078	0.483326	0.847421	-0.0353802	0.74639	0.982995	No	No	No	Yes
KEGG_ALPHA_LINOLENIC_ACID_METABOLISM	dasatinib	-0.119415	0.0828055	0.487343	-0.158813	0.137144	0.765546	No	No	No	Yes
KEGG_ALPHA_LINOLENIC_ACID_METABOLISM	daunorubicin	-0.0683886	0.32052	0.762111	0.102518	0.336296	0.930189	No	No	No	No
KEGG_ALPHA_LINOLENIC_ACID_METABOLISM	DCEBIO	-0.0121593	0.866025	0.96659	0.0642833	0.554162	0.979793	No	No	No	No
KEGG_ALPHA_LINOLENIC_ACID_METABOLISM	decitabine	-0.0214824	0.756952	0.939233	0.110021	0.304709	0.924407	No	No	No	No
KEGG_ALPHA_LINOLENIC_ACID_METABOLISM	defactinib	-0.0814044	0.300094	0.75897	-0.0111453	0.929785	0.995257	No	No	No	Yes
KEGG_ALPHA_LINOLENIC_ACID_METABOLISM	deferasirox	-0.124989	0.0748768	0.460696	0.0739459	0.509104	0.973828	No	No	No	No
KEGG_ALPHA_LINOLENIC_ACID_METABOLISM	deflazacort	-0.0907674	0.205789	0.659003	0.0338997	0.760941	0.986012	No	No	No	No
KEGG_ALPHA_LINOLENIC_ACID_METABOLISM	deforolimus	0.0412224	0.553433	0.879661	-0.0314369	0.768651	0.987531	No	No	No	No
KEGG_ALPHA_LINOLENIC_ACID_METABOLISM	dehydrocholate-acid	0.00806198	0.913508	0.976624	0.0242969	0.836077	0.992565	No	No	No	Yes
KEGG_ALPHA_LINOLENIC_ACID_METABOLISM	delanzomib	-0.0475534	0.489989	0.847421	0.130415	0.220511	0.848751	No	No	No	No
KEGG_ALPHA_LINOLENIC_ACID_METABOLISM	demecarium	0.103321	0.153831	0.605073	0.0860919	0.436174	0.951615	No	No	No	Yes
KEGG_ALPHA_LINOLENIC_ACID_METABOLISM	deoxycorticosterone-acetate	0.0692575	0.321393	0.762111	0.202929	0.0594187	0.651144	No	No	No	Yes
KEGG_ALPHA_LINOLENIC_ACID_METABOLISM	dequalinium	-0.020995	0.764532	0.941363	-0.0441802	0.684505	0.979921	No	No	No	Yes
KEGG_ALPHA_LINOLENIC_ACID_METABOLISM	desonide	-0.0166756	0.811959	0.95295	0.0441455	0.693722	0.980966	No	No	No	No
KEGG_ALPHA_LINOLENIC_ACID_METABOLISM	desoxycortone	0.0740217	0.308829	0.75897	-0.189063	0.086934	0.725187	No	No	No	No
KEGG_ALPHA_LINOLENIC_ACID_METABOLISM	dexamethasone-acetate	-0.045002	0.575717	0.887794	-0.00941968	0.943055	0.995257	No	No	No	Yes
KEGG_ALPHA_LINOLENIC_ACID_METABOLISM	dexrazoxane	0.0364572	0.627053	0.898983	0.063201	0.590106	0.979793	No	No	No	Yes
KEGG_ALPHA_LINOLENIC_ACID_METABOLISM	dianhydrogalactitol	-0.0728358	0.294614	0.756385	0.122244	0.262172	0.880167	No	No	No	No
KEGG_ALPHA_LINOLENIC_ACID_METABOLISM	diaveridine	-0.0150474	0.83293	0.959215	-0.0841369	0.455191	0.951615	No	No	No	Yes
KEGG_ALPHA_LINOLENIC_ACID_METABOLISM	diazooxonorleucine	0.00136009	0.984866	0.994272	0.127668	0.256035	0.876848	No	No	No	Yes
KEGG_ALPHA_LINOLENIC_ACID_METABOLISM	dichlorisone-acetate	-0.0343608	0.675328	0.906632	0.154702	0.191266	0.815975	No	No	No	No
KEGG_ALPHA_LINOLENIC_ACID_METABOLISM	dichloroacetate	-0.0787443	0.25252	0.715556	0.0198034	0.852194	0.992565	No	No	No	No
KEGG_ALPHA_LINOLENIC_ACID_METABOLISM	dichlorvos	-0.00621107	0.929744	0.983678	-0.00428279	0.969158	0.99599	No	No	No	Yes
KEGG_ALPHA_LINOLENIC_ACID_METABOLISM	diclazuril	-0.0288594	0.686506	0.911982	0.0380996	0.729203	0.982995	No	No	No	No
KEGG_ALPHA_LINOLENIC_ACID_METABOLISM	dicycloverine	-0.0231798	0.75414	0.93814	-0.0690019	0.543066	0.979793	No	No	No	Yes
KEGG_ALPHA_LINOLENIC_ACID_METABOLISM	dienogest	-0.0820131	0.245908	0.709956	0.13219	0.225026	0.848751	No	No	No	No
KEGG_ALPHA_LINOLENIC_ACID_METABOLISM	difluprednate	-0.109816	0.114331	0.553685	0.182589	0.0867827	0.725187	No	No	No	No
KEGG_ALPHA_LINOLENIC_ACID_METABOLISM	digitoxigenin	-0.062182	0.366499	0.781744	-0.173541	0.103863	0.757072	No	No	No	Yes
KEGG_ALPHA_LINOLENIC_ACID_METABOLISM	digitoxin	0.0215368	0.790919	0.948355	-0.173048	0.185627	0.812047	No	No	No	No
KEGG_ALPHA_LINOLENIC_ACID_METABOLISM	digoxigenin	-0.137047	0.0494944	0.381473	-0.0645297	0.552642	0.979793	No	No	No	Yes
KEGG_ALPHA_LINOLENIC_ACID_METABOLISM	digoxin	-0.0496209	0.488651	0.847421	-0.083822	0.440179	0.951615	No	No	No	Yes
KEGG_ALPHA_LINOLENIC_ACID_METABOLISM	dihydroartemisinin	-0.182098	0.0123808	0.199055	-0.0233375	0.833109	0.992565	No	No	No	Yes
KEGG_ALPHA_LINOLENIC_ACID_METABOLISM	dihydroergocristine	0.0816733	0.263891	0.72854	0.0780899	0.496773	0.970962	No	No	No	Yes
KEGG_ALPHA_LINOLENIC_ACID_METABOLISM	dihydromyricetin	-0.0965216	0.168591	0.605073	-0.164095	0.13344	0.76198	No	No	No	Yes
KEGG_ALPHA_LINOLENIC_ACID_METABOLISM	dimethisoquin	0.00858794	0.913899	0.976624	0.0807911	0.529055	0.979793	No	No	No	Yes
KEGG_ALPHA_LINOLENIC_ACID_METABOLISM	dinaciclib	0.0307205	0.652686	0.903705	0.081082	0.444843	0.951615	No	No	No	Yes
KEGG_ALPHA_LINOLENIC_ACID_METABOLISM	dioscin	0.153828	0.0313464	0.324558	0.066687	0.549172	0.979793	No	No	No	Yes
KEGG_ALPHA_LINOLENIC_ACID_METABOLISM	diphemanil	0.0257271	0.723878	0.929272	-0.0842395	0.45464	0.951615	No	No	No	No
KEGG_ALPHA_LINOLENIC_ACID_METABOLISM	diphenyleneiodonium	0.126737	0.0744582	0.460696	0.0495417	0.650559	0.979921	No	No	No	Yes
KEGG_ALPHA_LINOLENIC_ACID_METABOLISM	dirithromycin	-0.0618258	0.38567	0.791241	-0.111182	0.335724	0.930189	No	No	No	Yes
KEGG_ALPHA_LINOLENIC_ACID_METABOLISM	disulfiram	-0.0498249	0.466322	0.841198	0.0444351	0.675779	0.979921	No	No	No	No
KEGG_ALPHA_LINOLENIC_ACID_METABOLISM	DMH1	0.0119307	0.86684	0.96659	0.0538217	0.631055	0.979921	No	No	No	Yes
KEGG_ALPHA_LINOLENIC_ACID_METABOLISM	docetaxel	-0.0238681	0.727237	0.929818	-0.0224485	0.832723	0.992565	No	No	No	Yes
KEGG_ALPHA_LINOLENIC_ACID_METABOLISM	dofetilide	-0.185672	0.00831713	0.171017	0.0849807	0.444955	0.951615	No	No	No	No
KEGG_ALPHA_LINOLENIC_ACID_METABOLISM	dolastatin-10	-0.00527349	0.939739	0.983693	-0.0217347	0.841622	0.992565	No	No	No	Yes
KEGG_ALPHA_LINOLENIC_ACID_METABOLISM	dolutegravir	0.0503434	0.514422	0.865773	-0.0248239	0.841951	0.992565	No	No	No	No
KEGG_ALPHA_LINOLENIC_ACID_METABOLISM	domiphen	0.103543	0.148681	0.605073	-0.0241151	0.825564	0.992565	No	No	No	No
KEGG_ALPHA_LINOLENIC_ACID_METABOLISM	domperidone	0.00553965	0.939373	0.983693	0.0165852	0.883907	0.993092	No	No	No	Yes
KEGG_ALPHA_LINOLENIC_ACID_METABOLISM	dorzolamide	-0.0125882	0.874863	0.966772	0.154577	0.218897	0.848751	No	No	No	No
KEGG_ALPHA_LINOLENIC_ACID_METABOLISM	dovitinib	0.0476403	0.490229	0.847421	-0.080336	0.456848	0.951615	No	No	No	No
KEGG_ALPHA_LINOLENIC_ACID_METABOLISM	doxercalciferol	0.0806203	0.293108	0.755197	-0.0547945	0.646868	0.979921	No	No	No	No
KEGG_ALPHA_LINOLENIC_ACID_METABOLISM	doxifluridine	0.0307432	0.67535	0.906632	-0.0424302	0.710426	0.982995	No	No	No	No
KEGG_ALPHA_LINOLENIC_ACID_METABOLISM	doxorubicin	-0.0524922	0.44925	0.82493	0.289495	0.00653468	0.342204	No	No	No	No
KEGG_ALPHA_LINOLENIC_ACID_METABOLISM	doxycycline	-0.09081	0.183639	0.629857	-0.0387137	0.717148	0.982995	No	No	No	Yes
KEGG_ALPHA_LINOLENIC_ACID_METABOLISM	DPI-201106	-0.0070495	0.921082	0.979961	0.0303361	0.779037	0.992565	No	No	No	No
KEGG_ALPHA_LINOLENIC_ACID_METABOLISM	dronedarone	0.163156	0.0226677	0.285416	0.0087636	0.937326	0.995257	No	No	No	Yes
KEGG_ALPHA_LINOLENIC_ACID_METABOLISM	drospirenone	-0.106759	0.126681	0.575027	0.135923	0.23232	0.853083	No	No	No	No
KEGG_ALPHA_LINOLENIC_ACID_METABOLISM	DU-728	-0.0372766	0.611539	0.893503	0.0459657	0.6743	0.979921	No	No	No	No
KEGG_ALPHA_LINOLENIC_ACID_METABOLISM	DVD-111	0.0482835	0.50714	0.8619	-0.161226	0.147888	0.781987	No	No	No	No
KEGG_ALPHA_LINOLENIC_ACID_METABOLISM	E7449	-0.141144	0.0440476	0.360344	-0.00886986	0.934252	0.995257	No	No	No	Yes
KEGG_ALPHA_LINOLENIC_ACID_METABOLISM	ebastine	0.0814178	0.243516	0.708056	-0.015327	0.894746	0.994449	No	No	No	No
KEGG_ALPHA_LINOLENIC_ACID_METABOLISM	ecamsule-triethanolamine	-0.0261245	0.727754	0.929818	-0.0183781	0.871459	0.993092	No	No	No	Yes
KEGG_ALPHA_LINOLENIC_ACID_METABOLISM	echinomycin	0.0189707	0.785133	0.947174	0.235051	0.0266036	0.512162	No	No	No	Yes
KEGG_ALPHA_LINOLENIC_ACID_METABOLISM	efonidipine-monoethanolate	-0.071221	0.299694	0.75897	-0.0929442	0.391864	0.943327	No	No	No	Yes
KEGG_ALPHA_LINOLENIC_ACID_METABOLISM	elacridar	-0.0358028	0.606794	0.893503	-0.0134234	0.904132	0.995257	No	No	No	Yes
KEGG_ALPHA_LINOLENIC_ACID_METABOLISM	elesclomol	-0.093874	0.168232	0.605073	-0.104106	0.328823	0.930189	No	No	No	Yes
KEGG_ALPHA_LINOLENIC_ACID_METABOLISM	eltrombopag	-0.11133	0.110258	0.548008	0.0458448	0.678803	0.979921	No	No	No	No
KEGG_ALPHA_LINOLENIC_ACID_METABOLISM	embelin	-0.129736	0.0834675	0.487343	-0.0368841	0.7635	0.986012	No	No	No	Yes
KEGG_ALPHA_LINOLENIC_ACID_METABOLISM	EMD-53998	0.0624716	0.395665	0.794581	-0.239625	0.0253897	0.512162	No	No	No	No
KEGG_ALPHA_LINOLENIC_ACID_METABOLISM	emetine	0.0937374	0.180196	0.62273	0.170501	0.110157	0.757072	No	No	No	Yes
KEGG_ALPHA_LINOLENIC_ACID_METABOLISM	endo-IWR-1	-0.020746	0.763938	0.941363	-0.0745858	0.489795	0.964847	No	No	No	Yes
KEGG_ALPHA_LINOLENIC_ACID_METABOLISM	ENMD-2076	0.00139045	0.985346	0.994272	-0.0292641	0.804516	0.992565	No	No	No	No
KEGG_ALPHA_LINOLENIC_ACID_METABOLISM	enocitabine	0.0294102	0.686304	0.911982	0.0964009	0.401132	0.943327	No	No	No	Yes
KEGG_ALPHA_LINOLENIC_ACID_METABOLISM	enoximone	-0.0623362	0.387878	0.792784	-0.0690778	0.555936	0.979793	No	No	No	Yes
KEGG_ALPHA_LINOLENIC_ACID_METABOLISM	entinostat	0.0675064	0.33263	0.770637	0.0869515	0.415125	0.946842	No	No	No	Yes
KEGG_ALPHA_LINOLENIC_ACID_METABOLISM	enzalutamide	0.0599332	0.463274	0.839576	-0.0969688	0.442231	0.951615	No	No	No	No
KEGG_ALPHA_LINOLENIC_ACID_METABOLISM	epiandrosterone	-0.0340795	0.633617	0.903705	-0.110413	0.335878	0.930189	No	No	No	Yes
KEGG_ALPHA_LINOLENIC_ACID_METABOLISM	epinastine	0.0124205	0.867467	0.96659	0.0512659	0.660076	0.979921	No	No	No	Yes
KEGG_ALPHA_LINOLENIC_ACID_METABOLISM	epinephrine	-0.123904	0.0965489	0.533965	0.00185121	0.987511	0.999646	No	No	No	No
KEGG_ALPHA_LINOLENIC_ACID_METABOLISM	epirubicin	-0.0476711	0.573186	0.886723	0.225658	0.0857782	0.725187	No	No	No	No
KEGG_ALPHA_LINOLENIC_ACID_METABOLISM	eplerenone	-0.136476	0.0558377	0.405577	-0.00859908	0.937743	0.995257	No	No	No	Yes
KEGG_ALPHA_LINOLENIC_ACID_METABOLISM	epothilone-a	-0.00809926	0.907568	0.973825	-0.0345566	0.75067	0.982995	No	No	No	Yes
KEGG_ALPHA_LINOLENIC_ACID_METABOLISM	epothilone-b	-0.0192974	0.780497	0.94495	-0.169284	0.114859	0.757072	No	No	No	Yes
KEGG_ALPHA_LINOLENIC_ACID_METABOLISM	epothilone-d	-0.0313848	0.68812	0.912824	-0.151473	0.239905	0.861613	No	No	No	Yes
KEGG_ALPHA_LINOLENIC_ACID_METABOLISM	eprinomectin	0.0719858	0.370288	0.782739	0.131428	0.308569	0.925069	No	No	No	Yes
KEGG_ALPHA_LINOLENIC_ACID_METABOLISM	eprobemide	0.116592	0.123316	0.568669	-0.113286	0.332432	0.930189	No	No	No	No
KEGG_ALPHA_LINOLENIC_ACID_METABOLISM	eprosartan	-0.0722073	0.314536	0.760348	-0.0567341	0.60604	0.979921	No	No	No	Yes
KEGG_ALPHA_LINOLENIC_ACID_METABOLISM	eptifibatide	0.0271112	0.7179	0.92664	-0.193667	0.100648	0.757072	No	No	No	No
KEGG_ALPHA_LINOLENIC_ACID_METABOLISM	EPZ-5676	-0.00588376	0.933933	0.983693	-0.0752608	0.491009	0.964847	No	No	No	Yes
KEGG_ALPHA_LINOLENIC_ACID_METABOLISM	equol	-0.0829033	0.256742	0.717689	0.0453036	0.687977	0.980503	No	No	No	No
KEGG_ALPHA_LINOLENIC_ACID_METABOLISM	ER-27319	-0.000154848	0.99822	0.99891	0.13864	0.195078	0.823534	No	No	No	No
KEGG_ALPHA_LINOLENIC_ACID_METABOLISM	erastin	-0.121028	0.111652	0.548008	-0.232737	0.0459895	0.633856	No	No	No	Yes
KEGG_ALPHA_LINOLENIC_ACID_METABOLISM	ercalcitriol	0.0983255	0.168159	0.605073	-0.00200959	0.985349	0.999619	No	No	No	No
KEGG_ALPHA_LINOLENIC_ACID_METABOLISM	erdafitinib	-0.185473	0.00962125	0.185954	-0.182753	0.0981947	0.756308	No	No	No	Yes
KEGG_ALPHA_LINOLENIC_ACID_METABOLISM	erlotinib	0.139959	0.0408044	0.348032	0.075731	0.475557	0.960407	No	No	No	Yes
KEGG_ALPHA_LINOLENIC_ACID_METABOLISM	erteberel	0.0364889	0.607974	0.893503	-0.0157745	0.887442	0.993092	No	No	No	No
KEGG_ALPHA_LINOLENIC_ACID_METABOLISM	erythritol	-0.00697693	0.923485	0.980328	-0.153157	0.166869	0.792645	No	No	No	Yes
KEGG_ALPHA_LINOLENIC_ACID_METABOLISM	estradiol	-0.230573	0.00179176	0.0845635	-0.039911	0.728643	0.982995	No	No	No	Yes
KEGG_ALPHA_LINOLENIC_ACID_METABOLISM	estradiol-benzoate	0.0129894	0.863369	0.96659	0.0681669	0.56117	0.979793	No	No	No	Yes
KEGG_ALPHA_LINOLENIC_ACID_METABOLISM	estradiol-cypionate	-0.0727181	0.309869	0.75897	-0.0817525	0.470961	0.956454	No	No	No	Yes
KEGG_ALPHA_LINOLENIC_ACID_METABOLISM	estramustine	0.0981553	0.151482	0.605073	-0.0734761	0.488834	0.964847	No	No	No	No
KEGG_ALPHA_LINOLENIC_ACID_METABOLISM	estramustine-phosphate	-0.0517031	0.500575	0.853277	-0.102984	0.376008	0.941662	No	No	No	Yes
KEGG_ALPHA_LINOLENIC_ACID_METABOLISM	estrone	-0.0470133	0.527403	0.872399	-0.152783	0.17606	0.794961	No	No	No	Yes
KEGG_ALPHA_LINOLENIC_ACID_METABOLISM	ethacridine-lactate-monohydrate	0.112202	0.116468	0.554232	-0.000481171	0.996492	0.999646	No	No	No	No
KEGG_ALPHA_LINOLENIC_ACID_METABOLISM	ethinyl-estradiol	-0.066628	0.372838	0.784612	-0.137481	0.242775	0.861613	No	No	No	Yes
KEGG_ALPHA_LINOLENIC_ACID_METABOLISM	etofylline-clofibrate	-0.00641148	0.94007	0.983693	0.0371155	0.785455	0.992565	No	No	No	No
KEGG_ALPHA_LINOLENIC_ACID_METABOLISM	etomoxir	-0.0324147	0.652815	0.903705	-0.00815487	0.941672	0.995257	No	No	No	Yes
KEGG_ALPHA_LINOLENIC_ACID_METABOLISM	etoposide	-0.0601681	0.383388	0.788888	0.046213	0.668981	0.979921	No	No	No	No
KEGG_ALPHA_LINOLENIC_ACID_METABOLISM	etoposide-phosphate	-0.162707	0.0206905	0.274861	0.0660169	0.548314	0.979793	No	No	No	No
KEGG_ALPHA_LINOLENIC_ACID_METABOLISM	ETP-46464	0.00476437	0.945415	0.983693	0.197529	0.0605462	0.651144	No	No	No	Yes
KEGG_ALPHA_LINOLENIC_ACID_METABOLISM	evacetrapib	0.0475086	0.500888	0.853277	0.11651	0.282518	0.903637	No	No	No	Yes
KEGG_ALPHA_LINOLENIC_ACID_METABOLISM	everolimus	0.101987	0.143668	0.605073	0.180697	0.0920363	0.738193	No	No	No	Yes
KEGG_ALPHA_LINOLENIC_ACID_METABOLISM	evodiamine	-0.00461272	0.947278	0.983693	0.12394	0.241803	0.861613	No	No	No	No
KEGG_ALPHA_LINOLENIC_ACID_METABOLISM	EVP4593	0.0257137	0.71304	0.924395	0.0861547	0.416784	0.946842	No	No	No	Yes
KEGG_ALPHA_LINOLENIC_ACID_METABOLISM	exatecan-mesylate	-0.0978875	0.287493	0.745882	0.164681	0.263342	0.880167	No	No	No	No
KEGG_ALPHA_LINOLENIC_ACID_METABOLISM	exemestane	-0.0578477	0.491013	0.847421	0.116921	0.372674	0.940468	No	No	No	No
KEGG_ALPHA_LINOLENIC_ACID_METABOLISM	famciclovir	0.0694066	0.398691	0.794581	-0.116008	0.36525	0.931933	No	No	No	No
KEGG_ALPHA_LINOLENIC_ACID_METABOLISM	famotidine	-0.0414659	0.585859	0.892582	0.0710082	0.550523	0.979793	No	No	No	No
KEGG_ALPHA_LINOLENIC_ACID_METABOLISM	favipiravir	-0.0361161	0.622679	0.897154	-0.0849344	0.456739	0.951615	No	No	No	Yes
KEGG_ALPHA_LINOLENIC_ACID_METABOLISM	fdcyd	0.161822	0.0269222	0.314382	0.0902002	0.45114	0.951615	No	No	No	Yes
KEGG_ALPHA_LINOLENIC_ACID_METABOLISM	felbamate	-0.00369918	0.957096	0.986343	0.0581362	0.590561	0.979793	No	No	No	No
KEGG_ALPHA_LINOLENIC_ACID_METABOLISM	fenaclon	0.0787814	0.308611	0.75897	0.204251	0.0673959	0.658341	No	No	No	Yes
KEGG_ALPHA_LINOLENIC_ACID_METABOLISM	fenbendazole	0.10347	0.153237	0.605073	0.193919	0.0910505	0.738193	No	No	No	Yes
KEGG_ALPHA_LINOLENIC_ACID_METABOLISM	fendiline	0.0855549	0.271626	0.733796	-0.024806	0.833833	0.992565	No	No	No	No
KEGG_ALPHA_LINOLENIC_ACID_METABOLISM	fenofibrate	-0.215591	0.00228557	0.0894459	-0.0356373	0.752116	0.982995	No	No	No	Yes
KEGG_ALPHA_LINOLENIC_ACID_METABOLISM	fenoprofen	-0.0466004	0.540287	0.877951	-0.0366102	0.753539	0.982995	No	No	No	Yes
KEGG_ALPHA_LINOLENIC_ACID_METABOLISM	fenretinide	-0.0998538	0.163773	0.605073	0.0872029	0.433097	0.951615	No	No	No	No
KEGG_ALPHA_LINOLENIC_ACID_METABOLISM	FERb-033	-0.153298	0.039924	0.344872	-0.0643999	0.565419	0.979793	No	No	No	Yes
KEGG_ALPHA_LINOLENIC_ACID_METABOLISM	fexinidazole	0.0571434	0.470125	0.84146	0.139839	0.278356	0.897681	No	No	No	Yes
KEGG_ALPHA_LINOLENIC_ACID_METABOLISM	FG-4592	-0.0671578	0.352161	0.780951	0.0748399	0.514911	0.974628	No	No	No	No
KEGG_ALPHA_LINOLENIC_ACID_METABOLISM	filanesib	0.0262998	0.705433	0.91776	-0.04141	0.703334	0.982995	No	No	No	No
KEGG_ALPHA_LINOLENIC_ACID_METABOLISM	filgotinib	-0.0704949	0.368248	0.781744	-0.0984574	0.394269	0.943327	No	No	No	Yes
KEGG_ALPHA_LINOLENIC_ACID_METABOLISM	finafloxacin	-0.00409993	0.954755	0.985376	0.0203979	0.852121	0.992565	No	No	No	No
KEGG_ALPHA_LINOLENIC_ACID_METABOLISM	FK-3311	-0.0305391	0.662241	0.903847	0.269045	0.0117409	0.386383	No	No	No	No
KEGG_ALPHA_LINOLENIC_ACID_METABOLISM	FK-866	0.0497288	0.466142	0.841198	0.113795	0.282812	0.903637	No	No	No	Yes
KEGG_ALPHA_LINOLENIC_ACID_METABOLISM	FK-888	-0.0133881	0.855306	0.96659	-0.17701	0.118624	0.757072	No	No	No	Yes
KEGG_ALPHA_LINOLENIC_ACID_METABOLISM	fleroxacin	-0.156326	0.0345786	0.3317	-0.145707	0.22199	0.848751	No	No	No	Yes
KEGG_ALPHA_LINOLENIC_ACID_METABOLISM	FLI-06	0.0195428	0.781444	0.945072	0.0416741	0.701531	0.982995	No	No	No	Yes
KEGG_ALPHA_LINOLENIC_ACID_METABOLISM	florfenicol	-0.0683664	0.342286	0.774828	-0.180478	0.104682	0.757072	No	No	No	Yes
KEGG_ALPHA_LINOLENIC_ACID_METABOLISM	floxuridine	0.0305439	0.665307	0.903847	0.0298102	0.781538	0.992565	No	No	No	Yes
KEGG_ALPHA_LINOLENIC_ACID_METABOLISM	flubendazole	0.00255261	0.970317	0.990846	0.0528106	0.623063	0.979921	No	No	No	Yes
KEGG_ALPHA_LINOLENIC_ACID_METABOLISM	fludarabine	-0.177107	0.0134948	0.207877	0.0871579	0.424892	0.951615	No	No	No	No
KEGG_ALPHA_LINOLENIC_ACID_METABOLISM	fludarabine-phosphate	-0.0506418	0.469749	0.84146	0.101747	0.348375	0.930189	No	No	No	No
KEGG_ALPHA_LINOLENIC_ACID_METABOLISM	fludroxycortide	-0.112845	0.115313	0.553933	0.203993	0.067751	0.658341	No	No	No	No
KEGG_ALPHA_LINOLENIC_ACID_METABOLISM	flufenamic-acid	-0.0246078	0.740213	0.934462	-0.0414388	0.724093	0.982995	No	No	No	Yes
KEGG_ALPHA_LINOLENIC_ACID_METABOLISM	flumatinib	-0.0811552	0.254493	0.716937	-0.0114726	0.916504	0.995257	No	No	No	Yes
KEGG_ALPHA_LINOLENIC_ACID_METABOLISM	flumethasone	-0.0421705	0.551241	0.879661	0.0543834	0.629664	0.979921	No	No	No	No
KEGG_ALPHA_LINOLENIC_ACID_METABOLISM	flumethasone-pivalate	-0.056966	0.441184	0.820069	0.0888447	0.430266	0.951615	No	No	No	No
KEGG_ALPHA_LINOLENIC_ACID_METABOLISM	fluocinolone-acetonide	-0.0732571	0.301365	0.75897	0.0187563	0.868002	0.993092	No	No	No	No
KEGG_ALPHA_LINOLENIC_ACID_METABOLISM	fluorometholone	-0.16075	0.0259221	0.309333	0.168461	0.123274	0.76198	No	No	No	No
KEGG_ALPHA_LINOLENIC_ACID_METABOLISM	fluoromethylcholine	0.07296	0.378185	0.784612	-0.0208031	0.882272	0.993092	No	No	No	No
KEGG_ALPHA_LINOLENIC_ACID_METABOLISM	fluroxene	-0.0534053	0.4492	0.82493	-0.269361	0.0163719	0.439008	No	No	No	Yes
KEGG_ALPHA_LINOLENIC_ACID_METABOLISM	flutamide	-0.0860221	0.227014	0.682412	-0.122522	0.269827	0.89203	No	No	No	Yes
KEGG_ALPHA_LINOLENIC_ACID_METABOLISM	fluticasone-propionate	-0.189486	0.0138931	0.209554	0.00946303	0.940362	0.995257	No	No	No	No
KEGG_ALPHA_LINOLENIC_ACID_METABOLISM	fluvastatin	-0.322677	1.50244e-06	0.00217553	-0.0566647	0.604309	0.979921	No	Yes	No	Yes
[truncated: 99,362 more rows]
