# Supplementary material for: The landscape of metabolic pathway dependencies in cancer cell lines
Source: PLoS Comput Biol. 2021 Apr 19;17(4):e1008942. doi: 10.1371/journal.pcbi.1008942 (PMC8084347; doi:10.1371/journal.pcbi.1008942)
Supplement: S5 Table — (XLSX) [file pcbi.1008942.s013.xlsx]

## Sheet: Supp. Table 5
S5 Table. Pharmacological Pathway Dependency Enrichment Analysis (Pharmacological PDEA) Results for Adherent DMEM and Adherent RPMI cell lines
Cell Lines	Metabolic Pathway	Drug Set	ES	NES	p_value	Position_at_max	Number_of_hits	FDR_q_value	Leading_Edge_Drugs
Adherent RPMI	KEGG_GLYCOLYSIS_GLUCONEOGENESIS	KEGG_GLYCOLYSIS_GLUCONEOGENESIS	0.6426	1.5	0.112	500	5	0.242	disulfiram, nadide, LY2608204, guanidine
Adherent RPMI	KEGG_GLYCOLYSIS_GLUCONEOGENESIS	KEGG_CITRATE_CYCLE_TCA_CYCLE	0.97833	2.35	0	1	2	0.0011
Adherent RPMI	KEGG_GLYCOLYSIS_GLUCONEOGENESIS	KEGG_PENTOSE_PHOSPHATE_PATHWAY	0.60951	1.46	0.14	544	2	0.264	dacarbazine
Adherent RPMI	KEGG_GLYCOLYSIS_GLUCONEOGENESIS	KEGG_PENTOSE_AND_GLUCURONATE_INTERCONVERSIONS	0.92945	2.39	0.00877	99	1	0.000631
Adherent RPMI	KEGG_GLYCOLYSIS_GLUCONEOGENESIS	KEGG_FRUCTOSE_AND_MANNOSE_METABOLISM	-0.70866	-1.59	0.051	1050	2	0.12	PFK-015
Adherent RPMI	KEGG_GLYCOLYSIS_GLUCONEOGENESIS	KEGG_GALACTOSE_METABOLISM	0.64167	1.52	0.118	500	3	0.231	nadide, LY2608204
Adherent RPMI	KEGG_GLYCOLYSIS_GLUCONEOGENESIS	KEGG_ASCORBATE_AND_ALDARATE_METABOLISM	0.68898	1.75	0.0661	315	4	0.129	dolutegravir
Adherent RPMI	KEGG_GLYCOLYSIS_GLUCONEOGENESIS	KEGG_FATTY_ACID_METABOLISM	0.39206	0.956	0.47	847	5	0.914	disulfiram, sulfasalazine, nadide, guanidine
Adherent RPMI	KEGG_GLYCOLYSIS_GLUCONEOGENESIS	KEGG_STEROID_BIOSYNTHESIS	-0.65676	-1.53	0.0754	1381	3	0.158	naftifine
Adherent RPMI	KEGG_GLYCOLYSIS_GLUCONEOGENESIS	KEGG_PRIMARY_BILE_ACID_BIOSYNTHESIS	0.68683	1.62	0.0991	436	1	0.184
Adherent RPMI	KEGG_GLYCOLYSIS_GLUCONEOGENESIS	KEGG_STEROID_HORMONE_BIOSYNTHESIS	-0.18538	-0.423	0.983	825	37	1	nafcillin, anastrozole, galeterone, deferasirox, sulfanilamide, GSK1070916, 2-methoxyestradiol, abiraterone, cobicistat, letrozole, PF-4981517, 4-methylgenistein, flufenamic-acid, aminoglutethimide, spironolactone, rutin
Adherent RPMI	KEGG_GLYCOLYSIS_GLUCONEOGENESIS	KEGG_OXIDATIVE_PHOSPHORYLATION	0.35363	0.825	0.59	1	8	1
Adherent RPMI	KEGG_GLYCOLYSIS_GLUCONEOGENESIS	KEGG_PURINE_METABOLISM	-0.33995	-0.792	0.665	784	38	1	forodesine, zardaverine, YM-976, AVN-944, fludarabine, cilostamide, merimepodib, gemcitabine, mercaptopurine, thioguanine, triapine, cladribine, clofarabine, anagrelide, ABT-702, mycophenolate-mofetil, fludarabine-phosphate, hydroxyurea, ribavirin, azathioprine
Adherent RPMI	KEGG_GLYCOLYSIS_GLUCONEOGENESIS	KEGG_PYRIMIDINE_METABOLISM	-0.54305	-1.25	0.211	1020	34	0.452	uridine, trifluridine, triapine, cladribine, carmofur, brequinar, clofarabine, tipiracil, spermidine, doxifluridine, pralatrexate, fludarabine-phosphate, floxuridine, hydroxyurea, ribavirin, raltitrexed, 5-fluorouracil
Adherent RPMI	KEGG_GLYCOLYSIS_GLUCONEOGENESIS	KEGG_ALANINE_ASPARTATE_AND_GLUTAMATE_METABOLISM	-0.39098	-0.902	0.543	1380	4	1	azathioprine
Adherent RPMI	KEGG_GLYCOLYSIS_GLUCONEOGENESIS	KEGG_GLYCINE_SERINE_AND_THREONINE_METABOLISM	0.24058	0.575	0.904	1058	10	1	gamma-aminobutyric-acid, creatine, nadide, guanidine, iproniazid, ornithine, eprobemide, phenelzine, bifemelane
Adherent RPMI	KEGG_GLYCOLYSIS_GLUCONEOGENESIS	KEGG_CYSTEINE_AND_METHIONINE_METABOLISM	-0.4683	-1.05	0.407	1034	10	0.796	RG108, azacitidine, spermine, triclabendazole
Adherent RPMI	KEGG_GLYCOLYSIS_GLUCONEOGENESIS	KEGG_VALINE_LEUCINE_AND_ISOLEUCINE_DEGRADATION	0.4389	1.08	0.364	783	7	0.691	disulfiram, sulfasalazine, nadide, guanidine, menadione, thiomersal
Adherent RPMI	KEGG_GLYCOLYSIS_GLUCONEOGENESIS	KEGG_LYSINE_DEGRADATION	-0.53558	-1.22	0.269	1108	7	0.495	UNC0631, BIX-01294
Adherent RPMI	KEGG_GLYCOLYSIS_GLUCONEOGENESIS	KEGG_ARGININE_AND_PROLINE_METABOLISM	-0.22069	-0.502	0.974	988	20	1	bifemelane, 7-nitroindazole, piperine, spermine, asymmetrical-dimethylarginine, diphenyleneiodonium
Adherent RPMI	KEGG_GLYCOLYSIS_GLUCONEOGENESIS	KEGG_HISTIDINE_METABOLISM	-0.32897	-0.733	0.763	773	9	1	eprobemide, phenelzine, bifemelane, piperine
Adherent RPMI	KEGG_GLYCOLYSIS_GLUCONEOGENESIS	KEGG_TYROSINE_METABOLISM	-0.39559	-0.903	0.551	740	16	1	hexylresorcinol, menadione, eprobemide, phenelzine, 2-methoxyestradiol, bifemelane, piperine, chicago-sky-blue-6b, caffeic-acid
Adherent RPMI	KEGG_GLYCOLYSIS_GLUCONEOGENESIS	KEGG_PHENYLALANINE_METABOLISM	-0.29368	-0.67	0.83	988	12	1	bifemelane, piperine, chicago-sky-blue-6b, caffeic-acid
Adherent RPMI	KEGG_GLYCOLYSIS_GLUCONEOGENESIS	KEGG_TRYPTOPHAN_METABOLISM	-0.36224	-0.84	0.621	716	14	1	tryptanthrin, menadione, eprobemide, phenelzine, nafcillin, 2-methoxyestradiol, bifemelane, piperine
Adherent RPMI	KEGG_GLYCOLYSIS_GLUCONEOGENESIS	KEGG_BETA_ALANINE_METABOLISM	-0.48156	-1.1	0.373	1121	8	0.697	spermine, 5-fluorouracil
Adherent RPMI	KEGG_GLYCOLYSIS_GLUCONEOGENESIS	KEGG_TAURINE_AND_HYPOTAURINE_METABOLISM	-0.56299	-1.28	0.201	782	1	0.409	phenelzine
Adherent RPMI	KEGG_GLYCOLYSIS_GLUCONEOGENESIS	KEGG_SELENOAMINO_ACID_METABOLISM	0.68683	1.67	0.0925	436	1	0.163
Adherent RPMI	KEGG_GLYCOLYSIS_GLUCONEOGENESIS	KEGG_GLUTATHIONE_METABOLISM	-0.48392	-1.08	0.371	841	15	0.736	acetylcysteine, fludarabine, gemcitabine, triapine, cladribine, spermine, clofarabine, fludarabine-phosphate, hydroxyurea
Adherent RPMI	KEGG_GLYCOLYSIS_GLUCONEOGENESIS	KEGG_STARCH_AND_SUCROSE_METABOLISM	-0.51777	-1.21	0.241	1084	8	0.512	tagatose, alvocidib, ribavirin
Adherent RPMI	KEGG_GLYCOLYSIS_GLUCONEOGENESIS	KEGG_N_GLYCAN_BIOSYNTHESIS	-0.95248	-2.13	0	1323	1	0.00239	kifunensine
Adherent RPMI	KEGG_GLYCOLYSIS_GLUCONEOGENESIS	KEGG_OTHER_GLYCAN_DEGRADATION	-0.58675	-1.34	0.149	815	1	0.334	oseltamivir-phosphate
Adherent RPMI	KEGG_GLYCOLYSIS_GLUCONEOGENESIS	KEGG_AMINO_SUGAR_AND_NUCLEOTIDE_SUGAR_METABOLISM	0.42136	1.02	0.4	806	4	0.794	nadide, LY2608204, tofogliflozin
Adherent RPMI	KEGG_GLYCOLYSIS_GLUCONEOGENESIS	KEGG_GLYCEROLIPID_METABOLISM	0.54368	1.34	0.179	74	6	0.367	clofibrate
Adherent RPMI	KEGG_GLYCOLYSIS_GLUCONEOGENESIS	KEGG_INOSITOL_PHOSPHATE_METABOLISM	-0.18251	-0.426	0.994	765	23	1	SB-2343, AZD6482, VE-822, ZSTK-474, PI-103, GDC-0349, TG100-115, NVP-BEZ235, PIK-75, BGT226, MLN0128
Adherent RPMI	KEGG_GLYCOLYSIS_GLUCONEOGENESIS	KEGG_GLYCEROPHOSPHOLIPID_METABOLISM	0.66147	1.64	0.0798	147	11	0.175	nicotine, flumethasone, desonide, halobetasol-propionate
Adherent RPMI	KEGG_GLYCOLYSIS_GLUCONEOGENESIS	KEGG_ETHER_LIPID_METABOLISM	0.78811	2.03	0.0312	144	7	0.0404	flumethasone, darapladib, desonide
Adherent RPMI	KEGG_GLYCOLYSIS_GLUCONEOGENESIS	KEGG_ARACHIDONIC_ACID_METABOLISM	-0.20179	-0.465	0.974	1128	37	1	minocycline, flufenamic-acid, metoxibutropate, tranilast, tepoxalin, rutin, meloxicam, caffeic-acid
Adherent RPMI	KEGG_GLYCOLYSIS_GLUCONEOGENESIS	KEGG_LINOLEIC_ACID_METABOLISM	0.41127	0.981	0.442	144	26	0.871	flumethasone, dapivirine, desonide, dolutegravir, ifosfamide, ebastine, amoxicillin
Adherent RPMI	KEGG_GLYCOLYSIS_GLUCONEOGENESIS	KEGG_ALPHA_LINOLENIC_ACID_METABOLISM	0.74773	1.93	0.018	144	6	0.0658	flumethasone, desonide
Adherent RPMI	KEGG_GLYCOLYSIS_GLUCONEOGENESIS	KEGG_SPHINGOLIPID_METABOLISM	-0.4261	-0.979	0.471	591	3	0.947	SKI-II, idronoxil, oseltamivir-phosphate
Adherent RPMI	KEGG_GLYCOLYSIS_GLUCONEOGENESIS	KEGG_PYRUVATE_METABOLISM	0.63006	1.53	0.113	518	6	0.225	baicalein, disulfiram, sulfasalazine, nadide, guanidine
Adherent RPMI	KEGG_GLYCOLYSIS_GLUCONEOGENESIS	KEGG_PROPANOATE_METABOLISM	0.43858	1.09	0.341	783	6	0.677	disulfiram, sulfasalazine, nadide, guanidine, KD-023
Adherent RPMI	KEGG_GLYCOLYSIS_GLUCONEOGENESIS	KEGG_BUTANOATE_METABOLISM	0.43858	1.09	0.33	783	6	0.677	disulfiram, sulfasalazine, nadide, guanidine, thiomersal
Adherent RPMI	KEGG_GLYCOLYSIS_GLUCONEOGENESIS	KEGG_ONE_CARBON_POOL_BY_FOLATE	-0.6556	-1.5	0.0922	1289	14	0.179	doxifluridine, pralatrexate, floxuridine, pyrimethamine, raltitrexed, 5-fluorouracil
Adherent RPMI	KEGG_GLYCOLYSIS_GLUCONEOGENESIS	KEGG_RIBOFLAVIN_METABOLISM	-0.70532	-1.64	0.0455	1347	5	0.0934	ribavirin
Adherent RPMI	KEGG_GLYCOLYSIS_GLUCONEOGENESIS	KEGG_NICOTINATE_AND_NICOTINAMIDE_METABOLISM	-0.27612	-0.631	0.865	1347	8	1	ribavirin
Adherent RPMI	KEGG_GLYCOLYSIS_GLUCONEOGENESIS	KEGG_PANTOTHENATE_AND_COA_BIOSYNTHESIS	-0.84076	-1.93	0.00786	1347	4	0.0175	ribavirin, 5-fluorouracil
Adherent RPMI	KEGG_GLYCOLYSIS_GLUCONEOGENESIS	KEGG_FOLATE_BIOSYNTHESIS	-0.86417	-1.96	0.00156	1303	4	0.0139	pralatrexate, pyrimethamine, raltitrexed
Adherent RPMI	KEGG_GLYCOLYSIS_GLUCONEOGENESIS	KEGG_RETINOL_METABOLISM	0.34705	0.833	0.611	204	23	1	dapivirine, niacin, dolutegravir, ifosfamide, ebastine, amoxicillin, artemisinin
Adherent RPMI	KEGG_GLYCOLYSIS_GLUCONEOGENESIS	KEGG_PORPHYRIN_AND_CHLOROPHYLL_METABOLISM	0.87813	2.1	0.00962	99	3	0.0249
Adherent RPMI	KEGG_GLYCOLYSIS_GLUCONEOGENESIS	KEGG_TERPENOID_BACKBONE_BIOSYNTHESIS	0.40853	0.995	0.448	825	7	0.845	pitavastatin, atorvastatin, sulfasalazine, fluvastatin, nadide, simvastatin
Adherent RPMI	KEGG_GLYCOLYSIS_GLUCONEOGENESIS	KEGG_NITROGEN_METABOLISM	0.31753	0.763	0.699	1	9	1
Adherent RPMI	KEGG_GLYCOLYSIS_GLUCONEOGENESIS	KEGG_METABOLISM_OF_XENOBIOTICS_BY_CYTOCHROME_P450	0.23132	0.568	0.878	204	25	1	dapivirine, dolutegravir, ifosfamide, ebastine, amoxicillin, artemisinin
Adherent RPMI	KEGG_GLYCOLYSIS_GLUCONEOGENESIS	KEGG_DRUG_METABOLISM_CYTOCHROME_P450	0.23363	0.565	0.888	204	27	1	dapivirine, dolutegravir, ifosfamide, ebastine, amoxicillin, artemisinin
Adherent RPMI	KEGG_GLYCOLYSIS_GLUCONEOGENESIS	KEGG_DRUG_METABOLISM_OTHER_ENZYMES	-0.28456	-0.651	0.851	811	36	1	tetrahydrouridine, oseltamivir-phosphate, nafcillin, AVN-944, deferasirox, sulfanilamide, merimepodib, mercaptopurine, GSK1070916, thioguanine, uridine, cobicistat, PF-4981517, tipiracil, mycophenolate-mofetil, ribavirin, 5-fluorouracil, azathioprine
Adherent RPMI	KEGG_GLYCOLYSIS_GLUCONEOGENESIS	KEGG_BIOSYNTHESIS_OF_UNSATURATED_FATTY_ACIDS	0.71922	1.78	0.047	391	1	0.119
Adherent RPMI	KEGG_Core_Glycolysis.Gluconeogenesis_hsa_M00001	KEGG_GLYCOLYSIS_GLUCONEOGENESIS	-0.34834	-0.816	0.646	502	5	1	LY2608204, guanidine, nadide, tofogliflozin
Adherent RPMI	KEGG_Core_Glycolysis.Gluconeogenesis_hsa_M00001	KEGG_CITRATE_CYCLE_TCA_CYCLE	0.81627	2.08	0.0163	18	2	0.0408
Adherent RPMI	KEGG_Core_Glycolysis.Gluconeogenesis_hsa_M00001	KEGG_PENTOSE_PHOSPHATE_PATHWAY	0.53818	1.3	0.222	643	2	0.525	dacarbazine
Adherent RPMI	KEGG_Core_Glycolysis.Gluconeogenesis_hsa_M00001	KEGG_PENTOSE_AND_GLUCURONATE_INTERCONVERSIONS	0.964	2.25	0.0038	51	1	0.012
Adherent RPMI	KEGG_Core_Glycolysis.Gluconeogenesis_hsa_M00001	KEGG_FRUCTOSE_AND_MANNOSE_METABOLISM	0.50432	1.21	0.254	690	2	0.651	nadide
Adherent RPMI	KEGG_Core_Glycolysis.Gluconeogenesis_hsa_M00001	KEGG_GALACTOSE_METABOLISM	-0.36193	-0.846	0.624	502	3	1	LY2608204, nadide, tofogliflozin
Adherent RPMI	KEGG_Core_Glycolysis.Gluconeogenesis_hsa_M00001	KEGG_ASCORBATE_AND_ALDARATE_METABOLISM	0.63277	1.62	0.0734	51	4	0.219
Adherent RPMI	KEGG_Core_Glycolysis.Gluconeogenesis_hsa_M00001	KEGG_FATTY_ACID_METABOLISM	-0.40995	-0.977	0.469	582	5	0.782	guanidine, nadide, sulfasalazine, etomoxir
Adherent RPMI	KEGG_Core_Glycolysis.Gluconeogenesis_hsa_M00001	KEGG_STEROID_BIOSYNTHESIS	-0.70642	-1.62	0.0613	1380	3	0.0984	naftifine
Adherent RPMI	KEGG_Core_Glycolysis.Gluconeogenesis_hsa_M00001	KEGG_PRIMARY_BILE_ACID_BIOSYNTHESIS	0.54644	1.34	0.178	631	1	0.475
Adherent RPMI	KEGG_Core_Glycolysis.Gluconeogenesis_hsa_M00001	KEGG_STEROID_HORMONE_BIOSYNTHESIS	-0.21049	-0.497	0.96	1091	37	1	abiraterone, rutin, aminoglutethimide, 2-methoxyestradiol, sulfanilamide, flufenamic-acid, letrozole, deferasirox, 4-methylgenistein, spironolactone
Adherent RPMI	KEGG_Core_Glycolysis.Gluconeogenesis_hsa_M00001	KEGG_OXIDATIVE_PHOSPHORYLATION	-0.26732	-0.621	0.876	824	8	1	oligomycin-a, carvedilol, omeprazole, tiludronate, methoxyflurane
Adherent RPMI	KEGG_Core_Glycolysis.Gluconeogenesis_hsa_M00001	KEGG_PURINE_METABOLISM	-0.493	-1.17	0.273	1108	38	0.48	zardaverine, gemcitabine, forodesine, YM-976, hydroxyurea, ABT-702, fludarabine, thioguanine, triapine, clofarabine, ribavirin, fludarabine-phosphate, anagrelide, azathioprine
Adherent RPMI	KEGG_Core_Glycolysis.Gluconeogenesis_hsa_M00001	KEGG_PYRIMIDINE_METABOLISM	-0.51558	-1.23	0.231	1064	34	0.402	brequinar, tipiracil, carmofur, gemcitabine, floxuridine, forodesine, raltitrexed, hydroxyurea, fludarabine, doxifluridine, pralatrexate, 5-fluorouracil, triapine, clofarabine, ribavirin, fludarabine-phosphate
Adherent RPMI	KEGG_Core_Glycolysis.Gluconeogenesis_hsa_M00001	KEGG_ALANINE_ASPARTATE_AND_GLUTAMATE_METABOLISM	-0.41672	-1	0.437	1385	4	0.742	azathioprine
Adherent RPMI	KEGG_Core_Glycolysis.Gluconeogenesis_hsa_M00001	KEGG_GLYCINE_SERINE_AND_THREONINE_METABOLISM	0.3087	0.737	0.718	964	10	1	gamma-aminobutyric-acid, creatine, eprobemide, guanidine, nadide, piperine, bifemelane, ornithine, iproniazid
Adherent RPMI	KEGG_Core_Glycolysis.Gluconeogenesis_hsa_M00001	KEGG_CYSTEINE_AND_METHIONINE_METABOLISM	-0.312	-0.729	0.736	836	10	1	spermine, triclabendazole, azacitidine, pentamidine, RG108
Adherent RPMI	KEGG_Core_Glycolysis.Gluconeogenesis_hsa_M00001	KEGG_VALINE_LEUCINE_AND_ISOLEUCINE_DEGRADATION	-0.50765	-1.18	0.277	1264	7	0.466	menadione, thiomersal
Adherent RPMI	KEGG_Core_Glycolysis.Gluconeogenesis_hsa_M00001	KEGG_LYSINE_DEGRADATION	-0.56847	-1.34	0.172	1291	7	0.285	BIX-01294, UNC0631
Adherent RPMI	KEGG_Core_Glycolysis.Gluconeogenesis_hsa_M00001	KEGG_ARGININE_AND_PROLINE_METABOLISM	-0.15107	-0.347	1	630	20	1	nadide, trometamol, piperine, bifemelane, asymmetrical-dimethylarginine, ornithine, spermine, iproniazid, phenelzine, diphenyleneiodonium, 7-nitroindazole, acetylcysteine, tosedostat
Adherent RPMI	KEGG_Core_Glycolysis.Gluconeogenesis_hsa_M00001	KEGG_HISTIDINE_METABOLISM	0.30847	0.778	0.665	964	9	1	methyldopa, eprobemide, disulfiram, guanidine, nadide, piperine, bifemelane, iproniazid
Adherent RPMI	KEGG_Core_Glycolysis.Gluconeogenesis_hsa_M00001	KEGG_TYROSINE_METABOLISM	-0.40524	-0.957	0.502	936	16	0.817	iproniazid, phenelzine, monobenzone, 2-methoxyestradiol, menadione, caffeic-acid, chicago-sky-blue-6b
Adherent RPMI	KEGG_Core_Glycolysis.Gluconeogenesis_hsa_M00001	KEGG_PHENYLALANINE_METABOLISM	-0.25029	-0.583	0.887	1267	12	1	caffeic-acid, chicago-sky-blue-6b
Adherent RPMI	KEGG_Core_Glycolysis.Gluconeogenesis_hsa_M00001	KEGG_TRYPTOPHAN_METABOLISM	-0.2607	-0.611	0.871	936	14	1	iproniazid, phenelzine, nafcillin, 2-methoxyestradiol, menadione
Adherent RPMI	KEGG_Core_Glycolysis.Gluconeogenesis_hsa_M00001	KEGG_BETA_ALANINE_METABOLISM	-0.38289	-0.878	0.595	836	8	0.958	spermine, phenelzine, 5-fluorouracil
Adherent RPMI	KEGG_Core_Glycolysis.Gluconeogenesis_hsa_M00001	KEGG_TAURINE_AND_HYPOTAURINE_METABOLISM	-0.6933	-1.64	0.0591	963	1	0.0897	phenelzine
Adherent RPMI	KEGG_Core_Glycolysis.Gluconeogenesis_hsa_M00001	KEGG_SELENOAMINO_ACID_METABOLISM	0.54644	1.37	0.201	631	1	0.44
Adherent RPMI	KEGG_Core_Glycolysis.Gluconeogenesis_hsa_M00001	KEGG_GLUTATHIONE_METABOLISM	-0.60791	-1.45	0.0997	1089	15	0.191	acetylcysteine, gemcitabine, hydroxyurea, fludarabine, triapine, clofarabine, tosedostat, fludarabine-phosphate
Adherent RPMI	KEGG_Core_Glycolysis.Gluconeogenesis_hsa_M00001	KEGG_STARCH_AND_SUCROSE_METABOLISM	0.29216	0.74	0.709	92	8	1	dolutegravir
Adherent RPMI	KEGG_Core_Glycolysis.Gluconeogenesis_hsa_M00001	KEGG_N_GLYCAN_BIOSYNTHESIS	-0.9928	-2.34	0	1379	1	4.74e-05	kifunensine
Adherent RPMI	KEGG_Core_Glycolysis.Gluconeogenesis_hsa_M00001	KEGG_OTHER_GLYCAN_DEGRADATION	-0.73218	-1.74	0.0375	1017	1	0.0554	oseltamivir-phosphate
Adherent RPMI	KEGG_Core_Glycolysis.Gluconeogenesis_hsa_M00001	KEGG_AMINO_SUGAR_AND_NUCLEOTIDE_SUGAR_METABOLISM	0.31241	0.743	0.681	957	4	1	N-acetylmannosamine, LY2608204, nadide
Adherent RPMI	KEGG_Core_Glycolysis.Gluconeogenesis_hsa_M00001	KEGG_GLYCEROLIPID_METABOLISM	0.48031	1.18	0.279	134	6	0.702	niacin
Adherent RPMI	KEGG_Core_Glycolysis.Gluconeogenesis_hsa_M00001	KEGG_INOSITOL_PHOSPHATE_METABOLISM	0.37162	0.888	0.538	138	23	1	taselisib, CH5132799, alpelisib, GSK2126458, GDC-0941
Adherent RPMI	KEGG_Core_Glycolysis.Gluconeogenesis_hsa_M00001	KEGG_GLYCEROPHOSPHOLIPID_METABOLISM	0.44996	1.11	0.305	196	11	0.832	nicotine, flumethasone, obidoxime
Adherent RPMI	KEGG_Core_Glycolysis.Gluconeogenesis_hsa_M00001	KEGG_ETHER_LIPID_METABOLISM	0.43734	1.02	0.428	196	7	1	flumethasone, darapladib
Adherent RPMI	KEGG_Core_Glycolysis.Gluconeogenesis_hsa_M00001	KEGG_ARACHIDONIC_ACID_METABOLISM	-0.18649	-0.437	0.971	1092	37	1	tranilast, rutin, sulfanilamide, flufenamic-acid, meloxicam, metoxibutropate, tepoxalin, caffeic-acid
Adherent RPMI	KEGG_Core_Glycolysis.Gluconeogenesis_hsa_M00001	KEGG_LINOLEIC_ACID_METABOLISM	0.21501	0.527	0.938	196	26	1	dolutegravir, ebastine, flumethasone, dapivirine, cyclophosphamide
Adherent RPMI	KEGG_Core_Glycolysis.Gluconeogenesis_hsa_M00001	KEGG_ALPHA_LINOLENIC_ACID_METABOLISM	0.38439	0.942	0.476	858	6	1	flumethasone, fluticasone-propionate, halobetasol-propionate, desonide, sulfasalazine
Adherent RPMI	KEGG_Core_Glycolysis.Gluconeogenesis_hsa_M00001	KEGG_SPHINGOLIPID_METABOLISM	-0.6391	-1.51	0.0946	1017	3	0.151	oseltamivir-phosphate, idronoxil
Adherent RPMI	KEGG_Core_Glycolysis.Gluconeogenesis_hsa_M00001	KEGG_PYRUVATE_METABOLISM	-0.41065	-0.972	0.481	582	6	0.79	guanidine, nadide, KD-023, sulfasalazine, baicalein
Adherent RPMI	KEGG_Core_Glycolysis.Gluconeogenesis_hsa_M00001	KEGG_PROPANOATE_METABOLISM	-0.41106	-0.971	0.486	582	6	0.792	guanidine, nadide, KD-023, sulfasalazine, phenelzine
Adherent RPMI	KEGG_Core_Glycolysis.Gluconeogenesis_hsa_M00001	KEGG_BUTANOATE_METABOLISM	-0.41373	-0.966	0.476	582	6	0.802	guanidine, nadide, sulfasalazine, phenelzine, thiomersal
Adherent RPMI	KEGG_Core_Glycolysis.Gluconeogenesis_hsa_M00001	KEGG_ONE_CARBON_POOL_BY_FOLATE	-0.62678	-1.45	0.111	1107	14	0.191	carmofur, gemcitabine, floxuridine, raltitrexed, pyrimethamine, doxifluridine, pralatrexate, 5-fluorouracil
Adherent RPMI	KEGG_Core_Glycolysis.Gluconeogenesis_hsa_M00001	KEGG_RIBOFLAVIN_METABOLISM	-0.50254	-1.2	0.27	1351	5	0.439	ribavirin
Adherent RPMI	KEGG_Core_Glycolysis.Gluconeogenesis_hsa_M00001	KEGG_NICOTINATE_AND_NICOTINAMIDE_METABOLISM	-0.50056	-1.17	0.272	1179	8	0.48	forodesine, menadione, ribavirin
Adherent RPMI	KEGG_Core_Glycolysis.Gluconeogenesis_hsa_M00001	KEGG_PANTOTHENATE_AND_COA_BIOSYNTHESIS	-0.89498	-2.12	0	1316	4	0.00484	5-fluorouracil, ribavirin
Adherent RPMI	KEGG_Core_Glycolysis.Gluconeogenesis_hsa_M00001	KEGG_FOLATE_BIOSYNTHESIS	-0.82412	-1.97	0.00801	1208	4	0.0152	raltitrexed, pyrimethamine, pralatrexate
Adherent RPMI	KEGG_Core_Glycolysis.Gluconeogenesis_hsa_M00001	KEGG_RETINOL_METABOLISM	0.22427	0.547	0.879	153	23	1	dolutegravir, ebastine, niacin, dapivirine
Adherent RPMI	KEGG_Core_Glycolysis.Gluconeogenesis_hsa_M00001	KEGG_PORPHYRIN_AND_CHLOROPHYLL_METABOLISM	0.61128	1.49	0.13	51	3	0.318
Adherent RPMI	KEGG_Core_Glycolysis.Gluconeogenesis_hsa_M00001	KEGG_TERPENOID_BACKBONE_BIOSYNTHESIS	-0.51961	-1.23	0.246	1011	7	0.402	pitavastatin, atorvastatin, fluvastatin, mevastatin
Adherent RPMI	KEGG_Core_Glycolysis.Gluconeogenesis_hsa_M00001	KEGG_NITROGEN_METABOLISM	0.32205	0.808	0.664	266	9	1	hexachlorophene, tioxolone, curcumin
Adherent RPMI	KEGG_Core_Glycolysis.Gluconeogenesis_hsa_M00001	KEGG_METABOLISM_OF_XENOBIOTICS_BY_CYTOCHROME_P450	-0.15562	-0.375	0.997	990	25	1	nafcillin, PF-4981517, rutin, 2-methoxyestradiol, sulfanilamide, flufenamic-acid, deferasirox
Adherent RPMI	KEGG_Core_Glycolysis.Gluconeogenesis_hsa_M00001	KEGG_DRUG_METABOLISM_CYTOCHROME_P450	0.12483	0.314	1	153	27	1	dolutegravir, ebastine, dapivirine
Adherent RPMI	KEGG_Core_Glycolysis.Gluconeogenesis_hsa_M00001	KEGG_DRUG_METABOLISM_OTHER_ENZYMES	-0.23302	-0.547	0.931	990	36	1	nafcillin, oseltamivir-phosphate, PF-4981517, tipiracil, sulfanilamide, deferasirox, thioguanine, 5-fluorouracil, ribavirin, azathioprine
Adherent RPMI	KEGG_Core_Glycolysis.Gluconeogenesis_hsa_M00001	KEGG_BIOSYNTHESIS_OF_UNSATURATED_FATTY_ACIDS	0.73722	1.85	0.0639	366	1	0.116
Adherent RPMI	KEGG_CITRATE_CYCLE_TCA_CYCLE	KEGG_GLYCOLYSIS_GLUCONEOGENESIS	0.77715	1.9	0.0601	261	5	0.0521	tofogliflozin, guanidine, nadide
Adherent RPMI	KEGG_CITRATE_CYCLE_TCA_CYCLE	KEGG_CITRATE_CYCLE_TCA_CYCLE	0.84726	2	0.0188	214	2	0.0293	hexachlorophene
Adherent RPMI	KEGG_CITRATE_CYCLE_TCA_CYCLE	KEGG_PENTOSE_PHOSPHATE_PATHWAY	0.62946	1.54	0.12	180	2	0.198
Adherent RPMI	KEGG_CITRATE_CYCLE_TCA_CYCLE	KEGG_PENTOSE_AND_GLUCURONATE_INTERCONVERSIONS	0.87617	2.05	0.0136	173	1	0.0208
Adherent RPMI	KEGG_CITRATE_CYCLE_TCA_CYCLE	KEGG_FRUCTOSE_AND_MANNOSE_METABOLISM	-0.45092	-1.03	0.413	1165	2	1	PFK-015
Adherent RPMI	KEGG_CITRATE_CYCLE_TCA_CYCLE	KEGG_GALACTOSE_METABOLISM	0.78284	1.8	0.0571	214	3	0.0846	tofogliflozin
Adherent RPMI	KEGG_CITRATE_CYCLE_TCA_CYCLE	KEGG_ASCORBATE_AND_ALDARATE_METABOLISM	0.81457	1.91	0.013	261	4	0.049	guanidine, dolutegravir, nadide
Adherent RPMI	KEGG_CITRATE_CYCLE_TCA_CYCLE	KEGG_FATTY_ACID_METABOLISM	0.5605	1.31	0.224	261	5	0.341	guanidine, nadide
Adherent RPMI	KEGG_CITRATE_CYCLE_TCA_CYCLE	KEGG_STEROID_BIOSYNTHESIS	-0.26169	-0.609	0.885	830	3	1	tamoxifen, naftifine
Adherent RPMI	KEGG_CITRATE_CYCLE_TCA_CYCLE	KEGG_PRIMARY_BILE_ACID_BIOSYNTHESIS	0.84665	2.01	0.0189	214	1	0.0271
Adherent RPMI	KEGG_CITRATE_CYCLE_TCA_CYCLE	KEGG_STEROID_HORMONE_BIOSYNTHESIS	0.25421	0.608	0.869	214	37	1	ebastine, curcumin, metyrapone, ifosfamide, dapivirine, formestane, dolutegravir
Adherent RPMI	KEGG_CITRATE_CYCLE_TCA_CYCLE	KEGG_OXIDATIVE_PHOSPHORYLATION	-0.28993	-0.657	0.824	1048	8	1	methoxyflurane, rabeprazole, oligomycin-a
Adherent RPMI	KEGG_CITRATE_CYCLE_TCA_CYCLE	KEGG_PURINE_METABOLISM	-0.21867	-0.497	0.952	953	38	1	fludarabine, enoximone, thioguanine, gemcitabine, ribavirin, mycophenolate-mofetil, triapine, ABT-702, clofarabine, hydroxyurea, azathioprine, anagrelide, cladribine
Adherent RPMI	KEGG_CITRATE_CYCLE_TCA_CYCLE	KEGG_PYRIMIDINE_METABOLISM	-0.34736	-0.792	0.662	1112	34	1	triapine, uridine, 5-fluorouracil, pralatrexate, floxuridine, clofarabine, trifluridine, hydroxyurea, raltitrexed, tipiracil, doxifluridine, cladribine
Adherent RPMI	KEGG_CITRATE_CYCLE_TCA_CYCLE	KEGG_ALANINE_ASPARTATE_AND_GLUTAMATE_METABOLISM	-0.36859	-0.831	0.612	1254	4	1	azathioprine
Adherent RPMI	KEGG_CITRATE_CYCLE_TCA_CYCLE	KEGG_GLYCINE_SERINE_AND_THREONINE_METABOLISM	0.17175	0.407	0.993	374	10	1	guanidine, nadide, phenelzine
Adherent RPMI	KEGG_CITRATE_CYCLE_TCA_CYCLE	KEGG_CYSTEINE_AND_METHIONINE_METABOLISM	-0.32208	-0.745	0.725	1077	10	1	pentamidine, azacitidine, RG108, triclabendazole
Adherent RPMI	KEGG_CITRATE_CYCLE_TCA_CYCLE	KEGG_VALINE_LEUCINE_AND_ISOLEUCINE_DEGRADATION	0.3966	0.953	0.444	360	7	0.776	guanidine, nadide, disulfiram
Adherent RPMI	KEGG_CITRATE_CYCLE_TCA_CYCLE	KEGG_LYSINE_DEGRADATION	0.45401	1.1	0.348	261	7	0.563	guanidine, nadide
Adherent RPMI	KEGG_CITRATE_CYCLE_TCA_CYCLE	KEGG_ARGININE_AND_PROLINE_METABOLISM	-0.21209	-0.488	0.964	981	20	1	ornithine, acetylcysteine, 7-nitroindazole, tosedostat, asymmetrical-dimethylarginine, bifemelane, diphenyleneiodonium
Adherent RPMI	KEGG_CITRATE_CYCLE_TCA_CYCLE	KEGG_HISTIDINE_METABOLISM	0.29049	0.688	0.789	374	9	1	guanidine, nadide, disulfiram, phenelzine
Adherent RPMI	KEGG_CITRATE_CYCLE_TCA_CYCLE	KEGG_TYROSINE_METABOLISM	-0.56342	-1.31	0.205	1140	16	0.484	menadione, hexylresorcinol, bifemelane, monobenzone, 4-iodo-6-phenylpyrimidine, caffeic-acid, chicago-sky-blue-6b
Adherent RPMI	KEGG_CITRATE_CYCLE_TCA_CYCLE	KEGG_PHENYLALANINE_METABOLISM	-0.46747	-1.08	0.368	1257	12	0.9	bifemelane, 4-iodo-6-phenylpyrimidine, caffeic-acid, chicago-sky-blue-6b
Adherent RPMI	KEGG_CITRATE_CYCLE_TCA_CYCLE	KEGG_TRYPTOPHAN_METABOLISM	-0.2539	-0.579	0.889	1140	14	1	menadione, tryptanthrin, bifemelane
Adherent RPMI	KEGG_CITRATE_CYCLE_TCA_CYCLE	KEGG_BETA_ALANINE_METABOLISM	0.42395	1	0.393	360	8	0.697	guanidine, nadide, gimeracil, disulfiram
Adherent RPMI	KEGG_CITRATE_CYCLE_TCA_CYCLE	KEGG_TAURINE_AND_HYPOTAURINE_METABOLISM	0.74154	1.72	0.0629	360	1	0.112
Adherent RPMI	KEGG_CITRATE_CYCLE_TCA_CYCLE	KEGG_SELENOAMINO_ACID_METABOLISM	0.84665	2.06	0.0146	214	1	0.0191
Adherent RPMI	KEGG_CITRATE_CYCLE_TCA_CYCLE	KEGG_GLUTATHIONE_METABOLISM	-0.4961	-1.14	0.333	953	15	0.777	fludarabine, acetylcysteine, gemcitabine, carmustine, tosedostat, triapine, clofarabine, hydroxyurea, cladribine
Adherent RPMI	KEGG_CITRATE_CYCLE_TCA_CYCLE	KEGG_STARCH_AND_SUCROSE_METABOLISM	0.43732	1.02	0.433	298	8	0.67	tofogliflozin, dolutegravir, nadide
Adherent RPMI	KEGG_CITRATE_CYCLE_TCA_CYCLE	KEGG_N_GLYCAN_BIOSYNTHESIS	-0.92873	-2.14	0	1290	1	0.00341	kifunensine
Adherent RPMI	KEGG_CITRATE_CYCLE_TCA_CYCLE	KEGG_OTHER_GLYCAN_DEGRADATION	0.50396	1.19	0.278	690	1	0.455
Adherent RPMI	KEGG_CITRATE_CYCLE_TCA_CYCLE	KEGG_AMINO_SUGAR_AND_NUCLEOTIDE_SUGAR_METABOLISM	-0.43598	-1	0.441	1347	4	1	N-acetylmannosamine
Adherent RPMI	KEGG_CITRATE_CYCLE_TCA_CYCLE	KEGG_GLYCEROLIPID_METABOLISM	0.506	1.23	0.261	261	6	0.416	clofibrate, guanidine, nadide
Adherent RPMI	KEGG_CITRATE_CYCLE_TCA_CYCLE	KEGG_INOSITOL_PHOSPHATE_METABOLISM	-0.20673	-0.472	0.975	1002	23	1	ZSTK-474, PI-103, BGT226, MLN0128, GDC-0349, SB-2343
Adherent RPMI	KEGG_CITRATE_CYCLE_TCA_CYCLE	KEGG_GLYCEROPHOSPHOLIPID_METABOLISM	0.22009	0.53	0.954	391	11	1	halobetasol-propionate, desonide, obidoxime, fluticasone-propionate
Adherent RPMI	KEGG_CITRATE_CYCLE_TCA_CYCLE	KEGG_ETHER_LIPID_METABOLISM	0.61349	1.46	0.156	363	7	0.242	darapladib, halobetasol-propionate, desonide
Adherent RPMI	KEGG_CITRATE_CYCLE_TCA_CYCLE	KEGG_ARACHIDONIC_ACID_METABOLISM	-0.18797	-0.435	0.981	1301	37	1	piroxicam, caffeic-acid, tranilast
Adherent RPMI	KEGG_CITRATE_CYCLE_TCA_CYCLE	KEGG_LINOLEIC_ACID_METABOLISM	0.37684	0.885	0.541	424	26	0.904	ebastine, curcumin, ifosfamide, dapivirine, halobetasol-propionate, dolutegravir, desonide, cyclophosphamide, palmatine-chloride, fluticasone-propionate, SKF-96365, GSK1070916
Adherent RPMI	KEGG_CITRATE_CYCLE_TCA_CYCLE	KEGG_ALPHA_LINOLENIC_ACID_METABOLISM	0.53563	1.27	0.225	363	6	0.378	halobetasol-propionate, desonide
Adherent RPMI	KEGG_CITRATE_CYCLE_TCA_CYCLE	KEGG_SPHINGOLIPID_METABOLISM	-0.69083	-1.6	0.0871	1324	3	0.166	SKI-II
Adherent RPMI	KEGG_CITRATE_CYCLE_TCA_CYCLE	KEGG_PYRUVATE_METABOLISM	0.69628	1.65	0.0767	324	6	0.144	guanidine, nadide, disulfiram
Adherent RPMI	KEGG_CITRATE_CYCLE_TCA_CYCLE	KEGG_PROPANOATE_METABOLISM	0.70918	1.67	0.0879	360	6	0.133	guanidine, nadide, disulfiram, KD-023
Adherent RPMI	KEGG_CITRATE_CYCLE_TCA_CYCLE	KEGG_BUTANOATE_METABOLISM	0.64596	1.55	0.123	444	6	0.193	guanidine, nadide, disulfiram, phenelzine
Adherent RPMI	KEGG_CITRATE_CYCLE_TCA_CYCLE	KEGG_ONE_CARBON_POOL_BY_FOLATE	-0.52885	-1.2	0.283	1162	14	0.665	5-fluorouracil, pralatrexate, floxuridine, pyrimethamine, trifluridine, raltitrexed, doxifluridine
Adherent RPMI	KEGG_CITRATE_CYCLE_TCA_CYCLE	KEGG_RIBOFLAVIN_METABOLISM	-0.58669	-1.35	0.176	1017	5	0.427	ribavirin, hexylresorcinol, monobenzone
Adherent RPMI	KEGG_CITRATE_CYCLE_TCA_CYCLE	KEGG_NICOTINATE_AND_NICOTINAMIDE_METABOLISM	-0.47505	-1.09	0.372	994	8	0.878	niacin, ribavirin, menadione, STF-118804, cladribine
Adherent RPMI	KEGG_CITRATE_CYCLE_TCA_CYCLE	KEGG_PANTOTHENATE_AND_COA_BIOSYNTHESIS	-0.42471	-0.983	0.464	1017	4	1	ribavirin, 5-fluorouracil
Adherent RPMI	KEGG_CITRATE_CYCLE_TCA_CYCLE	KEGG_FOLATE_BIOSYNTHESIS	-0.83219	-1.86	0.0144	1178	4	0.0443	pralatrexate, pyrimethamine, raltitrexed
Adherent RPMI	KEGG_CITRATE_CYCLE_TCA_CYCLE	KEGG_RETINOL_METABOLISM	0.32234	0.728	0.717	173	23	1	ebastine, curcumin, ifosfamide, dapivirine
Adherent RPMI	KEGG_CITRATE_CYCLE_TCA_CYCLE	KEGG_PORPHYRIN_AND_CHLOROPHYLL_METABOLISM	0.80659	1.89	0.0333	214	3	0.0549	dolutegravir
Adherent RPMI	KEGG_CITRATE_CYCLE_TCA_CYCLE	KEGG_TERPENOID_BACKBONE_BIOSYNTHESIS	0.38705	0.893	0.515	299	7	0.888	simvastatin, nadide
Adherent RPMI	KEGG_CITRATE_CYCLE_TCA_CYCLE	KEGG_NITROGEN_METABOLISM	0.42865	0.991	0.439	161	9	0.713	curcumin, tioxolone
Adherent RPMI	KEGG_CITRATE_CYCLE_TCA_CYCLE	KEGG_METABOLISM_OF_XENOBIOTICS_BY_CYTOCHROME_P450	0.28186	0.679	0.757	173	25	1	ebastine, curcumin, ifosfamide, dapivirine
Adherent RPMI	KEGG_CITRATE_CYCLE_TCA_CYCLE	KEGG_DRUG_METABOLISM_CYTOCHROME_P450	0.25112	0.593	0.883	173	27	1	ebastine, curcumin, ifosfamide, dapivirine
Adherent RPMI	KEGG_CITRATE_CYCLE_TCA_CYCLE	KEGG_DRUG_METABOLISM_OTHER_ENZYMES	0.21846	0.531	0.954	250	36	1	ebastine, curcumin, ifosfamide, dapivirine, AVN-944, dolutegravir, nadide, tetrahydrouridine, gimeracil
Adherent RPMI	KEGG_CITRATE_CYCLE_TCA_CYCLE	KEGG_BIOSYNTHESIS_OF_UNSATURATED_FATTY_ACIDS	-0.65587	-1.49	0.0991	911	1	0.261	MK-8245
Adherent RPMI	KEGG_PENTOSE_PHOSPHATE_PATHWAY	KEGG_GLYCOLYSIS_GLUCONEOGENESIS	0.33285	0.794	0.68	929	5	1	LY2608204, guanidine, disulfiram, tofogliflozin
Adherent RPMI	KEGG_PENTOSE_PHOSPHATE_PATHWAY	KEGG_CITRATE_CYCLE_TCA_CYCLE	0.62725	1.51	0.0987	33	2	0.472
Adherent RPMI	KEGG_PENTOSE_PHOSPHATE_PATHWAY	KEGG_PENTOSE_PHOSPHATE_PATHWAY	0.53963	1.29	0.197	641	2	0.83	dacarbazine
Adherent RPMI	KEGG_PENTOSE_PHOSPHATE_PATHWAY	KEGG_PENTOSE_AND_GLUCURONATE_INTERCONVERSIONS	0.90137	2.27	0.0081	138	1	0.00974
Adherent RPMI	KEGG_PENTOSE_PHOSPHATE_PATHWAY	KEGG_FRUCTOSE_AND_MANNOSE_METABOLISM	-0.55692	-1.26	0.225	773	2	0.292	PFK-015, nadide
Adherent RPMI	KEGG_PENTOSE_PHOSPHATE_PATHWAY	KEGG_GALACTOSE_METABOLISM	-0.37805	-0.883	0.593	928	3	0.773	nadide
Adherent RPMI	KEGG_PENTOSE_PHOSPHATE_PATHWAY	KEGG_ASCORBATE_AND_ALDARATE_METABOLISM	0.3371	0.804	0.614	138	4	1
Adherent RPMI	KEGG_PENTOSE_PHOSPHATE_PATHWAY	KEGG_FATTY_ACID_METABOLISM	-0.42122	-0.954	0.492	724	5	0.667	sulfasalazine, nadide, etomoxir
Adherent RPMI	KEGG_PENTOSE_PHOSPHATE_PATHWAY	KEGG_STEROID_BIOSYNTHESIS	-0.74303	-1.72	0.0337	1380	3	0.0426	naftifine
Adherent RPMI	KEGG_PENTOSE_PHOSPHATE_PATHWAY	KEGG_PRIMARY_BILE_ACID_BIOSYNTHESIS	-0.66811	-1.56	0.0662	928	1	0.0941	nadide
Adherent RPMI	KEGG_PENTOSE_PHOSPHATE_PATHWAY	KEGG_STEROID_HORMONE_BIOSYNTHESIS	-0.31532	-0.737	0.772	1140	37	1	2-methoxyestradiol, nafcillin, SKF-96365, aminoglutethimide, sulfanilamide, deferasirox, PF-4981517, spironolactone, flufenamic-acid
Adherent RPMI	KEGG_PENTOSE_PHOSPHATE_PATHWAY	KEGG_OXIDATIVE_PHOSPHORYLATION	0.24194	0.599	0.874	33	8	1
Adherent RPMI	KEGG_PENTOSE_PHOSPHATE_PATHWAY	KEGG_PURINE_METABOLISM	-0.39675	-0.902	0.545	881	38	0.743	thioguanine, AVN-944, mercaptopurine, nadide, clofarabine, gemcitabine, mycophenolic-acid, fludarabine-phosphate, hydroxyurea, triapine, nelarabine, zardaverine, fludarabine, YM-976, cilostamide, azathioprine, ribavirin, anagrelide
Adherent RPMI	KEGG_PENTOSE_PHOSPHATE_PATHWAY	KEGG_PYRIMIDINE_METABOLISM	-0.45421	-1.03	0.424	918	34	0.558	uracil, clofarabine, gemcitabine, capecitabine, brequinar, fludarabine-phosphate, trifluridine, floxuridine, hydroxyurea, triapine, tipiracil, nelarabine, uridine, fludarabine, pralatrexate, doxifluridine, carmofur, ribavirin, raltitrexed, 5-fluorouracil
Adherent RPMI	KEGG_PENTOSE_PHOSPHATE_PATHWAY	KEGG_ALANINE_ASPARTATE_AND_GLUTAMATE_METABOLISM	-0.3536	-0.824	0.653	1329	4	0.869	azathioprine
Adherent RPMI	KEGG_PENTOSE_PHOSPHATE_PATHWAY	KEGG_GLYCINE_SERINE_AND_THREONINE_METABOLISM	-0.2431	-0.562	0.927	845	10	1	ornithine, nadide, piperine, eprobemide, iproniazid
Adherent RPMI	KEGG_PENTOSE_PHOSPHATE_PATHWAY	KEGG_CYSTEINE_AND_METHIONINE_METABOLISM	-0.21125	-0.482	0.976	784	10	1	spermine, triclabendazole, azacitidine, nadide, RG108
Adherent RPMI	KEGG_PENTOSE_PHOSPHATE_PATHWAY	KEGG_VALINE_LEUCINE_AND_ISOLEUCINE_DEGRADATION	-0.46839	-1.07	0.372	724	7	0.506	sulfasalazine, phenelzine, nadide, thiomersal, menadione
Adherent RPMI	KEGG_PENTOSE_PHOSPHATE_PATHWAY	KEGG_LYSINE_DEGRADATION	-0.51279	-1.19	0.273	928	7	0.363	nadide, UNC0631, EPZ-5676, BIX-01294
Adherent RPMI	KEGG_PENTOSE_PHOSPHATE_PATHWAY	KEGG_ARGININE_AND_PROLINE_METABOLISM	-0.20476	-0.477	0.976	745	20	1	phenelzine, asymmetrical-dimethylarginine, spermine, ornithine, nadide, piperine, acetylcysteine, eprobemide, diphenyleneiodonium, 7-nitroindazole, iproniazid
Adherent RPMI	KEGG_PENTOSE_PHOSPHATE_PATHWAY	KEGG_HISTIDINE_METABOLISM	-0.50069	-1.17	0.304	928	9	0.385	nadide, piperine, methyldopa, eprobemide, iproniazid
Adherent RPMI	KEGG_PENTOSE_PHOSPHATE_PATHWAY	KEGG_TYROSINE_METABOLISM	-0.47189	-1.09	0.374	745	16	0.481	phenelzine, chicago-sky-blue-6b, hexylresorcinol, monobenzone, piperine, methyldopa, eprobemide, 4-iodo-6-phenylpyrimidine, 2-methoxyestradiol, caffeic-acid, iproniazid, menadione
Adherent RPMI	KEGG_PENTOSE_PHOSPHATE_PATHWAY	KEGG_PHENYLALANINE_METABOLISM	-0.32448	-0.753	0.74	973	12	0.978	piperine, methyldopa, eprobemide, 4-iodo-6-phenylpyrimidine, caffeic-acid, iproniazid
Adherent RPMI	KEGG_PENTOSE_PHOSPHATE_PATHWAY	KEGG_TRYPTOPHAN_METABOLISM	-0.54052	-1.27	0.212	928	14	0.283	nadide, tryptanthrin, piperine, methyldopa, eprobemide, 2-methoxyestradiol, nafcillin, iproniazid, menadione
Adherent RPMI	KEGG_PENTOSE_PHOSPHATE_PATHWAY	KEGG_BETA_ALANINE_METABOLISM	-0.4287	-1.01	0.422	1384	8	0.586	5-fluorouracil
Adherent RPMI	KEGG_PENTOSE_PHOSPHATE_PATHWAY	KEGG_TAURINE_AND_HYPOTAURINE_METABOLISM	-0.53636	-1.23	0.255	745	1	0.322	phenelzine
Adherent RPMI	KEGG_PENTOSE_PHOSPHATE_PATHWAY	KEGG_SELENOAMINO_ACID_METABOLISM	-0.66811	-1.54	0.0727	928	1	0.103	nadide
Adherent RPMI	KEGG_PENTOSE_PHOSPHATE_PATHWAY	KEGG_GLUTATHIONE_METABOLISM	-0.37441	-0.862	0.616	935	15	0.805	clofarabine, gemcitabine, fludarabine-phosphate, acetylcysteine, hydroxyurea, triapine, fludarabine
Adherent RPMI	KEGG_PENTOSE_PHOSPHATE_PATHWAY	KEGG_STARCH_AND_SUCROSE_METABOLISM	-0.51029	-1.18	0.267	1343	8	0.374	ribavirin, alvocidib
Adherent RPMI	KEGG_PENTOSE_PHOSPHATE_PATHWAY	KEGG_N_GLYCAN_BIOSYNTHESIS	-0.96904	-2.22	0	1346	1	0.000562	kifunensine
Adherent RPMI	KEGG_PENTOSE_PHOSPHATE_PATHWAY	KEGG_OTHER_GLYCAN_DEGRADATION	-0.64363	-1.49	0.094	894	1	0.127	oseltamivir-phosphate
Adherent RPMI	KEGG_PENTOSE_PHOSPHATE_PATHWAY	KEGG_AMINO_SUGAR_AND_NUCLEOTIDE_SUGAR_METABOLISM	-0.51181	-1.18	0.292	928	4	0.374	nadide, N-acetylmannosamine
Adherent RPMI	KEGG_PENTOSE_PHOSPHATE_PATHWAY	KEGG_GLYCEROLIPID_METABOLISM	-0.35099	-0.812	0.701	1310	6	0.886	JZL-184
Adherent RPMI	KEGG_PENTOSE_PHOSPHATE_PATHWAY	KEGG_INOSITOL_PHOSPHATE_METABOLISM	0.2527	0.63	0.849	156	23	1	GDC-0941, taselisib, CH5132799, PF-05212384, idelalisib
Adherent RPMI	KEGG_PENTOSE_PHOSPHATE_PATHWAY	KEGG_GLYCEROPHOSPHOLIPID_METABOLISM	0.57237	1.35	0.194	303	11	0.715	nicotine, flumethasone, obidoxime, halobetasol-propionate, clobetasol-propionate, desonide, demecarium
Adherent RPMI	KEGG_PENTOSE_PHOSPHATE_PATHWAY	KEGG_ETHER_LIPID_METABOLISM	0.67323	1.57	0.104	303	7	0.409	flumethasone, darapladib, halobetasol-propionate, clobetasol-propionate, desonide
Adherent RPMI	KEGG_PENTOSE_PHOSPHATE_PATHWAY	KEGG_ARACHIDONIC_ACID_METABOLISM	-0.30389	-0.683	0.816	1092	37	1	SB-239063, tranilast, meloxicam, piroxicam, indoprofen, caffeic-acid, tepoxalin, fenoprofen, sulfanilamide, metoxibutropate, flufenamic-acid
Adherent RPMI	KEGG_PENTOSE_PHOSPHATE_PATHWAY	KEGG_LINOLEIC_ACID_METABOLISM	-0.26907	-0.615	0.875	1167	26	1	nafcillin, SKF-96365, sulfanilamide, deferasirox, PF-4981517
Adherent RPMI	KEGG_PENTOSE_PHOSPHATE_PATHWAY	KEGG_ALPHA_LINOLENIC_ACID_METABOLISM	0.64143	1.59	0.102	303	6	0.387	flumethasone, halobetasol-propionate, clobetasol-propionate, desonide
Adherent RPMI	KEGG_PENTOSE_PHOSPHATE_PATHWAY	KEGG_SPHINGOLIPID_METABOLISM	0.35689	0.856	0.58	895	3	1	idronoxil, SKI-II
Adherent RPMI	KEGG_PENTOSE_PHOSPHATE_PATHWAY	KEGG_PYRUVATE_METABOLISM	-0.33836	-0.766	0.714	530	6	0.957	disulfiram, baicalein, sulfasalazine, KD-023, nadide
Adherent RPMI	KEGG_PENTOSE_PHOSPHATE_PATHWAY	KEGG_PROPANOATE_METABOLISM	-0.42539	-0.979	0.463	724	6	0.631	sulfasalazine, phenelzine, KD-023, nadide
Adherent RPMI	KEGG_PENTOSE_PHOSPHATE_PATHWAY	KEGG_BUTANOATE_METABOLISM	-0.43633	-1.02	0.448	724	6	0.572	sulfasalazine, phenelzine, nadide, thiomersal
Adherent RPMI	KEGG_PENTOSE_PHOSPHATE_PATHWAY	KEGG_ONE_CARBON_POOL_BY_FOLATE	-0.59155	-1.35	0.17	944	14	0.216	gemcitabine, capecitabine, trifluridine, floxuridine, pralatrexate, pyrimethamine, doxifluridine, carmofur, raltitrexed, 5-fluorouracil
Adherent RPMI	KEGG_PENTOSE_PHOSPHATE_PATHWAY	KEGG_RIBOFLAVIN_METABOLISM	-0.50717	-1.17	0.284	808	5	0.385	hexylresorcinol, monobenzone, riboflavin, ribavirin
Adherent RPMI	KEGG_PENTOSE_PHOSPHATE_PATHWAY	KEGG_NICOTINATE_AND_NICOTINAMIDE_METABOLISM	-0.51631	-1.2	0.258	1316	8	0.353	menadione, ribavirin
Adherent RPMI	KEGG_PENTOSE_PHOSPHATE_PATHWAY	KEGG_PANTOTHENATE_AND_COA_BIOSYNTHESIS	-0.74954	-1.71	0.0309	1343	4	0.0446	ribavirin, 5-fluorouracil
Adherent RPMI	KEGG_PENTOSE_PHOSPHATE_PATHWAY	KEGG_FOLATE_BIOSYNTHESIS	-0.8943	-2.04	0.00149	1252	4	0.00495	pralatrexate, pyrimethamine, raltitrexed
Adherent RPMI	KEGG_PENTOSE_PHOSPHATE_PATHWAY	KEGG_RETINOL_METABOLISM	-0.36316	-0.826	0.644	1140	23	0.865	2-methoxyestradiol, nafcillin, SKF-96365, sulfanilamide, deferasirox, PF-4981517
Adherent RPMI	KEGG_PENTOSE_PHOSPHATE_PATHWAY	KEGG_PORPHYRIN_AND_CHLOROPHYLL_METABOLISM	-0.33784	-0.788	0.705	928	3	0.922	nadide, riboflavin
Adherent RPMI	KEGG_PENTOSE_PHOSPHATE_PATHWAY	KEGG_TERPENOID_BACKBONE_BIOSYNTHESIS	0.33333	0.853	0.592	929	7	1	atorvastatin, pitavastatin, mevastatin, fluvastatin, sulfasalazine, simvastatin
Adherent RPMI	KEGG_PENTOSE_PHOSPHATE_PATHWAY	KEGG_NITROGEN_METABOLISM	0.24014	0.571	0.887	33	9	1
Adherent RPMI	KEGG_PENTOSE_PHOSPHATE_PATHWAY	KEGG_METABOLISM_OF_XENOBIOTICS_BY_CYTOCHROME_P450	-0.4022	-0.932	0.532	1140	25	0.698	2-methoxyestradiol, nafcillin, SKF-96365, sulfanilamide, deferasirox, PF-4981517, flufenamic-acid
Adherent RPMI	KEGG_PENTOSE_PHOSPHATE_PATHWAY	KEGG_DRUG_METABOLISM_CYTOCHROME_P450	-0.37117	-0.852	0.62	1167	27	0.822	nafcillin, SKF-96365, sulfanilamide, deferasirox, PF-4981517, iproniazid, menadione
Adherent RPMI	KEGG_PENTOSE_PHOSPHATE_PATHWAY	KEGG_DRUG_METABOLISM_OTHER_ENZYMES	-0.39123	-0.902	0.554	881	36	0.743	thioguanine, AVN-944, oseltamivir-phosphate, mercaptopurine, uracil, nadide, mycophenolic-acid, tipiracil, nafcillin, uridine, SKF-96365, sulfanilamide, deferasirox, PF-4981517, azathioprine, ribavirin, 5-fluorouracil
Adherent RPMI	KEGG_PENTOSE_PHOSPHATE_PATHWAY	KEGG_BIOSYNTHESIS_OF_UNSATURATED_FATTY_ACIDS	0.51116	1.23	0.214	680	1	0.972
Adherent RPMI	KEGG_PENTOSE_AND_GLUCURONATE_INTERCONVERSIONS	KEGG_GLYCOLYSIS_GLUCONEOGENESIS	0.41497	0.982	0.453	514	5	0.95	guanidine, tofogliflozin
Adherent RPMI	KEGG_PENTOSE_AND_GLUCURONATE_INTERCONVERSIONS	KEGG_CITRATE_CYCLE_TCA_CYCLE	0.45062	1.03	0.408	306	2	0.861
Adherent RPMI	KEGG_PENTOSE_AND_GLUCURONATE_INTERCONVERSIONS	KEGG_PENTOSE_PHOSPHATE_PATHWAY	0.75299	1.77	0.0423	102	2	0.0867
Adherent RPMI	KEGG_PENTOSE_AND_GLUCURONATE_INTERCONVERSIONS	KEGG_PENTOSE_AND_GLUCURONATE_INTERCONVERSIONS	0.77754	1.85	0.0226	310	1	0.0574
Adherent RPMI	KEGG_PENTOSE_AND_GLUCURONATE_INTERCONVERSIONS	KEGG_FRUCTOSE_AND_MANNOSE_METABOLISM	-0.64625	-1.51	0.115	897	2	0.225	nadide, PFK-015
Adherent RPMI	KEGG_PENTOSE_AND_GLUCURONATE_INTERCONVERSIONS	KEGG_GALACTOSE_METABOLISM	0.35472	0.841	0.593	898	3	1	tofogliflozin, LY2608204
Adherent RPMI	KEGG_PENTOSE_AND_GLUCURONATE_INTERCONVERSIONS	KEGG_ASCORBATE_AND_ALDARATE_METABOLISM	0.47668	1.15	0.306	310	4	0.667	guanidine
Adherent RPMI	KEGG_PENTOSE_AND_GLUCURONATE_INTERCONVERSIONS	KEGG_FATTY_ACID_METABOLISM	0.30903	0.736	0.723	962	5	1	guanidine, disulfiram, etomoxir, nadide
Adherent RPMI	KEGG_PENTOSE_AND_GLUCURONATE_INTERCONVERSIONS	KEGG_STEROID_BIOSYNTHESIS	-0.77744	-1.83	0.0364	1305	3	0.0594	alfacalcidol, naftifine
Adherent RPMI	KEGG_PENTOSE_AND_GLUCURONATE_INTERCONVERSIONS	KEGG_PRIMARY_BILE_ACID_BIOSYNTHESIS	-0.64579	-1.47	0.129	897	1	0.257	nadide
Adherent RPMI	KEGG_PENTOSE_AND_GLUCURONATE_INTERCONVERSIONS	KEGG_STEROID_HORMONE_BIOSYNTHESIS	-0.30543	-0.71	0.748	1182	37	1	nafcillin, SKF-96365, flufenamic-acid, spironolactone, rutin, metronidazole, galeterone, aminoglutethimide, abiraterone, letrozole
Adherent RPMI	KEGG_PENTOSE_AND_GLUCURONATE_INTERCONVERSIONS	KEGG_OXIDATIVE_PHOSPHORYLATION	-0.38396	-0.9	0.525	1061	8	0.976	sevoflurane, methoxyflurane, omeprazole
Adherent RPMI	KEGG_PENTOSE_AND_GLUCURONATE_INTERCONVERSIONS	KEGG_PURINE_METABOLISM	0.21061	0.487	0.966	355	38	1	papaverine, curcumin, dacarbazine, mycophenolate-mofetil, cladribine, vidarabine, forodesine, baicalein, AVN-944, inosine, clofarabine
Adherent RPMI	KEGG_PENTOSE_AND_GLUCURONATE_INTERCONVERSIONS	KEGG_PYRIMIDINE_METABOLISM	-0.23983	-0.577	0.898	1179	34	1	tipiracil, fludarabine, uracil, uridine, 5-fluorouracil, leucovorin, doxifluridine, ribavirin
Adherent RPMI	KEGG_PENTOSE_AND_GLUCURONATE_INTERCONVERSIONS	KEGG_ALANINE_ASPARTATE_AND_GLUTAMATE_METABOLISM	-0.32079	-0.731	0.698	875	4	1	mercaptopurine, phenelzine, azathioprine
Adherent RPMI	KEGG_PENTOSE_AND_GLUCURONATE_INTERCONVERSIONS	KEGG_GLYCINE_SERINE_AND_THREONINE_METABOLISM	-0.4086	-0.966	0.459	859	10	0.859	eprobemide, nadide, piperine, phenelzine, iproniazid, ornithine
Adherent RPMI	KEGG_PENTOSE_AND_GLUCURONATE_INTERCONVERSIONS	KEGG_CYSTEINE_AND_METHIONINE_METABOLISM	0.41654	0.987	0.456	77	10	0.942	decitabine
Adherent RPMI	KEGG_PENTOSE_AND_GLUCURONATE_INTERCONVERSIONS	KEGG_VALINE_LEUCINE_AND_ISOLEUCINE_DEGRADATION	-0.23667	-0.543	0.924	897	7	1	nadide, sulfasalazine, phenelzine, menadione
Adherent RPMI	KEGG_PENTOSE_AND_GLUCURONATE_INTERCONVERSIONS	KEGG_LYSINE_DEGRADATION	-0.27631	-0.651	0.806	897	7	1	nadide, sulfasalazine, BIX-01294, UNC0631
Adherent RPMI	KEGG_PENTOSE_AND_GLUCURONATE_INTERCONVERSIONS	KEGG_ARGININE_AND_PROLINE_METABOLISM	-0.18785	-0.444	0.99	1229	20	1	iproniazid, acetylcysteine, ornithine
Adherent RPMI	KEGG_PENTOSE_AND_GLUCURONATE_INTERCONVERSIONS	KEGG_HISTIDINE_METABOLISM	-0.33443	-0.772	0.683	859	9	1	eprobemide, nadide, methyldopa, piperine, phenelzine, iproniazid
Adherent RPMI	KEGG_PENTOSE_AND_GLUCURONATE_INTERCONVERSIONS	KEGG_TYROSINE_METABOLISM	-0.39061	-0.901	0.561	1024	16	0.974	caffeic-acid, phenelzine, hexylresorcinol, menadione, chicago-sky-blue-6b, 4-iodo-6-phenylpyrimidine, iproniazid, nitisinone
Adherent RPMI	KEGG_PENTOSE_AND_GLUCURONATE_INTERCONVERSIONS	KEGG_PHENYLALANINE_METABOLISM	-0.39709	-0.917	0.494	909	12	0.946	methyldopa, piperine, caffeic-acid, phenelzine, epinephrine, chicago-sky-blue-6b, 4-iodo-6-phenylpyrimidine, iproniazid, nitisinone
Adherent RPMI	KEGG_PENTOSE_AND_GLUCURONATE_INTERCONVERSIONS	KEGG_TRYPTOPHAN_METABOLISM	-0.30782	-0.724	0.714	859	14	1	eprobemide, nadide, methyldopa, piperine, tryptanthrin, sulfasalazine, phenelzine, menadione, nafcillin, iproniazid
Adherent RPMI	KEGG_PENTOSE_AND_GLUCURONATE_INTERCONVERSIONS	KEGG_BETA_ALANINE_METABOLISM	-0.32929	-0.799	0.616	1230	8	1	uracil, 5-fluorouracil
Adherent RPMI	KEGG_PENTOSE_AND_GLUCURONATE_INTERCONVERSIONS	KEGG_TAURINE_AND_HYPOTAURINE_METABOLISM	-0.7437	-1.76	0.0451	1033	1	0.084	phenelzine
Adherent RPMI	KEGG_PENTOSE_AND_GLUCURONATE_INTERCONVERSIONS	KEGG_SELENOAMINO_ACID_METABOLISM	-0.64579	-1.51	0.102	897	1	0.225	nadide
Adherent RPMI	KEGG_PENTOSE_AND_GLUCURONATE_INTERCONVERSIONS	KEGG_GLUTATHIONE_METABOLISM	-0.22776	-0.537	0.935	1184	15	1	fludarabine, acetylcysteine, carmustine
Adherent RPMI	KEGG_PENTOSE_AND_GLUCURONATE_INTERCONVERSIONS	KEGG_STARCH_AND_SUCROSE_METABOLISM	-0.43461	-1.02	0.392	1275	8	0.764	alvocidib, ribavirin
Adherent RPMI	KEGG_PENTOSE_AND_GLUCURONATE_INTERCONVERSIONS	KEGG_N_GLYCAN_BIOSYNTHESIS	-0.88697	-2.08	0.0024	1232	1	0.011	kifunensine
Adherent RPMI	KEGG_PENTOSE_AND_GLUCURONATE_INTERCONVERSIONS	KEGG_OTHER_GLYCAN_DEGRADATION	-0.63499	-1.52	0.123	882	1	0.22	oseltamivir-phosphate
Adherent RPMI	KEGG_PENTOSE_AND_GLUCURONATE_INTERCONVERSIONS	KEGG_AMINO_SUGAR_AND_NUCLEOTIDE_SUGAR_METABOLISM	-0.69128	-1.61	0.0875	1372	4	0.159	N-acetylmannosamine
Adherent RPMI	KEGG_PENTOSE_AND_GLUCURONATE_INTERCONVERSIONS	KEGG_GLYCEROLIPID_METABOLISM	0.31992	0.778	0.664	242	6	1	clofibrate
Adherent RPMI	KEGG_PENTOSE_AND_GLUCURONATE_INTERCONVERSIONS	KEGG_INOSITOL_PHOSPHATE_METABOLISM	-0.40042	-0.957	0.481	1124	23	0.874	NVP-BEZ235, ZSTK-474, GDC-0980, GDC-0349, voxtalisib, SB-2343, PI-103, BGT226, MLN0128
Adherent RPMI	KEGG_PENTOSE_AND_GLUCURONATE_INTERCONVERSIONS	KEGG_GLYCEROPHOSPHOLIPID_METABOLISM	0.24002	0.559	0.927	499	11	1	demecarium, desonide, flumethasone, halobetasol-propionate, nicotine
Adherent RPMI	KEGG_PENTOSE_AND_GLUCURONATE_INTERCONVERSIONS	KEGG_ETHER_LIPID_METABOLISM	0.30947	0.725	0.721	962	7	1	desonide, flumethasone, halobetasol-propionate, darapladib, fluticasone-propionate, clobetasol-propionate
Adherent RPMI	KEGG_PENTOSE_AND_GLUCURONATE_INTERCONVERSIONS	KEGG_ARACHIDONIC_ACID_METABOLISM	-0.2421	-0.568	0.896	899	37	1	fluticasone-propionate, clobetasol-propionate, minocycline, sulfasalazine, indoprofen, caffeic-acid, lenalidomide, tepoxalin, pomalidomide, ketoprofen, ifosfamide, metoxibutropate, pterostilbene, flufenamic-acid, amfenac, rutin, meloxicam, metronidazole
Adherent RPMI	KEGG_PENTOSE_AND_GLUCURONATE_INTERCONVERSIONS	KEGG_LINOLEIC_ACID_METABOLISM	0.2813	0.674	0.816	389	26	1	GSK1070916, curcumin, ebastine, dapivirine, desonide, dolutegravir, delanzomib, flumethasone
Adherent RPMI	KEGG_PENTOSE_AND_GLUCURONATE_INTERCONVERSIONS	KEGG_ALPHA_LINOLENIC_ACID_METABOLISM	0.34072	0.789	0.635	389	6	1	desonide, flumethasone
Adherent RPMI	KEGG_PENTOSE_AND_GLUCURONATE_INTERCONVERSIONS	KEGG_SPHINGOLIPID_METABOLISM	0.36554	0.871	0.573	883	3	1	idronoxil, SKI-II
Adherent RPMI	KEGG_PENTOSE_AND_GLUCURONATE_INTERCONVERSIONS	KEGG_PYRUVATE_METABOLISM	0.32642	0.77	0.663	293	6	1	guanidine
Adherent RPMI	KEGG_PENTOSE_AND_GLUCURONATE_INTERCONVERSIONS	KEGG_PROPANOATE_METABOLISM	0.25723	0.594	0.856	1034	6	1	guanidine, disulfiram, KD-023, nadide, sulfasalazine
Adherent RPMI	KEGG_PENTOSE_AND_GLUCURONATE_INTERCONVERSIONS	KEGG_BUTANOATE_METABOLISM	0.25723	0.592	0.871	1034	6	1	guanidine, disulfiram, thiomersal, nadide, sulfasalazine
Adherent RPMI	KEGG_PENTOSE_AND_GLUCURONATE_INTERCONVERSIONS	KEGG_ONE_CARBON_POOL_BY_FOLATE	-0.48737	-1.16	0.317	972	14	0.559	pralatrexate, raltitrexed, ftorafur, capecitabine, pyrimethamine, carmofur, 5-fluorouracil, leucovorin, doxifluridine
Adherent RPMI	KEGG_PENTOSE_AND_GLUCURONATE_INTERCONVERSIONS	KEGG_RIBOFLAVIN_METABOLISM	-0.5692	-1.37	0.19	1038	5	0.339	hexylresorcinol, riboflavin, ribavirin
Adherent RPMI	KEGG_PENTOSE_AND_GLUCURONATE_INTERCONVERSIONS	KEGG_NICOTINATE_AND_NICOTINAMIDE_METABOLISM	0.48573	1.14	0.298	328	8	0.681	FK-866, STF-118804, cladribine, forodesine
Adherent RPMI	KEGG_PENTOSE_AND_GLUCURONATE_INTERCONVERSIONS	KEGG_PANTOTHENATE_AND_COA_BIOSYNTHESIS	-0.76472	-1.84	0.0144	1230	4	0.0574	uracil, 5-fluorouracil, ribavirin
Adherent RPMI	KEGG_PENTOSE_AND_GLUCURONATE_INTERCONVERSIONS	KEGG_FOLATE_BIOSYNTHESIS	-0.62248	-1.47	0.133	972	4	0.257	pralatrexate, raltitrexed, pyrimethamine
Adherent RPMI	KEGG_PENTOSE_AND_GLUCURONATE_INTERCONVERSIONS	KEGG_RETINOL_METABOLISM	0.37721	0.893	0.521	203	23	1	GSK1070916, curcumin, 2-methoxyestradiol, ebastine, dapivirine
Adherent RPMI	KEGG_PENTOSE_AND_GLUCURONATE_INTERCONVERSIONS	KEGG_PORPHYRIN_AND_CHLOROPHYLL_METABOLISM	0.24153	0.577	0.906	1055	3	1	dolutegravir, nadide
Adherent RPMI	KEGG_PENTOSE_AND_GLUCURONATE_INTERCONVERSIONS	KEGG_TERPENOID_BACKBONE_BIOSYNTHESIS	0.6385	1.47	0.129	250	7	0.285	mevastatin, pitavastatin, fluvastatin
Adherent RPMI	KEGG_PENTOSE_AND_GLUCURONATE_INTERCONVERSIONS	KEGG_NITROGEN_METABOLISM	0.57598	1.34	0.209	342	9	0.421	indisulam, curcumin, dorzolamide, hexachlorophene, tioxolone
Adherent RPMI	KEGG_PENTOSE_AND_GLUCURONATE_INTERCONVERSIONS	KEGG_METABOLISM_OF_XENOBIOTICS_BY_CYTOCHROME_P450	0.32593	0.74	0.68	203	25	1	GSK1070916, curcumin, 2-methoxyestradiol, ebastine, dapivirine
Adherent RPMI	KEGG_PENTOSE_AND_GLUCURONATE_INTERCONVERSIONS	KEGG_DRUG_METABOLISM_CYTOCHROME_P450	0.25953	0.616	0.864	203	27	1	GSK1070916, curcumin, ebastine, dapivirine
Adherent RPMI	KEGG_PENTOSE_AND_GLUCURONATE_INTERCONVERSIONS	KEGG_DRUG_METABOLISM_OTHER_ENZYMES	-0.22382	-0.53	0.933	1065	36	1	deferasirox, ifosfamide, azathioprine, posaconazole, tipiracil, nafcillin, SKF-96365, uracil, uridine, 5-fluorouracil, metronidazole, ribavirin
Adherent RPMI	KEGG_PENTOSE_AND_GLUCURONATE_INTERCONVERSIONS	KEGG_BIOSYNTHESIS_OF_UNSATURATED_FATTY_ACIDS	0.86393	2.03	0.00223	190	1	0.0185
Adherent RPMI	KEGG_FRUCTOSE_AND_MANNOSE_METABOLISM	KEGG_GLYCOLYSIS_GLUCONEOGENESIS	0.42166	1.02	0.392	806	5	1	tofogliflozin, LY2608204, disulfiram, guanidine
Adherent RPMI	KEGG_FRUCTOSE_AND_MANNOSE_METABOLISM	KEGG_CITRATE_CYCLE_TCA_CYCLE	0.83182	1.97	0.0131	2	2	0.0824
Adherent RPMI	KEGG_FRUCTOSE_AND_MANNOSE_METABOLISM	KEGG_PENTOSE_PHOSPHATE_PATHWAY	0.42651	1.04	0.41	798	2	1	dacarbazine
Adherent RPMI	KEGG_FRUCTOSE_AND_MANNOSE_METABOLISM	KEGG_PENTOSE_AND_GLUCURONATE_INTERCONVERSIONS	0.6969	1.72	0.0556	422	1	0.23
Adherent RPMI	KEGG_FRUCTOSE_AND_MANNOSE_METABOLISM	KEGG_FRUCTOSE_AND_MANNOSE_METABOLISM	-0.57997	-1.34	0.177	805	2	0.256	nadide, PFK-015
Adherent RPMI	KEGG_FRUCTOSE_AND_MANNOSE_METABOLISM	KEGG_GALACTOSE_METABOLISM	0.42105	0.965	0.493	806	3	1	tofogliflozin, LY2608204
Adherent RPMI	KEGG_FRUCTOSE_AND_MANNOSE_METABOLISM	KEGG_ASCORBATE_AND_ALDARATE_METABOLISM	0.42136	1	0.408	806	4	1	dolutegravir, disulfiram, guanidine
Adherent RPMI	KEGG_FRUCTOSE_AND_MANNOSE_METABOLISM	KEGG_FATTY_ACID_METABOLISM	-0.47403	-1.1	0.36	805	5	0.508	nadide, sulfasalazine, etomoxir
Adherent RPMI	KEGG_FRUCTOSE_AND_MANNOSE_METABOLISM	KEGG_STEROID_BIOSYNTHESIS	-0.70216	-1.62	0.0634	1377	3	0.0846	naftifine
Adherent RPMI	KEGG_FRUCTOSE_AND_MANNOSE_METABOLISM	KEGG_PRIMARY_BILE_ACID_BIOSYNTHESIS	-0.57955	-1.32	0.185	805	1	0.273	nadide
Adherent RPMI	KEGG_FRUCTOSE_AND_MANNOSE_METABOLISM	KEGG_STEROID_HORMONE_BIOSYNTHESIS	-0.33034	-0.779	0.693	1010	37	0.989	metronidazole, palmatine-chloride, deferasirox, cobicistat, PF-4981517, galeterone, anastrozole, 4-methylgenistein, letrozole, 2-methoxyestradiol, aminoglutethimide, rutin, flufenamic-acid, spironolactone, abiraterone
Adherent RPMI	KEGG_FRUCTOSE_AND_MANNOSE_METABOLISM	KEGG_OXIDATIVE_PHOSPHORYLATION	-0.39804	-0.91	0.537	1107	8	0.776	sevoflurane, omeprazole, oligomycin-a, methoxyflurane
Adherent RPMI	KEGG_FRUCTOSE_AND_MANNOSE_METABOLISM	KEGG_PURINE_METABOLISM	-0.30043	-0.703	0.772	773	38	1	thioguanine, gemcitabine, inosine, nadide, forodesine, vidarabine, clofarabine, YM-976, mycophenolate-mofetil, riociguat, fludarabine, triapine, hydroxyurea, forskolin, cytarabine, nelarabine, pentostatin, ABT-702, fludarabine-phosphate, azathioprine, ribavirin, anagrelide
Adherent RPMI	KEGG_FRUCTOSE_AND_MANNOSE_METABOLISM	KEGG_PYRIMIDINE_METABOLISM	-0.41891	-0.956	0.486	779	34	0.707	gemcitabine, inosine, teriflunomide, capecitabine, forodesine, clofarabine, brequinar, floxuridine, fludarabine, uridine, triapine, spermidine, hydroxyurea, carmofur, ftorafur, cytarabine, nelarabine, raltitrexed, pralatrexate, tipiracil, fludarabine-phosphate, ribavirin, 5-fluorouracil, doxifluridine
Adherent RPMI	KEGG_FRUCTOSE_AND_MANNOSE_METABOLISM	KEGG_ALANINE_ASPARTATE_AND_GLUTAMATE_METABOLISM	0.47054	1.13	0.289	2	4	1
Adherent RPMI	KEGG_FRUCTOSE_AND_MANNOSE_METABOLISM	KEGG_GLYCINE_SERINE_AND_THREONINE_METABOLISM	-0.31655	-0.719	0.768	805	10	1	nadide, phenelzine, ornithine, eprobemide, iproniazid, bifemelane, piperine
Adherent RPMI	KEGG_FRUCTOSE_AND_MANNOSE_METABOLISM	KEGG_CYSTEINE_AND_METHIONINE_METABOLISM	-0.34064	-0.785	0.68	1087	10	0.978	triclabendazole, spermine, pentamidine, RG108
Adherent RPMI	KEGG_FRUCTOSE_AND_MANNOSE_METABOLISM	KEGG_VALINE_LEUCINE_AND_ISOLEUCINE_DEGRADATION	-0.43432	-0.995	0.455	710	7	0.649	thiomersal, nadide, phenelzine, sulfasalazine, menadione
Adherent RPMI	KEGG_FRUCTOSE_AND_MANNOSE_METABOLISM	KEGG_LYSINE_DEGRADATION	-0.46966	-1.09	0.358	805	7	0.521	nadide, sulfasalazine, BIX-01294, UNC0631
Adherent RPMI	KEGG_FRUCTOSE_AND_MANNOSE_METABOLISM	KEGG_ARGININE_AND_PROLINE_METABOLISM	-0.2484	-0.568	0.911	910	20	1	ornithine, eprobemide, iproniazid, bifemelane, acetylcysteine, asymmetrical-dimethylarginine, diphenyleneiodonium, spermine, tosedostat, piperine, 7-nitroindazole
Adherent RPMI	KEGG_FRUCTOSE_AND_MANNOSE_METABOLISM	KEGG_HISTIDINE_METABOLISM	-0.38513	-0.881	0.562	805	9	0.822	nadide, phenelzine, eprobemide, iproniazid, bifemelane, piperine
Adherent RPMI	KEGG_FRUCTOSE_AND_MANNOSE_METABOLISM	KEGG_TYROSINE_METABOLISM	-0.49415	-1.13	0.345	789	16	0.47	4-iodo-6-phenylpyrimidine, phenelzine, nitisinone, eprobemide, iproniazid, bifemelane, hexylresorcinol, menadione, 2-methoxyestradiol, piperine, caffeic-acid, chicago-sky-blue-6b
Adherent RPMI	KEGG_FRUCTOSE_AND_MANNOSE_METABOLISM	KEGG_PHENYLALANINE_METABOLISM	-0.37896	-0.863	0.6	1254	12	0.85	piperine, caffeic-acid, chicago-sky-blue-6b
Adherent RPMI	KEGG_FRUCTOSE_AND_MANNOSE_METABOLISM	KEGG_TRYPTOPHAN_METABOLISM	-0.47837	-1.12	0.318	805	14	0.481	nadide, phenelzine, nafcillin, sulfasalazine, eprobemide, iproniazid, bifemelane, tryptanthrin, menadione, 2-methoxyestradiol, piperine
Adherent RPMI	KEGG_FRUCTOSE_AND_MANNOSE_METABOLISM	KEGG_BETA_ALANINE_METABOLISM	-0.48801	-1.13	0.32	1144	8	0.47	spermine, 5-fluorouracil
Adherent RPMI	KEGG_FRUCTOSE_AND_MANNOSE_METABOLISM	KEGG_TAURINE_AND_HYPOTAURINE_METABOLISM	-0.58891	-1.34	0.184	818	1	0.256	phenelzine
Adherent RPMI	KEGG_FRUCTOSE_AND_MANNOSE_METABOLISM	KEGG_SELENOAMINO_ACID_METABOLISM	-0.57955	-1.36	0.18	805	1	0.239	nadide
Adherent RPMI	KEGG_FRUCTOSE_AND_MANNOSE_METABOLISM	KEGG_GLUTATHIONE_METABOLISM	-0.42079	-0.956	0.485	779	15	0.707	gemcitabine, epiandrosterone, clofarabine, fludarabine, acetylcysteine, triapine, hydroxyurea, spermine, tosedostat, fludarabine-phosphate
Adherent RPMI	KEGG_FRUCTOSE_AND_MANNOSE_METABOLISM	KEGG_STARCH_AND_SUCROSE_METABOLISM	-0.29042	-0.679	0.808	1361	8	1	ribavirin
Adherent RPMI	KEGG_FRUCTOSE_AND_MANNOSE_METABOLISM	KEGG_N_GLYCAN_BIOSYNTHESIS	-0.96832	-2.21	0.00171	1345	1	0.000578	kifunensine
Adherent RPMI	KEGG_FRUCTOSE_AND_MANNOSE_METABOLISM	KEGG_OTHER_GLYCAN_DEGRADATION	-0.67315	-1.57	0.0836	935	1	0.106	oseltamivir-phosphate
Adherent RPMI	KEGG_FRUCTOSE_AND_MANNOSE_METABOLISM	KEGG_AMINO_SUGAR_AND_NUCLEOTIDE_SUGAR_METABOLISM	-0.37881	-0.868	0.578	1153	4	0.842	N-acetylmannosamine
Adherent RPMI	KEGG_FRUCTOSE_AND_MANNOSE_METABOLISM	KEGG_GLYCEROLIPID_METABOLISM	0.57875	1.4	0.166	36	6	0.528
Adherent RPMI	KEGG_FRUCTOSE_AND_MANNOSE_METABOLISM	KEGG_INOSITOL_PHOSPHATE_METABOLISM	0.29063	0.714	0.736	190	23	1	CH5132799, taselisib, GDC-0941, PP-121, buparlisib, idelalisib
Adherent RPMI	KEGG_FRUCTOSE_AND_MANNOSE_METABOLISM	KEGG_GLYCEROPHOSPHOLIPID_METABOLISM	0.40166	0.952	0.483	295	11	1	nicotine, obidoxime, flumethasone, desonide
Adherent RPMI	KEGG_FRUCTOSE_AND_MANNOSE_METABOLISM	KEGG_ETHER_LIPID_METABOLISM	0.51735	1.27	0.213	295	7	0.719	darapladib, flumethasone, desonide
Adherent RPMI	KEGG_FRUCTOSE_AND_MANNOSE_METABOLISM	KEGG_ARACHIDONIC_ACID_METABOLISM	-0.2223	-0.52	0.942	1176	37	1	tranilast, meloxicam, minocycline, rutin, caffeic-acid, flufenamic-acid, metoxibutropate
Adherent RPMI	KEGG_FRUCTOSE_AND_MANNOSE_METABOLISM	KEGG_LINOLEIC_ACID_METABOLISM	0.20968	0.521	0.936	1104	26	1	ebastine, curcumin, dapivirine, flumethasone, desonide, cyclophosphamide, halobetasol-propionate, GSK1070916, delanzomib, posaconazole, dolutegravir, amoxicillin, paliperidone, ifosfamide, SKF-96365, clobetasol-propionate, fluticasone-propionate, clotrimazole, nafcillin, sulfasalazine, sulfanilamide, metronidazole, palmatine-chloride, deferasirox, cobicistat
Adherent RPMI	KEGG_FRUCTOSE_AND_MANNOSE_METABOLISM	KEGG_ALPHA_LINOLENIC_ACID_METABOLISM	0.37875	0.916	0.53	295	6	1	flumethasone, desonide
Adherent RPMI	KEGG_FRUCTOSE_AND_MANNOSE_METABOLISM	KEGG_SPHINGOLIPID_METABOLISM	0.32733	0.826	0.587	936	3	1	idronoxil, SKI-II
Adherent RPMI	KEGG_FRUCTOSE_AND_MANNOSE_METABOLISM	KEGG_PYRUVATE_METABOLISM	0.34538	0.858	0.546	912	6	1	baicalein, KD-023, disulfiram, guanidine, nadide
Adherent RPMI	KEGG_FRUCTOSE_AND_MANNOSE_METABOLISM	KEGG_PROPANOATE_METABOLISM	-0.43361	-0.984	0.474	805	6	0.664	nadide, phenelzine, sulfasalazine
Adherent RPMI	KEGG_FRUCTOSE_AND_MANNOSE_METABOLISM	KEGG_BUTANOATE_METABOLISM	-0.41908	-0.97	0.484	580	6	0.685	disulfiram, guanidine, thiomersal, nadide, phenelzine, sulfasalazine
Adherent RPMI	KEGG_FRUCTOSE_AND_MANNOSE_METABOLISM	KEGG_ONE_CARBON_POOL_BY_FOLATE	-0.62118	-1.42	0.127	1093	14	0.193	carmofur, ftorafur, pyrimethamine, raltitrexed, pralatrexate, 5-fluorouracil, doxifluridine
Adherent RPMI	KEGG_FRUCTOSE_AND_MANNOSE_METABOLISM	KEGG_RIBOFLAVIN_METABOLISM	-0.70785	-1.63	0.057	1035	5	0.0809	hexylresorcinol, riboflavin, ribavirin
Adherent RPMI	KEGG_FRUCTOSE_AND_MANNOSE_METABOLISM	KEGG_NICOTINATE_AND_NICOTINAMIDE_METABOLISM	-0.35468	-0.81	0.645	1220	8	0.937	menadione, ribavirin
Adherent RPMI	KEGG_FRUCTOSE_AND_MANNOSE_METABOLISM	KEGG_PANTOTHENATE_AND_COA_BIOSYNTHESIS	-0.8965	-2.08	0.00333	1361	4	0.00409	ribavirin, 5-fluorouracil
Adherent RPMI	KEGG_FRUCTOSE_AND_MANNOSE_METABOLISM	KEGG_FOLATE_BIOSYNTHESIS	-0.76063	-1.71	0.0331	1164	4	0.0551	pyrimethamine, raltitrexed, pralatrexate
Adherent RPMI	KEGG_FRUCTOSE_AND_MANNOSE_METABOLISM	KEGG_RETINOL_METABOLISM	-0.20014	-0.448	0.978	857	23	1	clotrimazole, nafcillin, sulfanilamide, metronidazole, palmatine-chloride, deferasirox, cobicistat, PF-4981517, 2-methoxyestradiol
Adherent RPMI	KEGG_FRUCTOSE_AND_MANNOSE_METABOLISM	KEGG_PORPHYRIN_AND_CHLOROPHYLL_METABOLISM	-0.45667	-1.06	0.4	805	3	0.56	nadide, riboflavin
Adherent RPMI	KEGG_FRUCTOSE_AND_MANNOSE_METABOLISM	KEGG_TERPENOID_BACKBONE_BIOSYNTHESIS	-0.4476	-1.05	0.407	661	7	0.572	simvastatin, mevastatin, fluvastatin, nadide, atorvastatin, sulfasalazine
Adherent RPMI	KEGG_FRUCTOSE_AND_MANNOSE_METABOLISM	KEGG_NITROGEN_METABOLISM	0.39328	0.906	0.498	174	9	1	hexachlorophene, curcumin
Adherent RPMI	KEGG_FRUCTOSE_AND_MANNOSE_METABOLISM	KEGG_METABOLISM_OF_XENOBIOTICS_BY_CYTOCHROME_P450	-0.28438	-0.648	0.851	857	25	1	clotrimazole, nafcillin, sulfanilamide, metronidazole, palmatine-chloride, deferasirox, cobicistat, PF-4981517, 2-methoxyestradiol, rutin, flufenamic-acid
Adherent RPMI	KEGG_FRUCTOSE_AND_MANNOSE_METABOLISM	KEGG_DRUG_METABOLISM_CYTOCHROME_P450	-0.27457	-0.624	0.86	818	27	1	phenelzine, clotrimazole, nafcillin, eprobemide, sulfanilamide, iproniazid, bifemelane, metronidazole, palmatine-chloride, deferasirox, cobicistat, PF-4981517, menadione, piperine
Adherent RPMI	KEGG_FRUCTOSE_AND_MANNOSE_METABOLISM	KEGG_DRUG_METABOLISM_OTHER_ENZYMES	-0.28209	-0.66	0.832	857	36	1	clotrimazole, nafcillin, mycophenolate-mofetil, sulfanilamide, oseltamivir-phosphate, uridine, metronidazole, palmatine-chloride, deferasirox, cobicistat, PF-4981517, tipiracil, azathioprine, ribavirin, 5-fluorouracil
Adherent RPMI	KEGG_FRUCTOSE_AND_MANNOSE_METABOLISM	KEGG_BIOSYNTHESIS_OF_UNSATURATED_FATTY_ACIDS	0.7293	1.81	0.051	377	1	0.164
Adherent RPMI	KEGG_GALACTOSE_METABOLISM	KEGG_GLYCOLYSIS_GLUCONEOGENESIS	0.30758	0.732	0.721	964	5	1	LY2608204, guanidine, disulfiram, nadide
Adherent RPMI	KEGG_GALACTOSE_METABOLISM	KEGG_CITRATE_CYCLE_TCA_CYCLE	0.39914	0.95	0.459	836	2	1	hexachlorophene
Adherent RPMI	KEGG_GALACTOSE_METABOLISM	KEGG_PENTOSE_PHOSPHATE_PATHWAY	-0.5783	-1.28	0.221	1168	2	0.316	epiandrosterone
Adherent RPMI	KEGG_GALACTOSE_METABOLISM	KEGG_PENTOSE_AND_GLUCURONATE_INTERCONVERSIONS	0.93305	2.16	0.00329	94	1	0.0127
Adherent RPMI	KEGG_GALACTOSE_METABOLISM	KEGG_FRUCTOSE_AND_MANNOSE_METABOLISM	-0.60159	-1.35	0.178	835	2	0.252	nadide, PFK-015
Adherent RPMI	KEGG_GALACTOSE_METABOLISM	KEGG_GALACTOSE_METABOLISM	0.30714	0.707	0.732	964	3	1	LY2608204, nadide
Adherent RPMI	KEGG_GALACTOSE_METABOLISM	KEGG_ASCORBATE_AND_ALDARATE_METABOLISM	0.57198	1.34	0.188	94	4	0.618
Adherent RPMI	KEGG_GALACTOSE_METABOLISM	KEGG_FATTY_ACID_METABOLISM	-0.5966	-1.34	0.179	1350	5	0.26	etomoxir
Adherent RPMI	KEGG_GALACTOSE_METABOLISM	KEGG_STEROID_BIOSYNTHESIS	-0.78436	-1.78	0.0215	1224	3	0.0367	alfacalcidol, naftifine
Adherent RPMI	KEGG_GALACTOSE_METABOLISM	KEGG_PRIMARY_BILE_ACID_BIOSYNTHESIS	-0.60115	-1.38	0.158	835	1	0.225	nadide
Adherent RPMI	KEGG_GALACTOSE_METABOLISM	KEGG_STEROID_HORMONE_BIOSYNTHESIS	-0.27568	-0.62	0.859	1233	37	1	rutin, levonorgestrel, 4-methylgenistein, deferasirox, flufenamic-acid, letrozole, nafcillin
Adherent RPMI	KEGG_GALACTOSE_METABOLISM	KEGG_OXIDATIVE_PHOSPHORYLATION	-0.44678	-1	0.446	921	8	0.64	methoxyflurane, sevoflurane, tiludronate, carvedilol, omeprazole
Adherent RPMI	KEGG_GALACTOSE_METABOLISM	KEGG_PURINE_METABOLISM	-0.36582	-0.823	0.633	1055	38	0.91	thioguanine, YM-976, azathioprine, ABT-702, gemcitabine, baicalein, cytarabine, hydroxyurea, fludarabine, triapine, clofarabine, forodesine, fludarabine-phosphate, anagrelide, ribavirin
Adherent RPMI	KEGG_GALACTOSE_METABOLISM	KEGG_PYRIMIDINE_METABOLISM	-0.50874	-1.14	0.316	1127	34	0.464	gemcitabine, floxuridine, cytarabine, hydroxyurea, pralatrexate, fludarabine, 5-fluorouracil, brequinar, triapine, clofarabine, forodesine, fludarabine-phosphate, tipiracil, doxifluridine, ribavirin
Adherent RPMI	KEGG_GALACTOSE_METABOLISM	KEGG_ALANINE_ASPARTATE_AND_GLUTAMATE_METABOLISM	-0.33511	-0.756	0.725	780	4	1	mercaptopurine, phenelzine, azathioprine
Adherent RPMI	KEGG_GALACTOSE_METABOLISM	KEGG_GLYCINE_SERINE_AND_THREONINE_METABOLISM	0.17052	0.404	0.993	73	10	1
Adherent RPMI	KEGG_GALACTOSE_METABOLISM	KEGG_CYSTEINE_AND_METHIONINE_METABOLISM	0.41909	1.03	0.408	194	10	1	SGI-1027, trometamol, curcumin
Adherent RPMI	KEGG_GALACTOSE_METABOLISM	KEGG_VALINE_LEUCINE_AND_ISOLEUCINE_DEGRADATION	-0.51915	-1.17	0.291	793	7	0.428	sulfasalazine, nadide, phenelzine, menadione, thiomersal
Adherent RPMI	KEGG_GALACTOSE_METABOLISM	KEGG_LYSINE_DEGRADATION	-0.56524	-1.3	0.203	1217	7	0.295	UNC0631, BIX-01294
Adherent RPMI	KEGG_GALACTOSE_METABOLISM	KEGG_ARGININE_AND_PROLINE_METABOLISM	-0.24071	-0.549	0.933	1262	20	1	ornithine, 7-nitroindazole, tosedostat
Adherent RPMI	KEGG_GALACTOSE_METABOLISM	KEGG_HISTIDINE_METABOLISM	0.3063	0.733	0.728	967	9	1	methyldopa, piperine, guanidine, disulfiram, eprobemide, bifemelane, nadide, phenelzine
Adherent RPMI	KEGG_GALACTOSE_METABOLISM	KEGG_TYROSINE_METABOLISM	-0.39364	-0.877	0.586	914	16	0.824	monobenzone, phenelzine, iproniazid, menadione, 4-iodo-6-phenylpyrimidine, caffeic-acid, chicago-sky-blue-6b
Adherent RPMI	KEGG_GALACTOSE_METABOLISM	KEGG_PHENYLALANINE_METABOLISM	-0.35382	-0.792	0.65	949	12	0.963	phenelzine, iproniazid, 4-iodo-6-phenylpyrimidine, caffeic-acid, chicago-sky-blue-6b
Adherent RPMI	KEGG_GALACTOSE_METABOLISM	KEGG_TRYPTOPHAN_METABOLISM	-0.31934	-0.715	0.779	719	14	1	eprobemide, bifemelane, tryptanthrin, sulfasalazine, nadide, phenelzine, iproniazid, menadione, nafcillin
Adherent RPMI	KEGG_GALACTOSE_METABOLISM	KEGG_BETA_ALANINE_METABOLISM	-0.45785	-1.03	0.423	803	8	0.599	spermine, nadide, uracil, phenelzine, 5-fluorouracil
Adherent RPMI	KEGG_GALACTOSE_METABOLISM	KEGG_TAURINE_AND_HYPOTAURINE_METABOLISM	-0.68323	-1.57	0.0815	949	1	0.104	phenelzine
Adherent RPMI	KEGG_GALACTOSE_METABOLISM	KEGG_SELENOAMINO_ACID_METABOLISM	-0.60115	-1.36	0.171	835	1	0.243	nadide
Adherent RPMI	KEGG_GALACTOSE_METABOLISM	KEGG_GLUTATHIONE_METABOLISM	-0.67599	-1.5	0.0969	1127	15	0.141	gemcitabine, acetylcysteine, carmustine, epiandrosterone, hydroxyurea, fludarabine, triapine, clofarabine, fludarabine-phosphate, tosedostat
Adherent RPMI	KEGG_GALACTOSE_METABOLISM	KEGG_STARCH_AND_SUCROSE_METABOLISM	-0.2808	-0.635	0.85	1197	8	1	alvocidib, ribavirin
Adherent RPMI	KEGG_GALACTOSE_METABOLISM	KEGG_N_GLYCAN_BIOSYNTHESIS	-0.98272	-2.24	0	1365	1	0	kifunensine
Adherent RPMI	KEGG_GALACTOSE_METABOLISM	KEGG_OTHER_GLYCAN_DEGRADATION	-0.7293	-1.63	0.0577	1013	1	0.0797	oseltamivir-phosphate
Adherent RPMI	KEGG_GALACTOSE_METABOLISM	KEGG_AMINO_SUGAR_AND_NUCLEOTIDE_SUGAR_METABOLISM	-0.34618	-0.789	0.692	835	4	0.968	nadide, N-acetylmannosamine, tofogliflozin
Adherent RPMI	KEGG_GALACTOSE_METABOLISM	KEGG_GLYCEROLIPID_METABOLISM	0.41626	0.977	0.435	243	6	1	clofibrate
Adherent RPMI	KEGG_GALACTOSE_METABOLISM	KEGG_INOSITOL_PHOSPHATE_METABOLISM	0.46495	1.15	0.288	249	23	0.98	taselisib, CH5132799, GSK2126458, GDC-0941, alpelisib, PP-121, buparlisib
Adherent RPMI	KEGG_GALACTOSE_METABOLISM	KEGG_GLYCEROPHOSPHOLIPID_METABOLISM	0.41108	0.972	0.474	66	11	1	nicotine
Adherent RPMI	KEGG_GALACTOSE_METABOLISM	KEGG_ETHER_LIPID_METABOLISM	-0.26725	-0.604	0.89	793	7	1	sulfasalazine, halobetasol-propionate, desonide, clobetasol-propionate
Adherent RPMI	KEGG_GALACTOSE_METABOLISM	KEGG_ARACHIDONIC_ACID_METABOLISM	-0.26496	-0.607	0.891	1150	37	1	piroxicam, FK-3311, baicalein, meloxicam, rutin, caffeic-acid, flufenamic-acid, metoxibutropate
Adherent RPMI	KEGG_GALACTOSE_METABOLISM	KEGG_LINOLEIC_ACID_METABOLISM	0.2231	0.53	0.953	214	26	1	dapivirine, dolutegravir, ebastine, curcumin, cyclophosphamide
Adherent RPMI	KEGG_GALACTOSE_METABOLISM	KEGG_ALPHA_LINOLENIC_ACID_METABOLISM	-0.33371	-0.751	0.704	793	6	1	sulfasalazine, halobetasol-propionate, desonide, clobetasol-propionate
Adherent RPMI	KEGG_GALACTOSE_METABOLISM	KEGG_SPHINGOLIPID_METABOLISM	-0.65306	-1.5	0.0839	1013	3	0.141	oseltamivir-phosphate, idronoxil
Adherent RPMI	KEGG_GALACTOSE_METABOLISM	KEGG_PYRUVATE_METABOLISM	-0.48634	-1.06	0.389	793	6	0.56	sulfasalazine, KD-023, nadide, baicalein
Adherent RPMI	KEGG_GALACTOSE_METABOLISM	KEGG_PROPANOATE_METABOLISM	-0.47043	-1.06	0.401	793	6	0.56	sulfasalazine, KD-023, nadide, phenelzine
Adherent RPMI	KEGG_GALACTOSE_METABOLISM	KEGG_BUTANOATE_METABOLISM	-0.50494	-1.15	0.294	793	6	0.452	sulfasalazine, nadide, phenelzine, thiomersal
Adherent RPMI	KEGG_GALACTOSE_METABOLISM	KEGG_ONE_CARBON_POOL_BY_FOLATE	-0.56419	-1.3	0.197	900	14	0.295	raltitrexed, leucovorin, carmofur, gemcitabine, floxuridine, pyrimethamine, pralatrexate, 5-fluorouracil, doxifluridine
Adherent RPMI	KEGG_GALACTOSE_METABOLISM	KEGG_RIBOFLAVIN_METABOLISM	-0.61502	-1.39	0.147	1191	5	0.217	riboflavin, ribavirin
Adherent RPMI	KEGG_GALACTOSE_METABOLISM	KEGG_NICOTINATE_AND_NICOTINAMIDE_METABOLISM	-0.46573	-1.05	0.381	1300	8	0.572	forodesine, ribavirin
Adherent RPMI	KEGG_GALACTOSE_METABOLISM	KEGG_PANTOTHENATE_AND_COA_BIOSYNTHESIS	-0.70539	-1.57	0.0669	1232	4	0.104	5-fluorouracil, ribavirin
Adherent RPMI	KEGG_GALACTOSE_METABOLISM	KEGG_FOLATE_BIOSYNTHESIS	-0.55589	-1.28	0.225	1198	4	0.316	pyrimethamine, pralatrexate
Adherent RPMI	KEGG_GALACTOSE_METABOLISM	KEGG_RETINOL_METABOLISM	0.27139	0.628	0.833	262	23	1	dapivirine, dolutegravir, ebastine, curcumin, cyclophosphamide, niacin
Adherent RPMI	KEGG_GALACTOSE_METABOLISM	KEGG_PORPHYRIN_AND_CHLOROPHYLL_METABOLISM	0.36094	0.842	0.555	94	3	1
Adherent RPMI	KEGG_GALACTOSE_METABOLISM	KEGG_TERPENOID_BACKBONE_BIOSYNTHESIS	-0.68324	-1.54	0.0925	1215	7	0.118	atorvastatin, mevastatin, fluvastatin, pitavastatin
Adherent RPMI	KEGG_GALACTOSE_METABOLISM	KEGG_NITROGEN_METABOLISM	0.34011	0.811	0.619	242	9	1	dorzolamide, curcumin, tioxolone, hexachlorophene
Adherent RPMI	KEGG_GALACTOSE_METABOLISM	KEGG_METABOLISM_OF_XENOBIOTICS_BY_CYTOCHROME_P450	-0.27233	-0.603	0.887	1233	25	1	rutin, deferasirox, flufenamic-acid, nafcillin
Adherent RPMI	KEGG_GALACTOSE_METABOLISM	KEGG_DRUG_METABOLISM_CYTOCHROME_P450	0.17314	0.421	0.991	142	27	1	dapivirine, dolutegravir, ebastine
Adherent RPMI	KEGG_GALACTOSE_METABOLISM	KEGG_DRUG_METABOLISM_OTHER_ENZYMES	-0.28747	-0.632	0.848	998	36	1	mycophenolate-mofetil, oseltamivir-phosphate, sulfanilamide, thioguanine, PF-4981517, azathioprine, baicalein, 5-fluorouracil, deferasirox, tipiracil, nafcillin, ribavirin
Adherent RPMI	KEGG_GALACTOSE_METABOLISM	KEGG_BIOSYNTHESIS_OF_UNSATURATED_FATTY_ACIDS	0.91649	2.12	0.00319	117	1	0.019
Adherent RPMI	KEGG_ASCORBATE_AND_ALDARATE_METABOLISM	KEGG_GLYCOLYSIS_GLUCONEOGENESIS	0.58984	1.39	0.158	362	5	0.254	nadide, tofogliflozin
Adherent RPMI	KEGG_ASCORBATE_AND_ALDARATE_METABOLISM	KEGG_CITRATE_CYCLE_TCA_CYCLE	0.88034	2.09	0.00864	121	2	0.00737
Adherent RPMI	KEGG_ASCORBATE_AND_ALDARATE_METABOLISM	KEGG_PENTOSE_PHOSPHATE_PATHWAY	0.94955	2.2	0	32	2	0.0021
Adherent RPMI	KEGG_ASCORBATE_AND_ALDARATE_METABOLISM	KEGG_PENTOSE_AND_GLUCURONATE_INTERCONVERSIONS	0.9568	2.24	0	61	1	0.00114
Adherent RPMI	KEGG_ASCORBATE_AND_ALDARATE_METABOLISM	KEGG_FRUCTOSE_AND_MANNOSE_METABOLISM	0.50816	1.18	0.299	121	2	0.425
Adherent RPMI	KEGG_ASCORBATE_AND_ALDARATE_METABOLISM	KEGG_GALACTOSE_METABOLISM	0.63674	1.48	0.121	248	3	0.193	nadide
Adherent RPMI	KEGG_ASCORBATE_AND_ALDARATE_METABOLISM	KEGG_ASCORBATE_AND_ALDARATE_METABOLISM	0.73945	1.73	0.054	362	4	0.071	dolutegravir, nadide
Adherent RPMI	KEGG_ASCORBATE_AND_ALDARATE_METABOLISM	KEGG_FATTY_ACID_METABOLISM	0.6427	1.48	0.137	496	5	0.193	nadide, guanidine, sulfasalazine
Adherent RPMI	KEGG_ASCORBATE_AND_ALDARATE_METABOLISM	KEGG_STEROID_BIOSYNTHESIS	0.24874	0.58	0.9	1045	3	1	tamoxifen, alfacalcidol
Adherent RPMI	KEGG_ASCORBATE_AND_ALDARATE_METABOLISM	KEGG_PRIMARY_BILE_ACID_BIOSYNTHESIS	0.91361	2.11	0.00227	121	1	0.00587
Adherent RPMI	KEGG_ASCORBATE_AND_ALDARATE_METABOLISM	KEGG_STEROID_HORMONE_BIOSYNTHESIS	0.37743	0.88	0.57	307	37	0.803	delanzomib, formestane, ebastine, dolutegravir, nadide, curcumin, sulfanilamide, palmatine-chloride, dapivirine, GSK1070916, deferasirox
Adherent RPMI	KEGG_ASCORBATE_AND_ALDARATE_METABOLISM	KEGG_OXIDATIVE_PHOSPHORYLATION	-0.43765	-1.01	0.4	1113	8	1	carvedilol, oligomycin-a, methoxyflurane
Adherent RPMI	KEGG_ASCORBATE_AND_ALDARATE_METABOLISM	KEGG_PURINE_METABOLISM	0.23727	0.565	0.917	136	38	1	forodesine, dacarbazine, ABT-702, nadide
Adherent RPMI	KEGG_ASCORBATE_AND_ALDARATE_METABOLISM	KEGG_PYRIMIDINE_METABOLISM	0.18744	0.44	0.987	85	34	1	forodesine, dacarbazine
Adherent RPMI	KEGG_ASCORBATE_AND_ALDARATE_METABOLISM	KEGG_ALANINE_ASPARTATE_AND_GLUTAMATE_METABOLISM	-0.52825	-1.25	0.217	1333	4	0.767	azathioprine
Adherent RPMI	KEGG_ASCORBATE_AND_ALDARATE_METABOLISM	KEGG_GLYCINE_SERINE_AND_THREONINE_METABOLISM	0.17011	0.389	1	362	10	1	nadide, phenelzine
Adherent RPMI	KEGG_ASCORBATE_AND_ALDARATE_METABOLISM	KEGG_CYSTEINE_AND_METHIONINE_METABOLISM	0.54427	1.28	0.234	136	10	0.339	decitabine, nadide
Adherent RPMI	KEGG_ASCORBATE_AND_ALDARATE_METABOLISM	KEGG_VALINE_LEUCINE_AND_ISOLEUCINE_DEGRADATION	0.64589	1.5	0.117	494	7	0.182	nadide, menadione, phenelzine, guanidine, thiomersal
Adherent RPMI	KEGG_ASCORBATE_AND_ALDARATE_METABOLISM	KEGG_LYSINE_DEGRADATION	0.61471	1.43	0.148	494	7	0.224	nadide, BIX-01294, guanidine, EPZ-5676
Adherent RPMI	KEGG_ASCORBATE_AND_ALDARATE_METABOLISM	KEGG_ARGININE_AND_PROLINE_METABOLISM	0.22612	0.535	0.921	392	20	1	tosedostat, nadide, curcumin, 7-nitroindazole, phenelzine, guanidine
Adherent RPMI	KEGG_ASCORBATE_AND_ALDARATE_METABOLISM	KEGG_HISTIDINE_METABOLISM	-0.3775	-0.889	0.523	1253	9	1	piperine, methyldopa
Adherent RPMI	KEGG_ASCORBATE_AND_ALDARATE_METABOLISM	KEGG_TYROSINE_METABOLISM	-0.39393	-0.923	0.494	1253	16	1	piperine, nitisinone, methyldopa
Adherent RPMI	KEGG_ASCORBATE_AND_ALDARATE_METABOLISM	KEGG_PHENYLALANINE_METABOLISM	-0.55178	-1.3	0.221	1251	12	0.677	epinephrine, piperine, nitisinone, methyldopa
Adherent RPMI	KEGG_ASCORBATE_AND_ALDARATE_METABOLISM	KEGG_TRYPTOPHAN_METABOLISM	-0.37877	-0.88	0.543	1253	14	1	piperine, methyldopa, tryptanthrin
Adherent RPMI	KEGG_ASCORBATE_AND_ALDARATE_METABOLISM	KEGG_BETA_ALANINE_METABOLISM	0.47514	1.11	0.339	392	8	0.495	gimeracil, nadide, phenelzine, guanidine
Adherent RPMI	KEGG_ASCORBATE_AND_ALDARATE_METABOLISM	KEGG_TAURINE_AND_HYPOTAURINE_METABOLISM	0.77034	1.86	0.0202	320	1	0.0381
Adherent RPMI	KEGG_ASCORBATE_AND_ALDARATE_METABOLISM	KEGG_SELENOAMINO_ACID_METABOLISM	0.91361	2.13	0.00917	121	1	0.00503
Adherent RPMI	KEGG_ASCORBATE_AND_ALDARATE_METABOLISM	KEGG_GLUTATHIONE_METABOLISM	0.34718	0.809	0.618	114	15	0.92	dacarbazine
Adherent RPMI	KEGG_ASCORBATE_AND_ALDARATE_METABOLISM	KEGG_STARCH_AND_SUCROSE_METABOLISM	-0.31434	-0.75	0.701	1306	8	1	tagatose, alvocidib
Adherent RPMI	KEGG_ASCORBATE_AND_ALDARATE_METABOLISM	KEGG_N_GLYCAN_BIOSYNTHESIS	-0.82289	-1.97	0.0145	1143	1	0.0407	kifunensine
Adherent RPMI	KEGG_ASCORBATE_AND_ALDARATE_METABOLISM	KEGG_OTHER_GLYCAN_DEGRADATION	-0.55652	-1.29	0.216	773	1	0.694	oseltamivir-phosphate
Adherent RPMI	KEGG_ASCORBATE_AND_ALDARATE_METABOLISM	KEGG_AMINO_SUGAR_AND_NUCLEOTIDE_SUGAR_METABOLISM	-0.45578	-1.08	0.357	1380	4	1	N-acetylmannosamine
Adherent RPMI	KEGG_ASCORBATE_AND_ALDARATE_METABOLISM	KEGG_GLYCEROLIPID_METABOLISM	0.47774	1.1	0.356	362	6	0.506	nadide
Adherent RPMI	KEGG_ASCORBATE_AND_ALDARATE_METABOLISM	KEGG_INOSITOL_PHOSPHATE_METABOLISM	-0.42428	-0.99	0.449	944	23	1	alpelisib, BGT226, GDC-0941, NVP-BEZ235, PF-04691502, PIK-75, SB-2343, GDC-0980, ZSTK-474, voxtalisib, idelalisib, MLN0128, VE-822, PI-103
Adherent RPMI	KEGG_ASCORBATE_AND_ALDARATE_METABOLISM	KEGG_GLYCEROPHOSPHOLIPID_METABOLISM	0.38263	0.876	0.554	132	11	0.809	chlorpyrifos, demecarium
Adherent RPMI	KEGG_ASCORBATE_AND_ALDARATE_METABOLISM	KEGG_ETHER_LIPID_METABOLISM	-0.25231	-0.582	0.895	1048	7	1	clobetasol-propionate, fluticasone-propionate
Adherent RPMI	KEGG_ASCORBATE_AND_ALDARATE_METABOLISM	KEGG_ARACHIDONIC_ACID_METABOLISM	0.20569	0.468	0.977	253	37	1	minocycline, desonide, curcumin, sulfanilamide, phenylbutazone, lenalidomide
Adherent RPMI	KEGG_ASCORBATE_AND_ALDARATE_METABOLISM	KEGG_LINOLEIC_ACID_METABOLISM	0.43885	1.01	0.399	307	26	0.613	delanzomib, ebastine, dolutegravir, desonide, curcumin, sulfanilamide, palmatine-chloride, dapivirine, GSK1070916, deferasirox
Adherent RPMI	KEGG_ASCORBATE_AND_ALDARATE_METABOLISM	KEGG_ALPHA_LINOLENIC_ACID_METABOLISM	-0.26012	-0.617	0.867	1048	6	1	clobetasol-propionate, fluticasone-propionate
Adherent RPMI	KEGG_ASCORBATE_AND_ALDARATE_METABOLISM	KEGG_SPHINGOLIPID_METABOLISM	-0.3057	-0.703	0.774	424	3	1	idronoxil, oseltamivir-phosphate, SKI-II
Adherent RPMI	KEGG_ASCORBATE_AND_ALDARATE_METABOLISM	KEGG_PYRUVATE_METABOLISM	0.43256	1.02	0.415	362	6	0.601	nadide, baicalein
Adherent RPMI	KEGG_ASCORBATE_AND_ALDARATE_METABOLISM	KEGG_PROPANOATE_METABOLISM	0.42112	0.973	0.433	362	6	0.664	nadide, phenelzine
Adherent RPMI	KEGG_ASCORBATE_AND_ALDARATE_METABOLISM	KEGG_BUTANOATE_METABOLISM	0.64511	1.48	0.139	494	6	0.193	nadide, phenelzine, guanidine, thiomersal
Adherent RPMI	KEGG_ASCORBATE_AND_ALDARATE_METABOLISM	KEGG_ONE_CARBON_POOL_BY_FOLATE	-0.65303	-1.55	0.0903	1063	14	0.312	pralatrexate, trifluridine, doxifluridine, 5-fluorouracil, pyrimethamine, floxuridine, raltitrexed
Adherent RPMI	KEGG_ASCORBATE_AND_ALDARATE_METABOLISM	KEGG_RIBOFLAVIN_METABOLISM	0.27076	0.621	0.848	1015	5	1	riboflavin, rucinol, hexylresorcinol, monobenzone
Adherent RPMI	KEGG_ASCORBATE_AND_ALDARATE_METABOLISM	KEGG_NICOTINATE_AND_NICOTINAMIDE_METABOLISM	0.48121	1.13	0.31	235	8	0.475	forodesine, FK-866
Adherent RPMI	KEGG_ASCORBATE_AND_ALDARATE_METABOLISM	KEGG_PANTOTHENATE_AND_COA_BIOSYNTHESIS	0.35195	0.804	0.625	85	4	0.929
Adherent RPMI	KEGG_ASCORBATE_AND_ALDARATE_METABOLISM	KEGG_FOLATE_BIOSYNTHESIS	-0.70183	-1.65	0.0691	1063	4	0.211	pralatrexate, pyrimethamine, raltitrexed
Adherent RPMI	KEGG_ASCORBATE_AND_ALDARATE_METABOLISM	KEGG_RETINOL_METABOLISM	0.48902	1.14	0.291	377	23	0.465	delanzomib, ebastine, dolutegravir, curcumin, sulfanilamide, palmatine-chloride, dapivirine, GSK1070916, deferasirox, clotrimazole, artemisinin
Adherent RPMI	KEGG_ASCORBATE_AND_ALDARATE_METABOLISM	KEGG_PORPHYRIN_AND_CHLOROPHYLL_METABOLISM	0.79164	1.84	0.045	292	3	0.0428	dolutegravir, nadide
Adherent RPMI	KEGG_ASCORBATE_AND_ALDARATE_METABOLISM	KEGG_TERPENOID_BACKBONE_BIOSYNTHESIS	0.75975	1.81	0.0405	181	7	0.0494	atorvastatin, fluvastatin, mevastatin, nadide
Adherent RPMI	KEGG_ASCORBATE_AND_ALDARATE_METABOLISM	KEGG_NITROGEN_METABOLISM	-0.19333	-0.455	0.977	1009	9	1	dorzolamide, tioxolone, bendroflumethiazide
Adherent RPMI	KEGG_ASCORBATE_AND_ALDARATE_METABOLISM	KEGG_METABOLISM_OF_XENOBIOTICS_BY_CYTOCHROME_P450	0.45978	1.09	0.367	377	25	0.517	delanzomib, ebastine, dolutegravir, curcumin, sulfanilamide, palmatine-chloride, dapivirine, GSK1070916, deferasirox, clotrimazole, artemisinin
Adherent RPMI	KEGG_ASCORBATE_AND_ALDARATE_METABOLISM	KEGG_DRUG_METABOLISM_CYTOCHROME_P450	0.46364	1.09	0.332	377	27	0.517	delanzomib, ebastine, dolutegravir, curcumin, sulfanilamide, palmatine-chloride, dapivirine, menadione, GSK1070916, deferasirox, clotrimazole, phenelzine, artemisinin
Adherent RPMI	KEGG_ASCORBATE_AND_ALDARATE_METABOLISM	KEGG_DRUG_METABOLISM_OTHER_ENZYMES	0.37533	0.887	0.543	307	36	0.793	delanzomib, ebastine, dolutegravir, gimeracil, nadide, curcumin, sulfanilamide, palmatine-chloride, dapivirine, GSK1070916, baicalein, deferasirox
Adherent RPMI	KEGG_ASCORBATE_AND_ALDARATE_METABOLISM	KEGG_BIOSYNTHESIS_OF_UNSATURATED_FATTY_ACIDS	-0.50612	-1.17	0.306	703	1	0.922	MK-8245
Adherent RPMI	KEGG_FATTY_ACID_METABOLISM	KEGG_GLYCOLYSIS_GLUCONEOGENESIS	0.5623	1.28	0.238	393	5	0.28	guanidine, nadide
Adherent RPMI	KEGG_FATTY_ACID_METABOLISM	KEGG_CITRATE_CYCLE_TCA_CYCLE	0.63501	1.47	0.114	185	2	0.149
Adherent RPMI	KEGG_FATTY_ACID_METABOLISM	KEGG_PENTOSE_PHOSPHATE_PATHWAY	0.89728	2.01	0.00186	41	2	0.00754
Adherent RPMI	KEGG_FATTY_ACID_METABOLISM	KEGG_PENTOSE_AND_GLUCURONATE_INTERCONVERSIONS	0.83657	1.91	0.0182	228	1	0.0172
Adherent RPMI	KEGG_FATTY_ACID_METABOLISM	KEGG_FRUCTOSE_AND_MANNOSE_METABOLISM	0.63401	1.49	0.0991	510	2	0.137	nadide
Adherent RPMI	KEGG_FATTY_ACID_METABOLISM	KEGG_GALACTOSE_METABOLISM	0.49353	1.14	0.31	393	3	0.409	nadide
Adherent RPMI	KEGG_FATTY_ACID_METABOLISM	KEGG_ASCORBATE_AND_ALDARATE_METABOLISM	0.80147	1.87	0.0126	228	4	0.0222	guanidine, nadide
Adherent RPMI	KEGG_FATTY_ACID_METABOLISM	KEGG_FATTY_ACID_METABOLISM	0.65185	1.47	0.114	339	5	0.149	guanidine, nadide
Adherent RPMI	KEGG_FATTY_ACID_METABOLISM	KEGG_STEROID_BIOSYNTHESIS	-0.64031	-1.53	0.138	1113	3	0.584	naftifine, alfacalcidol
Adherent RPMI	KEGG_FATTY_ACID_METABOLISM	KEGG_PRIMARY_BILE_ACID_BIOSYNTHESIS	0.86753	2.04	0.00544	185	1	0.00601
Adherent RPMI	KEGG_FATTY_ACID_METABOLISM	KEGG_STEROID_HORMONE_BIOSYNTHESIS	0.45433	1.05	0.389	383	37	0.504	ebastine, metyrapone, formestane, curcumin, sulfanilamide, clotrimazole, 2-methoxyestradiol, nadide, metronidazole, SKF-96365, nafcillin, dolutegravir, abiraterone, deferasirox, GSK1070916, delanzomib, abiraterone-acetate
Adherent RPMI	KEGG_FATTY_ACID_METABOLISM	KEGG_OXIDATIVE_PHOSPHORYLATION	0.31532	0.718	0.75	42	8	0.957
Adherent RPMI	KEGG_FATTY_ACID_METABOLISM	KEGG_PURINE_METABOLISM	0.35275	0.812	0.643	271	38	0.816	dacarbazine, papaverine, baicalein, YM-976, curcumin, forodesine, nadide, riociguat, nelarabine, enocitabine, inosine, fludarabine
Adherent RPMI	KEGG_FATTY_ACID_METABOLISM	KEGG_PYRIMIDINE_METABOLISM	0.37825	0.876	0.574	271	34	0.725	dacarbazine, teriflunomide, tetrahydrouridine, gimeracil, capecitabine, forodesine, spermidine, ftorafur, nelarabine, enocitabine, inosine, fludarabine
Adherent RPMI	KEGG_FATTY_ACID_METABOLISM	KEGG_ALANINE_ASPARTATE_AND_GLUTAMATE_METABOLISM	0.4655	1.06	0.377	80	4	0.492
Adherent RPMI	KEGG_FATTY_ACID_METABOLISM	KEGG_GLYCINE_SERINE_AND_THREONINE_METABOLISM	0.47836	1.11	0.345	185	10	0.439	guanidine, phenelzine
Adherent RPMI	KEGG_FATTY_ACID_METABOLISM	KEGG_CYSTEINE_AND_METHIONINE_METABOLISM	0.33681	0.784	0.654	208	10	0.859	curcumin, nadide
Adherent RPMI	KEGG_FATTY_ACID_METABOLISM	KEGG_VALINE_LEUCINE_AND_ISOLEUCINE_DEGRADATION	0.71926	1.68	0.0426	262	7	0.0617	guanidine, phenelzine, nadide
Adherent RPMI	KEGG_FATTY_ACID_METABOLISM	KEGG_LYSINE_DEGRADATION	0.53645	1.23	0.251	185	7	0.324	guanidine
Adherent RPMI	KEGG_FATTY_ACID_METABOLISM	KEGG_ARGININE_AND_PROLINE_METABOLISM	0.29818	0.681	0.812	185	20	1	guanidine, phenelzine, curcumin
Adherent RPMI	KEGG_FATTY_ACID_METABOLISM	KEGG_HISTIDINE_METABOLISM	0.46024	1.06	0.371	185	9	0.492	guanidine, phenelzine
Adherent RPMI	KEGG_FATTY_ACID_METABOLISM	KEGG_TYROSINE_METABOLISM	0.2591	0.595	0.868	181	16	1	phenelzine, 2-methoxyestradiol
Adherent RPMI	KEGG_FATTY_ACID_METABOLISM	KEGG_PHENYLALANINE_METABOLISM	-0.3302	-0.787	0.633	1149	12	1	eprobemide, 4-iodo-6-phenylpyrimidine, piperine, epinephrine
Adherent RPMI	KEGG_FATTY_ACID_METABOLISM	KEGG_TRYPTOPHAN_METABOLISM	0.46835	1.09	0.377	212	14	0.461	guanidine, phenelzine, 2-methoxyestradiol, nadide
Adherent RPMI	KEGG_FATTY_ACID_METABOLISM	KEGG_BETA_ALANINE_METABOLISM	0.56087	1.31	0.206	185	8	0.255	guanidine, phenelzine, gimeracil
Adherent RPMI	KEGG_FATTY_ACID_METABOLISM	KEGG_TAURINE_AND_HYPOTAURINE_METABOLISM	0.94312	2.15	0.00189	80	1	0.00178
Adherent RPMI	KEGG_FATTY_ACID_METABOLISM	KEGG_SELENOAMINO_ACID_METABOLISM	0.86753	2	0.00556	185	1	0.00821
Adherent RPMI	KEGG_FATTY_ACID_METABOLISM	KEGG_GLUTATHIONE_METABOLISM	0.45896	1.06	0.385	405	15	0.492	dacarbazine, enocitabine, fludarabine, clofarabine, buthionine-sulfoximine, acetylcysteine, triapine
Adherent RPMI	KEGG_FATTY_ACID_METABOLISM	KEGG_STARCH_AND_SUCROSE_METABOLISM	-0.28537	-0.688	0.766	1376	8	1	tagatose
Adherent RPMI	KEGG_FATTY_ACID_METABOLISM	KEGG_N_GLYCAN_BIOSYNTHESIS	0.59827	1.37	0.159	559	1	0.213
Adherent RPMI	KEGG_FATTY_ACID_METABOLISM	KEGG_OTHER_GLYCAN_DEGRADATION	0.86105	1.98	0.0073	194	1	0.0101
Adherent RPMI	KEGG_FATTY_ACID_METABOLISM	KEGG_AMINO_SUGAR_AND_NUCLEOTIDE_SUGAR_METABOLISM	-0.44883	-1.07	0.361	1381	4	1	N-acetylmannosamine
Adherent RPMI	KEGG_FATTY_ACID_METABOLISM	KEGG_GLYCEROLIPID_METABOLISM	0.55813	1.29	0.187	185	6	0.271	guanidine
Adherent RPMI	KEGG_FATTY_ACID_METABOLISM	KEGG_INOSITOL_PHOSPHATE_METABOLISM	-0.16961	-0.417	0.988	1238	23	1	BGT226, GDC-0349, SB-2343
Adherent RPMI	KEGG_FATTY_ACID_METABOLISM	KEGG_GLYCEROPHOSPHOLIPID_METABOLISM	-0.42567	-1	0.41	964	11	1	clobetasol-propionate, sulfasalazine, demecarium, hydroxytacrine-maleate-(r,s), flumethasone, fluticasone-propionate, nicotine
Adherent RPMI	KEGG_FATTY_ACID_METABOLISM	KEGG_ETHER_LIPID_METABOLISM	-0.33295	-0.782	0.65	964	7	1	clobetasol-propionate, sulfasalazine, flumethasone, fluticasone-propionate
Adherent RPMI	KEGG_FATTY_ACID_METABOLISM	KEGG_ARACHIDONIC_ACID_METABOLISM	0.25268	0.583	0.91	277	37	1	baicalein, curcumin, sulfanilamide, artemisinin, pomalidomide, phenylbutazone, metronidazole, amoxicillin
Adherent RPMI	KEGG_FATTY_ACID_METABOLISM	KEGG_LINOLEIC_ACID_METABOLISM	0.46934	1.09	0.365	329	26	0.461	ebastine, curcumin, sulfanilamide, clotrimazole, metronidazole, SKF-96365, nafcillin, dolutegravir, deferasirox, amoxicillin, GSK1070916
Adherent RPMI	KEGG_FATTY_ACID_METABOLISM	KEGG_ALPHA_LINOLENIC_ACID_METABOLISM	-0.52026	-1.22	0.251	964	6	1	clobetasol-propionate, sulfasalazine, flumethasone, fluticasone-propionate
Adherent RPMI	KEGG_FATTY_ACID_METABOLISM	KEGG_SPHINGOLIPID_METABOLISM	0.55559	1.3	0.205	319	3	0.263	oseltamivir-phosphate
Adherent RPMI	KEGG_FATTY_ACID_METABOLISM	KEGG_PYRUVATE_METABOLISM	0.79987	1.79	0.0225	185	6	0.0351	guanidine, baicalein, KD-023
Adherent RPMI	KEGG_FATTY_ACID_METABOLISM	KEGG_PROPANOATE_METABOLISM	0.79997	1.84	0.0228	185	6	0.0263	guanidine, phenelzine, KD-023
Adherent RPMI	KEGG_FATTY_ACID_METABOLISM	KEGG_BUTANOATE_METABOLISM	0.73816	1.69	0.0321	262	6	0.0597	guanidine, phenelzine, nadide
Adherent RPMI	KEGG_FATTY_ACID_METABOLISM	KEGG_ONE_CARBON_POOL_BY_FOLATE	-0.3604	-0.879	0.514	1211	14	1	floxuridine, trifluridine, raltitrexed, doxifluridine, 5-fluorouracil
Adherent RPMI	KEGG_FATTY_ACID_METABOLISM	KEGG_RIBOFLAVIN_METABOLISM	0.55862	1.29	0.221	181	5	0.271	riboflavin
Adherent RPMI	KEGG_FATTY_ACID_METABOLISM	KEGG_NICOTINATE_AND_NICOTINAMIDE_METABOLISM	0.53034	1.24	0.248	255	8	0.316	forodesine, inosine
Adherent RPMI	KEGG_FATTY_ACID_METABOLISM	KEGG_PANTOTHENATE_AND_COA_BIOSYNTHESIS	-0.3705	-0.863	0.533	1125	4	1	uracil, 5-fluorouracil
Adherent RPMI	KEGG_FATTY_ACID_METABOLISM	KEGG_FOLATE_BIOSYNTHESIS	-0.46609	-1.15	0.305	646	4	1	methotrexate, pyrimethamine, pralatrexate, raltitrexed
Adherent RPMI	KEGG_FATTY_ACID_METABOLISM	KEGG_RETINOL_METABOLISM	0.59571	1.38	0.145	329	23	0.205	ebastine, curcumin, sulfanilamide, artemisinin, clotrimazole, 2-methoxyestradiol, metronidazole, SKF-96365, nafcillin, dolutegravir, deferasirox, amoxicillin, GSK1070916
Adherent RPMI	KEGG_FATTY_ACID_METABOLISM	KEGG_PORPHYRIN_AND_CHLOROPHYLL_METABOLISM	0.83778	1.89	0.0128	228	3	0.0194	riboflavin, nadide
Adherent RPMI	KEGG_FATTY_ACID_METABOLISM	KEGG_TERPENOID_BACKBONE_BIOSYNTHESIS	0.84316	1.96	0.00921	185	7	0.0119	fluvastatin, simvastatin, mevastatin, atorvastatin, pitavastatin
Adherent RPMI	KEGG_FATTY_ACID_METABOLISM	KEGG_NITROGEN_METABOLISM	0.2679	0.616	0.841	88	9	1
Adherent RPMI	KEGG_FATTY_ACID_METABOLISM	KEGG_METABOLISM_OF_XENOBIOTICS_BY_CYTOCHROME_P450	0.56267	1.3	0.205	329	25	0.263	ebastine, curcumin, sulfanilamide, artemisinin, clotrimazole, 2-methoxyestradiol, metronidazole, SKF-96365, nafcillin, dolutegravir, deferasirox, amoxicillin, GSK1070916
Adherent RPMI	KEGG_FATTY_ACID_METABOLISM	KEGG_DRUG_METABOLISM_CYTOCHROME_P450	0.51744	1.2	0.305	329	27	0.353	ebastine, phenelzine, curcumin, sulfanilamide, artemisinin, clotrimazole, metronidazole, SKF-96365, nafcillin, dolutegravir, deferasirox, amoxicillin, GSK1070916
Adherent RPMI	KEGG_FATTY_ACID_METABOLISM	KEGG_DRUG_METABOLISM_OTHER_ENZYMES	0.43313	0.982	0.459	280	36	0.584	ebastine, baicalein, curcumin, tetrahydrouridine, gimeracil, sulfanilamide, clotrimazole, nadide, metronidazole, oseltamivir-phosphate, SKF-96365, nafcillin, dolutegravir, deferasirox
Adherent RPMI	KEGG_FATTY_ACID_METABOLISM	KEGG_BIOSYNTHESIS_OF_UNSATURATED_FATTY_ACIDS	-0.70482	-1.69	0.0824	979	1	0.337	MK-8245
Adherent RPMI	KEGG_STEROID_BIOSYNTHESIS	KEGG_GLYCOLYSIS_GLUCONEOGENESIS	0.49492	1.16	0.261	333	5	0.526	nadide, guanidine
Adherent RPMI	KEGG_STEROID_BIOSYNTHESIS	KEGG_CITRATE_CYCLE_TCA_CYCLE	0.57366	1.34	0.185	167	2	0.347
Adherent RPMI	KEGG_STEROID_BIOSYNTHESIS	KEGG_PENTOSE_PHOSPHATE_PATHWAY	-0.66715	-1.51	0.111	926	2	0.227	epiandrosterone, dacarbazine
Adherent RPMI	KEGG_STEROID_BIOSYNTHESIS	KEGG_PENTOSE_AND_GLUCURONATE_INTERCONVERSIONS	-0.87041	-1.99	0.00749	1209	1	0.0156	dolutegravir
Adherent RPMI	KEGG_STEROID_BIOSYNTHESIS	KEGG_FRUCTOSE_AND_MANNOSE_METABOLISM	0.8343	1.99	0.0145	167	2	0.027
Adherent RPMI	KEGG_STEROID_BIOSYNTHESIS	KEGG_GALACTOSE_METABOLISM	0.63733	1.5	0.143	333	3	0.236	nadide
Adherent RPMI	KEGG_STEROID_BIOSYNTHESIS	KEGG_ASCORBATE_AND_ALDARATE_METABOLISM	0.29342	0.698	0.736	251	4	1	nadide
Adherent RPMI	KEGG_STEROID_BIOSYNTHESIS	KEGG_FATTY_ACID_METABOLISM	0.3611	0.836	0.602	251	5	1	nadide
Adherent RPMI	KEGG_STEROID_BIOSYNTHESIS	KEGG_STEROID_BIOSYNTHESIS	0.73996	1.73	0.0767	277	3	0.108	alfacalcidol
Adherent RPMI	KEGG_STEROID_BIOSYNTHESIS	KEGG_PRIMARY_BILE_ACID_BIOSYNTHESIS	0.88049	2.1	0.0116	167	1	0.0118
Adherent RPMI	KEGG_STEROID_BIOSYNTHESIS	KEGG_STEROID_HORMONE_BIOSYNTHESIS	-0.21032	-0.47	0.987	1034	37	1	PF-4981517, curcumin, aspirin, GSK1070916, galeterone, dolutegravir, nicotine, SKF-96365, delanzomib, ebastine, rutin
Adherent RPMI	KEGG_STEROID_BIOSYNTHESIS	KEGG_OXIDATIVE_PHOSPHORYLATION	-0.36958	-0.84	0.602	1215	8	1	sevoflurane, rabeprazole
Adherent RPMI	KEGG_STEROID_BIOSYNTHESIS	KEGG_PURINE_METABOLISM	0.2388	0.555	0.918	384	38	1	trometamol, forodesine, YM-976, enoximone, cladribine, ABT-702, nadide, baicalein, fludarabine, azathioprine, mercaptopurine, enocitabine, clofarabine, zardaverine, fludarabine-phosphate, thioguanine, riociguat, avanafil
Adherent RPMI	KEGG_STEROID_BIOSYNTHESIS	KEGG_PYRIMIDINE_METABOLISM	-0.35273	-0.802	0.638	1001	34	1	carmofur, nelarabine, leucovorin, trifluridine, gimeracil, tipiracil, floxuridine, triapine, dacarbazine, pralatrexate, doxifluridine, inosine, spermidine, raltitrexed, 5-fluorouracil, uridine
Adherent RPMI	KEGG_STEROID_BIOSYNTHESIS	KEGG_ALANINE_ASPARTATE_AND_GLUTAMATE_METABOLISM	0.70791	1.7	0.0579	220	4	0.12	phenelzine, azathioprine
Adherent RPMI	KEGG_STEROID_BIOSYNTHESIS	KEGG_GLYCINE_SERINE_AND_THREONINE_METABOLISM	0.33656	0.794	0.667	322	10	1	ornithine, phenelzine, nadide, guanidine
Adherent RPMI	KEGG_STEROID_BIOSYNTHESIS	KEGG_CYSTEINE_AND_METHIONINE_METABOLISM	-0.30421	-0.691	0.791	1286	10	1	azacitidine, triclabendazole
Adherent RPMI	KEGG_STEROID_BIOSYNTHESIS	KEGG_VALINE_LEUCINE_AND_ISOLEUCINE_DEGRADATION	0.31528	0.731	0.695	251	7	1	phenelzine, nadide
Adherent RPMI	KEGG_STEROID_BIOSYNTHESIS	KEGG_LYSINE_DEGRADATION	0.52697	1.21	0.289	251	7	0.468	UNC0631, nadide
Adherent RPMI	KEGG_STEROID_BIOSYNTHESIS	KEGG_ARGININE_AND_PROLINE_METABOLISM	0.31446	0.743	0.693	193	20	1	ornithine, trometamol, acetylcysteine, phenelzine, nadide
Adherent RPMI	KEGG_STEROID_BIOSYNTHESIS	KEGG_HISTIDINE_METABOLISM	-0.28292	-0.662	0.835	1188	9	1	piperine, eprobemide
Adherent RPMI	KEGG_STEROID_BIOSYNTHESIS	KEGG_TYROSINE_METABOLISM	-0.2608	-0.598	0.86	994	16	1	menadione, rucinol, monobenzone, piperine, eprobemide, hexylresorcinol
Adherent RPMI	KEGG_STEROID_BIOSYNTHESIS	KEGG_PHENYLALANINE_METABOLISM	0.36471	0.857	0.568	291	12	1	nitisinone, phenelzine, chicago-sky-blue-6b
Adherent RPMI	KEGG_STEROID_BIOSYNTHESIS	KEGG_TRYPTOPHAN_METABOLISM	-0.289	-0.655	0.828	1188	14	1	piperine, eprobemide, tryptanthrin
Adherent RPMI	KEGG_STEROID_BIOSYNTHESIS	KEGG_BETA_ALANINE_METABOLISM	-0.2359	-0.54	0.93	1330	8	1	5-fluorouracil
Adherent RPMI	KEGG_STEROID_BIOSYNTHESIS	KEGG_TAURINE_AND_HYPOTAURINE_METABOLISM	0.89129	2.1	0	152	1	0.0118
Adherent RPMI	KEGG_STEROID_BIOSYNTHESIS	KEGG_SELENOAMINO_ACID_METABOLISM	0.88049	2.07	0.00898	167	1	0.0154
Adherent RPMI	KEGG_STEROID_BIOSYNTHESIS	KEGG_GLUTATHIONE_METABOLISM	0.44	1.02	0.398	320	15	0.719	acetylcysteine, buthionine-sulfoximine, cladribine, fludarabine, tosedostat, enocitabine, clofarabine
Adherent RPMI	KEGG_STEROID_BIOSYNTHESIS	KEGG_STARCH_AND_SUCROSE_METABOLISM	-0.43734	-0.984	0.473	1209	8	1	dolutegravir, uric-acid
Adherent RPMI	KEGG_STEROID_BIOSYNTHESIS	KEGG_N_GLYCAN_BIOSYNTHESIS	-0.81497	-1.83	0.024	1132	1	0.0494	kifunensine
Adherent RPMI	KEGG_STEROID_BIOSYNTHESIS	KEGG_OTHER_GLYCAN_DEGRADATION	0.66091	1.57	0.114	472	1	0.19
Adherent RPMI	KEGG_STEROID_BIOSYNTHESIS	KEGG_AMINO_SUGAR_AND_NUCLEOTIDE_SUGAR_METABOLISM	0.48051	1.13	0.323	333	4	0.563	nadide
Adherent RPMI	KEGG_STEROID_BIOSYNTHESIS	KEGG_GLYCEROLIPID_METABOLISM	0.33526	0.798	0.645	926	6	1	nadide, guanidine, JZL-184, niacin, disulfiram
Adherent RPMI	KEGG_STEROID_BIOSYNTHESIS	KEGG_INOSITOL_PHOSPHATE_METABOLISM	-0.7592	-1.75	0.0226	1165	23	0.0786	PIK-75, GDC-0980, CH5132799, voxtalisib, NVP-BEZ235, GSK2126458, MLN0128, ZSTK-474, PF-05212384, GDC-0941, BGT226, GDC-0349, SB-2343, PF-04691502, taselisib
Adherent RPMI	KEGG_STEROID_BIOSYNTHESIS	KEGG_GLYCEROPHOSPHOLIPID_METABOLISM	-0.31324	-0.7	0.763	971	11	1	sulfasalazine, chlorpyrifos, demecarium, obidoxime, nicotine
Adherent RPMI	KEGG_STEROID_BIOSYNTHESIS	KEGG_ETHER_LIPID_METABOLISM	0.62813	1.54	0.102	247	7	0.212	flumethasone, darapladib, fluticasone-propionate
Adherent RPMI	KEGG_STEROID_BIOSYNTHESIS	KEGG_ARACHIDONIC_ACID_METABOLISM	0.23603	0.555	0.872	337	37	1	metoxibutropate, pterostilbene, amoxicillin, flumethasone, metronidazole, baicalein, fluticasone-propionate, pomalidomide, clobetasol-propionate, caffeic-acid, ifosfamide
Adherent RPMI	KEGG_STEROID_BIOSYNTHESIS	KEGG_LINOLEIC_ACID_METABOLISM	0.25764	0.603	0.862	247	26	1	palmatine-chloride, nafcillin, amoxicillin, flumethasone, metronidazole, fluticasone-propionate, deferasirox
Adherent RPMI	KEGG_STEROID_BIOSYNTHESIS	KEGG_ALPHA_LINOLENIC_ACID_METABOLISM	0.56758	1.34	0.191	247	6	0.347	flumethasone, fluticasone-propionate
Adherent RPMI	KEGG_STEROID_BIOSYNTHESIS	KEGG_SPHINGOLIPID_METABOLISM	-0.71326	-1.59	0.0794	1362	3	0.163	SKI-II
Adherent RPMI	KEGG_STEROID_BIOSYNTHESIS	KEGG_PYRUVATE_METABOLISM	0.56297	1.36	0.175	251	6	0.331	KD-023, nadide, baicalein
Adherent RPMI	KEGG_STEROID_BIOSYNTHESIS	KEGG_PROPANOATE_METABOLISM	0.56781	1.36	0.168	251	6	0.331	phenelzine, KD-023, nadide
Adherent RPMI	KEGG_STEROID_BIOSYNTHESIS	KEGG_BUTANOATE_METABOLISM	0.38955	0.899	0.514	251	6	0.939	phenelzine, nadide
Adherent RPMI	KEGG_STEROID_BIOSYNTHESIS	KEGG_ONE_CARBON_POOL_BY_FOLATE	-0.44063	-0.99	0.449	1001	14	1	carmofur, leucovorin, trifluridine, floxuridine, pralatrexate, doxifluridine, raltitrexed, 5-fluorouracil
Adherent RPMI	KEGG_STEROID_BIOSYNTHESIS	KEGG_RIBOFLAVIN_METABOLISM	-0.57246	-1.33	0.173	1033	5	0.43	rucinol, monobenzone, hexylresorcinol
Adherent RPMI	KEGG_STEROID_BIOSYNTHESIS	KEGG_NICOTINATE_AND_NICOTINAMIDE_METABOLISM	0.43283	0.996	0.414	110	8	0.758	forodesine
Adherent RPMI	KEGG_STEROID_BIOSYNTHESIS	KEGG_PANTOTHENATE_AND_COA_BIOSYNTHESIS	-0.56628	-1.27	0.254	1086	4	0.513	gimeracil, 5-fluorouracil
Adherent RPMI	KEGG_STEROID_BIOSYNTHESIS	KEGG_FOLATE_BIOSYNTHESIS	-0.45123	-1.03	0.422	1213	4	0.92	pralatrexate, raltitrexed
Adherent RPMI	KEGG_STEROID_BIOSYNTHESIS	KEGG_RETINOL_METABOLISM	0.22857	0.526	0.924	130	23	1	palmatine-chloride, nafcillin, amoxicillin
Adherent RPMI	KEGG_STEROID_BIOSYNTHESIS	KEGG_PORPHYRIN_AND_CHLOROPHYLL_METABOLISM	-0.32639	-0.739	0.744	1209	3	1	dolutegravir
Adherent RPMI	KEGG_STEROID_BIOSYNTHESIS	KEGG_TERPENOID_BACKBONE_BIOSYNTHESIS	0.79782	1.9	0.0207	17	7	0.0455	fluvastatin, atorvastatin, pitavastatin
Adherent RPMI	KEGG_STEROID_BIOSYNTHESIS	KEGG_NITROGEN_METABOLISM	-0.32437	-0.734	0.715	1379	9	1	dorzolamide
Adherent RPMI	KEGG_STEROID_BIOSYNTHESIS	KEGG_METABOLISM_OF_XENOBIOTICS_BY_CYTOCHROME_P450	-0.28603	-0.652	0.847	1034	25	1	PF-4981517, curcumin, aspirin, GSK1070916, dolutegravir, SKF-96365, delanzomib, ebastine, rutin
Adherent RPMI	KEGG_STEROID_BIOSYNTHESIS	KEGG_DRUG_METABOLISM_CYTOCHROME_P450	-0.26879	-0.618	0.878	970	27	1	cobicistat, menadione, PF-4981517, curcumin, GSK1070916, piperine, dolutegravir, SKF-96365, eprobemide, delanzomib, ebastine
Adherent RPMI	KEGG_STEROID_BIOSYNTHESIS	KEGG_DRUG_METABOLISM_OTHER_ENZYMES	-0.31705	-0.711	0.748	1026	36	1	merimepodib, PF-4981517, curcumin, gimeracil, GSK1070916, tipiracil, mycophenolate-mofetil, dolutegravir, SKF-96365, delanzomib, ebastine, 5-fluorouracil, uridine, mycophenolic-acid
Adherent RPMI	KEGG_STEROID_BIOSYNTHESIS	KEGG_BIOSYNTHESIS_OF_UNSATURATED_FATTY_ACIDS	-0.982	-2.2	0	1364	1	0.000526	MK-8245
Adherent RPMI	KEGG_PRIMARY_BILE_ACID_BIOSYNTHESIS	KEGG_GLYCOLYSIS_GLUCONEOGENESIS	0.63563	1.47	0.126	5	5	0.359
Adherent RPMI	KEGG_PRIMARY_BILE_ACID_BIOSYNTHESIS	KEGG_CITRATE_CYCLE_TCA_CYCLE	-0.72334	-1.75	0.0686	1004	2	0.0811	nadide, hexachlorophene
Adherent RPMI	KEGG_PRIMARY_BILE_ACID_BIOSYNTHESIS	KEGG_PENTOSE_PHOSPHATE_PATHWAY	0.71704	1.71	0.0425	88	2	0.143
Adherent RPMI	KEGG_PRIMARY_BILE_ACID_BIOSYNTHESIS	KEGG_PENTOSE_AND_GLUCURONATE_INTERCONVERSIONS	-0.7761	-1.83	0.0245	1078	1	0.0543	dolutegravir
Adherent RPMI	KEGG_PRIMARY_BILE_ACID_BIOSYNTHESIS	KEGG_FRUCTOSE_AND_MANNOSE_METABOLISM	-0.72334	-1.72	0.0577	1004	2	0.0917	nadide, PFK-015
Adherent RPMI	KEGG_PRIMARY_BILE_ACID_BIOSYNTHESIS	KEGG_GALACTOSE_METABOLISM	0.81846	1.92	0.0272	5	3	0.0465
Adherent RPMI	KEGG_PRIMARY_BILE_ACID_BIOSYNTHESIS	KEGG_ASCORBATE_AND_ALDARATE_METABOLISM	-0.69094	-1.71	0.0585	1004	4	0.0961	nadide, dolutegravir, disulfiram
Adherent RPMI	KEGG_PRIMARY_BILE_ACID_BIOSYNTHESIS	KEGG_FATTY_ACID_METABOLISM	-0.61	-1.45	0.138	968	5	0.235	etomoxir, nadide, disulfiram
Adherent RPMI	KEGG_PRIMARY_BILE_ACID_BIOSYNTHESIS	KEGG_STEROID_BIOSYNTHESIS	0.60339	1.4	0.162	61	3	0.441
Adherent RPMI	KEGG_PRIMARY_BILE_ACID_BIOSYNTHESIS	KEGG_PRIMARY_BILE_ACID_BIOSYNTHESIS	-0.72282	-1.72	0.0551	1004	1	0.0917	nadide
Adherent RPMI	KEGG_PRIMARY_BILE_ACID_BIOSYNTHESIS	KEGG_STEROID_HORMONE_BIOSYNTHESIS	0.19151	0.447	0.983	179	37	1	2-methoxyestradiol, dapivirine, delanzomib, ebastine, curcumin, posaconazole
Adherent RPMI	KEGG_PRIMARY_BILE_ACID_BIOSYNTHESIS	KEGG_OXIDATIVE_PHOSPHORYLATION	-0.25835	-0.626	0.832	1137	8	1	hexachlorophene, methoxyflurane
Adherent RPMI	KEGG_PRIMARY_BILE_ACID_BIOSYNTHESIS	KEGG_PURINE_METABOLISM	0.296	0.706	0.734	200	38	1	enocitabine, papaverine, baicalein, dacarbazine, curcumin, forodesine, fludarabine-phosphate, AVN-944
Adherent RPMI	KEGG_PRIMARY_BILE_ACID_BIOSYNTHESIS	KEGG_PYRIMIDINE_METABOLISM	-0.20045	-0.477	0.981	1014	34	1	raltitrexed, uridine, hydroxyurea, uracil, pralatrexate, spermidine, floxuridine, leucovorin, doxifluridine, nelarabine, cytarabine, tipiracil, ribavirin
Adherent RPMI	KEGG_PRIMARY_BILE_ACID_BIOSYNTHESIS	KEGG_ALANINE_ASPARTATE_AND_GLUTAMATE_METABOLISM	-0.66671	-1.57	0.11	1137	4	0.164	hexachlorophene, phenelzine
Adherent RPMI	KEGG_PRIMARY_BILE_ACID_BIOSYNTHESIS	KEGG_GLYCINE_SERINE_AND_THREONINE_METABOLISM	-0.66342	-1.65	0.0866	1172	10	0.123	phenelzine, eprobemide, piperine, ornithine
Adherent RPMI	KEGG_PRIMARY_BILE_ACID_BIOSYNTHESIS	KEGG_CYSTEINE_AND_METHIONINE_METABOLISM	0.26714	0.639	0.817	142	10	1	decitabine
Adherent RPMI	KEGG_PRIMARY_BILE_ACID_BIOSYNTHESIS	KEGG_VALINE_LEUCINE_AND_ISOLEUCINE_DEGRADATION	-0.6236	-1.44	0.162	928	7	0.241	menadione, nadide, disulfiram, thiomersal, phenelzine
Adherent RPMI	KEGG_PRIMARY_BILE_ACID_BIOSYNTHESIS	KEGG_LYSINE_DEGRADATION	-0.22123	-0.541	0.938	1004	7	1	nadide, disulfiram
Adherent RPMI	KEGG_PRIMARY_BILE_ACID_BIOSYNTHESIS	KEGG_ARGININE_AND_PROLINE_METABOLISM	-0.60475	-1.45	0.136	1122	20	0.235	disulfiram, hexachlorophene, phenelzine, spermine, 7-nitroindazole, eprobemide, asymmetrical-dimethylarginine, piperine, ornithine
Adherent RPMI	KEGG_PRIMARY_BILE_ACID_BIOSYNTHESIS	KEGG_HISTIDINE_METABOLISM	-0.589	-1.39	0.181	1122	9	0.276	disulfiram, phenelzine, eprobemide, piperine
Adherent RPMI	KEGG_PRIMARY_BILE_ACID_BIOSYNTHESIS	KEGG_TYROSINE_METABOLISM	-0.33345	-0.819	0.591	1064	16	0.98	hexylresorcinol, caffeic-acid, disulfiram, phenelzine, eprobemide, piperine, 4-iodo-6-phenylpyrimidine
Adherent RPMI	KEGG_PRIMARY_BILE_ACID_BIOSYNTHESIS	KEGG_PHENYLALANINE_METABOLISM	-0.41258	-0.98	0.441	1084	12	0.699	caffeic-acid, epinephrine, phenelzine, eprobemide, piperine, 4-iodo-6-phenylpyrimidine
Adherent RPMI	KEGG_PRIMARY_BILE_ACID_BIOSYNTHESIS	KEGG_TRYPTOPHAN_METABOLISM	-0.30158	-0.73	0.705	928	14	1	menadione, methyldopa, nadide, tryptanthrin, disulfiram, phenelzine, eprobemide, piperine
Adherent RPMI	KEGG_PRIMARY_BILE_ACID_BIOSYNTHESIS	KEGG_BETA_ALANINE_METABOLISM	-0.68663	-1.65	0.0784	985	8	0.123	5-fluorouracil, nadide, uracil, disulfiram, phenelzine, spermine
Adherent RPMI	KEGG_PRIMARY_BILE_ACID_BIOSYNTHESIS	KEGG_TAURINE_AND_HYPOTAURINE_METABOLISM	-0.84377	-1.97	0.0286	1172	1	0.0239	phenelzine
Adherent RPMI	KEGG_PRIMARY_BILE_ACID_BIOSYNTHESIS	KEGG_SELENOAMINO_ACID_METABOLISM	-0.72282	-1.72	0.0673	1004	1	0.0917	nadide
Adherent RPMI	KEGG_PRIMARY_BILE_ACID_BIOSYNTHESIS	KEGG_GLUTATHIONE_METABOLISM	0.44704	1.05	0.413	454	15	1	enocitabine, dacarbazine, fludarabine-phosphate, triapine, clofarabine, gemcitabine, fludarabine
Adherent RPMI	KEGG_PRIMARY_BILE_ACID_BIOSYNTHESIS	KEGG_STARCH_AND_SUCROSE_METABOLISM	0.35315	0.811	0.625	5	8	1
Adherent RPMI	KEGG_PRIMARY_BILE_ACID_BIOSYNTHESIS	KEGG_N_GLYCAN_BIOSYNTHESIS	-0.67603	-1.62	0.0967	939	1	0.139	kifunensine
Adherent RPMI	KEGG_PRIMARY_BILE_ACID_BIOSYNTHESIS	KEGG_OTHER_GLYCAN_DEGRADATION	0.7725	1.83	0.0191	317	1	0.0789
Adherent RPMI	KEGG_PRIMARY_BILE_ACID_BIOSYNTHESIS	KEGG_AMINO_SUGAR_AND_NUCLEOTIDE_SUGAR_METABOLISM	0.63229	1.49	0.137	5	4	0.335
Adherent RPMI	KEGG_PRIMARY_BILE_ACID_BIOSYNTHESIS	KEGG_GLYCEROLIPID_METABOLISM	-0.69796	-1.63	0.078	1004	6	0.133	nadide, niacin, JZL-184, disulfiram
Adherent RPMI	KEGG_PRIMARY_BILE_ACID_BIOSYNTHESIS	KEGG_INOSITOL_PHOSPHATE_METABOLISM	-0.48528	-1.15	0.307	1201	23	0.483	BGT226, PI-103, voxtalisib, NVP-BEZ235, idelalisib, PF-04691502, MLN0128, GDC-0349, SB-2343
Adherent RPMI	KEGG_PRIMARY_BILE_ACID_BIOSYNTHESIS	KEGG_GLYCEROPHOSPHOLIPID_METABOLISM	-0.41004	-0.998	0.433	922	11	0.675	obidoxime, demecarium, fluticasone-propionate, clobetasol-propionate, flumethasone, hydroxytacrine-maleate-(r,s)
Adherent RPMI	KEGG_PRIMARY_BILE_ACID_BIOSYNTHESIS	KEGG_ETHER_LIPID_METABOLISM	-0.36015	-0.838	0.596	1042	7	0.945	fluticasone-propionate, clobetasol-propionate, flumethasone
Adherent RPMI	KEGG_PRIMARY_BILE_ACID_BIOSYNTHESIS	KEGG_ARACHIDONIC_ACID_METABOLISM	-0.21278	-0.503	0.951	1084	37	1	caffeic-acid, flufenamic-acid, piroxicam, clobetasol-propionate, flumethasone, metoxibutropate, FK-3311, amfenac, rutin
Adherent RPMI	KEGG_PRIMARY_BILE_ACID_BIOSYNTHESIS	KEGG_LINOLEIC_ACID_METABOLISM	0.30421	0.718	0.723	332	26	1	dapivirine, delanzomib, ebastine, curcumin, posaconazole, nafcillin, paliperidone, metronidazole
Adherent RPMI	KEGG_PRIMARY_BILE_ACID_BIOSYNTHESIS	KEGG_ALPHA_LINOLENIC_ACID_METABOLISM	-0.49725	-1.23	0.238	1042	6	0.403	fluticasone-propionate, clobetasol-propionate, flumethasone
Adherent RPMI	KEGG_PRIMARY_BILE_ACID_BIOSYNTHESIS	KEGG_SPHINGOLIPID_METABOLISM	0.47194	1.15	0.333	387	3	0.827	oseltamivir-phosphate
Adherent RPMI	KEGG_PRIMARY_BILE_ACID_BIOSYNTHESIS	KEGG_PYRUVATE_METABOLISM	0.50368	1.19	0.274	36	6	0.763
Adherent RPMI	KEGG_PRIMARY_BILE_ACID_BIOSYNTHESIS	KEGG_PROPANOATE_METABOLISM	-0.60615	-1.46	0.145	1004	6	0.229	nadide, disulfiram, phenelzine
Adherent RPMI	KEGG_PRIMARY_BILE_ACID_BIOSYNTHESIS	KEGG_BUTANOATE_METABOLISM	-0.67326	-1.58	0.101	1004	6	0.158	nadide, disulfiram, thiomersal, phenelzine
Adherent RPMI	KEGG_PRIMARY_BILE_ACID_BIOSYNTHESIS	KEGG_ONE_CARBON_POOL_BY_FOLATE	0.23779	0.562	0.914	3	14	1
Adherent RPMI	KEGG_PRIMARY_BILE_ACID_BIOSYNTHESIS	KEGG_RIBOFLAVIN_METABOLISM	-0.42631	-0.984	0.416	1350	5	0.695	ribavirin
Adherent RPMI	KEGG_PRIMARY_BILE_ACID_BIOSYNTHESIS	KEGG_NICOTINATE_AND_NICOTINAMIDE_METABOLISM	0.37245	0.848	0.554	174	8	1	FK-866
Adherent RPMI	KEGG_PRIMARY_BILE_ACID_BIOSYNTHESIS	KEGG_PANTOTHENATE_AND_COA_BIOSYNTHESIS	-0.69512	-1.64	0.0719	985	4	0.128	5-fluorouracil, uracil, ribavirin
Adherent RPMI	KEGG_PRIMARY_BILE_ACID_BIOSYNTHESIS	KEGG_FOLATE_BIOSYNTHESIS	0.24846	0.583	0.921	435	4	1	pyrimethamine
Adherent RPMI	KEGG_PRIMARY_BILE_ACID_BIOSYNTHESIS	KEGG_RETINOL_METABOLISM	0.42764	0.98	0.449	332	23	1	2-methoxyestradiol, dapivirine, delanzomib, ebastine, curcumin, posaconazole, nafcillin, paliperidone, metronidazole
Adherent RPMI	KEGG_PRIMARY_BILE_ACID_BIOSYNTHESIS	KEGG_PORPHYRIN_AND_CHLOROPHYLL_METABOLISM	-0.52642	-1.28	0.223	1004	3	0.359	nadide, dolutegravir
Adherent RPMI	KEGG_PRIMARY_BILE_ACID_BIOSYNTHESIS	KEGG_TERPENOID_BACKBONE_BIOSYNTHESIS	-0.29539	-0.7	0.751	963	7	1	fluvastatin, nadide, mevastatin
Adherent RPMI	KEGG_PRIMARY_BILE_ACID_BIOSYNTHESIS	KEGG_NITROGEN_METABOLISM	-0.47045	-1.11	0.33	1118	9	0.529	acetazolamide, hexachlorophene, spermine, tioxolone, dorzolamide, bendroflumethiazide
Adherent RPMI	KEGG_PRIMARY_BILE_ACID_BIOSYNTHESIS	KEGG_METABOLISM_OF_XENOBIOTICS_BY_CYTOCHROME_P450	0.3622	0.831	0.579	332	25	1	2-methoxyestradiol, dapivirine, delanzomib, ebastine, curcumin, posaconazole, nafcillin, paliperidone, metronidazole
Adherent RPMI	KEGG_PRIMARY_BILE_ACID_BIOSYNTHESIS	KEGG_DRUG_METABOLISM_CYTOCHROME_P450	0.24595	0.586	0.873	332	27	1	dapivirine, delanzomib, ebastine, curcumin, posaconazole, nafcillin, paliperidone, metronidazole
Adherent RPMI	KEGG_PRIMARY_BILE_ACID_BIOSYNTHESIS	KEGG_DRUG_METABOLISM_OTHER_ENZYMES	0.34773	0.821	0.607	353	36	1	baicalein, tetrahydrouridine, dapivirine, delanzomib, ebastine, curcumin, posaconazole, nafcillin, AVN-944, thioguanine, paliperidone, metronidazole, oseltamivir-phosphate, GSK1070916
Adherent RPMI	KEGG_PRIMARY_BILE_ACID_BIOSYNTHESIS	KEGG_BIOSYNTHESIS_OF_UNSATURATED_FATTY_ACIDS	-0.65587	-1.53	0.123	911	1	0.187	MK-8245
Adherent RPMI	KEGG_STEROID_HORMONE_BIOSYNTHESIS	KEGG_GLYCOLYSIS_GLUCONEOGENESIS	0.53953	1.21	0.258	156	5	0.418	LY2608204
Adherent RPMI	KEGG_STEROID_HORMONE_BIOSYNTHESIS	KEGG_CITRATE_CYCLE_TCA_CYCLE	-0.7147	-1.66	0.0817	992	2	0.215	hexachlorophene, nadide
Adherent RPMI	KEGG_STEROID_HORMONE_BIOSYNTHESIS	KEGG_PENTOSE_PHOSPHATE_PATHWAY	0.61023	1.37	0.184	543	2	0.261	dacarbazine
Adherent RPMI	KEGG_STEROID_HORMONE_BIOSYNTHESIS	KEGG_PENTOSE_AND_GLUCURONATE_INTERCONVERSIONS	-0.57667	-1.36	0.186	801	1	0.514	dolutegravir
Adherent RPMI	KEGG_STEROID_HORMONE_BIOSYNTHESIS	KEGG_FRUCTOSE_AND_MANNOSE_METABOLISM	-0.76369	-1.8	0.0353	1060	2	0.123	nadide, PFK-015
Adherent RPMI	KEGG_STEROID_HORMONE_BIOSYNTHESIS	KEGG_GALACTOSE_METABOLISM	0.75696	1.72	0.0233	156	3	0.058	LY2608204
Adherent RPMI	KEGG_STEROID_HORMONE_BIOSYNTHESIS	KEGG_ASCORBATE_AND_ALDARATE_METABOLISM	0.33056	0.762	0.706	515	4	1	guanidine
Adherent RPMI	KEGG_STEROID_HORMONE_BIOSYNTHESIS	KEGG_FATTY_ACID_METABOLISM	0.41095	0.934	0.525	515	5	0.794	etomoxir, guanidine
Adherent RPMI	KEGG_STEROID_HORMONE_BIOSYNTHESIS	KEGG_STEROID_BIOSYNTHESIS	0.41969	0.958	0.492	270	3	0.757
Adherent RPMI	KEGG_STEROID_HORMONE_BIOSYNTHESIS	KEGG_PRIMARY_BILE_ACID_BIOSYNTHESIS	-0.76314	-1.79	0.0467	1060	1	0.131	nadide
Adherent RPMI	KEGG_STEROID_HORMONE_BIOSYNTHESIS	KEGG_STEROID_HORMONE_BIOSYNTHESIS	0.38217	0.875	0.584	343	37	0.888	palmatine-chloride, formestane, metyrapone, 4-methylgenistein, metronidazole, GSK1070916, levonorgestrel, nafcillin, sulfanilamide, deferasirox, 2-methoxyestradiol, dapivirine
Adherent RPMI	KEGG_STEROID_HORMONE_BIOSYNTHESIS	KEGG_OXIDATIVE_PHOSPHORYLATION	0.46349	1.05	0.398	283	8	0.62	tiludronate, omeprazole
Adherent RPMI	KEGG_STEROID_HORMONE_BIOSYNTHESIS	KEGG_PURINE_METABOLISM	0.35234	0.798	0.651	330	38	1	clofarabine, forodesine, baicalein, triapine, enoximone, thioguanine, fludarabine, dacarbazine, gemcitabine, YM-976, inosine, pentostatin, cladribine, fludarabine-phosphate
Adherent RPMI	KEGG_STEROID_HORMONE_BIOSYNTHESIS	KEGG_PYRIMIDINE_METABOLISM	0.3268	0.746	0.719	411	34	1	clofarabine, forodesine, triapine, fludarabine, dacarbazine, gemcitabine, inosine, cladribine, fludarabine-phosphate, ftorafur, trifluridine, tetrahydrouridine
Adherent RPMI	KEGG_STEROID_HORMONE_BIOSYNTHESIS	KEGG_ALANINE_ASPARTATE_AND_GLUTAMATE_METABOLISM	0.53572	1.24	0.244	489	4	0.386	phenelzine, mercaptopurine
Adherent RPMI	KEGG_STEROID_HORMONE_BIOSYNTHESIS	KEGG_GLYCINE_SERINE_AND_THREONINE_METABOLISM	-0.41562	-0.976	0.45	1319	10	1	creatine, eprobemide, piperine
Adherent RPMI	KEGG_STEROID_HORMONE_BIOSYNTHESIS	KEGG_CYSTEINE_AND_METHIONINE_METABOLISM	0.24497	0.55	0.91	69	10	1
Adherent RPMI	KEGG_STEROID_HORMONE_BIOSYNTHESIS	KEGG_VALINE_LEUCINE_AND_ISOLEUCINE_DEGRADATION	0.51503	1.18	0.298	515	7	0.457	thiomersal, phenelzine, menadione, guanidine
Adherent RPMI	KEGG_STEROID_HORMONE_BIOSYNTHESIS	KEGG_LYSINE_DEGRADATION	0.36341	0.819	0.624	515	7	0.985	UNC0631, guanidine
Adherent RPMI	KEGG_STEROID_HORMONE_BIOSYNTHESIS	KEGG_ARGININE_AND_PROLINE_METABOLISM	-0.26648	-0.624	0.828	1112	20	1	trometamol, curcumin, asymmetrical-dimethylarginine, gamma-aminobutyric-acid, diphenyleneiodonium, creatine, eprobemide, piperine
Adherent RPMI	KEGG_STEROID_HORMONE_BIOSYNTHESIS	KEGG_HISTIDINE_METABOLISM	-0.36453	-0.838	0.594	1244	9	1	methyldopa, eprobemide, piperine
Adherent RPMI	KEGG_STEROID_HORMONE_BIOSYNTHESIS	KEGG_TYROSINE_METABOLISM	0.33144	0.756	0.727	434	16	1	chicago-sky-blue-6b, bifemelane, monobenzone, phenelzine, 2-methoxyestradiol, nitisinone, iproniazid
Adherent RPMI	KEGG_STEROID_HORMONE_BIOSYNTHESIS	KEGG_PHENYLALANINE_METABOLISM	-0.35377	-0.821	0.553	1244	12	1	methyldopa, eprobemide, epinephrine, piperine
Adherent RPMI	KEGG_STEROID_HORMONE_BIOSYNTHESIS	KEGG_TRYPTOPHAN_METABOLISM	-0.33526	-0.779	0.656	1244	14	1	methyldopa, eprobemide, tryptanthrin, piperine
Adherent RPMI	KEGG_STEROID_HORMONE_BIOSYNTHESIS	KEGG_BETA_ALANINE_METABOLISM	-0.21216	-0.499	0.965	1022	8	1	spermine, nadide, uracil, 5-fluorouracil
Adherent RPMI	KEGG_STEROID_HORMONE_BIOSYNTHESIS	KEGG_TAURINE_AND_HYPOTAURINE_METABOLISM	0.86393	2.01	0.00567	190	1	0.00884
Adherent RPMI	KEGG_STEROID_HORMONE_BIOSYNTHESIS	KEGG_SELENOAMINO_ACID_METABOLISM	-0.76314	-1.8	0.0428	1060	1	0.123	nadide
Adherent RPMI	KEGG_STEROID_HORMONE_BIOSYNTHESIS	KEGG_GLUTATHIONE_METABOLISM	0.66979	1.52	0.0868	304	15	0.147	tosedostat, clofarabine, buthionine-sulfoximine, triapine, fludarabine, dacarbazine, gemcitabine, acetylcysteine, cladribine
Adherent RPMI	KEGG_STEROID_HORMONE_BIOSYNTHESIS	KEGG_STARCH_AND_SUCROSE_METABOLISM	0.3504	0.805	0.657	156	8	1	LY2608204
Adherent RPMI	KEGG_STEROID_HORMONE_BIOSYNTHESIS	KEGG_N_GLYCAN_BIOSYNTHESIS	0.69906	1.59	0.0867	419	1	0.108
Adherent RPMI	KEGG_STEROID_HORMONE_BIOSYNTHESIS	KEGG_OTHER_GLYCAN_DEGRADATION	-0.58459	-1.43	0.156	812	1	0.431	oseltamivir-phosphate
Adherent RPMI	KEGG_STEROID_HORMONE_BIOSYNTHESIS	KEGG_AMINO_SUGAR_AND_NUCLEOTIDE_SUGAR_METABOLISM	0.58161	1.36	0.16	156	4	0.269	LY2608204
Adherent RPMI	KEGG_STEROID_HORMONE_BIOSYNTHESIS	KEGG_GLYCEROLIPID_METABOLISM	-0.2052	-0.493	0.957	284	6	1	JZL-184, guanidine, disulfiram, niacin, nadide, clofibrate
Adherent RPMI	KEGG_STEROID_HORMONE_BIOSYNTHESIS	KEGG_INOSITOL_PHOSPHATE_METABOLISM	-0.44851	-1.07	0.366	1006	23	1	PF-04691502, PF-05212384, SB-2343, buparlisib, PI-103, BGT226, MLN0128, CH5132799, GDC-0980, PIK-75, voxtalisib, VE-822, GSK2126458, taselisib, alpelisib
Adherent RPMI	KEGG_STEROID_HORMONE_BIOSYNTHESIS	KEGG_GLYCEROPHOSPHOLIPID_METABOLISM	0.16361	0.372	0.994	482	11	1	chlorpyrifos, desonide, demecarium
Adherent RPMI	KEGG_STEROID_HORMONE_BIOSYNTHESIS	KEGG_ETHER_LIPID_METABOLISM	-0.19161	-0.467	0.964	265	7	1	desonide, halobetasol-propionate, flumethasone, clobetasol-propionate, darapladib, sulfasalazine, fluticasone-propionate
Adherent RPMI	KEGG_STEROID_HORMONE_BIOSYNTHESIS	KEGG_ARACHIDONIC_ACID_METABOLISM	0.22589	0.518	0.936	496	37	1	baicalein, artemisinin, metronidazole, sulfanilamide, desonide, amoxicillin, phenylbutazone, phenazone, pterostilbene, metoxibutropate, nocodazole, minocycline, halobetasol-propionate
Adherent RPMI	KEGG_STEROID_HORMONE_BIOSYNTHESIS	KEGG_LINOLEIC_ACID_METABOLISM	0.39969	0.907	0.522	302	26	0.837	palmatine-chloride, metronidazole, GSK1070916, nafcillin, sulfanilamide, desonide, amoxicillin, deferasirox
Adherent RPMI	KEGG_STEROID_HORMONE_BIOSYNTHESIS	KEGG_ALPHA_LINOLENIC_ACID_METABOLISM	0.19265	0.442	0.993	622	6	1	desonide, halobetasol-propionate
Adherent RPMI	KEGG_STEROID_HORMONE_BIOSYNTHESIS	KEGG_SPHINGOLIPID_METABOLISM	0.53647	1.23	0.259	636	3	0.397	idronoxil
Adherent RPMI	KEGG_STEROID_HORMONE_BIOSYNTHESIS	KEGG_PYRUVATE_METABOLISM	0.49715	1.13	0.325	515	6	0.518	baicalein, KD-023, guanidine
Adherent RPMI	KEGG_STEROID_HORMONE_BIOSYNTHESIS	KEGG_PROPANOATE_METABOLISM	0.47048	1.09	0.353	515	6	0.567	phenelzine, KD-023, guanidine
Adherent RPMI	KEGG_STEROID_HORMONE_BIOSYNTHESIS	KEGG_BUTANOATE_METABOLISM	0.49838	1.14	0.324	515	6	0.506	thiomersal, phenelzine, guanidine
Adherent RPMI	KEGG_STEROID_HORMONE_BIOSYNTHESIS	KEGG_ONE_CARBON_POOL_BY_FOLATE	-0.18336	-0.434	0.988	1154	14	1	leucovorin, 5-fluorouracil, methotrexate
Adherent RPMI	KEGG_STEROID_HORMONE_BIOSYNTHESIS	KEGG_RIBOFLAVIN_METABOLISM	0.68971	1.6	0.068	338	5	0.104	monobenzone
Adherent RPMI	KEGG_STEROID_HORMONE_BIOSYNTHESIS	KEGG_NICOTINATE_AND_NICOTINAMIDE_METABOLISM	0.63682	1.47	0.105	468	8	0.179	forodesine, FK-866, inosine, cladribine, menadione
Adherent RPMI	KEGG_STEROID_HORMONE_BIOSYNTHESIS	KEGG_PANTOTHENATE_AND_COA_BIOSYNTHESIS	-0.573	-1.36	0.189	1155	4	0.514	uracil, 5-fluorouracil
Adherent RPMI	KEGG_STEROID_HORMONE_BIOSYNTHESIS	KEGG_FOLATE_BIOSYNTHESIS	-0.47437	-1.13	0.307	1335	4	0.89	methotrexate
Adherent RPMI	KEGG_STEROID_HORMONE_BIOSYNTHESIS	KEGG_RETINOL_METABOLISM	0.50922	1.16	0.305	302	23	0.482	palmatine-chloride, artemisinin, metronidazole, GSK1070916, nafcillin, sulfanilamide, amoxicillin, deferasirox, 2-methoxyestradiol
Adherent RPMI	KEGG_STEROID_HORMONE_BIOSYNTHESIS	KEGG_PORPHYRIN_AND_CHLOROPHYLL_METABOLISM	0.38341	0.853	0.611	338	3	0.927
Adherent RPMI	KEGG_STEROID_HORMONE_BIOSYNTHESIS	KEGG_TERPENOID_BACKBONE_BIOSYNTHESIS	0.85718	1.92	0.0231	5	7	0.0176	fluvastatin, mevastatin, atorvastatin
Adherent RPMI	KEGG_STEROID_HORMONE_BIOSYNTHESIS	KEGG_NITROGEN_METABOLISM	0.21576	0.489	0.962	273	9	1	dorzolamide
Adherent RPMI	KEGG_STEROID_HORMONE_BIOSYNTHESIS	KEGG_METABOLISM_OF_XENOBIOTICS_BY_CYTOCHROME_P450	0.47721	1.09	0.352	302	25	0.567	palmatine-chloride, artemisinin, metronidazole, GSK1070916, nafcillin, sulfanilamide, amoxicillin, deferasirox, 2-methoxyestradiol
Adherent RPMI	KEGG_STEROID_HORMONE_BIOSYNTHESIS	KEGG_DRUG_METABOLISM_CYTOCHROME_P450	0.38564	0.868	0.574	302	27	0.901	palmatine-chloride, artemisinin, bifemelane, metronidazole, GSK1070916, phenelzine, nafcillin, sulfanilamide, amoxicillin, deferasirox
Adherent RPMI	KEGG_STEROID_HORMONE_BIOSYNTHESIS	KEGG_DRUG_METABOLISM_OTHER_ENZYMES	-0.24961	-0.591	0.897	1225	36	1	AVN-944, 5-fluorouracil, uridine, mycophenolic-acid, merimepodib, mycophenolate-mofetil, cyclophosphamide
Adherent RPMI	KEGG_STEROID_HORMONE_BIOSYNTHESIS	KEGG_BIOSYNTHESIS_OF_UNSATURATED_FATTY_ACIDS	-0.69258	-1.65	0.093	962	1	0.224	MK-8245
Adherent RPMI	KEGG_PURINE_METABOLISM	KEGG_GLYCOLYSIS_GLUCONEOGENESIS	0.42527	0.996	0.441	801	5	0.767	guanidine, nadide, LY2608204, disulfiram
Adherent RPMI	KEGG_PURINE_METABOLISM	KEGG_CITRATE_CYCLE_TCA_CYCLE	0.76441	1.81	0.0545	329	2	0.0851	hexachlorophene
Adherent RPMI	KEGG_PURINE_METABOLISM	KEGG_PENTOSE_PHOSPHATE_PATHWAY	0.53314	1.27	0.223	650	2	0.396	epiandrosterone
Adherent RPMI	KEGG_PURINE_METABOLISM	KEGG_PENTOSE_AND_GLUCURONATE_INTERCONVERSIONS	0.77178	1.79	0.0681	318	1	0.0938
Adherent RPMI	KEGG_PURINE_METABOLISM	KEGG_FRUCTOSE_AND_MANNOSE_METABOLISM	0.39193	0.892	0.53	846	2	0.952	nadide
Adherent RPMI	KEGG_PURINE_METABOLISM	KEGG_GALACTOSE_METABOLISM	0.42466	0.988	0.446	801	3	0.779	nadide, LY2608204
Adherent RPMI	KEGG_PURINE_METABOLISM	KEGG_ASCORBATE_AND_ALDARATE_METABOLISM	0.63153	1.49	0.124	329	4	0.234	guanidine, dolutegravir
Adherent RPMI	KEGG_PURINE_METABOLISM	KEGG_FATTY_ACID_METABOLISM	0.49531	1.22	0.27	704	5	0.448	guanidine, nadide, sulfasalazine, disulfiram
Adherent RPMI	KEGG_PURINE_METABOLISM	KEGG_STEROID_BIOSYNTHESIS	0.27614	0.662	0.764	1007	3	1	alfacalcidol, tamoxifen
Adherent RPMI	KEGG_PURINE_METABOLISM	KEGG_PRIMARY_BILE_ACID_BIOSYNTHESIS	0.76386	1.85	0.0331	329	1	0.071
Adherent RPMI	KEGG_PURINE_METABOLISM	KEGG_STEROID_HORMONE_BIOSYNTHESIS	-0.24233	-0.545	0.936	724	37	1	ifosfamide, SKF-96365, ketoconazole, aspirin, abiraterone-acetate, palmatine-chloride, sulfanilamide, clotrimazole, cobicistat, 4-methylgenistein, levonorgestrel, metronidazole, deferasirox, letrozole, 2-methoxyestradiol, paliperidone, spironolactone, delanzomib, abiraterone
Adherent RPMI	KEGG_PURINE_METABOLISM	KEGG_OXIDATIVE_PHOSPHORYLATION	-0.24565	-0.553	0.941	825	8	1	omeprazole, methoxyflurane, carvedilol, oligomycin-a
Adherent RPMI	KEGG_PURINE_METABOLISM	KEGG_PURINE_METABOLISM	-0.38803	-0.862	0.613	1222	38	1	forodesine, fludarabine-phosphate, fludarabine, triapine, gemcitabine, azathioprine, thioguanine, clofarabine
Adherent RPMI	KEGG_PURINE_METABOLISM	KEGG_PYRIMIDINE_METABOLISM	-0.38226	-0.894	0.565	993	34	1	floxuridine, hydroxyurea, uracil, tipiracil, pralatrexate, forodesine, fludarabine-phosphate, fludarabine, triapine, gemcitabine, trifluridine, clofarabine
Adherent RPMI	KEGG_PURINE_METABOLISM	KEGG_ALANINE_ASPARTATE_AND_GLUTAMATE_METABOLISM	-0.50439	-1.16	0.298	1097	4	0.669	mercaptopurine, azathioprine
Adherent RPMI	KEGG_PURINE_METABOLISM	KEGG_GLYCINE_SERINE_AND_THREONINE_METABOLISM	0.56445	1.32	0.194	121	10	0.353	eprobemide, piperine, guanidine
Adherent RPMI	KEGG_PURINE_METABOLISM	KEGG_CYSTEINE_AND_METHIONINE_METABOLISM	-0.29037	-0.651	0.846	963	10	1	azacitidine, pentamidine, decitabine, triclabendazole, RG108
Adherent RPMI	KEGG_PURINE_METABOLISM	KEGG_VALINE_LEUCINE_AND_ISOLEUCINE_DEGRADATION	-0.31964	-0.744	0.735	1279	7	1	menadione
Adherent RPMI	KEGG_PURINE_METABOLISM	KEGG_LYSINE_DEGRADATION	0.24974	0.606	0.849	82	7	1
Adherent RPMI	KEGG_PURINE_METABOLISM	KEGG_ARGININE_AND_PROLINE_METABOLISM	0.36545	0.869	0.578	121	20	0.996	eprobemide, piperine, hexachlorophene, guanidine, curcumin
Adherent RPMI	KEGG_PURINE_METABOLISM	KEGG_HISTIDINE_METABOLISM	0.53436	1.25	0.231	82	9	0.418	eprobemide, piperine
Adherent RPMI	KEGG_PURINE_METABOLISM	KEGG_TYROSINE_METABOLISM	-0.33244	-0.751	0.735	923	16	1	bifemelane, 4-iodo-6-phenylpyrimidine, 2-methoxyestradiol, monobenzone, iproniazid, chicago-sky-blue-6b, caffeic-acid, menadione
Adherent RPMI	KEGG_PURINE_METABOLISM	KEGG_PHENYLALANINE_METABOLISM	0.43505	1.03	0.383	75	12	0.712	norepinephrine, eprobemide, piperine
Adherent RPMI	KEGG_PURINE_METABOLISM	KEGG_TRYPTOPHAN_METABOLISM	0.33117	0.792	0.662	82	14	1	eprobemide, piperine
Adherent RPMI	KEGG_PURINE_METABOLISM	KEGG_BETA_ALANINE_METABOLISM	0.25036	0.578	0.89	1044	8	1	guanidine, spermine, nadide, phenelzine, gimeracil, disulfiram, 5-fluorouracil
Adherent RPMI	KEGG_PURINE_METABOLISM	KEGG_TAURINE_AND_HYPOTAURINE_METABOLISM	0.62707	1.47	0.129	519	1	0.245
Adherent RPMI	KEGG_PURINE_METABOLISM	KEGG_SELENOAMINO_ACID_METABOLISM	0.76386	1.77	0.0724	329	1	0.101
Adherent RPMI	KEGG_PURINE_METABOLISM	KEGG_GLUTATHIONE_METABOLISM	-0.57408	-1.32	0.172	1247	15	0.404	fludarabine-phosphate, fludarabine, triapine, gemcitabine, clofarabine
Adherent RPMI	KEGG_PURINE_METABOLISM	KEGG_STARCH_AND_SUCROSE_METABOLISM	0.23174	0.533	0.925	329	8	1	uric-acid, tagatose, dolutegravir
Adherent RPMI	KEGG_PURINE_METABOLISM	KEGG_N_GLYCAN_BIOSYNTHESIS	-0.76818	-1.75	0.0198	1067	1	0.061	kifunensine
Adherent RPMI	KEGG_PURINE_METABOLISM	KEGG_OTHER_GLYCAN_DEGRADATION	0.63571	1.49	0.142	507	1	0.234
Adherent RPMI	KEGG_PURINE_METABOLISM	KEGG_AMINO_SUGAR_AND_NUCLEOTIDE_SUGAR_METABOLISM	0.42496	1	0.39	801	4	0.759	nadide, LY2608204, N-acetylmannosamine
Adherent RPMI	KEGG_PURINE_METABOLISM	KEGG_GLYCEROLIPID_METABOLISM	0.61998	1.48	0.113	218	6	0.24	clofibrate, guanidine
Adherent RPMI	KEGG_PURINE_METABOLISM	KEGG_INOSITOL_PHOSPHATE_METABOLISM	0.46687	1.1	0.34	256	23	0.604	taselisib, alpelisib, idelalisib, TG100-115, GSK2126458, CH5132799, GDC-0980
Adherent RPMI	KEGG_PURINE_METABOLISM	KEGG_GLYCEROPHOSPHOLIPID_METABOLISM	-0.2508	-0.559	0.924	631	11	1	flumethasone, halobetasol-propionate, demecarium, obidoxime, hydroxytacrine-maleate-(r,s), chlorpyrifos
Adherent RPMI	KEGG_PURINE_METABOLISM	KEGG_ETHER_LIPID_METABOLISM	0.53579	1.25	0.246	649	7	0.418	darapladib, fluticasone-propionate, sulfasalazine, desonide, clobetasol-propionate, flumethasone
Adherent RPMI	KEGG_PURINE_METABOLISM	KEGG_ARACHIDONIC_ACID_METABOLISM	-0.22733	-0.511	0.952	722	37	1	amfenac, ifosfamide, aspirin, indoprofen, phenazone, sulfanilamide, fenoprofen, tepoxalin, metoxibutropate, baicalein, artemisinin, metronidazole, nocodazole, amoxicillin, piroxicam, tranilast, caffeic-acid
Adherent RPMI	KEGG_PURINE_METABOLISM	KEGG_LINOLEIC_ACID_METABOLISM	-0.2083	-0.471	0.963	818	26	1	palmatine-chloride, sulfanilamide, clotrimazole, cobicistat, metronidazole, deferasirox, paliperidone, amoxicillin, delanzomib
Adherent RPMI	KEGG_PURINE_METABOLISM	KEGG_ALPHA_LINOLENIC_ACID_METABOLISM	0.5354	1.23	0.26	649	6	0.439	fluticasone-propionate, sulfasalazine, desonide, clobetasol-propionate, flumethasone
Adherent RPMI	KEGG_PURINE_METABOLISM	KEGG_SPHINGOLIPID_METABOLISM	-0.81656	-1.82	0.0233	1275	3	0.0419	idronoxil
Adherent RPMI	KEGG_PURINE_METABOLISM	KEGG_PYRUVATE_METABOLISM	0.30419	0.722	0.715	969	6	1	guanidine, nadide, sulfasalazine, disulfiram, baicalein
Adherent RPMI	KEGG_PURINE_METABOLISM	KEGG_PROPANOATE_METABOLISM	0.3718	0.89	0.537	82	6	0.955
Adherent RPMI	KEGG_PURINE_METABOLISM	KEGG_BUTANOATE_METABOLISM	0.41046	1	0.416	82	6	0.759
Adherent RPMI	KEGG_PURINE_METABOLISM	KEGG_ONE_CARBON_POOL_BY_FOLATE	-0.48507	-1.07	0.375	855	14	0.845	5-fluorouracil, doxifluridine, raltitrexed, floxuridine, pralatrexate, pyrimethamine, gemcitabine, trifluridine
Adherent RPMI	KEGG_PURINE_METABOLISM	KEGG_RIBOFLAVIN_METABOLISM	-0.44766	-1.01	0.437	983	5	0.982	riboflavin, monobenzone
Adherent RPMI	KEGG_PURINE_METABOLISM	KEGG_NICOTINATE_AND_NICOTINAMIDE_METABOLISM	-0.48919	-1.09	0.364	901	8	0.805	cladribine, STF-118804, FK-866, forodesine, menadione
Adherent RPMI	KEGG_PURINE_METABOLISM	KEGG_PANTOTHENATE_AND_COA_BIOSYNTHESIS	-0.48008	-1.11	0.321	855	4	0.765	5-fluorouracil, uracil
Adherent RPMI	KEGG_PURINE_METABOLISM	KEGG_FOLATE_BIOSYNTHESIS	-0.63815	-1.41	0.138	895	4	0.289	raltitrexed, pralatrexate, pyrimethamine
Adherent RPMI	KEGG_PURINE_METABOLISM	KEGG_RETINOL_METABOLISM	-0.26908	-0.615	0.882	818	23	1	palmatine-chloride, sulfanilamide, clotrimazole, cobicistat, artemisinin, metronidazole, deferasirox, 2-methoxyestradiol, paliperidone, amoxicillin, delanzomib
Adherent RPMI	KEGG_PURINE_METABOLISM	KEGG_PORPHYRIN_AND_CHLOROPHYLL_METABOLISM	0.29272	0.694	0.727	984	3	1	dolutegravir, nadide
Adherent RPMI	KEGG_PURINE_METABOLISM	KEGG_TERPENOID_BACKBONE_BIOSYNTHESIS	-0.81843	-1.83	0.026	1193	7	0.0394	fluvastatin, simvastatin, atorvastatin, pitavastatin, mevastatin
Adherent RPMI	KEGG_PURINE_METABOLISM	KEGG_NITROGEN_METABOLISM	0.4708	1.12	0.282	119	9	0.576	tioxolone, hexachlorophene
Adherent RPMI	KEGG_PURINE_METABOLISM	KEGG_METABOLISM_OF_XENOBIOTICS_BY_CYTOCHROME_P450	-0.2841	-0.634	0.873	724	25	1	ifosfamide, SKF-96365, aspirin, palmatine-chloride, sulfanilamide, clotrimazole, cobicistat, artemisinin, metronidazole, deferasirox, 2-methoxyestradiol, paliperidone, amoxicillin, delanzomib
Adherent RPMI	KEGG_PURINE_METABOLISM	KEGG_DRUG_METABOLISM_CYTOCHROME_P450	-0.23352	-0.522	0.945	818	27	1	palmatine-chloride, sulfanilamide, clotrimazole, bifemelane, cobicistat, artemisinin, metronidazole, deferasirox, paliperidone, iproniazid, amoxicillin, menadione, delanzomib
Adherent RPMI	KEGG_PURINE_METABOLISM	KEGG_DRUG_METABOLISM_OTHER_ENZYMES	-0.25149	-0.566	0.919	818	36	1	palmatine-chloride, sulfanilamide, 5-fluorouracil, clotrimazole, cobicistat, baicalein, metronidazole, deferasirox, uracil, tipiracil, mercaptopurine, paliperidone, delanzomib, azathioprine, thioguanine
Adherent RPMI	KEGG_PURINE_METABOLISM	KEGG_BIOSYNTHESIS_OF_UNSATURATED_FATTY_ACIDS	-0.64939	-1.45	0.0987	902	1	0.247	MK-8245
Adherent RPMI	KEGG_PYRIMIDINE_METABOLISM	KEGG_GLYCOLYSIS_GLUCONEOGENESIS	0.52087	1.17	0.294	53	5	0.499
Adherent RPMI	KEGG_PYRIMIDINE_METABOLISM	KEGG_CITRATE_CYCLE_TCA_CYCLE	0.73271	1.75	0.0563	373	2	0.101	hexachlorophene
Adherent RPMI	KEGG_PYRIMIDINE_METABOLISM	KEGG_PENTOSE_PHOSPHATE_PATHWAY	0.55908	1.37	0.164	614	2	0.311	dacarbazine
Adherent RPMI	KEGG_PYRIMIDINE_METABOLISM	KEGG_PENTOSE_AND_GLUCURONATE_INTERCONVERSIONS	0.65155	1.5	0.141	485	1	0.23
Adherent RPMI	KEGG_PYRIMIDINE_METABOLISM	KEGG_FRUCTOSE_AND_MANNOSE_METABOLISM	0.61126	1.47	0.154	373	2	0.247
Adherent RPMI	KEGG_PYRIMIDINE_METABOLISM	KEGG_GALACTOSE_METABOLISM	0.41096	0.956	0.471	820	3	0.802	nadide, tofogliflozin
Adherent RPMI	KEGG_PYRIMIDINE_METABOLISM	KEGG_ASCORBATE_AND_ALDARATE_METABOLISM	0.74476	1.75	0.0613	53	4	0.101
Adherent RPMI	KEGG_PYRIMIDINE_METABOLISM	KEGG_FATTY_ACID_METABOLISM	0.59214	1.44	0.155	373	5	0.266	guanidine, sulfasalazine
Adherent RPMI	KEGG_PYRIMIDINE_METABOLISM	KEGG_STEROID_BIOSYNTHESIS	-0.58902	-1.34	0.186	992	3	0.412	naftifine
Adherent RPMI	KEGG_PYRIMIDINE_METABOLISM	KEGG_PRIMARY_BILE_ACID_BIOSYNTHESIS	0.73218	1.76	0.0692	373	1	0.0962
Adherent RPMI	KEGG_PYRIMIDINE_METABOLISM	KEGG_STEROID_HORMONE_BIOSYNTHESIS	-0.25713	-0.576	0.908	801	37	1	GSK1070916, paliperidone, metyrapone, abiraterone-acetate, ifosfamide, 2-methoxyestradiol, clotrimazole, flufenamic-acid, rutin, cobicistat, levonorgestrel, letrozole, deferasirox, metronidazole, spironolactone, abiraterone, delanzomib
Adherent RPMI	KEGG_PYRIMIDINE_METABOLISM	KEGG_OXIDATIVE_PHOSPHORYLATION	-0.28127	-0.624	0.866	1000	8	1	omeprazole, oligomycin-a
Adherent RPMI	KEGG_PYRIMIDINE_METABOLISM	KEGG_PURINE_METABOLISM	-0.45683	-1.02	0.419	1145	38	1	YM-976, pentostatin, fludarabine-phosphate, baicalein, forodesine, triapine, gemcitabine, mercaptopurine, fludarabine, thioguanine, azathioprine, clofarabine
Adherent RPMI	KEGG_PYRIMIDINE_METABOLISM	KEGG_PYRIMIDINE_METABOLISM	-0.40827	-0.917	0.545	976	34	1	pralatrexate, raltitrexed, uridine, uracil, hydroxyurea, floxuridine, doxifluridine, ftorafur, fludarabine-phosphate, forodesine, triapine, gemcitabine, fludarabine, trifluridine, clofarabine
Adherent RPMI	KEGG_PYRIMIDINE_METABOLISM	KEGG_ALANINE_ASPARTATE_AND_GLUTAMATE_METABOLISM	-0.78859	-1.77	0.0213	1345	4	0.0633	mercaptopurine, azathioprine
Adherent RPMI	KEGG_PYRIMIDINE_METABOLISM	KEGG_GLYCINE_SERINE_AND_THREONINE_METABOLISM	0.59848	1.42	0.157	53	10	0.279	eprobemide, piperine
Adherent RPMI	KEGG_PYRIMIDINE_METABOLISM	KEGG_CYSTEINE_AND_METHIONINE_METABOLISM	0.21726	0.524	0.938	373	10	1	curcumin, SGI-1027, trometamol, spermine
Adherent RPMI	KEGG_PYRIMIDINE_METABOLISM	KEGG_VALINE_LEUCINE_AND_ISOLEUCINE_DEGRADATION	-0.30177	-0.67	0.814	1152	7	1	thiomersal, menadione
Adherent RPMI	KEGG_PYRIMIDINE_METABOLISM	KEGG_LYSINE_DEGRADATION	0.30556	0.694	0.761	245	7	1	guanidine
Adherent RPMI	KEGG_PYRIMIDINE_METABOLISM	KEGG_ARGININE_AND_PROLINE_METABOLISM	0.45903	1.07	0.339	282	20	0.625	eprobemide, piperine, guanidine, curcumin, asymmetrical-dimethylarginine, creatine, trometamol, phenelzine
Adherent RPMI	KEGG_PYRIMIDINE_METABOLISM	KEGG_HISTIDINE_METABOLISM	0.68398	1.57	0.111	53	9	0.19	eprobemide, piperine
Adherent RPMI	KEGG_PYRIMIDINE_METABOLISM	KEGG_TYROSINE_METABOLISM	0.34518	0.797	0.648	31	16	1	eprobemide
Adherent RPMI	KEGG_PYRIMIDINE_METABOLISM	KEGG_PHENYLALANINE_METABOLISM	0.46683	1.09	0.35	149	12	0.601	eprobemide, piperine, norepinephrine
Adherent RPMI	KEGG_PYRIMIDINE_METABOLISM	KEGG_TRYPTOPHAN_METABOLISM	0.47722	1.17	0.291	53	14	0.499	eprobemide, piperine
Adherent RPMI	KEGG_PYRIMIDINE_METABOLISM	KEGG_BETA_ALANINE_METABOLISM	0.40442	0.916	0.518	373	8	0.873	guanidine, phenelzine, spermine
Adherent RPMI	KEGG_PYRIMIDINE_METABOLISM	KEGG_TAURINE_AND_HYPOTAURINE_METABOLISM	0.80418	1.92	0.025	273	1	0.0451
Adherent RPMI	KEGG_PYRIMIDINE_METABOLISM	KEGG_SELENOAMINO_ACID_METABOLISM	0.73218	1.62	0.0782	373	1	0.162
Adherent RPMI	KEGG_PYRIMIDINE_METABOLISM	KEGG_GLUTATHIONE_METABOLISM	-0.67704	-1.52	0.0877	1291	15	0.212	tosedostat, triapine, gemcitabine, fludarabine, clofarabine
Adherent RPMI	KEGG_PYRIMIDINE_METABOLISM	KEGG_STARCH_AND_SUCROSE_METABOLISM	0.17895	0.41	0.996	373	8	1	tagatose, ribavirin
Adherent RPMI	KEGG_PYRIMIDINE_METABOLISM	KEGG_N_GLYCAN_BIOSYNTHESIS	-0.83297	-1.85	0.0185	1157	1	0.0389	kifunensine
Adherent RPMI	KEGG_PYRIMIDINE_METABOLISM	KEGG_OTHER_GLYCAN_DEGRADATION	0.53564	1.28	0.226	646	1	0.385
Adherent RPMI	KEGG_PYRIMIDINE_METABOLISM	KEGG_AMINO_SUGAR_AND_NUCLEOTIDE_SUGAR_METABOLISM	-0.40432	-0.908	0.571	783	4	1	tofogliflozin, LY2608204, N-acetylmannosamine
Adherent RPMI	KEGG_PYRIMIDINE_METABOLISM	KEGG_GLYCEROLIPID_METABOLISM	0.80285	1.91	0.0285	100	6	0.048	clofibrate, guanidine
Adherent RPMI	KEGG_PYRIMIDINE_METABOLISM	KEGG_INOSITOL_PHOSPHATE_METABOLISM	0.5176	1.23	0.251	213	23	0.433	taselisib, alpelisib, TG100-115, GSK2126458, GDC-0980
Adherent RPMI	KEGG_PYRIMIDINE_METABOLISM	KEGG_GLYCEROPHOSPHOLIPID_METABOLISM	-0.21251	-0.476	0.971	953	11	1	hydroxytacrine-maleate-(r,s), halobetasol-propionate, chlorpyrifos
Adherent RPMI	KEGG_PYRIMIDINE_METABOLISM	KEGG_ETHER_LIPID_METABOLISM	0.47748	1.11	0.36	255	7	0.573	darapladib, sulfasalazine
Adherent RPMI	KEGG_PYRIMIDINE_METABOLISM	KEGG_ARACHIDONIC_ACID_METABOLISM	-0.19313	-0.433	0.991	915	37	1	tepoxalin, flufenamic-acid, indoprofen, halobetasol-propionate, rutin, tranilast, metoxibutropate, metronidazole, baicalein, piroxicam, artemisinin
Adherent RPMI	KEGG_PYRIMIDINE_METABOLISM	KEGG_LINOLEIC_ACID_METABOLISM	-0.18199	-0.407	0.998	767	26	1	posaconazole, GSK1070916, paliperidone, amoxicillin, ifosfamide, clotrimazole, halobetasol-propionate, cobicistat, deferasirox, metronidazole, delanzomib
Adherent RPMI	KEGG_PYRIMIDINE_METABOLISM	KEGG_ALPHA_LINOLENIC_ACID_METABOLISM	0.36319	0.874	0.541	255	6	0.951	sulfasalazine
Adherent RPMI	KEGG_PYRIMIDINE_METABOLISM	KEGG_SPHINGOLIPID_METABOLISM	-0.78068	-1.72	0.0233	1313	3	0.0819	idronoxil
Adherent RPMI	KEGG_PYRIMIDINE_METABOLISM	KEGG_PYRUVATE_METABOLISM	-0.34321	-0.78	0.688	1166	6	1	KD-023, baicalein
Adherent RPMI	KEGG_PYRIMIDINE_METABOLISM	KEGG_PROPANOATE_METABOLISM	0.44666	1.08	0.363	373	6	0.612	guanidine, sulfasalazine, phenelzine
Adherent RPMI	KEGG_PYRIMIDINE_METABOLISM	KEGG_BUTANOATE_METABOLISM	0.4537	1.02	0.423	373	6	0.697	guanidine, sulfasalazine, phenelzine
Adherent RPMI	KEGG_PYRIMIDINE_METABOLISM	KEGG_ONE_CARBON_POOL_BY_FOLATE	-0.49561	-1.11	0.343	976	14	0.808	pralatrexate, raltitrexed, floxuridine, doxifluridine, ftorafur, pyrimethamine, gemcitabine, trifluridine
Adherent RPMI	KEGG_PYRIMIDINE_METABOLISM	KEGG_RIBOFLAVIN_METABOLISM	-0.41378	-0.933	0.514	1130	5	1	riboflavin
Adherent RPMI	KEGG_PYRIMIDINE_METABOLISM	KEGG_NICOTINATE_AND_NICOTINAMIDE_METABOLISM	-0.3397	-0.776	0.673	1239	8	1	forodesine, menadione
Adherent RPMI	KEGG_PYRIMIDINE_METABOLISM	KEGG_PANTOTHENATE_AND_COA_BIOSYNTHESIS	0.27417	0.636	0.797	1010	4	1	ribavirin, gimeracil, 5-fluorouracil
Adherent RPMI	KEGG_PYRIMIDINE_METABOLISM	KEGG_FOLATE_BIOSYNTHESIS	-0.60043	-1.37	0.163	976	4	0.374	pralatrexate, raltitrexed, pyrimethamine
Adherent RPMI	KEGG_PYRIMIDINE_METABOLISM	KEGG_RETINOL_METABOLISM	-0.25494	-0.571	0.909	1165	23	1	deferasirox, metronidazole, artemisinin, delanzomib
Adherent RPMI	KEGG_PYRIMIDINE_METABOLISM	KEGG_PORPHYRIN_AND_CHLOROPHYLL_METABOLISM	-0.54827	-1.25	0.244	1130	3	0.55	riboflavin
Adherent RPMI	KEGG_PYRIMIDINE_METABOLISM	KEGG_TERPENOID_BACKBONE_BIOSYNTHESIS	-0.85652	-1.9	0.00705	1309	7	0.0274	pitavastatin, fluvastatin, atorvastatin, mevastatin, simvastatin
Adherent RPMI	KEGG_PYRIMIDINE_METABOLISM	KEGG_NITROGEN_METABOLISM	0.51481	1.24	0.232	354	9	0.423	curcumin, tioxolone, quinethazone, hexachlorophene
Adherent RPMI	KEGG_PYRIMIDINE_METABOLISM	KEGG_METABOLISM_OF_XENOBIOTICS_BY_CYTOCHROME_P450	-0.31086	-0.716	0.762	801	25	1	GSK1070916, paliperidone, amoxicillin, ifosfamide, 2-methoxyestradiol, clotrimazole, flufenamic-acid, rutin, cobicistat, deferasirox, metronidazole, artemisinin, delanzomib
Adherent RPMI	KEGG_PYRIMIDINE_METABOLISM	KEGG_DRUG_METABOLISM_CYTOCHROME_P450	0.25158	0.583	0.889	91	27	1	eprobemide, piperine, curcumin
Adherent RPMI	KEGG_PYRIMIDINE_METABOLISM	KEGG_DRUG_METABOLISM_OTHER_ENZYMES	-0.34351	-0.784	0.701	1165	36	1	deferasirox, metronidazole, baicalein, mercaptopurine, delanzomib, thioguanine, azathioprine
Adherent RPMI	KEGG_PYRIMIDINE_METABOLISM	KEGG_BIOSYNTHESIS_OF_UNSATURATED_FATTY_ACIDS	0.61771	1.48	0.128	532	1	0.241
Adherent RPMI	KEGG_ALANINE_ASPARTATE_AND_GLUTAMATE_METABOLISM	KEGG_GLYCOLYSIS_GLUCONEOGENESIS	0.60074	1.39	0.135	134	5	0.23	guanidine
Adherent RPMI	KEGG_ALANINE_ASPARTATE_AND_GLUTAMATE_METABOLISM	KEGG_CITRATE_CYCLE_TCA_CYCLE	0.50144	1.13	0.32	694	2	0.5	hexachlorophene
Adherent RPMI	KEGG_ALANINE_ASPARTATE_AND_GLUTAMATE_METABOLISM	KEGG_PENTOSE_PHOSPHATE_PATHWAY	0.51297	1.16	0.301	678	2	0.461	dacarbazine
Adherent RPMI	KEGG_ALANINE_ASPARTATE_AND_GLUTAMATE_METABOLISM	KEGG_PENTOSE_AND_GLUCURONATE_INTERCONVERSIONS	0.75378	1.73	0.0503	343	1	0.0542
Adherent RPMI	KEGG_ALANINE_ASPARTATE_AND_GLUTAMATE_METABOLISM	KEGG_FRUCTOSE_AND_MANNOSE_METABOLISM	-0.8843	-2.08	0.00997	1368	2	0.0271	PFK-015
Adherent RPMI	KEGG_ALANINE_ASPARTATE_AND_GLUTAMATE_METABOLISM	KEGG_GALACTOSE_METABOLISM	0.66581	1.58	0.067	134	3	0.112
Adherent RPMI	KEGG_ALANINE_ASPARTATE_AND_GLUTAMATE_METABOLISM	KEGG_ASCORBATE_AND_ALDARATE_METABOLISM	0.44961	1.04	0.418	343	4	0.618	guanidine
Adherent RPMI	KEGG_ALANINE_ASPARTATE_AND_GLUTAMATE_METABOLISM	KEGG_FATTY_ACID_METABOLISM	0.54138	1.25	0.24	214	5	0.364	guanidine
Adherent RPMI	KEGG_ALANINE_ASPARTATE_AND_GLUTAMATE_METABOLISM	KEGG_STEROID_BIOSYNTHESIS	-0.56391	-1.33	0.198	1299	3	0.587	tamoxifen
Adherent RPMI	KEGG_ALANINE_ASPARTATE_AND_GLUTAMATE_METABOLISM	KEGG_PRIMARY_BILE_ACID_BIOSYNTHESIS	0.50108	1.13	0.316	694	1	0.5
Adherent RPMI	KEGG_ALANINE_ASPARTATE_AND_GLUTAMATE_METABOLISM	KEGG_STEROID_HORMONE_BIOSYNTHESIS	0.42055	0.961	0.466	519	37	0.731	sulfanilamide, curcumin, palmatine-chloride, GSK1070916, formestane, metyrapone, 4-methylgenistein, rutin, posaconazole, 2-methoxyestradiol, ebastine, delanzomib, dolutegravir, letrozole, SKF-96365, deferasirox, abiraterone-acetate, dapivirine, metronidazole, anastrozole, nafcillin, abiraterone
Adherent RPMI	KEGG_ALANINE_ASPARTATE_AND_GLUTAMATE_METABOLISM	KEGG_OXIDATIVE_PHOSPHORYLATION	-0.2576	-0.612	0.828	356	8	1	omeprazole, tiludronate, rabeprazole, carvedilol, hexachlorophene, sevoflurane, methoxyflurane, oligomycin-a
Adherent RPMI	KEGG_ALANINE_ASPARTATE_AND_GLUTAMATE_METABOLISM	KEGG_PURINE_METABOLISM	0.29633	0.663	0.791	530	38	1	triapine, papaverine, curcumin, clofarabine, fludarabine-phosphate, fludarabine, forodesine, inosine, enocitabine, avanafil, gemcitabine, trometamol, dacarbazine, nelarabine, baicalein, AVN-944, enoximone, mycophenolic-acid
Adherent RPMI	KEGG_ALANINE_ASPARTATE_AND_GLUTAMATE_METABOLISM	KEGG_PYRIMIDINE_METABOLISM	0.39678	0.928	0.516	423	34	0.779	triapine, clofarabine, teriflunomide, brequinar, tetrahydrouridine, fludarabine-phosphate, fludarabine, forodesine, inosine, capecitabine, enocitabine, floxuridine, gimeracil, gemcitabine, trometamol, trifluridine
Adherent RPMI	KEGG_ALANINE_ASPARTATE_AND_GLUTAMATE_METABOLISM	KEGG_ALANINE_ASPARTATE_AND_GLUTAMATE_METABOLISM	-0.38167	-0.934	0.49	529	4	1	azathioprine, hexachlorophene, mercaptopurine, phenelzine
Adherent RPMI	KEGG_ALANINE_ASPARTATE_AND_GLUTAMATE_METABOLISM	KEGG_GLYCINE_SERINE_AND_THREONINE_METABOLISM	-0.30587	-0.73	0.718	1241	10	1	gamma-aminobutyric-acid, piperine
Adherent RPMI	KEGG_ALANINE_ASPARTATE_AND_GLUTAMATE_METABOLISM	KEGG_CYSTEINE_AND_METHIONINE_METABOLISM	0.39317	0.919	0.516	396	10	0.794	curcumin, azacitidine, RG108
Adherent RPMI	KEGG_ALANINE_ASPARTATE_AND_GLUTAMATE_METABOLISM	KEGG_VALINE_LEUCINE_AND_ISOLEUCINE_DEGRADATION	0.44386	1.02	0.407	279	7	0.646	guanidine
Adherent RPMI	KEGG_ALANINE_ASPARTATE_AND_GLUTAMATE_METABOLISM	KEGG_LYSINE_DEGRADATION	0.40257	0.925	0.518	391	7	0.784	guanidine, BIX-01294
Adherent RPMI	KEGG_ALANINE_ASPARTATE_AND_GLUTAMATE_METABOLISM	KEGG_ARGININE_AND_PROLINE_METABOLISM	0.2948	0.69	0.78	116	20	1	tosedostat, curcumin
Adherent RPMI	KEGG_ALANINE_ASPARTATE_AND_GLUTAMATE_METABOLISM	KEGG_HISTIDINE_METABOLISM	-0.40853	-1	0.418	1207	9	1	methyldopa, disulfiram, piperine
Adherent RPMI	KEGG_ALANINE_ASPARTATE_AND_GLUTAMATE_METABOLISM	KEGG_TYROSINE_METABOLISM	-0.48618	-1.18	0.278	1057	16	0.832	eprobemide, nitisinone, chicago-sky-blue-6b, methyldopa, disulfiram, 4-iodo-6-phenylpyrimidine, piperine
Adherent RPMI	KEGG_ALANINE_ASPARTATE_AND_GLUTAMATE_METABOLISM	KEGG_PHENYLALANINE_METABOLISM	-0.58781	-1.4	0.173	1057	12	0.502	eprobemide, nitisinone, chicago-sky-blue-6b, epinephrine, methyldopa, 4-iodo-6-phenylpyrimidine, piperine
Adherent RPMI	KEGG_ALANINE_ASPARTATE_AND_GLUTAMATE_METABOLISM	KEGG_TRYPTOPHAN_METABOLISM	-0.28224	-0.692	0.768	1207	14	1	methyldopa, disulfiram, piperine
Adherent RPMI	KEGG_ALANINE_ASPARTATE_AND_GLUTAMATE_METABOLISM	KEGG_BETA_ALANINE_METABOLISM	-0.26153	-0.607	0.847	1146	8	1	5-fluorouracil, disulfiram, uracil
Adherent RPMI	KEGG_ALANINE_ASPARTATE_AND_GLUTAMATE_METABOLISM	KEGG_TAURINE_AND_HYPOTAURINE_METABOLISM	-0.64363	-1.54	0.116	894	1	0.349	phenelzine
Adherent RPMI	KEGG_ALANINE_ASPARTATE_AND_GLUTAMATE_METABOLISM	KEGG_SELENOAMINO_ACID_METABOLISM	0.50108	1.13	0.327	694	1	0.5
Adherent RPMI	KEGG_ALANINE_ASPARTATE_AND_GLUTAMATE_METABOLISM	KEGG_GLUTATHIONE_METABOLISM	0.49513	1.15	0.311	423	15	0.474	triapine, tosedostat, clofarabine, fludarabine-phosphate, fludarabine, enocitabine, gemcitabine
Adherent RPMI	KEGG_ALANINE_ASPARTATE_AND_GLUTAMATE_METABOLISM	KEGG_STARCH_AND_SUCROSE_METABOLISM	0.22791	0.527	0.961	343	8	1	tofogliflozin
Adherent RPMI	KEGG_ALANINE_ASPARTATE_AND_GLUTAMATE_METABOLISM	KEGG_N_GLYCAN_BIOSYNTHESIS	-0.72354	-1.67	0.0785	1005	1	0.23	kifunensine
Adherent RPMI	KEGG_ALANINE_ASPARTATE_AND_GLUTAMATE_METABOLISM	KEGG_OTHER_GLYCAN_DEGRADATION	0.85961	2.02	0.0125	196	1	0.00737
Adherent RPMI	KEGG_ALANINE_ASPARTATE_AND_GLUTAMATE_METABOLISM	KEGG_AMINO_SUGAR_AND_NUCLEOTIDE_SUGAR_METABOLISM	-0.46044	-1.12	0.347	1365	4	0.954	N-acetylmannosamine
Adherent RPMI	KEGG_ALANINE_ASPARTATE_AND_GLUTAMATE_METABOLISM	KEGG_GLYCEROLIPID_METABOLISM	0.63579	1.42	0.118	116	6	0.205	clofibrate
Adherent RPMI	KEGG_ALANINE_ASPARTATE_AND_GLUTAMATE_METABOLISM	KEGG_INOSITOL_PHOSPHATE_METABOLISM	0.42253	0.949	0.483	163	23	0.749	buparlisib, GSK2126458, PF-05212384, PF-04691502, CH5132799
Adherent RPMI	KEGG_ALANINE_ASPARTATE_AND_GLUTAMATE_METABOLISM	KEGG_GLYCEROPHOSPHOLIPID_METABOLISM	-0.44863	-1.04	0.391	1345	11	1	hydroxytacrine-maleate-(r,s), fluticasone-propionate
Adherent RPMI	KEGG_ALANINE_ASPARTATE_AND_GLUTAMATE_METABOLISM	KEGG_ETHER_LIPID_METABOLISM	-0.39769	-0.968	0.468	550	7	1	flumethasone, darapladib, halobetasol-propionate, desonide, sulfasalazine, clobetasol-propionate, fluticasone-propionate
Adherent RPMI	KEGG_ALANINE_ASPARTATE_AND_GLUTAMATE_METABOLISM	KEGG_ARACHIDONIC_ACID_METABOLISM	0.21487	0.499	0.955	72	37	1	artemisinin, sulfanilamide
Adherent RPMI	KEGG_ALANINE_ASPARTATE_AND_GLUTAMATE_METABOLISM	KEGG_LINOLEIC_ACID_METABOLISM	0.32114	0.74	0.718	570	26	1	sulfanilamide, curcumin, palmatine-chloride, GSK1070916, posaconazole, ebastine, delanzomib, dolutegravir, SKF-96365, deferasirox, dapivirine, metronidazole, nafcillin, PF-4981517, flumethasone
Adherent RPMI	KEGG_ALANINE_ASPARTATE_AND_GLUTAMATE_METABOLISM	KEGG_ALPHA_LINOLENIC_ACID_METABOLISM	-0.43827	-1.06	0.379	1346	6	1	fluticasone-propionate
Adherent RPMI	KEGG_ALANINE_ASPARTATE_AND_GLUTAMATE_METABOLISM	KEGG_SPHINGOLIPID_METABOLISM	0.77643	1.76	0.0224	196	3	0.0463	idronoxil
Adherent RPMI	KEGG_ALANINE_ASPARTATE_AND_GLUTAMATE_METABOLISM	KEGG_PYRUVATE_METABOLISM	0.37035	0.846	0.602	308	6	0.916	guanidine
Adherent RPMI	KEGG_ALANINE_ASPARTATE_AND_GLUTAMATE_METABOLISM	KEGG_PROPANOATE_METABOLISM	0.42334	0.968	0.474	308	6	0.721	guanidine
Adherent RPMI	KEGG_ALANINE_ASPARTATE_AND_GLUTAMATE_METABOLISM	KEGG_BUTANOATE_METABOLISM	0.45057	1.01	0.442	279	6	0.66	guanidine
Adherent RPMI	KEGG_ALANINE_ASPARTATE_AND_GLUTAMATE_METABOLISM	KEGG_ONE_CARBON_POOL_BY_FOLATE	0.38872	0.889	0.568	415	14	0.844	methotrexate, capecitabine, enocitabine, floxuridine, gemcitabine, trifluridine
Adherent RPMI	KEGG_ALANINE_ASPARTATE_AND_GLUTAMATE_METABOLISM	KEGG_RIBOFLAVIN_METABOLISM	-0.413	-0.978	0.431	572	5	1	riboflavin, rucinol, hexylresorcinol, monobenzone, ribavirin
Adherent RPMI	KEGG_ALANINE_ASPARTATE_AND_GLUTAMATE_METABOLISM	KEGG_NICOTINATE_AND_NICOTINAMIDE_METABOLISM	0.46905	1.06	0.397	259	8	0.59	FK-866, forodesine
Adherent RPMI	KEGG_ALANINE_ASPARTATE_AND_GLUTAMATE_METABOLISM	KEGG_PANTOTHENATE_AND_COA_BIOSYNTHESIS	-0.39872	-0.975	0.42	991	4	1	ribavirin, 5-fluorouracil, uracil
Adherent RPMI	KEGG_ALANINE_ASPARTATE_AND_GLUTAMATE_METABOLISM	KEGG_FOLATE_BIOSYNTHESIS	0.35719	0.826	0.64	415	4	0.951	methotrexate
Adherent RPMI	KEGG_ALANINE_ASPARTATE_AND_GLUTAMATE_METABOLISM	KEGG_RETINOL_METABOLISM	0.458	1.06	0.387	519	23	0.59	artemisinin, sulfanilamide, curcumin, palmatine-chloride, GSK1070916, posaconazole, 2-methoxyestradiol, ebastine, delanzomib, dolutegravir, SKF-96365, deferasirox, dapivirine, metronidazole, nafcillin
Adherent RPMI	KEGG_ALANINE_ASPARTATE_AND_GLUTAMATE_METABOLISM	KEGG_PORPHYRIN_AND_CHLOROPHYLL_METABOLISM	0.5018	1.15	0.302	694	3	0.474	dolutegravir, riboflavin
Adherent RPMI	KEGG_ALANINE_ASPARTATE_AND_GLUTAMATE_METABOLISM	KEGG_TERPENOID_BACKBONE_BIOSYNTHESIS	0.93784	2.1	0	57	7	0.00364	pitavastatin, fluvastatin, atorvastatin, simvastatin
Adherent RPMI	KEGG_ALANINE_ASPARTATE_AND_GLUTAMATE_METABOLISM	KEGG_NITROGEN_METABOLISM	0.28038	0.646	0.846	72	9	1
Adherent RPMI	KEGG_ALANINE_ASPARTATE_AND_GLUTAMATE_METABOLISM	KEGG_METABOLISM_OF_XENOBIOTICS_BY_CYTOCHROME_P450	0.45616	1.06	0.394	454	25	0.59	artemisinin, sulfanilamide, curcumin, palmatine-chloride, GSK1070916, rutin, posaconazole, 2-methoxyestradiol, ebastine, delanzomib, dolutegravir, SKF-96365, deferasirox, dapivirine
Adherent RPMI	KEGG_ALANINE_ASPARTATE_AND_GLUTAMATE_METABOLISM	KEGG_DRUG_METABOLISM_CYTOCHROME_P450	0.36237	0.827	0.629	454	27	0.949	artemisinin, sulfanilamide, curcumin, palmatine-chloride, GSK1070916, posaconazole, ebastine, delanzomib, dolutegravir, SKF-96365, deferasirox, dapivirine
Adherent RPMI	KEGG_ALANINE_ASPARTATE_AND_GLUTAMATE_METABOLISM	KEGG_DRUG_METABOLISM_OTHER_ENZYMES	0.34308	0.802	0.628	530	36	0.994	sulfanilamide, curcumin, palmatine-chloride, GSK1070916, tetrahydrouridine, oseltamivir-phosphate, posaconazole, ebastine, delanzomib, gimeracil, dolutegravir, SKF-96365, deferasirox, dapivirine, metronidazole, nafcillin, baicalein, AVN-944, mycophenolic-acid, PF-4981517
Adherent RPMI	KEGG_ALANINE_ASPARTATE_AND_GLUTAMATE_METABOLISM	KEGG_BIOSYNTHESIS_OF_UNSATURATED_FATTY_ACIDS	-0.76746	-1.84	0.0458	1066	1	0.113	MK-8245
Adherent RPMI	KEGG_GLYCINE_SERINE_AND_THREONINE_METABOLISM	KEGG_GLYCOLYSIS_GLUCONEOGENESIS	0.78453	1.9	0.0105	119	5	0.0462	disulfiram
Adherent RPMI	KEGG_GLYCINE_SERINE_AND_THREONINE_METABOLISM	KEGG_CITRATE_CYCLE_TCA_CYCLE	0.91571	2.18	0	119	2	0.00581	hexachlorophene
Adherent RPMI	KEGG_GLYCINE_SERINE_AND_THREONINE_METABOLISM	KEGG_PENTOSE_PHOSPHATE_PATHWAY	0.85814	2.1	0.0181	195	2	0.0121
Adherent RPMI	KEGG_GLYCINE_SERINE_AND_THREONINE_METABOLISM	KEGG_PENTOSE_AND_GLUCURONATE_INTERCONVERSIONS	0.88121	2.05	0.0103	166	1	0.0193
Adherent RPMI	KEGG_GLYCINE_SERINE_AND_THREONINE_METABOLISM	KEGG_FRUCTOSE_AND_MANNOSE_METABOLISM	0.61803	1.46	0.148	119	2	0.217
Adherent RPMI	KEGG_GLYCINE_SERINE_AND_THREONINE_METABOLISM	KEGG_GALACTOSE_METABOLISM	0.81163	1.95	0.0217	119	3	0.0339
Adherent RPMI	KEGG_GLYCINE_SERINE_AND_THREONINE_METABOLISM	KEGG_ASCORBATE_AND_ALDARATE_METABOLISM	0.81069	1.91	0.0262	166	4	0.0429	disulfiram, nadide
Adherent RPMI	KEGG_GLYCINE_SERINE_AND_THREONINE_METABOLISM	KEGG_FATTY_ACID_METABOLISM	0.68868	1.65	0.0681	119	5	0.126	disulfiram
Adherent RPMI	KEGG_GLYCINE_SERINE_AND_THREONINE_METABOLISM	KEGG_STEROID_BIOSYNTHESIS	0.50901	1.23	0.254	684	3	0.365	tamoxifen, naftifine
Adherent RPMI	KEGG_GLYCINE_SERINE_AND_THREONINE_METABOLISM	KEGG_PRIMARY_BILE_ACID_BIOSYNTHESIS	0.91505	2.15	0	119	1	0.00733
Adherent RPMI	KEGG_GLYCINE_SERINE_AND_THREONINE_METABOLISM	KEGG_STEROID_HORMONE_BIOSYNTHESIS	0.3706	0.883	0.542	119	37	0.782	delanzomib, flufenamic-acid, sulfanilamide, letrozole, abiraterone, 4-methylgenistein, nafcillin, metronidazole
Adherent RPMI	KEGG_GLYCINE_SERINE_AND_THREONINE_METABOLISM	KEGG_OXIDATIVE_PHOSPHORYLATION	-0.54718	-1.25	0.217	1190	8	0.723	rabeprazole, methoxyflurane, oligomycin-a
Adherent RPMI	KEGG_GLYCINE_SERINE_AND_THREONINE_METABOLISM	KEGG_PURINE_METABOLISM	-0.3901	-0.866	0.592	1025	38	1	gemcitabine, triapine, avanafil, fludarabine-phosphate, pentostatin, vidarabine, enocitabine, merimepodib, enoximone, inosine, mycophenolate-mofetil, AVN-944, hydroxyurea, cladribine
Adherent RPMI	KEGG_GLYCINE_SERINE_AND_THREONINE_METABOLISM	KEGG_PYRIMIDINE_METABOLISM	-0.31978	-0.723	0.746	1008	34	1	raltitrexed, gemcitabine, triapine, fludarabine-phosphate, 5-fluorouracil, enocitabine, trifluridine, inosine, pralatrexate, tipiracil, hydroxyurea, cladribine
Adherent RPMI	KEGG_GLYCINE_SERINE_AND_THREONINE_METABOLISM	KEGG_ALANINE_ASPARTATE_AND_GLUTAMATE_METABOLISM	0.67966	1.6	0.11	262	4	0.147	hexachlorophene
Adherent RPMI	KEGG_GLYCINE_SERINE_AND_THREONINE_METABOLISM	KEGG_GLYCINE_SERINE_AND_THREONINE_METABOLISM	-0.44711	-0.995	0.458	1168	10	1	ornithine, eprobemide, piperine
Adherent RPMI	KEGG_GLYCINE_SERINE_AND_THREONINE_METABOLISM	KEGG_CYSTEINE_AND_METHIONINE_METABOLISM	0.21449	0.521	0.938	1094	10	1	nadide, curcumin, decitabine, RG108, trometamol, azacitidine, spermine, SGI-1027, pentamidine
Adherent RPMI	KEGG_GLYCINE_SERINE_AND_THREONINE_METABOLISM	KEGG_VALINE_LEUCINE_AND_ISOLEUCINE_DEGRADATION	0.54236	1.29	0.201	119	7	0.32	menadione, disulfiram
Adherent RPMI	KEGG_GLYCINE_SERINE_AND_THREONINE_METABOLISM	KEGG_LYSINE_DEGRADATION	0.69197	1.58	0.121	419	7	0.156	disulfiram, nadide, sulfasalazine, guanidine
Adherent RPMI	KEGG_GLYCINE_SERINE_AND_THREONINE_METABOLISM	KEGG_ARGININE_AND_PROLINE_METABOLISM	-0.30268	-0.674	0.819	1168	20	1	ornithine, eprobemide, diphenyleneiodonium, asymmetrical-dimethylarginine, piperine
Adherent RPMI	KEGG_GLYCINE_SERINE_AND_THREONINE_METABOLISM	KEGG_HISTIDINE_METABOLISM	-0.36359	-0.835	0.661	1235	9	1	eprobemide, piperine
Adherent RPMI	KEGG_GLYCINE_SERINE_AND_THREONINE_METABOLISM	KEGG_TYROSINE_METABOLISM	-0.24613	-0.547	0.929	1210	16	1	4-iodo-6-phenylpyrimidine, eprobemide, piperine
Adherent RPMI	KEGG_GLYCINE_SERINE_AND_THREONINE_METABOLISM	KEGG_PHENYLALANINE_METABOLISM	-0.4232	-0.959	0.476	1100	12	1	chicago-sky-blue-6b, 4-iodo-6-phenylpyrimidine, eprobemide, piperine
Adherent RPMI	KEGG_GLYCINE_SERINE_AND_THREONINE_METABOLISM	KEGG_TRYPTOPHAN_METABOLISM	0.36894	0.887	0.534	119	14	0.776	menadione, disulfiram, nafcillin
Adherent RPMI	KEGG_GLYCINE_SERINE_AND_THREONINE_METABOLISM	KEGG_BETA_ALANINE_METABOLISM	0.45201	1.06	0.372	262	8	0.535	disulfiram, nadide, uracil
Adherent RPMI	KEGG_GLYCINE_SERINE_AND_THREONINE_METABOLISM	KEGG_TAURINE_AND_HYPOTAURINE_METABOLISM	0.8121	1.93	0.0294	262	1	0.0379
Adherent RPMI	KEGG_GLYCINE_SERINE_AND_THREONINE_METABOLISM	KEGG_SELENOAMINO_ACID_METABOLISM	0.91505	2.15	0.014	119	1	0.00733
Adherent RPMI	KEGG_GLYCINE_SERINE_AND_THREONINE_METABOLISM	KEGG_GLUTATHIONE_METABOLISM	-0.40595	-0.912	0.528	1025	15	1	gemcitabine, triapine, fludarabine-phosphate, carmustine, enocitabine, hydroxyurea, cladribine
Adherent RPMI	KEGG_GLYCINE_SERINE_AND_THREONINE_METABOLISM	KEGG_STARCH_AND_SUCROSE_METABOLISM	0.35512	0.844	0.543	166	8	0.847	nadide
Adherent RPMI	KEGG_GLYCINE_SERINE_AND_THREONINE_METABOLISM	KEGG_N_GLYCAN_BIOSYNTHESIS	0.58387	1.35	0.193	579	1	0.276
Adherent RPMI	KEGG_GLYCINE_SERINE_AND_THREONINE_METABOLISM	KEGG_OTHER_GLYCAN_DEGRADATION	0.7041	1.75	0.0634	412	1	0.0918
Adherent RPMI	KEGG_GLYCINE_SERINE_AND_THREONINE_METABOLISM	KEGG_AMINO_SUGAR_AND_NUCLEOTIDE_SUGAR_METABOLISM	0.80679	1.85	0.0292	119	4	0.0579
Adherent RPMI	KEGG_GLYCINE_SERINE_AND_THREONINE_METABOLISM	KEGG_GLYCEROLIPID_METABOLISM	0.71578	1.71	0.0842	144	6	0.105	disulfiram, nadide
Adherent RPMI	KEGG_GLYCINE_SERINE_AND_THREONINE_METABOLISM	KEGG_INOSITOL_PHOSPHATE_METABOLISM	0.2736	0.645	0.833	80	23	1	CH5132799, GSK2126458, PF-05212384
Adherent RPMI	KEGG_GLYCINE_SERINE_AND_THREONINE_METABOLISM	KEGG_GLYCEROPHOSPHOLIPID_METABOLISM	-0.43029	-0.975	0.482	940	11	1	hydroxytacrine-maleate-(r,s), clobetasol-propionate, nicotine, demecarium
Adherent RPMI	KEGG_GLYCINE_SERINE_AND_THREONINE_METABOLISM	KEGG_ETHER_LIPID_METABOLISM	0.2979	0.708	0.731	978	7	1	halobetasol-propionate, sulfasalazine, darapladib, desonide, fluticasone-propionate, flumethasone
Adherent RPMI	KEGG_GLYCINE_SERINE_AND_THREONINE_METABOLISM	KEGG_ARACHIDONIC_ACID_METABOLISM	-0.20963	-0.474	0.96	959	37	1	amoxicillin, ifosfamide, clobetasol-propionate, phenazone, tepoxalin, nicotine, cyclophosphamide, ketoprofen, lenalidomide, nocodazole, tranilast, SB-239063
Adherent RPMI	KEGG_GLYCINE_SERINE_AND_THREONINE_METABOLISM	KEGG_LINOLEIC_ACID_METABOLISM	0.2938	0.685	0.778	89	26	1	delanzomib, sulfanilamide, nafcillin
Adherent RPMI	KEGG_GLYCINE_SERINE_AND_THREONINE_METABOLISM	KEGG_ALPHA_LINOLENIC_ACID_METABOLISM	0.29769	0.695	0.742	978	6	1	halobetasol-propionate, sulfasalazine, desonide, fluticasone-propionate, flumethasone
Adherent RPMI	KEGG_GLYCINE_SERINE_AND_THREONINE_METABOLISM	KEGG_SPHINGOLIPID_METABOLISM	0.34247	0.822	0.617	915	3	0.883	oseltamivir-phosphate, SKI-II
Adherent RPMI	KEGG_GLYCINE_SERINE_AND_THREONINE_METABOLISM	KEGG_PYRUVATE_METABOLISM	0.443	1.04	0.388	119	6	0.559	disulfiram
Adherent RPMI	KEGG_GLYCINE_SERINE_AND_THREONINE_METABOLISM	KEGG_PROPANOATE_METABOLISM	0.42043	0.999	0.416	262	6	0.612	disulfiram, nadide
Adherent RPMI	KEGG_GLYCINE_SERINE_AND_THREONINE_METABOLISM	KEGG_BUTANOATE_METABOLISM	0.44586	1.03	0.424	262	6	0.573	disulfiram, nadide
Adherent RPMI	KEGG_GLYCINE_SERINE_AND_THREONINE_METABOLISM	KEGG_ONE_CARBON_POOL_BY_FOLATE	-0.33059	-0.736	0.75	1008	14	1	raltitrexed, gemcitabine, 5-fluorouracil, enocitabine, trifluridine, pralatrexate
Adherent RPMI	KEGG_GLYCINE_SERINE_AND_THREONINE_METABOLISM	KEGG_RIBOFLAVIN_METABOLISM	0.48431	1.16	0.286	337	5	0.427	riboflavin, rucinol
Adherent RPMI	KEGG_GLYCINE_SERINE_AND_THREONINE_METABOLISM	KEGG_NICOTINATE_AND_NICOTINAMIDE_METABOLISM	-0.55732	-1.29	0.212	1096	8	0.635	FK-866, inosine, STF-118804, cladribine
Adherent RPMI	KEGG_GLYCINE_SERINE_AND_THREONINE_METABOLISM	KEGG_PANTOTHENATE_AND_COA_BIOSYNTHESIS	-0.3665	-0.844	0.603	1179	4	1	5-fluorouracil
Adherent RPMI	KEGG_GLYCINE_SERINE_AND_THREONINE_METABOLISM	KEGG_FOLATE_BIOSYNTHESIS	-0.34042	-0.772	0.696	1008	4	1	raltitrexed, pralatrexate
Adherent RPMI	KEGG_GLYCINE_SERINE_AND_THREONINE_METABOLISM	KEGG_RETINOL_METABOLISM	0.30981	0.726	0.705	89	23	1	delanzomib, sulfanilamide, nafcillin
Adherent RPMI	KEGG_GLYCINE_SERINE_AND_THREONINE_METABOLISM	KEGG_PORPHYRIN_AND_CHLOROPHYLL_METABOLISM	0.8796	2.1	0.00717	170	3	0.0121	nadide, dolutegravir
Adherent RPMI	KEGG_GLYCINE_SERINE_AND_THREONINE_METABOLISM	KEGG_TERPENOID_BACKBONE_BIOSYNTHESIS	0.68481	1.71	0.0652	414	7	0.105	simvastatin, fluvastatin, nadide, pitavastatin, atorvastatin
Adherent RPMI	KEGG_GLYCINE_SERINE_AND_THREONINE_METABOLISM	KEGG_NITROGEN_METABOLISM	-0.43289	-0.971	0.468	1276	9	1	tioxolone, indisulam
Adherent RPMI	KEGG_GLYCINE_SERINE_AND_THREONINE_METABOLISM	KEGG_METABOLISM_OF_XENOBIOTICS_BY_CYTOCHROME_P450	0.35878	0.836	0.577	89	25	0.859	delanzomib, flufenamic-acid, sulfanilamide, nafcillin
Adherent RPMI	KEGG_GLYCINE_SERINE_AND_THREONINE_METABOLISM	KEGG_DRUG_METABOLISM_CYTOCHROME_P450	0.28295	0.65	0.781	89	27	1	delanzomib, sulfanilamide, menadione, nafcillin
Adherent RPMI	KEGG_GLYCINE_SERINE_AND_THREONINE_METABOLISM	KEGG_DRUG_METABOLISM_OTHER_ENZYMES	-0.25003	-0.571	0.906	1094	36	1	clotrimazole, cyclophosphamide, 5-fluorouracil, merimepodib, mycophenolate-mofetil, paliperidone, AVN-944, cobicistat, tipiracil
Adherent RPMI	KEGG_GLYCINE_SERINE_AND_THREONINE_METABOLISM	KEGG_BIOSYNTHESIS_OF_UNSATURATED_FATTY_ACIDS	-0.91289	-2.08	0.00166	1268	1	0.0073	MK-8245
Adherent RPMI	KEGG_CYSTEINE_AND_METHIONINE_METABOLISM	KEGG_GLYCOLYSIS_GLUCONEOGENESIS	0.6556	1.65	0.0872	153	5	0.137	nadide, guanidine
Adherent RPMI	KEGG_CYSTEINE_AND_METHIONINE_METABOLISM	KEGG_CITRATE_CYCLE_TCA_CYCLE	0.92003	2.35	0.00922	113	2	0.00337	hexachlorophene
Adherent RPMI	KEGG_CYSTEINE_AND_METHIONINE_METABOLISM	KEGG_PENTOSE_PHOSPHATE_PATHWAY	0.78963	2.01	0.00985	294	2	0.046	epiandrosterone
Adherent RPMI	KEGG_CYSTEINE_AND_METHIONINE_METABOLISM	KEGG_PENTOSE_AND_GLUCURONATE_INTERCONVERSIONS	0.70626	1.78	0.0796	409	1	0.0985
Adherent RPMI	KEGG_CYSTEINE_AND_METHIONINE_METABOLISM	KEGG_FRUCTOSE_AND_MANNOSE_METABOLISM	0.36421	0.908	0.532	113	2	0.905
Adherent RPMI	KEGG_CYSTEINE_AND_METHIONINE_METABOLISM	KEGG_GALACTOSE_METABOLISM	0.48378	1.18	0.286	719	3	0.492	nadide, tofogliflozin
Adherent RPMI	KEGG_CYSTEINE_AND_METHIONINE_METABOLISM	KEGG_ASCORBATE_AND_ALDARATE_METABOLISM	0.86455	1.99	0.014	153	4	0.0498	nadide, guanidine
Adherent RPMI	KEGG_CYSTEINE_AND_METHIONINE_METABOLISM	KEGG_FATTY_ACID_METABOLISM	0.63828	1.51	0.0822	153	5	0.205	nadide, guanidine
Adherent RPMI	KEGG_CYSTEINE_AND_METHIONINE_METABOLISM	KEGG_STEROID_BIOSYNTHESIS	-0.33022	-0.771	0.714	1083	3	1	naftifine
Adherent RPMI	KEGG_CYSTEINE_AND_METHIONINE_METABOLISM	KEGG_PRIMARY_BILE_ACID_BIOSYNTHESIS	0.91937	2.32	0	113	1	0.00492
Adherent RPMI	KEGG_CYSTEINE_AND_METHIONINE_METABOLISM	KEGG_STEROID_HORMONE_BIOSYNTHESIS	-0.19806	-0.468	0.973	609	37	1	abiraterone-acetate, metronidazole, anastrozole, GSK1070916, metyrapone, abiraterone, palmatine-chloride, 2-methoxyestradiol, rutin, PF-4981517, levonorgestrel, clotrimazole, 4-methylgenistein, cobicistat, ifosfamide, paliperidone, aminoglutethimide, spironolactone, deferasirox
Adherent RPMI	KEGG_CYSTEINE_AND_METHIONINE_METABOLISM	KEGG_OXIDATIVE_PHOSPHORYLATION	-0.33502	-0.789	0.689	1022	8	1	oligomycin-a, omeprazole, carvedilol, tiludronate
Adherent RPMI	KEGG_CYSTEINE_AND_METHIONINE_METABOLISM	KEGG_PURINE_METABOLISM	-0.43364	-1.05	0.388	1186	38	0.927	YM-976, zardaverine, mercaptopurine, ribavirin, thioguanine, azathioprine, fludarabine, fludarabine-phosphate, gemcitabine, hydroxyurea, triapine, clofarabine
Adherent RPMI	KEGG_CYSTEINE_AND_METHIONINE_METABOLISM	KEGG_PYRIMIDINE_METABOLISM	-0.52482	-1.24	0.222	1213	34	0.55	ribavirin, doxifluridine, trifluridine, pralatrexate, floxuridine, fludarabine, fludarabine-phosphate, gemcitabine, hydroxyurea, triapine, raltitrexed, clofarabine
Adherent RPMI	KEGG_CYSTEINE_AND_METHIONINE_METABOLISM	KEGG_ALANINE_ASPARTATE_AND_GLUTAMATE_METABOLISM	-0.51226	-1.22	0.25	1207	4	0.585	mercaptopurine, azathioprine
Adherent RPMI	KEGG_CYSTEINE_AND_METHIONINE_METABOLISM	KEGG_GLYCINE_SERINE_AND_THREONINE_METABOLISM	0.50973	1.28	0.202	222	10	0.377	gamma-aminobutyric-acid, nadide, creatine, guanidine
Adherent RPMI	KEGG_CYSTEINE_AND_METHIONINE_METABOLISM	KEGG_CYSTEINE_AND_METHIONINE_METABOLISM	0.21138	0.517	0.91	176	10	1	trometamol, nadide
Adherent RPMI	KEGG_CYSTEINE_AND_METHIONINE_METABOLISM	KEGG_VALINE_LEUCINE_AND_ISOLEUCINE_DEGRADATION	0.43038	1.13	0.284	153	7	0.553	nadide, guanidine
Adherent RPMI	KEGG_CYSTEINE_AND_METHIONINE_METABOLISM	KEGG_LYSINE_DEGRADATION	0.39431	1.01	0.414	153	7	0.726	nadide, guanidine
Adherent RPMI	KEGG_CYSTEINE_AND_METHIONINE_METABOLISM	KEGG_ARGININE_AND_PROLINE_METABOLISM	0.40699	0.988	0.394	176	20	0.763	hexachlorophene, gamma-aminobutyric-acid, trometamol, nadide, creatine, guanidine, disulfiram
Adherent RPMI	KEGG_CYSTEINE_AND_METHIONINE_METABOLISM	KEGG_HISTIDINE_METABOLISM	0.50653	1.28	0.211	258	9	0.377	nadide, guanidine, disulfiram, eprobemide
Adherent RPMI	KEGG_CYSTEINE_AND_METHIONINE_METABOLISM	KEGG_TYROSINE_METABOLISM	-0.37962	-0.915	0.561	1061	16	1	menadione, 4-iodo-6-phenylpyrimidine, caffeic-acid, monobenzone, chicago-sky-blue-6b
Adherent RPMI	KEGG_CYSTEINE_AND_METHIONINE_METABOLISM	KEGG_PHENYLALANINE_METABOLISM	-0.2993	-0.705	0.775	1109	12	1	4-iodo-6-phenylpyrimidine, caffeic-acid, chicago-sky-blue-6b
Adherent RPMI	KEGG_CYSTEINE_AND_METHIONINE_METABOLISM	KEGG_TRYPTOPHAN_METABOLISM	0.31484	0.798	0.623	258	14	1	nadide, guanidine, disulfiram, nafcillin, eprobemide
Adherent RPMI	KEGG_CYSTEINE_AND_METHIONINE_METABOLISM	KEGG_BETA_ALANINE_METABOLISM	0.32993	0.854	0.564	153	8	1	nadide, guanidine
Adherent RPMI	KEGG_CYSTEINE_AND_METHIONINE_METABOLISM	KEGG_TAURINE_AND_HYPOTAURINE_METABOLISM	0.66595	1.63	0.0852	465	1	0.146
Adherent RPMI	KEGG_CYSTEINE_AND_METHIONINE_METABOLISM	KEGG_SELENOAMINO_ACID_METABOLISM	0.91937	2.3	0.00897	113	1	0.00618
Adherent RPMI	KEGG_CYSTEINE_AND_METHIONINE_METABOLISM	KEGG_GLUTATHIONE_METABOLISM	-0.71433	-1.7	0.0575	1323	15	0.0897	fludarabine, fludarabine-phosphate, gemcitabine, hydroxyurea, triapine, clofarabine
Adherent RPMI	KEGG_CYSTEINE_AND_METHIONINE_METABOLISM	KEGG_STARCH_AND_SUCROSE_METABOLISM	0.32937	0.812	0.611	113	8	1	uric-acid
Adherent RPMI	KEGG_CYSTEINE_AND_METHIONINE_METABOLISM	KEGG_N_GLYCAN_BIOSYNTHESIS	-0.96544	-2.28	0.00154	1341	1	0.000579	kifunensine
Adherent RPMI	KEGG_CYSTEINE_AND_METHIONINE_METABOLISM	KEGG_OTHER_GLYCAN_DEGRADATION	-0.58819	-1.39	0.142	817	1	0.328	oseltamivir-phosphate
Adherent RPMI	KEGG_CYSTEINE_AND_METHIONINE_METABOLISM	KEGG_AMINO_SUGAR_AND_NUCLEOTIDE_SUGAR_METABOLISM	0.47475	1.16	0.297	732	4	0.517	nadide, tofogliflozin, LY2608204
Adherent RPMI	KEGG_CYSTEINE_AND_METHIONINE_METABOLISM	KEGG_GLYCEROLIPID_METABOLISM	0.62742	1.58	0.0798	153	6	0.168	clofibrate, nadide, guanidine
Adherent RPMI	KEGG_CYSTEINE_AND_METHIONINE_METABOLISM	KEGG_INOSITOL_PHOSPHATE_METABOLISM	0.25906	0.621	0.831	212	23	1	taselisib, alpelisib, CH5132799, GSK2126458, PF-05212384, GDC-0980
Adherent RPMI	KEGG_CYSTEINE_AND_METHIONINE_METABOLISM	KEGG_GLYCEROPHOSPHOLIPID_METABOLISM	0.33647	0.832	0.603	273	11	1	fluticasone-propionate, flumethasone, obidoxime, nicotine
Adherent RPMI	KEGG_CYSTEINE_AND_METHIONINE_METABOLISM	KEGG_ETHER_LIPID_METABOLISM	0.56038	1.41	0.166	615	7	0.273	fluticasone-propionate, flumethasone, halobetasol-propionate, desonide, sulfasalazine, clobetasol-propionate
Adherent RPMI	KEGG_CYSTEINE_AND_METHIONINE_METABOLISM	KEGG_ARACHIDONIC_ACID_METABOLISM	-0.24125	-0.582	0.915	889	37	1	ifosfamide, minocycline, FK-3311, amoxicillin, nocodazole, tranilast, baicalein, tepoxalin, piroxicam, metoxibutropate, caffeic-acid, fenoprofen
Adherent RPMI	KEGG_CYSTEINE_AND_METHIONINE_METABOLISM	KEGG_LINOLEIC_ACID_METABOLISM	0.12462	0.289	1	1046	26	1	fluticasone-propionate, flumethasone, curcumin, nafcillin, halobetasol-propionate, delanzomib, ebastine, cyclophosphamide, desonide, dapivirine, sulfasalazine, dolutegravir, sulfanilamide, SKF-96365, posaconazole, clobetasol-propionate, metronidazole, GSK1070916, palmatine-chloride, PF-4981517, clotrimazole, cobicistat, ifosfamide, amoxicillin
Adherent RPMI	KEGG_CYSTEINE_AND_METHIONINE_METABOLISM	KEGG_ALPHA_LINOLENIC_ACID_METABOLISM	0.5961	1.43	0.195	565	6	0.259	fluticasone-propionate, flumethasone, halobetasol-propionate, desonide, sulfasalazine
Adherent RPMI	KEGG_CYSTEINE_AND_METHIONINE_METABOLISM	KEGG_SPHINGOLIPID_METABOLISM	-0.49717	-1.19	0.273	817	3	0.637	oseltamivir-phosphate, idronoxil
Adherent RPMI	KEGG_CYSTEINE_AND_METHIONINE_METABOLISM	KEGG_PYRUVATE_METABOLISM	0.43068	1.03	0.409	153	6	0.694	nadide, guanidine
Adherent RPMI	KEGG_CYSTEINE_AND_METHIONINE_METABOLISM	KEGG_PROPANOATE_METABOLISM	0.58683	1.5	0.112	153	6	0.211	nadide, guanidine
Adherent RPMI	KEGG_CYSTEINE_AND_METHIONINE_METABOLISM	KEGG_BUTANOATE_METABOLISM	0.60339	1.52	0.103	153	6	0.2	nadide, guanidine
Adherent RPMI	KEGG_CYSTEINE_AND_METHIONINE_METABOLISM	KEGG_ONE_CARBON_POOL_BY_FOLATE	-0.66546	-1.57	0.0645	1252	14	0.162	doxifluridine, trifluridine, pralatrexate, floxuridine, gemcitabine, pyrimethamine, raltitrexed
Adherent RPMI	KEGG_CYSTEINE_AND_METHIONINE_METABOLISM	KEGG_RIBOFLAVIN_METABOLISM	-0.63289	-1.5	0.0839	1213	5	0.218	ribavirin, monobenzone
Adherent RPMI	KEGG_CYSTEINE_AND_METHIONINE_METABOLISM	KEGG_NICOTINATE_AND_NICOTINAMIDE_METABOLISM	-0.58508	-1.4	0.139	933	8	0.318	forodesine, cladribine, STF-118804, inosine, menadione, ribavirin
Adherent RPMI	KEGG_CYSTEINE_AND_METHIONINE_METABOLISM	KEGG_PANTOTHENATE_AND_COA_BIOSYNTHESIS	-0.60255	-1.43	0.128	862	4	0.285	uracil, 5-fluorouracil, ribavirin
Adherent RPMI	KEGG_CYSTEINE_AND_METHIONINE_METABOLISM	KEGG_FOLATE_BIOSYNTHESIS	-0.80696	-1.94	0.00472	1290	4	0.0229	pralatrexate, pyrimethamine, raltitrexed
Adherent RPMI	KEGG_CYSTEINE_AND_METHIONINE_METABOLISM	KEGG_RETINOL_METABOLISM	-0.2396	-0.564	0.915	778	23	1	palmatine-chloride, 2-methoxyestradiol, PF-4981517, clotrimazole, cobicistat, ifosfamide, amoxicillin, paliperidone, deferasirox
Adherent RPMI	KEGG_CYSTEINE_AND_METHIONINE_METABOLISM	KEGG_PORPHYRIN_AND_CHLOROPHYLL_METABOLISM	0.58404	1.47	0.143	113	3	0.231
Adherent RPMI	KEGG_CYSTEINE_AND_METHIONINE_METABOLISM	KEGG_TERPENOID_BACKBONE_BIOSYNTHESIS	-0.53073	-1.27	0.217	996	7	0.498	fluvastatin, pitavastatin, atorvastatin, mevastatin
Adherent RPMI	KEGG_CYSTEINE_AND_METHIONINE_METABOLISM	KEGG_NITROGEN_METABOLISM	0.2434	0.604	0.841	25	9	1
Adherent RPMI	KEGG_CYSTEINE_AND_METHIONINE_METABOLISM	KEGG_METABOLISM_OF_XENOBIOTICS_BY_CYTOCHROME_P450	-0.24916	-0.597	0.876	778	25	1	palmatine-chloride, 2-methoxyestradiol, rutin, PF-4981517, clotrimazole, cobicistat, ifosfamide, amoxicillin, paliperidone, deferasirox
Adherent RPMI	KEGG_CYSTEINE_AND_METHIONINE_METABOLISM	KEGG_DRUG_METABOLISM_CYTOCHROME_P450	-0.23236	-0.552	0.916	778	27	1	palmatine-chloride, PF-4981517, clotrimazole, iproniazid, cobicistat, ifosfamide, amoxicillin, paliperidone, menadione, deferasirox
Adherent RPMI	KEGG_CYSTEINE_AND_METHIONINE_METABOLISM	KEGG_DRUG_METABOLISM_OTHER_ENZYMES	-0.29805	-0.698	0.79	774	36	1	AVN-944, palmatine-chloride, PF-4981517, oseltamivir-phosphate, clotrimazole, uracil, cobicistat, ifosfamide, tetrahydrouridine, paliperidone, 5-fluorouracil, baicalein, mercaptopurine, ribavirin, thioguanine, deferasirox, azathioprine
Adherent RPMI	KEGG_CYSTEINE_AND_METHIONINE_METABOLISM	KEGG_BIOSYNTHESIS_OF_UNSATURATED_FATTY_ACIDS	-0.86753	-2.07	0.00156	1205	1	0.00946	MK-8245
Adherent RPMI	KEGG_VALINE_LEUCINE_AND_ISOLEUCINE_DEGRADATION	KEGG_GLYCOLYSIS_GLUCONEOGENESIS	0.64127	1.45	0.129	120	5	0.161	nadide
Adherent RPMI	KEGG_VALINE_LEUCINE_AND_ISOLEUCINE_DEGRADATION	KEGG_CITRATE_CYCLE_TCA_CYCLE	0.83315	1.88	0.0168	96	2	0.0191
Adherent RPMI	KEGG_VALINE_LEUCINE_AND_ISOLEUCINE_DEGRADATION	KEGG_PENTOSE_PHOSPHATE_PATHWAY	0.92741	2.11	0.00544	25	2	0.00261
Adherent RPMI	KEGG_VALINE_LEUCINE_AND_ISOLEUCINE_DEGRADATION	KEGG_PENTOSE_AND_GLUCURONATE_INTERCONVERSIONS	0.90209	2.03	0.00399	137	1	0.00614
Adherent RPMI	KEGG_VALINE_LEUCINE_AND_ISOLEUCINE_DEGRADATION	KEGG_FRUCTOSE_AND_MANNOSE_METABOLISM	0.73991	1.63	0.0696	363	2	0.0788	nadide
Adherent RPMI	KEGG_VALINE_LEUCINE_AND_ISOLEUCINE_DEGRADATION	KEGG_GALACTOSE_METABOLISM	0.81769	1.8	0.0161	96	3	0.0318
Adherent RPMI	KEGG_VALINE_LEUCINE_AND_ISOLEUCINE_DEGRADATION	KEGG_ASCORBATE_AND_ALDARATE_METABOLISM	0.72811	1.64	0.0534	137	4	0.0744	nadide, guanidine
Adherent RPMI	KEGG_VALINE_LEUCINE_AND_ISOLEUCINE_DEGRADATION	KEGG_FATTY_ACID_METABOLISM	0.44112	1	0.44	120	5	0.559	nadide
Adherent RPMI	KEGG_VALINE_LEUCINE_AND_ISOLEUCINE_DEGRADATION	KEGG_STEROID_BIOSYNTHESIS	-0.43259	-1.01	0.417	600	3	1	alfacalcidol, naftifine, tamoxifen
Adherent RPMI	KEGG_VALINE_LEUCINE_AND_ISOLEUCINE_DEGRADATION	KEGG_PRIMARY_BILE_ACID_BIOSYNTHESIS	0.93161	2.14	0	96	1	0.00166
Adherent RPMI	KEGG_VALINE_LEUCINE_AND_ISOLEUCINE_DEGRADATION	KEGG_STEROID_HORMONE_BIOSYNTHESIS	0.44342	1.01	0.431	402	37	0.547	sulfanilamide, nafcillin, formestane, 2-methoxyestradiol, nadide, GSK1070916, dolutegravir, ebastine, SKF-96365, clotrimazole, abiraterone, palmatine-chloride, delanzomib, letrozole, curcumin, metronidazole, cyclophosphamide, ifosfamide
Adherent RPMI	KEGG_VALINE_LEUCINE_AND_ISOLEUCINE_DEGRADATION	KEGG_OXIDATIVE_PHOSPHORYLATION	0.55584	1.24	0.232	359	8	0.312	tiludronate, omeprazole
Adherent RPMI	KEGG_VALINE_LEUCINE_AND_ISOLEUCINE_DEGRADATION	KEGG_PURINE_METABOLISM	0.30154	0.683	0.823	352	38	1	dacarbazine, enocitabine, nadide, fludarabine, clofarabine, ABT-702, YM-976, nelarabine, papaverine, riociguat, cytarabine, triapine, curcumin, forodesine
Adherent RPMI	KEGG_VALINE_LEUCINE_AND_ISOLEUCINE_DEGRADATION	KEGG_PYRIMIDINE_METABOLISM	0.37738	0.871	0.561	338	34	0.733	dacarbazine, tetrahydrouridine, teriflunomide, enocitabine, spermidine, fludarabine, carmofur, capecitabine, ftorafur, brequinar, clofarabine, nelarabine, gimeracil, cytarabine, leucovorin, triapine
Adherent RPMI	KEGG_VALINE_LEUCINE_AND_ISOLEUCINE_DEGRADATION	KEGG_ALANINE_ASPARTATE_AND_GLUTAMATE_METABOLISM	0.62434	1.45	0.138	435	4	0.161	phenelzine, mercaptopurine
Adherent RPMI	KEGG_VALINE_LEUCINE_AND_ISOLEUCINE_DEGRADATION	KEGG_GLYCINE_SERINE_AND_THREONINE_METABOLISM	0.46372	1.05	0.413	179	10	0.499	nadide, guanidine
Adherent RPMI	KEGG_VALINE_LEUCINE_AND_ISOLEUCINE_DEGRADATION	KEGG_CYSTEINE_AND_METHIONINE_METABOLISM	0.29273	0.678	0.782	460	10	1	nadide, curcumin, decitabine, pentamidine
Adherent RPMI	KEGG_VALINE_LEUCINE_AND_ISOLEUCINE_DEGRADATION	KEGG_VALINE_LEUCINE_AND_ISOLEUCINE_DEGRADATION	0.51129	1.18	0.276	179	7	0.365	nadide, guanidine
Adherent RPMI	KEGG_VALINE_LEUCINE_AND_ISOLEUCINE_DEGRADATION	KEGG_LYSINE_DEGRADATION	0.53136	1.18	0.296	120	7	0.365	BIX-01294, nadide
Adherent RPMI	KEGG_VALINE_LEUCINE_AND_ISOLEUCINE_DEGRADATION	KEGG_ARGININE_AND_PROLINE_METABOLISM	0.19319	0.441	0.992	334	20	1	nadide, guanidine, phenelzine, 7-nitroindazole
Adherent RPMI	KEGG_VALINE_LEUCINE_AND_ISOLEUCINE_DEGRADATION	KEGG_HISTIDINE_METABOLISM	0.38488	0.86	0.581	179	9	0.748	nadide, guanidine
Adherent RPMI	KEGG_VALINE_LEUCINE_AND_ISOLEUCINE_DEGRADATION	KEGG_TYROSINE_METABOLISM	-0.29677	-0.688	0.787	1124	16	1	eprobemide, methyldopa, disulfiram, hexylresorcinol, piperine, 4-iodo-6-phenylpyrimidine
Adherent RPMI	KEGG_VALINE_LEUCINE_AND_ISOLEUCINE_DEGRADATION	KEGG_PHENYLALANINE_METABOLISM	-0.39428	-0.934	0.477	1124	12	1	eprobemide, methyldopa, piperine, epinephrine, 4-iodo-6-phenylpyrimidine
Adherent RPMI	KEGG_VALINE_LEUCINE_AND_ISOLEUCINE_DEGRADATION	KEGG_TRYPTOPHAN_METABOLISM	0.41557	0.94	0.51	179	14	0.635	nafcillin, 2-methoxyestradiol, nadide, guanidine
Adherent RPMI	KEGG_VALINE_LEUCINE_AND_ISOLEUCINE_DEGRADATION	KEGG_BETA_ALANINE_METABOLISM	0.46794	1.04	0.405	254	8	0.511	nadide, guanidine, phenelzine
Adherent RPMI	KEGG_VALINE_LEUCINE_AND_ISOLEUCINE_DEGRADATION	KEGG_TAURINE_AND_HYPOTAURINE_METABOLISM	0.87185	1.97	0.00573	179	1	0.0104
Adherent RPMI	KEGG_VALINE_LEUCINE_AND_ISOLEUCINE_DEGRADATION	KEGG_SELENOAMINO_ACID_METABOLISM	0.93161	2.09	0.00182	96	1	0.00318
Adherent RPMI	KEGG_VALINE_LEUCINE_AND_ISOLEUCINE_DEGRADATION	KEGG_GLUTATHIONE_METABOLISM	0.43645	0.987	0.449	211	15	0.575	dacarbazine, enocitabine, fludarabine, buthionine-sulfoximine
Adherent RPMI	KEGG_VALINE_LEUCINE_AND_ISOLEUCINE_DEGRADATION	KEGG_STARCH_AND_SUCROSE_METABOLISM	0.36284	0.821	0.635	137	8	0.804	nadide
Adherent RPMI	KEGG_VALINE_LEUCINE_AND_ISOLEUCINE_DEGRADATION	KEGG_N_GLYCAN_BIOSYNTHESIS	0.76242	1.74	0.0302	331	1	0.0444
Adherent RPMI	KEGG_VALINE_LEUCINE_AND_ISOLEUCINE_DEGRADATION	KEGG_OTHER_GLYCAN_DEGRADATION	0.81497	1.87	0.0119	258	1	0.02
Adherent RPMI	KEGG_VALINE_LEUCINE_AND_ISOLEUCINE_DEGRADATION	KEGG_AMINO_SUGAR_AND_NUCLEOTIDE_SUGAR_METABOLISM	0.61618	1.39	0.155	96	4	0.198
Adherent RPMI	KEGG_VALINE_LEUCINE_AND_ISOLEUCINE_DEGRADATION	KEGG_GLYCEROLIPID_METABOLISM	0.38511	0.884	0.573	120	6	0.714	nadide
Adherent RPMI	KEGG_VALINE_LEUCINE_AND_ISOLEUCINE_DEGRADATION	KEGG_INOSITOL_PHOSPHATE_METABOLISM	-0.20615	-0.494	0.965	1099	23	1	GDC-0349, TG100-115, taselisib, SB-2343, BGT226
Adherent RPMI	KEGG_VALINE_LEUCINE_AND_ISOLEUCINE_DEGRADATION	KEGG_GLYCEROPHOSPHOLIPID_METABOLISM	-0.35854	-0.813	0.592	1194	11	1	flumethasone, sulfasalazine, nicotine
Adherent RPMI	KEGG_VALINE_LEUCINE_AND_ISOLEUCINE_DEGRADATION	KEGG_ETHER_LIPID_METABOLISM	-0.5325	-1.28	0.214	1067	7	1	fluticasone-propionate, flumethasone, sulfasalazine
Adherent RPMI	KEGG_VALINE_LEUCINE_AND_ISOLEUCINE_DEGRADATION	KEGG_ARACHIDONIC_ACID_METABOLISM	0.24654	0.56	0.897	385	37	1	sulfanilamide, meloxicam, ketoprofen, artemisinin, pomalidomide, pterostilbene, curcumin, phenylbutazone, metronidazole, cyclophosphamide, metoxibutropate
Adherent RPMI	KEGG_VALINE_LEUCINE_AND_ISOLEUCINE_DEGRADATION	KEGG_LINOLEIC_ACID_METABOLISM	0.43542	0.976	0.475	480	26	0.59	sulfanilamide, nafcillin, GSK1070916, dolutegravir, ebastine, SKF-96365, clotrimazole, palmatine-chloride, delanzomib, curcumin, metronidazole, cyclophosphamide, ifosfamide, deferasirox, posaconazole, paliperidone
Adherent RPMI	KEGG_VALINE_LEUCINE_AND_ISOLEUCINE_DEGRADATION	KEGG_ALPHA_LINOLENIC_ACID_METABOLISM	-0.67822	-1.58	0.0951	1067	6	0.466	fluticasone-propionate, flumethasone, sulfasalazine
Adherent RPMI	KEGG_VALINE_LEUCINE_AND_ISOLEUCINE_DEGRADATION	KEGG_SPHINGOLIPID_METABOLISM	0.29191	0.646	0.824	258	3	1
Adherent RPMI	KEGG_VALINE_LEUCINE_AND_ISOLEUCINE_DEGRADATION	KEGG_PYRUVATE_METABOLISM	0.39604	0.904	0.549	306	6	0.685	nadide, guanidine
Adherent RPMI	KEGG_VALINE_LEUCINE_AND_ISOLEUCINE_DEGRADATION	KEGG_PROPANOATE_METABOLISM	0.48903	1.1	0.341	306	6	0.444	nadide, guanidine, phenelzine
Adherent RPMI	KEGG_VALINE_LEUCINE_AND_ISOLEUCINE_DEGRADATION	KEGG_BUTANOATE_METABOLISM	0.52401	1.17	0.287	179	6	0.375	nadide, guanidine
Adherent RPMI	KEGG_VALINE_LEUCINE_AND_ISOLEUCINE_DEGRADATION	KEGG_ONE_CARBON_POOL_BY_FOLATE	0.36576	0.825	0.621	325	14	0.798	enocitabine, carmofur, capecitabine, ftorafur, leucovorin
Adherent RPMI	KEGG_VALINE_LEUCINE_AND_ISOLEUCINE_DEGRADATION	KEGG_RIBOFLAVIN_METABOLISM	0.31756	0.717	0.743	303	5	0.961	rucinol
Adherent RPMI	KEGG_VALINE_LEUCINE_AND_ISOLEUCINE_DEGRADATION	KEGG_NICOTINATE_AND_NICOTINAMIDE_METABOLISM	-0.4893	-1.11	0.324	1218	8	1	STF-118804, cladribine, niacin
Adherent RPMI	KEGG_VALINE_LEUCINE_AND_ISOLEUCINE_DEGRADATION	KEGG_PANTOTHENATE_AND_COA_BIOSYNTHESIS	-0.40466	-0.987	0.442	972	4	1	5-fluorouracil, ribavirin, uracil
Adherent RPMI	KEGG_VALINE_LEUCINE_AND_ISOLEUCINE_DEGRADATION	KEGG_FOLATE_BIOSYNTHESIS	-0.38761	-0.901	0.544	1305	4	1	raltitrexed
Adherent RPMI	KEGG_VALINE_LEUCINE_AND_ISOLEUCINE_DEGRADATION	KEGG_RETINOL_METABOLISM	0.48902	1.11	0.311	480	23	0.433	sulfanilamide, nafcillin, 2-methoxyestradiol, GSK1070916, dolutegravir, ebastine, SKF-96365, artemisinin, clotrimazole, palmatine-chloride, delanzomib, curcumin, metronidazole, cyclophosphamide, ifosfamide, deferasirox, posaconazole, paliperidone
Adherent RPMI	KEGG_VALINE_LEUCINE_AND_ISOLEUCINE_DEGRADATION	KEGG_PORPHYRIN_AND_CHLOROPHYLL_METABOLISM	0.78371	1.77	0.0291	303	3	0.037	nadide, dolutegravir
Adherent RPMI	KEGG_VALINE_LEUCINE_AND_ISOLEUCINE_DEGRADATION	KEGG_TERPENOID_BACKBONE_BIOSYNTHESIS	0.85231	1.96	0.0173	96	7	0.0109	fluvastatin, atorvastatin, simvastatin, pitavastatin, mevastatin
Adherent RPMI	KEGG_VALINE_LEUCINE_AND_ISOLEUCINE_DEGRADATION	KEGG_NITROGEN_METABOLISM	-0.24113	-0.559	0.894	333	9	1	curcumin, quinethazone, acetazolamide, bendroflumethiazide, indisulam, spermine, hexachlorophene, tioxolone, dorzolamide
Adherent RPMI	KEGG_VALINE_LEUCINE_AND_ISOLEUCINE_DEGRADATION	KEGG_METABOLISM_OF_XENOBIOTICS_BY_CYTOCHROME_P450	0.54037	1.21	0.277	480	25	0.337	sulfanilamide, nafcillin, 2-methoxyestradiol, GSK1070916, dolutegravir, ebastine, SKF-96365, artemisinin, clotrimazole, palmatine-chloride, delanzomib, curcumin, metronidazole, cyclophosphamide, ifosfamide, deferasirox, posaconazole, paliperidone
Adherent RPMI	KEGG_VALINE_LEUCINE_AND_ISOLEUCINE_DEGRADATION	KEGG_DRUG_METABOLISM_CYTOCHROME_P450	0.46952	1.06	0.398	480	27	0.488	sulfanilamide, nafcillin, GSK1070916, dolutegravir, ebastine, phenelzine, SKF-96365, artemisinin, clotrimazole, palmatine-chloride, delanzomib, curcumin, metronidazole, cyclophosphamide, ifosfamide, deferasirox, posaconazole, paliperidone
Adherent RPMI	KEGG_VALINE_LEUCINE_AND_ISOLEUCINE_DEGRADATION	KEGG_DRUG_METABOLISM_OTHER_ENZYMES	0.41436	0.957	0.494	480	36	0.614	sulfanilamide, tetrahydrouridine, nafcillin, nadide, GSK1070916, dolutegravir, ebastine, SKF-96365, clotrimazole, gimeracil, oseltamivir-phosphate, palmatine-chloride, delanzomib, curcumin, metronidazole, thioguanine, cyclophosphamide, ifosfamide, mercaptopurine, deferasirox, azathioprine, posaconazole, paliperidone
Adherent RPMI	KEGG_VALINE_LEUCINE_AND_ISOLEUCINE_DEGRADATION	KEGG_BIOSYNTHESIS_OF_UNSATURATED_FATTY_ACIDS	-0.90785	-2.19	0.00538	1261	1	0.01	MK-8245
Adherent RPMI	KEGG_VALINE_LEUCINE_AND_ISOLEUCINE_BIOSYNTHESIS	KEGG_GLYCOLYSIS_GLUCONEOGENESIS	0.4324	1.03	0.383	120	5	0.716	nadide
Adherent RPMI	KEGG_VALINE_LEUCINE_AND_ISOLEUCINE_BIOSYNTHESIS	KEGG_CITRATE_CYCLE_TCA_CYCLE	0.80548	1.87	0.0328	272	2	0.0687	nadide
Adherent RPMI	KEGG_VALINE_LEUCINE_AND_ISOLEUCINE_BIOSYNTHESIS	KEGG_PENTOSE_PHOSPHATE_PATHWAY	0.57421	1.33	0.167	593	2	0.328	epiandrosterone
Adherent RPMI	KEGG_VALINE_LEUCINE_AND_ISOLEUCINE_BIOSYNTHESIS	KEGG_PENTOSE_AND_GLUCURONATE_INTERCONVERSIONS	0.7365	1.71	0.0788	367	1	0.119
Adherent RPMI	KEGG_VALINE_LEUCINE_AND_ISOLEUCINE_BIOSYNTHESIS	KEGG_FRUCTOSE_AND_MANNOSE_METABOLISM	0.45849	1.07	0.377	90	2	0.65
Adherent RPMI	KEGG_VALINE_LEUCINE_AND_ISOLEUCINE_BIOSYNTHESIS	KEGG_GALACTOSE_METABOLISM	0.35184	0.843	0.635	902	3	1	nadide, LY2608204
Adherent RPMI	KEGG_VALINE_LEUCINE_AND_ISOLEUCINE_BIOSYNTHESIS	KEGG_ASCORBATE_AND_ALDARATE_METABOLISM	0.83218	1.92	0.0319	120	4	0.0567	nadide
Adherent RPMI	KEGG_VALINE_LEUCINE_AND_ISOLEUCINE_BIOSYNTHESIS	KEGG_FATTY_ACID_METABOLISM	0.70316	1.64	0.0898	120	5	0.142	nadide, sulfasalazine
Adherent RPMI	KEGG_VALINE_LEUCINE_AND_ISOLEUCINE_BIOSYNTHESIS	KEGG_STEROID_BIOSYNTHESIS	0.43619	1.02	0.444	785	3	0.734	alfacalcidol, tamoxifen
Adherent RPMI	KEGG_VALINE_LEUCINE_AND_ISOLEUCINE_BIOSYNTHESIS	KEGG_PRIMARY_BILE_ACID_BIOSYNTHESIS	0.93593	2.26	0.0108	90	1	0.00277
Adherent RPMI	KEGG_VALINE_LEUCINE_AND_ISOLEUCINE_BIOSYNTHESIS	KEGG_STEROID_HORMONE_BIOSYNTHESIS	-0.18483	-0.418	0.993	702	37	1	ifosfamide, rutin, clotrimazole, PF-4981517, posaconazole, aminoglutethimide, palmatine-chloride, paliperidone, ketoconazole, 2-methoxyestradiol, spironolactone, SKF-96365, deferasirox, GSK1070916, cobicistat
Adherent RPMI	KEGG_VALINE_LEUCINE_AND_ISOLEUCINE_BIOSYNTHESIS	KEGG_OXIDATIVE_PHOSPHORYLATION	-0.56761	-1.26	0.205	975	8	0.462	methoxyflurane, carvedilol, rabeprazole, oligomycin-a
Adherent RPMI	KEGG_VALINE_LEUCINE_AND_ISOLEUCINE_BIOSYNTHESIS	KEGG_PURINE_METABOLISM	-0.33043	-0.734	0.785	1069	38	1	inosine, pentostatin, baicalein, hydroxyurea, azathioprine, cladribine, mercaptopurine, gemcitabine, triapine, clofarabine, thioguanine, fludarabine-phosphate
Adherent RPMI	KEGG_VALINE_LEUCINE_AND_ISOLEUCINE_BIOSYNTHESIS	KEGG_PYRIMIDINE_METABOLISM	-0.49801	-1.13	0.292	1162	34	0.704	5-fluorouracil, hydroxyurea, pralatrexate, cladribine, floxuridine, raltitrexed, gemcitabine, triapine, tipiracil, clofarabine, fludarabine-phosphate, trifluridine
Adherent RPMI	KEGG_VALINE_LEUCINE_AND_ISOLEUCINE_BIOSYNTHESIS	KEGG_ALANINE_ASPARTATE_AND_GLUTAMATE_METABOLISM	-0.69575	-1.52	0.0728	1226	4	0.158	azathioprine, mercaptopurine
Adherent RPMI	KEGG_VALINE_LEUCINE_AND_ISOLEUCINE_BIOSYNTHESIS	KEGG_GLYCINE_SERINE_AND_THREONINE_METABOLISM	0.5841	1.47	0.121	239	10	0.225	nadide, phenelzine, eprobemide, gamma-aminobutyric-acid, iproniazid
Adherent RPMI	KEGG_VALINE_LEUCINE_AND_ISOLEUCINE_BIOSYNTHESIS	KEGG_CYSTEINE_AND_METHIONINE_METABOLISM	-0.20184	-0.457	0.989	1294	10	1	triclabendazole
Adherent RPMI	KEGG_VALINE_LEUCINE_AND_ISOLEUCINE_BIOSYNTHESIS	KEGG_VALINE_LEUCINE_AND_ISOLEUCINE_DEGRADATION	0.566	1.31	0.19	178	7	0.348	nadide, sulfasalazine, disulfiram
Adherent RPMI	KEGG_VALINE_LEUCINE_AND_ISOLEUCINE_BIOSYNTHESIS	KEGG_LYSINE_DEGRADATION	0.4441	1.04	0.375	120	7	0.698	nadide, sulfasalazine
Adherent RPMI	KEGG_VALINE_LEUCINE_AND_ISOLEUCINE_BIOSYNTHESIS	KEGG_ARGININE_AND_PROLINE_METABOLISM	0.45808	1.1	0.373	272	20	0.604	trometamol, nadide, disulfiram, phenelzine, eprobemide, curcumin, gamma-aminobutyric-acid, iproniazid, acetylcysteine, piperine
Adherent RPMI	KEGG_VALINE_LEUCINE_AND_ISOLEUCINE_BIOSYNTHESIS	KEGG_HISTIDINE_METABOLISM	0.63554	1.47	0.152	239	9	0.225	nadide, disulfiram, phenelzine, eprobemide, iproniazid
Adherent RPMI	KEGG_VALINE_LEUCINE_AND_ISOLEUCINE_BIOSYNTHESIS	KEGG_TYROSINE_METABOLISM	0.18594	0.456	0.963	239	16	1	rucinol, disulfiram, phenelzine, eprobemide, iproniazid
Adherent RPMI	KEGG_VALINE_LEUCINE_AND_ISOLEUCINE_BIOSYNTHESIS	KEGG_PHENYLALANINE_METABOLISM	0.38264	0.906	0.505	239	12	0.948	norepinephrine, phenelzine, eprobemide, iproniazid
Adherent RPMI	KEGG_VALINE_LEUCINE_AND_ISOLEUCINE_BIOSYNTHESIS	KEGG_TRYPTOPHAN_METABOLISM	0.52699	1.29	0.206	239	14	0.366	nadide, sulfasalazine, disulfiram, nafcillin, phenelzine, eprobemide, iproniazid
Adherent RPMI	KEGG_VALINE_LEUCINE_AND_ISOLEUCINE_BIOSYNTHESIS	KEGG_BETA_ALANINE_METABOLISM	0.31221	0.714	0.791	178	8	1	nadide, disulfiram
Adherent RPMI	KEGG_VALINE_LEUCINE_AND_ISOLEUCINE_BIOSYNTHESIS	KEGG_TAURINE_AND_HYPOTAURINE_METABOLISM	0.87257	2.15	0	178	1	0.012
Adherent RPMI	KEGG_VALINE_LEUCINE_AND_ISOLEUCINE_BIOSYNTHESIS	KEGG_SELENOAMINO_ACID_METABOLISM	0.93593	2.29	0	90	1	0.00166
Adherent RPMI	KEGG_VALINE_LEUCINE_AND_ISOLEUCINE_BIOSYNTHESIS	KEGG_GLUTATHIONE_METABOLISM	-0.60553	-1.35	0.124	1169	15	0.33	hydroxyurea, cladribine, gemcitabine, triapine, clofarabine, fludarabine-phosphate
Adherent RPMI	KEGG_VALINE_LEUCINE_AND_ISOLEUCINE_BIOSYNTHESIS	KEGG_STARCH_AND_SUCROSE_METABOLISM	0.35311	0.846	0.547	902	8	1	nadide, uric-acid, dolutegravir, tagatose, alvocidib, LY2608204, ribavirin
Adherent RPMI	KEGG_VALINE_LEUCINE_AND_ISOLEUCINE_BIOSYNTHESIS	KEGG_N_GLYCAN_BIOSYNTHESIS	-0.78546	-1.74	0.0233	1091	1	0.0515	kifunensine
Adherent RPMI	KEGG_VALINE_LEUCINE_AND_ISOLEUCINE_BIOSYNTHESIS	KEGG_OTHER_GLYCAN_DEGRADATION	-0.54788	-1.21	0.228	761	1	0.55	oseltamivir-phosphate
Adherent RPMI	KEGG_VALINE_LEUCINE_AND_ISOLEUCINE_BIOSYNTHESIS	KEGG_AMINO_SUGAR_AND_NUCLEOTIDE_SUGAR_METABOLISM	0.35209	0.79	0.649	902	4	1	nadide, N-acetylmannosamine, LY2608204
Adherent RPMI	KEGG_VALINE_LEUCINE_AND_ISOLEUCINE_BIOSYNTHESIS	KEGG_GLYCEROLIPID_METABOLISM	0.73485	1.77	0.0663	219	6	0.0992	clofibrate, nadide, disulfiram
Adherent RPMI	KEGG_VALINE_LEUCINE_AND_ISOLEUCINE_BIOSYNTHESIS	KEGG_INOSITOL_PHOSPHATE_METABOLISM	-0.40872	-0.935	0.534	846	23	1	GDC-0941, SB-2343, MLN0128, PIK-75, ZSTK-474, BGT226, VE-822, voxtalisib, AZD6482, NVP-BEZ235, GDC-0349, PI-103
Adherent RPMI	KEGG_VALINE_LEUCINE_AND_ISOLEUCINE_BIOSYNTHESIS	KEGG_GLYCEROPHOSPHOLIPID_METABOLISM	0.49448	1.14	0.323	257	11	0.552	fluticasone-propionate, sulfasalazine, halobetasol-propionate
Adherent RPMI	KEGG_VALINE_LEUCINE_AND_ISOLEUCINE_BIOSYNTHESIS	KEGG_ETHER_LIPID_METABOLISM	0.72983	1.73	0.0819	257	7	0.113	fluticasone-propionate, sulfasalazine, halobetasol-propionate
Adherent RPMI	KEGG_VALINE_LEUCINE_AND_ISOLEUCINE_BIOSYNTHESIS	KEGG_ARACHIDONIC_ACID_METABOLISM	-0.1713	-0.39	1	702	37	1	ifosfamide, rutin, indoprofen, metoxibutropate, pomalidomide, fenoprofen, SB-239063, piroxicam, artemisinin, phenazone, baicalein, tepoxalin, tranilast, nocodazole
Adherent RPMI	KEGG_VALINE_LEUCINE_AND_ISOLEUCINE_BIOSYNTHESIS	KEGG_LINOLEIC_ACID_METABOLISM	0.13176	0.307	1	127	26	1	fluticasone-propionate, sulfasalazine, cyclophosphamide
Adherent RPMI	KEGG_VALINE_LEUCINE_AND_ISOLEUCINE_BIOSYNTHESIS	KEGG_ALPHA_LINOLENIC_ACID_METABOLISM	0.74687	1.78	0.0432	257	6	0.0972	fluticasone-propionate, sulfasalazine, halobetasol-propionate
Adherent RPMI	KEGG_VALINE_LEUCINE_AND_ISOLEUCINE_BIOSYNTHESIS	KEGG_SPHINGOLIPID_METABOLISM	-0.54867	-1.23	0.259	761	3	0.515	oseltamivir-phosphate, SKI-II, idronoxil
Adherent RPMI	KEGG_VALINE_LEUCINE_AND_ISOLEUCINE_BIOSYNTHESIS	KEGG_PYRUVATE_METABOLISM	-0.41983	-0.944	0.529	1160	6	1	baicalein, KD-023
Adherent RPMI	KEGG_VALINE_LEUCINE_AND_ISOLEUCINE_BIOSYNTHESIS	KEGG_PROPANOATE_METABOLISM	0.45432	1.06	0.411	178	6	0.665	nadide, sulfasalazine, disulfiram
Adherent RPMI	KEGG_VALINE_LEUCINE_AND_ISOLEUCINE_BIOSYNTHESIS	KEGG_BUTANOATE_METABOLISM	0.57602	1.38	0.153	178	6	0.284	nadide, sulfasalazine, disulfiram
Adherent RPMI	KEGG_VALINE_LEUCINE_AND_ISOLEUCINE_BIOSYNTHESIS	KEGG_ONE_CARBON_POOL_BY_FOLATE	-0.57257	-1.28	0.197	1162	14	0.432	5-fluorouracil, pralatrexate, floxuridine, raltitrexed, pyrimethamine, gemcitabine, trifluridine
Adherent RPMI	KEGG_VALINE_LEUCINE_AND_ISOLEUCINE_BIOSYNTHESIS	KEGG_RIBOFLAVIN_METABOLISM	-0.34834	-0.771	0.698	737	5	1	ribavirin, hexylresorcinol, riboflavin, monobenzone
Adherent RPMI	KEGG_VALINE_LEUCINE_AND_ISOLEUCINE_BIOSYNTHESIS	KEGG_NICOTINATE_AND_NICOTINAMIDE_METABOLISM	-0.43866	-0.974	0.478	703	8	1	forodesine, ribavirin, FK-866, inosine, STF-118804, cladribine
Adherent RPMI	KEGG_VALINE_LEUCINE_AND_ISOLEUCINE_BIOSYNTHESIS	KEGG_PANTOTHENATE_AND_COA_BIOSYNTHESIS	-0.43127	-0.958	0.496	737	4	1	ribavirin, gimeracil, 5-fluorouracil
Adherent RPMI	KEGG_VALINE_LEUCINE_AND_ISOLEUCINE_BIOSYNTHESIS	KEGG_FOLATE_BIOSYNTHESIS	-0.73065	-1.62	0.0387	1175	4	0.0978	pralatrexate, raltitrexed, pyrimethamine
Adherent RPMI	KEGG_VALINE_LEUCINE_AND_ISOLEUCINE_BIOSYNTHESIS	KEGG_RETINOL_METABOLISM	-0.27845	-0.622	0.903	702	23	1	ifosfamide, clotrimazole, PF-4981517, posaconazole, palmatine-chloride, paliperidone, 2-methoxyestradiol, artemisinin, SKF-96365, deferasirox, GSK1070916, cobicistat
Adherent RPMI	KEGG_VALINE_LEUCINE_AND_ISOLEUCINE_BIOSYNTHESIS	KEGG_PORPHYRIN_AND_CHLOROPHYLL_METABOLISM	0.3917	0.913	0.532	90	3	0.932
Adherent RPMI	KEGG_VALINE_LEUCINE_AND_ISOLEUCINE_BIOSYNTHESIS	KEGG_TERPENOID_BACKBONE_BIOSYNTHESIS	-0.47395	-1.05	0.395	1034	7	0.893	atorvastatin, fluvastatin, pitavastatin, mevastatin
Adherent RPMI	KEGG_VALINE_LEUCINE_AND_ISOLEUCINE_BIOSYNTHESIS	KEGG_NITROGEN_METABOLISM	-0.17839	-0.405	0.996	1228	9	1	indisulam
Adherent RPMI	KEGG_VALINE_LEUCINE_AND_ISOLEUCINE_BIOSYNTHESIS	KEGG_METABOLISM_OF_XENOBIOTICS_BY_CYTOCHROME_P450	-0.27497	-0.622	0.876	702	25	1	ifosfamide, rutin, clotrimazole, PF-4981517, posaconazole, palmatine-chloride, paliperidone, 2-methoxyestradiol, artemisinin, SKF-96365, deferasirox, GSK1070916, cobicistat
Adherent RPMI	KEGG_VALINE_LEUCINE_AND_ISOLEUCINE_BIOSYNTHESIS	KEGG_DRUG_METABOLISM_CYTOCHROME_P450	-0.20506	-0.46	0.981	702	27	1	ifosfamide, clotrimazole, PF-4981517, bifemelane, posaconazole, palmatine-chloride, paliperidone, artemisinin, SKF-96365, deferasirox, GSK1070916, cobicistat
Adherent RPMI	KEGG_VALINE_LEUCINE_AND_ISOLEUCINE_BIOSYNTHESIS	KEGG_DRUG_METABOLISM_OTHER_ENZYMES	-0.33978	-0.761	0.757	737	36	1	ribavirin, clotrimazole, PF-4981517, oseltamivir-phosphate, AVN-944, posaconazole, gimeracil, mycophenolate-mofetil, palmatine-chloride, paliperidone, SKF-96365, deferasirox, baicalein, 5-fluorouracil, GSK1070916, cobicistat, azathioprine, mercaptopurine, tipiracil, thioguanine
Adherent RPMI	KEGG_VALINE_LEUCINE_AND_ISOLEUCINE_BIOSYNTHESIS	KEGG_BIOSYNTHESIS_OF_UNSATURATED_FATTY_ACIDS	-0.79626	-1.78	0.0115	1106	1	0.0399	MK-8245
Adherent RPMI	KEGG_LYSINE_DEGRADATION	KEGG_GLYCOLYSIS_GLUCONEOGENESIS	0.53077	1.2	0.276	120	5	0.4	nadide
Adherent RPMI	KEGG_LYSINE_DEGRADATION	KEGG_CITRATE_CYCLE_TCA_CYCLE	0.80764	1.86	0.0326	269	2	0.0392	nadide
Adherent RPMI	KEGG_LYSINE_DEGRADATION	KEGG_PENTOSE_PHOSPHATE_PATHWAY	0.49424	1.16	0.289	704	2	0.441	dacarbazine
Adherent RPMI	KEGG_LYSINE_DEGRADATION	KEGG_PENTOSE_AND_GLUCURONATE_INTERCONVERSIONS	0.68251	1.56	0.107	442	1	0.146
Adherent RPMI	KEGG_LYSINE_DEGRADATION	KEGG_FRUCTOSE_AND_MANNOSE_METABOLISM	0.78098	1.86	0.035	306	2	0.0392	nadide
Adherent RPMI	KEGG_LYSINE_DEGRADATION	KEGG_GALACTOSE_METABOLISM	0.50352	1.17	0.293	33	3	0.43
Adherent RPMI	KEGG_LYSINE_DEGRADATION	KEGG_ASCORBATE_AND_ALDARATE_METABOLISM	0.74195	1.71	0.0502	120	4	0.0793	nadide
Adherent RPMI	KEGG_LYSINE_DEGRADATION	KEGG_FATTY_ACID_METABOLISM	0.6668	1.57	0.0855	120	5	0.142	nadide
Adherent RPMI	KEGG_LYSINE_DEGRADATION	KEGG_STEROID_BIOSYNTHESIS	-0.37851	-0.875	0.57	525	3	1	tamoxifen, alfacalcidol, naftifine
Adherent RPMI	KEGG_LYSINE_DEGRADATION	KEGG_PRIMARY_BILE_ACID_BIOSYNTHESIS	0.97696	2.28	0	33	1	0.00048
Adherent RPMI	KEGG_LYSINE_DEGRADATION	KEGG_STEROID_HORMONE_BIOSYNTHESIS	0.3848	0.878	0.535	290	37	0.803	cyclophosphamide, nadide, ebastine, curcumin, sulfanilamide, delanzomib, nafcillin, dapivirine, letrozole
Adherent RPMI	KEGG_LYSINE_DEGRADATION	KEGG_OXIDATIVE_PHOSPHORYLATION	-0.30826	-0.729	0.729	1349	8	1	oligomycin-a
Adherent RPMI	KEGG_LYSINE_DEGRADATION	KEGG_PURINE_METABOLISM	-0.25222	-0.59	0.856	1111	38	1	thioguanine, trequinsin, mycophenolate-mofetil, anagrelide, cladribine, azathioprine, triapine, fludarabine-phosphate, enoximone, gemcitabine, clofarabine, hydroxyurea
Adherent RPMI	KEGG_LYSINE_DEGRADATION	KEGG_PYRIMIDINE_METABOLISM	-0.34823	-0.806	0.627	1183	34	1	cladribine, triapine, fludarabine-phosphate, uracil, tipiracil, gemcitabine, uridine, floxuridine, trifluridine, clofarabine, hydroxyurea, raltitrexed
Adherent RPMI	KEGG_LYSINE_DEGRADATION	KEGG_ALANINE_ASPARTATE_AND_GLUTAMATE_METABOLISM	0.51167	1.19	0.274	269	4	0.409	phenelzine
Adherent RPMI	KEGG_LYSINE_DEGRADATION	KEGG_GLYCINE_SERINE_AND_THREONINE_METABOLISM	0.47445	1.09	0.35	404	10	0.518	nadide, phenelzine, guanidine, creatine, eprobemide, ornithine
Adherent RPMI	KEGG_LYSINE_DEGRADATION	KEGG_CYSTEINE_AND_METHIONINE_METABOLISM	-0.29714	-0.692	0.726	1095	10	1	RG108, spermine, triclabendazole, azacitidine, pentamidine
Adherent RPMI	KEGG_LYSINE_DEGRADATION	KEGG_VALINE_LEUCINE_AND_ISOLEUCINE_DEGRADATION	0.65427	1.55	0.0982	120	7	0.152	nadide, phenelzine
Adherent RPMI	KEGG_LYSINE_DEGRADATION	KEGG_LYSINE_DEGRADATION	0.64672	1.52	0.114	250	7	0.169	nadide, BIX-01294, guanidine
Adherent RPMI	KEGG_LYSINE_DEGRADATION	KEGG_ARGININE_AND_PROLINE_METABOLISM	0.28069	0.646	0.839	404	20	1	nadide, phenelzine, guanidine, curcumin, trometamol, hexachlorophene, creatine, eprobemide, ornithine
Adherent RPMI	KEGG_LYSINE_DEGRADATION	KEGG_HISTIDINE_METABOLISM	0.50047	1.17	0.285	120	9	0.43	nadide, phenelzine
Adherent RPMI	KEGG_LYSINE_DEGRADATION	KEGG_TYROSINE_METABOLISM	-0.25078	-0.577	0.899	976	16	1	piperine, iproniazid, menadione, hexylresorcinol, bifemelane, 4-iodo-6-phenylpyrimidine, chicago-sky-blue-6b
Adherent RPMI	KEGG_LYSINE_DEGRADATION	KEGG_PHENYLALANINE_METABOLISM	-0.35303	-0.807	0.618	1195	12	1	bifemelane, 4-iodo-6-phenylpyrimidine, epinephrine, chicago-sky-blue-6b
Adherent RPMI	KEGG_LYSINE_DEGRADATION	KEGG_TRYPTOPHAN_METABOLISM	0.35838	0.844	0.6	120	14	0.86	nadide, phenelzine
Adherent RPMI	KEGG_LYSINE_DEGRADATION	KEGG_BETA_ALANINE_METABOLISM	0.48788	1.1	0.36	120	8	0.506	nadide, phenelzine
Adherent RPMI	KEGG_LYSINE_DEGRADATION	KEGG_TAURINE_AND_HYPOTAURINE_METABOLISM	0.95104	2.22	0.00226	69	1	0.00162
Adherent RPMI	KEGG_LYSINE_DEGRADATION	KEGG_SELENOAMINO_ACID_METABOLISM	0.97696	2.3	0	33	1	0.00024
Adherent RPMI	KEGG_LYSINE_DEGRADATION	KEGG_GLUTATHIONE_METABOLISM	-0.47423	-1.09	0.367	1100	15	1	tosedostat, spermine, cladribine, triapine, fludarabine-phosphate, gemcitabine, clofarabine, hydroxyurea
Adherent RPMI	KEGG_LYSINE_DEGRADATION	KEGG_STARCH_AND_SUCROSE_METABOLISM	0.29139	0.672	0.789	456	8	1	nadide, tofogliflozin, alvocidib, dolutegravir
Adherent RPMI	KEGG_LYSINE_DEGRADATION	KEGG_N_GLYCAN_BIOSYNTHESIS	0.73002	1.74	0.0532	376	1	0.0705
Adherent RPMI	KEGG_LYSINE_DEGRADATION	KEGG_OTHER_GLYCAN_DEGRADATION	0.51044	1.15	0.318	681	1	0.451
Adherent RPMI	KEGG_LYSINE_DEGRADATION	KEGG_AMINO_SUGAR_AND_NUCLEOTIDE_SUGAR_METABOLISM	0.36665	0.883	0.55	33	4	0.795
Adherent RPMI	KEGG_LYSINE_DEGRADATION	KEGG_GLYCEROLIPID_METABOLISM	0.84418	1.98	0.0158	120	6	0.0181	nadide, clofibrate
Adherent RPMI	KEGG_LYSINE_DEGRADATION	KEGG_INOSITOL_PHOSPHATE_METABOLISM	0.38933	0.904	0.513	342	23	0.762	alpelisib, CH5132799, NVP-BEZ235, GSK2126458, buparlisib, voxtalisib, PP-121, idelalisib, taselisib
Adherent RPMI	KEGG_LYSINE_DEGRADATION	KEGG_GLYCEROPHOSPHOLIPID_METABOLISM	-0.4683	-1.08	0.341	1123	11	1	nicotine, halobetasol-propionate, flumethasone, demecarium
Adherent RPMI	KEGG_LYSINE_DEGRADATION	KEGG_ETHER_LIPID_METABOLISM	-0.36381	-0.853	0.553	924	7	1	desonide, clobetasol-propionate, halobetasol-propionate, flumethasone
Adherent RPMI	KEGG_LYSINE_DEGRADATION	KEGG_ARACHIDONIC_ACID_METABOLISM	0.27129	0.639	0.87	295	37	1	cyclophosphamide, meloxicam, curcumin, sulfanilamide, phenylbutazone, ketoprofen, pterostilbene, amfenac, indoprofen
Adherent RPMI	KEGG_LYSINE_DEGRADATION	KEGG_LINOLEIC_ACID_METABOLISM	0.3333	0.784	0.644	252	26	0.965	cyclophosphamide, ebastine, curcumin, sulfanilamide, delanzomib, nafcillin
Adherent RPMI	KEGG_LYSINE_DEGRADATION	KEGG_ALPHA_LINOLENIC_ACID_METABOLISM	-0.51724	-1.19	0.297	924	6	0.892	desonide, clobetasol-propionate, halobetasol-propionate, flumethasone
Adherent RPMI	KEGG_LYSINE_DEGRADATION	KEGG_SPHINGOLIPID_METABOLISM	-0.63416	-1.51	0.101	1106	3	0.363	idronoxil
Adherent RPMI	KEGG_LYSINE_DEGRADATION	KEGG_PYRUVATE_METABOLISM	0.72288	1.65	0.0553	120	6	0.103	nadide
Adherent RPMI	KEGG_LYSINE_DEGRADATION	KEGG_PROPANOATE_METABOLISM	0.78731	1.85	0.0379	120	6	0.0412	nadide, phenelzine
Adherent RPMI	KEGG_LYSINE_DEGRADATION	KEGG_BUTANOATE_METABOLISM	0.75375	1.71	0.0475	120	6	0.0793	nadide, phenelzine
Adherent RPMI	KEGG_LYSINE_DEGRADATION	KEGG_ONE_CARBON_POOL_BY_FOLATE	-0.3308	-0.762	0.676	1047	14	1	5-fluorouracil, doxifluridine, pralatrexate, pyrimethamine, gemcitabine, floxuridine, trifluridine, raltitrexed
Adherent RPMI	KEGG_LYSINE_DEGRADATION	KEGG_RIBOFLAVIN_METABOLISM	0.4787	1.11	0.323	66	5	0.494
Adherent RPMI	KEGG_LYSINE_DEGRADATION	KEGG_NICOTINATE_AND_NICOTINAMIDE_METABOLISM	-0.55127	-1.28	0.206	1018	8	0.719	FK-866, menadione, STF-118804, cladribine
Adherent RPMI	KEGG_LYSINE_DEGRADATION	KEGG_PANTOTHENATE_AND_COA_BIOSYNTHESIS	-0.56018	-1.28	0.223	1047	4	0.719	5-fluorouracil, uracil
Adherent RPMI	KEGG_LYSINE_DEGRADATION	KEGG_FOLATE_BIOSYNTHESIS	-0.63588	-1.45	0.149	1139	4	0.445	pralatrexate, pyrimethamine, raltitrexed
Adherent RPMI	KEGG_LYSINE_DEGRADATION	KEGG_RETINOL_METABOLISM	0.49798	1.18	0.282	252	23	0.419	cyclophosphamide, ebastine, curcumin, sulfanilamide, delanzomib, nafcillin
Adherent RPMI	KEGG_LYSINE_DEGRADATION	KEGG_PORPHYRIN_AND_CHLOROPHYLL_METABOLISM	0.68349	1.6	0.0934	442	3	0.128	nadide, riboflavin
Adherent RPMI	KEGG_LYSINE_DEGRADATION	KEGG_TERPENOID_BACKBONE_BIOSYNTHESIS	0.66758	1.53	0.109	191	7	0.162	simvastatin, nadide
Adherent RPMI	KEGG_LYSINE_DEGRADATION	KEGG_NITROGEN_METABOLISM	-0.30375	-0.713	0.726	1158	9	1	spermine, indisulam, dorzolamide
Adherent RPMI	KEGG_LYSINE_DEGRADATION	KEGG_METABOLISM_OF_XENOBIOTICS_BY_CYTOCHROME_P450	0.44623	1.05	0.373	252	25	0.563	cyclophosphamide, ebastine, curcumin, sulfanilamide, delanzomib, nafcillin
Adherent RPMI	KEGG_LYSINE_DEGRADATION	KEGG_DRUG_METABOLISM_CYTOCHROME_P450	0.40735	0.962	0.478	252	27	0.677	cyclophosphamide, phenelzine, ebastine, curcumin, sulfanilamide, delanzomib, nafcillin
Adherent RPMI	KEGG_LYSINE_DEGRADATION	KEGG_DRUG_METABOLISM_OTHER_ENZYMES	0.3606	0.828	0.612	252	36	0.885	cyclophosphamide, nadide, merimepodib, tetrahydrouridine, ebastine, curcumin, sulfanilamide, mycophenolic-acid, delanzomib, nafcillin
Adherent RPMI	KEGG_LYSINE_DEGRADATION	KEGG_BIOSYNTHESIS_OF_UNSATURATED_FATTY_ACIDS	-0.91001	-2.09	0.00455	1264	1	0.0129	MK-8245
Adherent RPMI	KEGG_ARGININE_AND_PROLINE_METABOLISM	KEGG_GLYCOLYSIS_GLUCONEOGENESIS	0.36103	0.844	0.599	209	5	0.892
Adherent RPMI	KEGG_ARGININE_AND_PROLINE_METABOLISM	KEGG_CITRATE_CYCLE_TCA_CYCLE	0.64351	1.46	0.149	173	2	0.202
Adherent RPMI	KEGG_ARGININE_AND_PROLINE_METABOLISM	KEGG_PENTOSE_PHOSPHATE_PATHWAY	0.64557	1.5	0.1	370	2	0.177
Adherent RPMI	KEGG_ARGININE_AND_PROLINE_METABOLISM	KEGG_PENTOSE_AND_GLUCURONATE_INTERCONVERSIONS	-0.51476	-1.23	0.268	715	1	0.757	dolutegravir
Adherent RPMI	KEGG_ARGININE_AND_PROLINE_METABOLISM	KEGG_FRUCTOSE_AND_MANNOSE_METABOLISM	-0.37247	-0.883	0.535	1038	2	1	PFK-015
Adherent RPMI	KEGG_ARGININE_AND_PROLINE_METABOLISM	KEGG_GALACTOSE_METABOLISM	0.44629	1.08	0.353	771	3	0.55	nadide, tofogliflozin
Adherent RPMI	KEGG_ARGININE_AND_PROLINE_METABOLISM	KEGG_ASCORBATE_AND_ALDARATE_METABOLISM	0.39869	0.951	0.456	209	4	0.721
Adherent RPMI	KEGG_ARGININE_AND_PROLINE_METABOLISM	KEGG_FATTY_ACID_METABOLISM	0.33987	0.794	0.656	507	5	0.982	guanidine, etomoxir
Adherent RPMI	KEGG_ARGININE_AND_PROLINE_METABOLISM	KEGG_STEROID_BIOSYNTHESIS	0.52127	1.23	0.239	667	3	0.386	tamoxifen, alfacalcidol
Adherent RPMI	KEGG_ARGININE_AND_PROLINE_METABOLISM	KEGG_PRIMARY_BILE_ACID_BIOSYNTHESIS	0.63571	1.47	0.124	507	1	0.196
Adherent RPMI	KEGG_ARGININE_AND_PROLINE_METABOLISM	KEGG_STEROID_HORMONE_BIOSYNTHESIS	0.44409	1.04	0.4	403	37	0.598	formestane, metyrapone, nafcillin, metronidazole, delanzomib, curcumin, rutin, letrozole, deferasirox, palmatine-chloride, dapivirine, ebastine, spironolactone, SKF-96365, levonorgestrel, sulfanilamide, 4-methylgenistein, PF-4981517, ifosfamide
Adherent RPMI	KEGG_ARGININE_AND_PROLINE_METABOLISM	KEGG_OXIDATIVE_PHOSPHORYLATION	0.41971	0.966	0.447	521	8	0.7	omeprazole, hexachlorophene, tiludronate, sevoflurane
Adherent RPMI	KEGG_ARGININE_AND_PROLINE_METABOLISM	KEGG_PURINE_METABOLISM	0.20902	0.487	0.955	272	38	1	baicalein, YM-976, curcumin, papaverine, cytarabine, fludarabine, avanafil, zardaverine
Adherent RPMI	KEGG_ARGININE_AND_PROLINE_METABOLISM	KEGG_PYRIMIDINE_METABOLISM	-0.27639	-0.662	0.804	1167	34	1	floxuridine, raltitrexed, pralatrexate, hydroxyurea, cladribine, trifluridine, 5-fluorouracil, uridine
Adherent RPMI	KEGG_ARGININE_AND_PROLINE_METABOLISM	KEGG_ALANINE_ASPARTATE_AND_GLUTAMATE_METABOLISM	0.3158	0.74	0.688	173	4	1
Adherent RPMI	KEGG_ARGININE_AND_PROLINE_METABOLISM	KEGG_GLYCINE_SERINE_AND_THREONINE_METABOLISM	-0.26045	-0.586	0.87	1171	10	1	eprobemide, piperine
Adherent RPMI	KEGG_ARGININE_AND_PROLINE_METABOLISM	KEGG_CYSTEINE_AND_METHIONINE_METABOLISM	0.46457	1.07	0.366	599	10	0.562	curcumin, RG108, trometamol, nadide, decitabine
Adherent RPMI	KEGG_ARGININE_AND_PROLINE_METABOLISM	KEGG_VALINE_LEUCINE_AND_ISOLEUCINE_DEGRADATION	0.50608	1.18	0.272	209	7	0.437	thiomersal
Adherent RPMI	KEGG_ARGININE_AND_PROLINE_METABOLISM	KEGG_LYSINE_DEGRADATION	0.3717	0.875	0.569	507	7	0.839	guanidine, EPZ-5676, UNC0631
Adherent RPMI	KEGG_ARGININE_AND_PROLINE_METABOLISM	KEGG_ARGININE_AND_PROLINE_METABOLISM	0.24098	0.568	0.926	209	20	1	tosedostat, curcumin, hexachlorophene
Adherent RPMI	KEGG_ARGININE_AND_PROLINE_METABOLISM	KEGG_HISTIDINE_METABOLISM	-0.36275	-0.838	0.59	969	9	1	bifemelane, disulfiram, eprobemide, piperine
Adherent RPMI	KEGG_ARGININE_AND_PROLINE_METABOLISM	KEGG_TYROSINE_METABOLISM	-0.39195	-0.936	0.51	940	16	1	caffeic-acid, monobenzone, bifemelane, disulfiram, hexylresorcinol, eprobemide, nitisinone, piperine
Adherent RPMI	KEGG_ARGININE_AND_PROLINE_METABOLISM	KEGG_PHENYLALANINE_METABOLISM	-0.32227	-0.744	0.69	1171	12	1	eprobemide, nitisinone, piperine
Adherent RPMI	KEGG_ARGININE_AND_PROLINE_METABOLISM	KEGG_TRYPTOPHAN_METABOLISM	-0.26057	-0.609	0.836	1171	14	1	eprobemide, tryptanthrin, piperine
Adherent RPMI	KEGG_ARGININE_AND_PROLINE_METABOLISM	KEGG_BETA_ALANINE_METABOLISM	-0.29615	-0.713	0.732	1352	8	1	5-fluorouracil
Adherent RPMI	KEGG_ARGININE_AND_PROLINE_METABOLISM	KEGG_TAURINE_AND_HYPOTAURINE_METABOLISM	-0.54572	-1.26	0.252	758	1	0.707	phenelzine
Adherent RPMI	KEGG_ARGININE_AND_PROLINE_METABOLISM	KEGG_SELENOAMINO_ACID_METABOLISM	0.63571	1.47	0.118	507	1	0.196
Adherent RPMI	KEGG_ARGININE_AND_PROLINE_METABOLISM	KEGG_GLUTATHIONE_METABOLISM	0.27118	0.636	0.843	452	15	1	tosedostat, fludarabine, clofarabine, dacarbazine, enocitabine
Adherent RPMI	KEGG_ARGININE_AND_PROLINE_METABOLISM	KEGG_STARCH_AND_SUCROSE_METABOLISM	-0.75228	-1.75	0.0413	1322	8	0.142	alvocidib, tagatose
Adherent RPMI	KEGG_ARGININE_AND_PROLINE_METABOLISM	KEGG_N_GLYCAN_BIOSYNTHESIS	0.5018	1.16	0.285	693	1	0.456
Adherent RPMI	KEGG_ARGININE_AND_PROLINE_METABOLISM	KEGG_OTHER_GLYCAN_DEGRADATION	0.64147	1.53	0.105	499	1	0.16
Adherent RPMI	KEGG_ARGININE_AND_PROLINE_METABOLISM	KEGG_AMINO_SUGAR_AND_NUCLEOTIDE_SUGAR_METABOLISM	-0.74054	-1.74	0.0567	1346	4	0.149	N-acetylmannosamine
Adherent RPMI	KEGG_ARGININE_AND_PROLINE_METABOLISM	KEGG_GLYCEROLIPID_METABOLISM	0.25972	0.605	0.859	232	6	1	guanidine
Adherent RPMI	KEGG_ARGININE_AND_PROLINE_METABOLISM	KEGG_INOSITOL_PHOSPHATE_METABOLISM	0.23744	0.546	0.937	23	23	1	PF-05212384
Adherent RPMI	KEGG_ARGININE_AND_PROLINE_METABOLISM	KEGG_GLYCEROPHOSPHOLIPID_METABOLISM	-0.19559	-0.463	0.974	923	11	1	sulfasalazine, demecarium, hydroxytacrine-maleate-(r,s), obidoxime, fluticasone-propionate
Adherent RPMI	KEGG_ARGININE_AND_PROLINE_METABOLISM	KEGG_ETHER_LIPID_METABOLISM	0.31605	0.716	0.73	455	7	1	halobetasol-propionate, desonide, darapladib
Adherent RPMI	KEGG_ARGININE_AND_PROLINE_METABOLISM	KEGG_ARACHIDONIC_ACID_METABOLISM	0.32151	0.745	0.678	388	37	1	baicalein, metronidazole, curcumin, metoxibutropate, rutin, artemisinin, halobetasol-propionate, lenalidomide, phenylbutazone, pterostilbene, sulfanilamide, desonide, amfenac, indoprofen
Adherent RPMI	KEGG_ARGININE_AND_PROLINE_METABOLISM	KEGG_LINOLEIC_ACID_METABOLISM	0.45434	1.07	0.348	388	26	0.562	nafcillin, metronidazole, delanzomib, curcumin, halobetasol-propionate, deferasirox, palmatine-chloride, dapivirine, ebastine, SKF-96365, sulfanilamide, desonide, PF-4981517
Adherent RPMI	KEGG_ARGININE_AND_PROLINE_METABOLISM	KEGG_ALPHA_LINOLENIC_ACID_METABOLISM	0.25339	0.603	0.877	455	6	1	halobetasol-propionate, desonide
Adherent RPMI	KEGG_ARGININE_AND_PROLINE_METABOLISM	KEGG_SPHINGOLIPID_METABOLISM	0.33901	0.78	0.676	235	3	1
Adherent RPMI	KEGG_ARGININE_AND_PROLINE_METABOLISM	KEGG_PYRUVATE_METABOLISM	0.58085	1.35	0.179	274	6	0.286	baicalein, guanidine
Adherent RPMI	KEGG_ARGININE_AND_PROLINE_METABOLISM	KEGG_PROPANOATE_METABOLISM	0.4024	0.933	0.507	274	6	0.748	guanidine
Adherent RPMI	KEGG_ARGININE_AND_PROLINE_METABOLISM	KEGG_BUTANOATE_METABOLISM	0.51649	1.18	0.299	209	6	0.437	thiomersal
Adherent RPMI	KEGG_ARGININE_AND_PROLINE_METABOLISM	KEGG_ONE_CARBON_POOL_BY_FOLATE	-0.60666	-1.4	0.161	1075	14	0.496	doxifluridine, pyrimethamine, methotrexate, floxuridine, raltitrexed, pralatrexate, trifluridine, 5-fluorouracil
Adherent RPMI	KEGG_ARGININE_AND_PROLINE_METABOLISM	KEGG_RIBOFLAVIN_METABOLISM	0.2787	0.675	0.813	1004	5	1	riboflavin, rucinol, ribavirin, monobenzone
Adherent RPMI	KEGG_ARGININE_AND_PROLINE_METABOLISM	KEGG_NICOTINATE_AND_NICOTINAMIDE_METABOLISM	-0.43382	-1.02	0.418	1068	8	1	inosine, niacin, cladribine
Adherent RPMI	KEGG_ARGININE_AND_PROLINE_METABOLISM	KEGG_PANTOTHENATE_AND_COA_BIOSYNTHESIS	-0.48909	-1.17	0.273	1352	4	0.864	5-fluorouracil
Adherent RPMI	KEGG_ARGININE_AND_PROLINE_METABOLISM	KEGG_FOLATE_BIOSYNTHESIS	-0.79076	-1.88	0.0299	1096	4	0.0755	pyrimethamine, methotrexate, raltitrexed, pralatrexate
Adherent RPMI	KEGG_ARGININE_AND_PROLINE_METABOLISM	KEGG_RETINOL_METABOLISM	0.48075	1.12	0.317	388	23	0.502	nafcillin, metronidazole, delanzomib, curcumin, artemisinin, deferasirox, palmatine-chloride, dapivirine, ebastine, SKF-96365, sulfanilamide, PF-4981517
Adherent RPMI	KEGG_ARGININE_AND_PROLINE_METABOLISM	KEGG_PORPHYRIN_AND_CHLOROPHYLL_METABOLISM	0.63196	1.43	0.166	507	3	0.224	riboflavin
Adherent RPMI	KEGG_ARGININE_AND_PROLINE_METABOLISM	KEGG_TERPENOID_BACKBONE_BIOSYNTHESIS	0.84769	1.97	0.00624	120	7	0.0164	fluvastatin, pitavastatin, mevastatin, atorvastatin
Adherent RPMI	KEGG_ARGININE_AND_PROLINE_METABOLISM	KEGG_NITROGEN_METABOLISM	-0.26364	-0.62	0.863	1211	9	1	tioxolone, quinethazone
Adherent RPMI	KEGG_ARGININE_AND_PROLINE_METABOLISM	KEGG_METABOLISM_OF_XENOBIOTICS_BY_CYTOCHROME_P450	0.46679	1.08	0.367	388	25	0.55	nafcillin, metronidazole, delanzomib, curcumin, rutin, artemisinin, deferasirox, palmatine-chloride, dapivirine, ebastine, SKF-96365, sulfanilamide, PF-4981517
Adherent RPMI	KEGG_ARGININE_AND_PROLINE_METABOLISM	KEGG_DRUG_METABOLISM_CYTOCHROME_P450	0.4038	0.942	0.489	388	27	0.734	nafcillin, metronidazole, delanzomib, curcumin, artemisinin, deferasirox, palmatine-chloride, dapivirine, ebastine, SKF-96365, sulfanilamide, PF-4981517
Adherent RPMI	KEGG_ARGININE_AND_PROLINE_METABOLISM	KEGG_DRUG_METABOLISM_OTHER_ENZYMES	0.29541	0.679	0.812	360	36	1	baicalein, nafcillin, metronidazole, delanzomib, curcumin, tetrahydrouridine, deferasirox, palmatine-chloride, dapivirine, ebastine, SKF-96365, sulfanilamide, gimeracil, uracil
Adherent RPMI	KEGG_ARGININE_AND_PROLINE_METABOLISM	KEGG_BIOSYNTHESIS_OF_UNSATURATED_FATTY_ACIDS	-0.92297	-2.19	0.00252	1282	1	0.00613	MK-8245
Adherent RPMI	KEGG_HISTIDINE_METABOLISM	KEGG_GLYCOLYSIS_GLUCONEOGENESIS	0.39599	0.878	0.593	62	5	1
Adherent RPMI	KEGG_HISTIDINE_METABOLISM	KEGG_CITRATE_CYCLE_TCA_CYCLE	-0.54035	-1.26	0.237	750	2	0.498	nadide, hexachlorophene
Adherent RPMI	KEGG_HISTIDINE_METABOLISM	KEGG_PENTOSE_PHOSPHATE_PATHWAY	0.62254	1.39	0.153	485	2	0.267
Adherent RPMI	KEGG_HISTIDINE_METABOLISM	KEGG_PENTOSE_AND_GLUCURONATE_INTERCONVERSIONS	-0.50756	-1.18	0.293	705	1	0.602	dolutegravir
Adherent RPMI	KEGG_HISTIDINE_METABOLISM	KEGG_FRUCTOSE_AND_MANNOSE_METABOLISM	0.46037	1.02	0.42	751	2	0.801	PFK-015
Adherent RPMI	KEGG_HISTIDINE_METABOLISM	KEGG_GALACTOSE_METABOLISM	0.68688	1.55	0.0714	62	3	0.136
Adherent RPMI	KEGG_HISTIDINE_METABOLISM	KEGG_ASCORBATE_AND_ALDARATE_METABOLISM	-0.41951	-0.966	0.417	1291	4	0.963	disulfiram
Adherent RPMI	KEGG_HISTIDINE_METABOLISM	KEGG_FATTY_ACID_METABOLISM	-0.33213	-0.753	0.659	460	5	1	etomoxir, guanidine, sulfasalazine, nadide, disulfiram
Adherent RPMI	KEGG_HISTIDINE_METABOLISM	KEGG_STEROID_BIOSYNTHESIS	0.42538	0.928	0.515	800	3	0.98	tamoxifen, naftifine
Adherent RPMI	KEGG_HISTIDINE_METABOLISM	KEGG_PRIMARY_BILE_ACID_BIOSYNTHESIS	-0.53996	-1.24	0.255	750	1	0.521	nadide
Adherent RPMI	KEGG_HISTIDINE_METABOLISM	KEGG_STEROID_HORMONE_BIOSYNTHESIS	0.30832	0.697	0.804	444	37	1	metyrapone, sulfanilamide, 2-methoxyestradiol, deferasirox, formestane, ebastine, curcumin, rutin, palmatine-chloride, GSK1070916, dapivirine, letrozole
Adherent RPMI	KEGG_HISTIDINE_METABOLISM	KEGG_OXIDATIVE_PHOSPHORYLATION	0.27985	0.637	0.864	96	8	1
Adherent RPMI	KEGG_HISTIDINE_METABOLISM	KEGG_PURINE_METABOLISM	0.38544	0.874	0.581	326	38	1	papaverine, baicalein, triapine, clofarabine, forodesine, AVN-944, YM-976, fludarabine-phosphate, enocitabine, inosine, gemcitabine, fludarabine
Adherent RPMI	KEGG_HISTIDINE_METABOLISM	KEGG_PYRIMIDINE_METABOLISM	0.35703	0.805	0.663	529	34	1	triapine, clofarabine, forodesine, fludarabine-phosphate, enocitabine, inosine, gemcitabine, fludarabine, tetrahydrouridine, spermidine, teriflunomide, carmofur, gimeracil, brequinar, dacarbazine, trometamol, capecitabine
Adherent RPMI	KEGG_HISTIDINE_METABOLISM	KEGG_ALANINE_ASPARTATE_AND_GLUTAMATE_METABOLISM	0.3495	0.765	0.723	255	4	1
Adherent RPMI	KEGG_HISTIDINE_METABOLISM	KEGG_GLYCINE_SERINE_AND_THREONINE_METABOLISM	-0.32542	-0.778	0.67	1205	10	1	ornithine, bifemelane, piperine
Adherent RPMI	KEGG_HISTIDINE_METABOLISM	KEGG_CYSTEINE_AND_METHIONINE_METABOLISM	0.52525	1.17	0.276	513	10	0.546	pentamidine, decitabine, curcumin, RG108, trometamol
Adherent RPMI	KEGG_HISTIDINE_METABOLISM	KEGG_VALINE_LEUCINE_AND_ISOLEUCINE_DEGRADATION	0.39507	0.889	0.579	353	7	1	thiomersal, phenelzine
Adherent RPMI	KEGG_HISTIDINE_METABOLISM	KEGG_LYSINE_DEGRADATION	-0.35575	-0.839	0.592	492	7	1	guanidine, sulfasalazine, UNC0631, EPZ-5676, nadide, BIX-01294, disulfiram
Adherent RPMI	KEGG_HISTIDINE_METABOLISM	KEGG_ARGININE_AND_PROLINE_METABOLISM	-0.27947	-0.663	0.769	1195	20	1	diphenyleneiodonium, ornithine, asymmetrical-dimethylarginine, bifemelane, disulfiram, piperine
Adherent RPMI	KEGG_HISTIDINE_METABOLISM	KEGG_HISTIDINE_METABOLISM	-0.50966	-1.18	0.293	1267	9	0.602	bifemelane, disulfiram, piperine, methyldopa
Adherent RPMI	KEGG_HISTIDINE_METABOLISM	KEGG_TYROSINE_METABOLISM	-0.279	-0.645	0.811	1267	16	1	bifemelane, disulfiram, piperine, methyldopa
Adherent RPMI	KEGG_HISTIDINE_METABOLISM	KEGG_PHENYLALANINE_METABOLISM	-0.28718	-0.698	0.776	1267	12	1	bifemelane, piperine, methyldopa
Adherent RPMI	KEGG_HISTIDINE_METABOLISM	KEGG_TRYPTOPHAN_METABOLISM	-0.34377	-0.787	0.621	1238	14	1	tryptanthrin, bifemelane, disulfiram, piperine, methyldopa
Adherent RPMI	KEGG_HISTIDINE_METABOLISM	KEGG_BETA_ALANINE_METABOLISM	-0.26004	-0.623	0.853	1230	8	1	5-fluorouracil, disulfiram
Adherent RPMI	KEGG_HISTIDINE_METABOLISM	KEGG_TAURINE_AND_HYPOTAURINE_METABOLISM	0.81713	1.81	0.021	255	1	0.0325
Adherent RPMI	KEGG_HISTIDINE_METABOLISM	KEGG_SELENOAMINO_ACID_METABOLISM	-0.53996	-1.25	0.238	750	1	0.51	nadide
Adherent RPMI	KEGG_HISTIDINE_METABOLISM	KEGG_GLUTATHIONE_METABOLISM	0.57132	1.27	0.227	298	15	0.405	triapine, clofarabine, buthionine-sulfoximine, fludarabine-phosphate, enocitabine, gemcitabine
Adherent RPMI	KEGG_HISTIDINE_METABOLISM	KEGG_STARCH_AND_SUCROSE_METABOLISM	-0.37509	-0.858	0.571	1223	8	1	uric-acid, alvocidib, tagatose
Adherent RPMI	KEGG_HISTIDINE_METABOLISM	KEGG_N_GLYCAN_BIOSYNTHESIS	0.52988	1.19	0.272	654	1	0.515
Adherent RPMI	KEGG_HISTIDINE_METABOLISM	KEGG_OTHER_GLYCAN_DEGRADATION	0.52772	1.18	0.284	657	1	0.53
Adherent RPMI	KEGG_HISTIDINE_METABOLISM	KEGG_AMINO_SUGAR_AND_NUCLEOTIDE_SUGAR_METABOLISM	-0.41165	-0.997	0.41	1372	4	0.902	N-acetylmannosamine
Adherent RPMI	KEGG_HISTIDINE_METABOLISM	KEGG_GLYCEROLIPID_METABOLISM	-0.35549	-0.861	0.527	492	6	1	guanidine, clofibrate, nadide, JZL-184, niacin, disulfiram
Adherent RPMI	KEGG_HISTIDINE_METABOLISM	KEGG_INOSITOL_PHOSPHATE_METABOLISM	0.25775	0.588	0.929	648	23	1	GDC-0941, buparlisib, NVP-BEZ235, PF-05212384, PP-121, AZD6482, GDC-0980, ZSTK-474, PF-04691502
Adherent RPMI	KEGG_HISTIDINE_METABOLISM	KEGG_GLYCEROPHOSPHOLIPID_METABOLISM	-0.39219	-0.896	0.521	1213	11	1	obidoxime, hydroxytacrine-maleate-(r,s), fluticasone-propionate
Adherent RPMI	KEGG_HISTIDINE_METABOLISM	KEGG_ETHER_LIPID_METABOLISM	-0.37253	-0.844	0.551	1366	7	1	fluticasone-propionate
Adherent RPMI	KEGG_HISTIDINE_METABOLISM	KEGG_ARACHIDONIC_ACID_METABOLISM	0.21945	0.49	0.973	636	37	1	sulfanilamide, baicalein, artemisinin, minocycline, curcumin, rutin, phenylbutazone, metoxibutropate, FK-3311, amoxicillin, indoprofen, metronidazole, tranilast, sulfasalazine, nicotine, pterostilbene, flumethasone, desonide
Adherent RPMI	KEGG_HISTIDINE_METABOLISM	KEGG_LINOLEIC_ACID_METABOLISM	0.24264	0.539	0.942	634	26	1	sulfanilamide, deferasirox, ebastine, curcumin, palmatine-chloride, GSK1070916, dapivirine, clotrimazole, amoxicillin, metronidazole, delanzomib, sulfasalazine, SKF-96365, flumethasone
Adherent RPMI	KEGG_HISTIDINE_METABOLISM	KEGG_ALPHA_LINOLENIC_ACID_METABOLISM	-0.50952	-1.24	0.221	1366	6	0.521	fluticasone-propionate
Adherent RPMI	KEGG_HISTIDINE_METABOLISM	KEGG_SPHINGOLIPID_METABOLISM	0.74273	1.66	0.0318	11	3	0.0785
Adherent RPMI	KEGG_HISTIDINE_METABOLISM	KEGG_PYRUVATE_METABOLISM	0.35136	0.79	0.677	56	6	1
Adherent RPMI	KEGG_HISTIDINE_METABOLISM	KEGG_PROPANOATE_METABOLISM	0.26963	0.602	0.902	594	6	1	phenelzine, KD-023, guanidine
Adherent RPMI	KEGG_HISTIDINE_METABOLISM	KEGG_BUTANOATE_METABOLISM	0.41011	0.915	0.528	255	6	1	thiomersal
Adherent RPMI	KEGG_HISTIDINE_METABOLISM	KEGG_ONE_CARBON_POOL_BY_FOLATE	-0.18241	-0.435	0.989	251	14	1	enocitabine, gemcitabine, carmofur, capecitabine, ftorafur, pralatrexate, leucovorin, doxifluridine, trifluridine, pyrimethamine, floxuridine, raltitrexed, 5-fluorouracil, methotrexate
Adherent RPMI	KEGG_HISTIDINE_METABOLISM	KEGG_RIBOFLAVIN_METABOLISM	-0.39856	-0.935	0.469	552	5	1	monobenzone, hexylresorcinol, riboflavin, ribavirin, rucinol
Adherent RPMI	KEGG_HISTIDINE_METABOLISM	KEGG_NICOTINATE_AND_NICOTINAMIDE_METABOLISM	0.58462	1.3	0.211	467	8	0.369	forodesine, FK-866, inosine, menadione
Adherent RPMI	KEGG_HISTIDINE_METABOLISM	KEGG_PANTOTHENATE_AND_COA_BIOSYNTHESIS	-0.34199	-0.799	0.615	474	4	1	gimeracil, uracil, ribavirin, 5-fluorouracil
Adherent RPMI	KEGG_HISTIDINE_METABOLISM	KEGG_FOLATE_BIOSYNTHESIS	-0.63004	-1.45	0.165	1182	4	0.316	raltitrexed, methotrexate
Adherent RPMI	KEGG_HISTIDINE_METABOLISM	KEGG_RETINOL_METABOLISM	0.36678	0.818	0.656	444	23	1	sulfanilamide, 2-methoxyestradiol, artemisinin, deferasirox, ebastine, curcumin, palmatine-chloride, GSK1070916, dapivirine
Adherent RPMI	KEGG_HISTIDINE_METABOLISM	KEGG_PORPHYRIN_AND_CHLOROPHYLL_METABOLISM	-0.50829	-1.21	0.245	705	3	0.562	dolutegravir, nadide, riboflavin
Adherent RPMI	KEGG_HISTIDINE_METABOLISM	KEGG_TERPENOID_BACKBONE_BIOSYNTHESIS	0.80425	1.8	0.00977	189	7	0.0348	fluvastatin, mevastatin, atorvastatin, pitavastatin
Adherent RPMI	KEGG_HISTIDINE_METABOLISM	KEGG_NITROGEN_METABOLISM	0.37243	0.846	0.606	452	9	1	indisulam, curcumin, quinethazone
Adherent RPMI	KEGG_HISTIDINE_METABOLISM	KEGG_METABOLISM_OF_XENOBIOTICS_BY_CYTOCHROME_P450	0.38083	0.849	0.618	444	25	1	sulfanilamide, 2-methoxyestradiol, artemisinin, deferasirox, ebastine, curcumin, rutin, palmatine-chloride, GSK1070916, dapivirine
Adherent RPMI	KEGG_HISTIDINE_METABOLISM	KEGG_DRUG_METABOLISM_CYTOCHROME_P450	0.30328	0.672	0.813	620	27	1	sulfanilamide, artemisinin, deferasirox, phenelzine, ebastine, curcumin, menadione, palmatine-chloride, GSK1070916, dapivirine, clotrimazole, amoxicillin, iproniazid, metronidazole, delanzomib, eprobemide
Adherent RPMI	KEGG_HISTIDINE_METABOLISM	KEGG_DRUG_METABOLISM_OTHER_ENZYMES	0.24981	0.563	0.94	475	36	1	sulfanilamide, baicalein, deferasirox, AVN-944, ebastine, tetrahydrouridine, curcumin, palmatine-chloride, GSK1070916, dapivirine, clotrimazole, thioguanine
Adherent RPMI	KEGG_HISTIDINE_METABOLISM	KEGG_BIOSYNTHESIS_OF_UNSATURATED_FATTY_ACIDS	-0.75738	-1.82	0.0473	1052	1	0.0957	MK-8245
Adherent RPMI	KEGG_TYROSINE_METABOLISM	KEGG_GLYCOLYSIS_GLUCONEOGENESIS	0.88718	2.07	0.002	79	5	0.00712	LY2608204, tofogliflozin
Adherent RPMI	KEGG_TYROSINE_METABOLISM	KEGG_CITRATE_CYCLE_TCA_CYCLE	-0.50432	-1.15	0.3	700	2	0.943	nadide, hexachlorophene
Adherent RPMI	KEGG_TYROSINE_METABOLISM	KEGG_PENTOSE_PHOSPHATE_PATHWAY	0.76875	1.76	0.0301	141	2	0.055
Adherent RPMI	KEGG_TYROSINE_METABOLISM	KEGG_PENTOSE_AND_GLUCURONATE_INTERCONVERSIONS	0.65731	1.54	0.0988	477	1	0.144
Adherent RPMI	KEGG_TYROSINE_METABOLISM	KEGG_FRUCTOSE_AND_MANNOSE_METABOLISM	-0.64308	-1.5	0.116	1070	2	0.407	PFK-015
Adherent RPMI	KEGG_TYROSINE_METABOLISM	KEGG_GALACTOSE_METABOLISM	0.9314	2.06	0	70	3	0.00797	LY2608204
Adherent RPMI	KEGG_TYROSINE_METABOLISM	KEGG_ASCORBATE_AND_ALDARATE_METABOLISM	0.5938	1.38	0.159	79	4	0.252
Adherent RPMI	KEGG_TYROSINE_METABOLISM	KEGG_FATTY_ACID_METABOLISM	0.67879	1.58	0.087	79	5	0.123
Adherent RPMI	KEGG_TYROSINE_METABOLISM	KEGG_STEROID_BIOSYNTHESIS	-0.71348	-1.7	0.0578	1200	3	0.206	naftifine, alfacalcidol
Adherent RPMI	KEGG_TYROSINE_METABOLISM	KEGG_PRIMARY_BILE_ACID_BIOSYNTHESIS	-0.50396	-1.18	0.284	700	1	0.887	nadide
Adherent RPMI	KEGG_TYROSINE_METABOLISM	KEGG_STEROID_HORMONE_BIOSYNTHESIS	0.36102	0.849	0.595	183	37	0.87	dapivirine, GSK1070916, metyrapone, 4-methylgenistein, abiraterone-acetate, metronidazole, palmatine-chloride, 2-methoxyestradiol, nicotine
Adherent RPMI	KEGG_TYROSINE_METABOLISM	KEGG_OXIDATIVE_PHOSPHORYLATION	-0.35046	-0.858	0.547	922	8	1	oligomycin-a, carvedilol, omeprazole, sevoflurane, methoxyflurane
Adherent RPMI	KEGG_TYROSINE_METABOLISM	KEGG_PURINE_METABOLISM	0.29698	0.699	0.772	494	38	1	papaverine, thioguanine, baicalein, forodesine, dacarbazine, enoximone, avanafil, triapine, curcumin, gemcitabine, nelarabine, AVN-944, vidarabine, cytarabine, enocitabine, mercaptopurine, YM-976
Adherent RPMI	KEGG_TYROSINE_METABOLISM	KEGG_PYRIMIDINE_METABOLISM	0.32407	0.724	0.739	523	34	1	gimeracil, floxuridine, forodesine, dacarbazine, ftorafur, triapine, teriflunomide, gemcitabine, nelarabine, orotic-acid, leucovorin, brequinar, capecitabine, cytarabine, enocitabine, clofarabine, inosine
Adherent RPMI	KEGG_TYROSINE_METABOLISM	KEGG_ALANINE_ASPARTATE_AND_GLUTAMATE_METABOLISM	0.29865	0.689	0.762	474	4	1	phenelzine
Adherent RPMI	KEGG_TYROSINE_METABOLISM	KEGG_GLYCINE_SERINE_AND_THREONINE_METABOLISM	-0.39373	-0.944	0.461	1294	10	1	creatine, ornithine, piperine
Adherent RPMI	KEGG_TYROSINE_METABOLISM	KEGG_CYSTEINE_AND_METHIONINE_METABOLISM	-0.24404	-0.587	0.872	1342	10	1	spermine
Adherent RPMI	KEGG_TYROSINE_METABOLISM	KEGG_VALINE_LEUCINE_AND_ISOLEUCINE_DEGRADATION	0.56773	1.35	0.194	239	7	0.276	guanidine, thiomersal
Adherent RPMI	KEGG_TYROSINE_METABOLISM	KEGG_LYSINE_DEGRADATION	0.4212	1	0.421	79	7	0.637
Adherent RPMI	KEGG_TYROSINE_METABOLISM	KEGG_ARGININE_AND_PROLINE_METABOLISM	-0.44186	-1.07	0.341	1251	20	1	diphenyleneiodonium, asymmetrical-dimethylarginine, creatine, ornithine, piperine, spermine
Adherent RPMI	KEGG_TYROSINE_METABOLISM	KEGG_HISTIDINE_METABOLISM	-0.22274	-0.522	0.95	1206	9	1	methyldopa, piperine
Adherent RPMI	KEGG_TYROSINE_METABOLISM	KEGG_TYROSINE_METABOLISM	-0.32091	-0.763	0.67	1144	16	1	menadione, 4-iodo-6-phenylpyrimidine, methyldopa, caffeic-acid, piperine
Adherent RPMI	KEGG_TYROSINE_METABOLISM	KEGG_PHENYLALANINE_METABOLISM	-0.38741	-0.881	0.534	1141	12	1	epinephrine, 4-iodo-6-phenylpyrimidine, methyldopa, caffeic-acid, piperine
Adherent RPMI	KEGG_TYROSINE_METABOLISM	KEGG_TRYPTOPHAN_METABOLISM	0.25251	0.577	0.892	276	14	1	guanidine, 2-methoxyestradiol, phenelzine
Adherent RPMI	KEGG_TYROSINE_METABOLISM	KEGG_BETA_ALANINE_METABOLISM	0.40521	0.916	0.524	239	8	0.758	gimeracil, guanidine
Adherent RPMI	KEGG_TYROSINE_METABOLISM	KEGG_TAURINE_AND_HYPOTAURINE_METABOLISM	0.82865	1.92	0.014	239	1	0.0224
Adherent RPMI	KEGG_TYROSINE_METABOLISM	KEGG_SELENOAMINO_ACID_METABOLISM	-0.50396	-1.17	0.287	700	1	0.9	nadide
Adherent RPMI	KEGG_TYROSINE_METABOLISM	KEGG_GLUTATHIONE_METABOLISM	-0.26877	-0.648	0.825	1310	15	1	carmustine, spermine
Adherent RPMI	KEGG_TYROSINE_METABOLISM	KEGG_STARCH_AND_SUCROSE_METABOLISM	0.44633	1.07	0.374	70	8	0.551	LY2608204
Adherent RPMI	KEGG_TYROSINE_METABOLISM	KEGG_N_GLYCAN_BIOSYNTHESIS	-0.69474	-1.66	0.0943	965	1	0.243	kifunensine
Adherent RPMI	KEGG_TYROSINE_METABOLISM	KEGG_OTHER_GLYCAN_DEGRADATION	0.69546	1.61	0.0934	424	1	0.108
Adherent RPMI	KEGG_TYROSINE_METABOLISM	KEGG_AMINO_SUGAR_AND_NUCLEOTIDE_SUGAR_METABOLISM	0.65085	1.51	0.0968	70	4	0.161	LY2608204
Adherent RPMI	KEGG_TYROSINE_METABOLISM	KEGG_GLYCEROLIPID_METABOLISM	0.65902	1.54	0.0885	261	6	0.144	guanidine, clofibrate
Adherent RPMI	KEGG_TYROSINE_METABOLISM	KEGG_INOSITOL_PHOSPHATE_METABOLISM	0.202	0.466	0.978	48	23	1	idelalisib
Adherent RPMI	KEGG_TYROSINE_METABOLISM	KEGG_GLYCEROPHOSPHOLIPID_METABOLISM	0.26142	0.611	0.848	287	11	1	nicotine, halobetasol-propionate, obidoxime
Adherent RPMI	KEGG_TYROSINE_METABOLISM	KEGG_ETHER_LIPID_METABOLISM	0.26665	0.637	0.851	302	7	1	halobetasol-propionate, flumethasone
Adherent RPMI	KEGG_TYROSINE_METABOLISM	KEGG_ARACHIDONIC_ACID_METABOLISM	0.1767	0.412	0.99	199	37	1	phenylbutazone, artemisinin, baicalein, metronidazole, nicotine
Adherent RPMI	KEGG_TYROSINE_METABOLISM	KEGG_LINOLEIC_ACID_METABOLISM	0.39108	0.924	0.503	477	26	0.745	dapivirine, GSK1070916, metronidazole, palmatine-chloride, ebastine, halobetasol-propionate, curcumin, nafcillin, flumethasone, sulfanilamide, posaconazole, deferasirox, amoxicillin, desonide
Adherent RPMI	KEGG_TYROSINE_METABOLISM	KEGG_ALPHA_LINOLENIC_ACID_METABOLISM	-0.29109	-0.695	0.728	1345	6	1	fluticasone-propionate
Adherent RPMI	KEGG_TYROSINE_METABOLISM	KEGG_SPHINGOLIPID_METABOLISM	0.69647	1.63	0.0696	424	3	0.0996	idronoxil, SKI-II
Adherent RPMI	KEGG_TYROSINE_METABOLISM	KEGG_PYRUVATE_METABOLISM	0.74476	1.67	0.0456	96	6	0.0853	guanidine
Adherent RPMI	KEGG_TYROSINE_METABOLISM	KEGG_PROPANOATE_METABOLISM	0.61304	1.44	0.144	239	6	0.206	guanidine
Adherent RPMI	KEGG_TYROSINE_METABOLISM	KEGG_BUTANOATE_METABOLISM	0.70214	1.64	0.0673	239	6	0.0957	guanidine, thiomersal
Adherent RPMI	KEGG_TYROSINE_METABOLISM	KEGG_ONE_CARBON_POOL_BY_FOLATE	0.30982	0.722	0.743	596	14	1	floxuridine, ftorafur, gemcitabine, leucovorin, capecitabine, enocitabine, raltitrexed, methotrexate
Adherent RPMI	KEGG_TYROSINE_METABOLISM	KEGG_RIBOFLAVIN_METABOLISM	-0.23177	-0.55	0.917	321	5	1	riboflavin, hexylresorcinol, monobenzone, rucinol, ribavirin
Adherent RPMI	KEGG_TYROSINE_METABOLISM	KEGG_NICOTINATE_AND_NICOTINAMIDE_METABOLISM	0.42159	0.98	0.453	335	8	0.663	forodesine, niacin, FK-866
Adherent RPMI	KEGG_TYROSINE_METABOLISM	KEGG_PANTOTHENATE_AND_COA_BIOSYNTHESIS	0.43275	0.982	0.462	56	4	0.66
Adherent RPMI	KEGG_TYROSINE_METABOLISM	KEGG_FOLATE_BIOSYNTHESIS	-0.37662	-0.877	0.519	522	4	1	raltitrexed, methotrexate, pralatrexate, pyrimethamine
Adherent RPMI	KEGG_TYROSINE_METABOLISM	KEGG_RETINOL_METABOLISM	0.51778	1.19	0.281	430	23	0.419	artemisinin, dapivirine, GSK1070916, metronidazole, palmatine-chloride, 2-methoxyestradiol, ebastine, curcumin, niacin, nafcillin, sulfanilamide, posaconazole, deferasirox
Adherent RPMI	KEGG_TYROSINE_METABOLISM	KEGG_PORPHYRIN_AND_CHLOROPHYLL_METABOLISM	0.59311	1.35	0.199	477	3	0.276	riboflavin
Adherent RPMI	KEGG_TYROSINE_METABOLISM	KEGG_TERPENOID_BACKBONE_BIOSYNTHESIS	0.7174	1.67	0.0763	341	7	0.0853	fluvastatin, pitavastatin, atorvastatin, mevastatin
Adherent RPMI	KEGG_TYROSINE_METABOLISM	KEGG_NITROGEN_METABOLISM	-0.40256	-0.934	0.47	1074	9	1	tioxolone, bendroflumethiazide, acetazolamide, spermine
Adherent RPMI	KEGG_TYROSINE_METABOLISM	KEGG_METABOLISM_OF_XENOBIOTICS_BY_CYTOCHROME_P450	0.47829	1.09	0.367	430	25	0.526	artemisinin, dapivirine, GSK1070916, metronidazole, palmatine-chloride, 2-methoxyestradiol, ebastine, curcumin, nafcillin, sulfanilamide, posaconazole, deferasirox
Adherent RPMI	KEGG_TYROSINE_METABOLISM	KEGG_DRUG_METABOLISM_CYTOCHROME_P450	0.39222	0.91	0.501	436	27	0.768	artemisinin, dapivirine, GSK1070916, metronidazole, palmatine-chloride, ebastine, phenelzine, curcumin, nafcillin, sulfanilamide, posaconazole, deferasirox, amoxicillin
Adherent RPMI	KEGG_TYROSINE_METABOLISM	KEGG_DRUG_METABOLISM_OTHER_ENZYMES	0.32497	0.749	0.706	424	36	1	dapivirine, GSK1070916, gimeracil, thioguanine, baicalein, metronidazole, palmatine-chloride, ebastine, curcumin, nafcillin, sulfanilamide, posaconazole, deferasirox, AVN-944
Adherent RPMI	KEGG_TYROSINE_METABOLISM	KEGG_BIOSYNTHESIS_OF_UNSATURATED_FATTY_ACIDS	0.74874	1.79	0.0477	350	1	0.0478
Adherent RPMI	KEGG_PHENYLALANINE_METABOLISM	KEGG_GLYCOLYSIS_GLUCONEOGENESIS	0.74589	1.68	0.046	228	5	0.0704	guanidine, tofogliflozin
Adherent RPMI	KEGG_PHENYLALANINE_METABOLISM	KEGG_CITRATE_CYCLE_TCA_CYCLE	0.48703	1.09	0.375	714	2	0.549	hexachlorophene
Adherent RPMI	KEGG_PHENYLALANINE_METABOLISM	KEGG_PENTOSE_PHOSPHATE_PATHWAY	0.70029	1.55	0.0882	418	2	0.127	epiandrosterone
Adherent RPMI	KEGG_PHENYLALANINE_METABOLISM	KEGG_PENTOSE_AND_GLUCURONATE_INTERCONVERSIONS	-0.62707	-1.42	0.199	871	1	0.48	dolutegravir
Adherent RPMI	KEGG_PHENYLALANINE_METABOLISM	KEGG_FRUCTOSE_AND_MANNOSE_METABOLISM	-0.80737	-1.89	0.0255	1231	2	0.0741	PFK-015
Adherent RPMI	KEGG_PHENYLALANINE_METABOLISM	KEGG_GALACTOSE_METABOLISM	0.79957	1.78	0.0285	228	3	0.0417	tofogliflozin
Adherent RPMI	KEGG_PHENYLALANINE_METABOLISM	KEGG_ASCORBATE_AND_ALDARATE_METABOLISM	0.60557	1.36	0.165	158	4	0.262
Adherent RPMI	KEGG_PHENYLALANINE_METABOLISM	KEGG_FATTY_ACID_METABOLISM	0.59818	1.34	0.169	273	5	0.279	guanidine
Adherent RPMI	KEGG_PHENYLALANINE_METABOLISM	KEGG_STEROID_BIOSYNTHESIS	-0.74152	-1.77	0.0661	1169	3	0.14	naftifine, alfacalcidol
Adherent RPMI	KEGG_PHENYLALANINE_METABOLISM	KEGG_PRIMARY_BILE_ACID_BIOSYNTHESIS	-0.51332	-1.19	0.297	713	1	0.816	nadide
Adherent RPMI	KEGG_PHENYLALANINE_METABOLISM	KEGG_STEROID_HORMONE_BIOSYNTHESIS	0.39735	0.894	0.556	386	37	0.829	metyrapone, palmatine-chloride, 4-methylgenistein, abiraterone-acetate, formestane, metronidazole, levonorgestrel, delanzomib, 2-methoxyestradiol, nafcillin, letrozole, ifosfamide, GSK1070916, deferasirox, anastrozole
Adherent RPMI	KEGG_PHENYLALANINE_METABOLISM	KEGG_OXIDATIVE_PHOSPHORYLATION	-0.31742	-0.754	0.703	1178	8	1	carvedilol, rabeprazole
Adherent RPMI	KEGG_PHENYLALANINE_METABOLISM	KEGG_PURINE_METABOLISM	0.34569	0.796	0.645	353	38	1	baicalein, triapine, clofarabine, thioguanine, forodesine, inosine, YM-976, cytarabine, enoximone, nelarabine, gemcitabine, fludarabine-phosphate
Adherent RPMI	KEGG_PHENYLALANINE_METABOLISM	KEGG_PYRIMIDINE_METABOLISM	0.36224	0.829	0.627	504	34	0.942	triapine, clofarabine, gimeracil, forodesine, inosine, cytarabine, nelarabine, gemcitabine, fludarabine-phosphate, floxuridine, trifluridine, dacarbazine, hydroxyurea, capecitabine, cladribine, fludarabine
Adherent RPMI	KEGG_PHENYLALANINE_METABOLISM	KEGG_ALANINE_ASPARTATE_AND_GLUTAMATE_METABOLISM	0.5698	1.3	0.211	523	4	0.315	phenelzine
Adherent RPMI	KEGG_PHENYLALANINE_METABOLISM	KEGG_GLYCINE_SERINE_AND_THREONINE_METABOLISM	-0.27948	-0.649	0.797	1309	10	1	piperine, gamma-aminobutyric-acid
Adherent RPMI	KEGG_PHENYLALANINE_METABOLISM	KEGG_CYSTEINE_AND_METHIONINE_METABOLISM	-0.28003	-0.639	0.848	1227	10	1	azacitidine, spermine
Adherent RPMI	KEGG_PHENYLALANINE_METABOLISM	KEGG_VALINE_LEUCINE_AND_ISOLEUCINE_DEGRADATION	0.59504	1.34	0.191	272	7	0.279	thiomersal, guanidine
Adherent RPMI	KEGG_PHENYLALANINE_METABOLISM	KEGG_LYSINE_DEGRADATION	0.49112	1.09	0.369	199	7	0.549	guanidine
Adherent RPMI	KEGG_PHENYLALANINE_METABOLISM	KEGG_ARGININE_AND_PROLINE_METABOLISM	0.21002	0.469	0.975	326	20	1	tosedostat, guanidine, acetylcysteine, phenelzine, bifemelane
Adherent RPMI	KEGG_PHENYLALANINE_METABOLISM	KEGG_HISTIDINE_METABOLISM	-0.30414	-0.703	0.767	1309	9	1	piperine, methyldopa
Adherent RPMI	KEGG_PHENYLALANINE_METABOLISM	KEGG_TYROSINE_METABOLISM	0.29204	0.64	0.853	326	16	1	hexylresorcinol, nitisinone, 2-methoxyestradiol, phenelzine, chicago-sky-blue-6b, bifemelane
Adherent RPMI	KEGG_PHENYLALANINE_METABOLISM	KEGG_PHENYLALANINE_METABOLISM	-0.26117	-0.602	0.861	1245	12	1	caffeic-acid, piperine, methyldopa
Adherent RPMI	KEGG_PHENYLALANINE_METABOLISM	KEGG_TRYPTOPHAN_METABOLISM	0.31265	0.709	0.779	326	14	1	guanidine, 2-methoxyestradiol, phenelzine, nafcillin, bifemelane
Adherent RPMI	KEGG_PHENYLALANINE_METABOLISM	KEGG_BETA_ALANINE_METABOLISM	0.39677	0.918	0.502	272	8	0.789	gimeracil, guanidine
Adherent RPMI	KEGG_PHENYLALANINE_METABOLISM	KEGG_TAURINE_AND_HYPOTAURINE_METABOLISM	0.8049	1.8	0.0252	272	1	0.0369
Adherent RPMI	KEGG_PHENYLALANINE_METABOLISM	KEGG_SELENOAMINO_ACID_METABOLISM	-0.51332	-1.22	0.255	713	1	0.764	nadide
Adherent RPMI	KEGG_PHENYLALANINE_METABOLISM	KEGG_GLUTATHIONE_METABOLISM	0.49153	1.09	0.371	481	15	0.549	triapine, clofarabine, tosedostat, acetylcysteine, epiandrosterone, gemcitabine, fludarabine-phosphate, buthionine-sulfoximine, dacarbazine, hydroxyurea, cladribine
Adherent RPMI	KEGG_PHENYLALANINE_METABOLISM	KEGG_STARCH_AND_SUCROSE_METABOLISM	-0.48383	-1.11	0.348	1217	8	0.981	uric-acid, alvocidib, tagatose
Adherent RPMI	KEGG_PHENYLALANINE_METABOLISM	KEGG_N_GLYCAN_BIOSYNTHESIS	-0.545	-1.26	0.243	757	1	0.697	kifunensine
Adherent RPMI	KEGG_PHENYLALANINE_METABOLISM	KEGG_OTHER_GLYCAN_DEGRADATION	-0.56947	-1.34	0.205	791	1	0.584	oseltamivir-phosphate
Adherent RPMI	KEGG_PHENYLALANINE_METABOLISM	KEGG_AMINO_SUGAR_AND_NUCLEOTIDE_SUGAR_METABOLISM	-0.4146	-0.981	0.423	1354	4	1	N-acetylmannosamine
Adherent RPMI	KEGG_PHENYLALANINE_METABOLISM	KEGG_GLYCEROLIPID_METABOLISM	0.29416	0.666	0.775	158	6	1
Adherent RPMI	KEGG_PHENYLALANINE_METABOLISM	KEGG_INOSITOL_PHOSPHATE_METABOLISM	-0.47157	-1.08	0.386	1203	23	1	ZSTK-474, GSK2126458, alpelisib, PI-103, PIK-75, VE-822, taselisib
Adherent RPMI	KEGG_PHENYLALANINE_METABOLISM	KEGG_GLYCEROPHOSPHOLIPID_METABOLISM	0.36424	0.809	0.642	141	11	0.976	flumethasone
Adherent RPMI	KEGG_PHENYLALANINE_METABOLISM	KEGG_ETHER_LIPID_METABOLISM	0.50081	1.15	0.322	141	7	0.475	flumethasone
Adherent RPMI	KEGG_PHENYLALANINE_METABOLISM	KEGG_ARACHIDONIC_ACID_METABOLISM	0.32719	0.726	0.73	311	37	1	baicalein, artemisinin, phenylbutazone, flumethasone, metronidazole, halobetasol-propionate, amoxicillin, metoxibutropate, minocycline
Adherent RPMI	KEGG_PHENYLALANINE_METABOLISM	KEGG_LINOLEIC_ACID_METABOLISM	0.34299	0.783	0.66	386	26	1	palmatine-chloride, flumethasone, metronidazole, halobetasol-propionate, amoxicillin, delanzomib, nafcillin, ifosfamide, GSK1070916, deferasirox
Adherent RPMI	KEGG_PHENYLALANINE_METABOLISM	KEGG_ALPHA_LINOLENIC_ACID_METABOLISM	0.56574	1.28	0.221	141	6	0.334	flumethasone
Adherent RPMI	KEGG_PHENYLALANINE_METABOLISM	KEGG_SPHINGOLIPID_METABOLISM	0.90191	2.01	0.00183	125	3	0.0075	idronoxil
Adherent RPMI	KEGG_PHENYLALANINE_METABOLISM	KEGG_PYRUVATE_METABOLISM	0.64149	1.44	0.146	339	6	0.197	baicalein, guanidine
Adherent RPMI	KEGG_PHENYLALANINE_METABOLISM	KEGG_PROPANOATE_METABOLISM	0.5957	1.34	0.163	339	6	0.279	guanidine, phenelzine
Adherent RPMI	KEGG_PHENYLALANINE_METABOLISM	KEGG_BUTANOATE_METABOLISM	0.67207	1.49	0.0935	272	6	0.163	thiomersal, guanidine
Adherent RPMI	KEGG_PHENYLALANINE_METABOLISM	KEGG_ONE_CARBON_POOL_BY_FOLATE	-0.33205	-0.717	0.726	1235	14	1	carmofur, 5-fluorouracil, methotrexate
Adherent RPMI	KEGG_PHENYLALANINE_METABOLISM	KEGG_RIBOFLAVIN_METABOLISM	0.55725	1.24	0.252	191	5	0.375	hexylresorcinol
Adherent RPMI	KEGG_PHENYLALANINE_METABOLISM	KEGG_NICOTINATE_AND_NICOTINAMIDE_METABOLISM	0.62409	1.4	0.15	507	8	0.227	STF-118804, forodesine, inosine, FK-866, cladribine, niacin
Adherent RPMI	KEGG_PHENYLALANINE_METABOLISM	KEGG_PANTOTHENATE_AND_COA_BIOSYNTHESIS	0.49216	1.13	0.338	100	4	0.499
Adherent RPMI	KEGG_PHENYLALANINE_METABOLISM	KEGG_FOLATE_BIOSYNTHESIS	-0.68285	-1.56	0.109	1329	4	0.32	methotrexate
Adherent RPMI	KEGG_PHENYLALANINE_METABOLISM	KEGG_RETINOL_METABOLISM	0.37734	0.847	0.593	386	23	0.909	palmatine-chloride, artemisinin, metronidazole, amoxicillin, delanzomib, 2-methoxyestradiol, nafcillin, ifosfamide, GSK1070916, deferasirox
Adherent RPMI	KEGG_PHENYLALANINE_METABOLISM	KEGG_PORPHYRIN_AND_CHLOROPHYLL_METABOLISM	0.69284	1.6	0.0787	191	3	0.102
Adherent RPMI	KEGG_PHENYLALANINE_METABOLISM	KEGG_TERPENOID_BACKBONE_BIOSYNTHESIS	0.91349	2.04	0.00577	7	7	0.00607	pitavastatin, mevastatin, fluvastatin
Adherent RPMI	KEGG_PHENYLALANINE_METABOLISM	KEGG_NITROGEN_METABOLISM	-0.38881	-0.926	0.492	1067	9	1	acetazolamide, quinethazone, tioxolone, spermine
Adherent RPMI	KEGG_PHENYLALANINE_METABOLISM	KEGG_METABOLISM_OF_XENOBIOTICS_BY_CYTOCHROME_P450	0.38017	0.859	0.594	386	25	0.888	palmatine-chloride, artemisinin, metronidazole, amoxicillin, delanzomib, 2-methoxyestradiol, nafcillin, ifosfamide, GSK1070916, deferasirox
Adherent RPMI	KEGG_PHENYLALANINE_METABOLISM	KEGG_DRUG_METABOLISM_CYTOCHROME_P450	0.34531	0.779	0.686	386	27	1	palmatine-chloride, artemisinin, metronidazole, amoxicillin, delanzomib, phenelzine, nafcillin, ifosfamide, bifemelane, GSK1070916, iproniazid, deferasirox
Adherent RPMI	KEGG_PHENYLALANINE_METABOLISM	KEGG_DRUG_METABOLISM_OTHER_ENZYMES	0.25228	0.57	0.923	386	36	1	baicalein, palmatine-chloride, gimeracil, thioguanine, metronidazole, delanzomib, nafcillin, ifosfamide, GSK1070916, deferasirox
Adherent RPMI	KEGG_PHENYLALANINE_METABOLISM	KEGG_BIOSYNTHESIS_OF_UNSATURATED_FATTY_ACIDS	-0.68323	-1.61	0.0836	949	1	0.266	MK-8245
Adherent RPMI	KEGG_TRYPTOPHAN_METABOLISM	KEGG_GLYCOLYSIS_GLUCONEOGENESIS	0.70919	1.59	0.0827	157	5	0.08	nadide
Adherent RPMI	KEGG_TRYPTOPHAN_METABOLISM	KEGG_CITRATE_CYCLE_TCA_CYCLE	0.69257	1.59	0.0731	68	2	0.08
Adherent RPMI	KEGG_TRYPTOPHAN_METABOLISM	KEGG_PENTOSE_PHOSPHATE_PATHWAY	0.7123	1.64	0.05	18	2	0.0635
Adherent RPMI	KEGG_TRYPTOPHAN_METABOLISM	KEGG_PENTOSE_AND_GLUCURONATE_INTERCONVERSIONS	0.99064	2.27	0	14	1	0.000111
Adherent RPMI	KEGG_TRYPTOPHAN_METABOLISM	KEGG_FRUCTOSE_AND_MANNOSE_METABOLISM	0.58862	1.32	0.206	68	2	0.218
Adherent RPMI	KEGG_TRYPTOPHAN_METABOLISM	KEGG_GALACTOSE_METABOLISM	0.73691	1.7	0.0462	68	3	0.0478
Adherent RPMI	KEGG_TRYPTOPHAN_METABOLISM	KEGG_ASCORBATE_AND_ALDARATE_METABOLISM	0.85625	1.92	0.0188	157	4	0.0133	dolutegravir, nadide
Adherent RPMI	KEGG_TRYPTOPHAN_METABOLISM	KEGG_FATTY_ACID_METABOLISM	0.60595	1.39	0.155	157	5	0.174	nadide
Adherent RPMI	KEGG_TRYPTOPHAN_METABOLISM	KEGG_STEROID_BIOSYNTHESIS	-0.3026	-0.697	0.756	1198	3	1	naftifine
Adherent RPMI	KEGG_TRYPTOPHAN_METABOLISM	KEGG_PRIMARY_BILE_ACID_BIOSYNTHESIS	0.95176	2.22	0.00186	68	1	0.00037
Adherent RPMI	KEGG_TRYPTOPHAN_METABOLISM	KEGG_STEROID_HORMONE_BIOSYNTHESIS	0.47032	1.09	0.351	273	37	0.404	delanzomib, dolutegravir, nadide, GSK1070916, formestane, clotrimazole, ketoconazole, abiraterone-acetate, 2-methoxyestradiol, palmatine-chloride, dapivirine, sulfanilamide, ebastine, nafcillin, aspirin
Adherent RPMI	KEGG_TRYPTOPHAN_METABOLISM	KEGG_OXIDATIVE_PHOSPHORYLATION	0.51483	1.19	0.279	23	8	0.317	tiludronate
Adherent RPMI	KEGG_TRYPTOPHAN_METABOLISM	KEGG_PURINE_METABOLISM	0.33037	0.764	0.711	584	38	0.784	dacarbazine, papaverine, nadide, enocitabine, inosine, forodesine, baicalein, merimepodib, ABT-702, fludarabine, curcumin, fludarabine-phosphate, mercaptopurine, zardaverine, YM-976, cytarabine, thioguanine, nelarabine
Adherent RPMI	KEGG_TRYPTOPHAN_METABOLISM	KEGG_PYRIMIDINE_METABOLISM	0.25115	0.558	0.922	405	34	1	dacarbazine, gimeracil, enocitabine, inosine, forodesine, spermidine, leucovorin, teriflunomide, brequinar, fludarabine
Adherent RPMI	KEGG_TRYPTOPHAN_METABOLISM	KEGG_ALANINE_ASPARTATE_AND_GLUTAMATE_METABOLISM	0.53761	1.22	0.276	491	4	0.292	phenelzine, hexachlorophene
Adherent RPMI	KEGG_TRYPTOPHAN_METABOLISM	KEGG_GLYCINE_SERINE_AND_THREONINE_METABOLISM	0.3215	0.739	0.723	340	10	0.817	nadide, guanidine, phenelzine
Adherent RPMI	KEGG_TRYPTOPHAN_METABOLISM	KEGG_CYSTEINE_AND_METHIONINE_METABOLISM	0.33166	0.76	0.706	503	10	0.79	nadide, spermine, curcumin, pentamidine
Adherent RPMI	KEGG_TRYPTOPHAN_METABOLISM	KEGG_VALINE_LEUCINE_AND_ISOLEUCINE_DEGRADATION	0.58231	1.33	0.178	321	7	0.211	nadide, guanidine
Adherent RPMI	KEGG_TRYPTOPHAN_METABOLISM	KEGG_LYSINE_DEGRADATION	0.62948	1.42	0.152	329	7	0.157	nadide, BIX-01294, guanidine
Adherent RPMI	KEGG_TRYPTOPHAN_METABOLISM	KEGG_ARGININE_AND_PROLINE_METABOLISM	0.31459	0.702	0.771	446	20	0.866	nadide, tosedostat, guanidine, spermine, phenelzine, bifemelane, curcumin, hexachlorophene
Adherent RPMI	KEGG_TRYPTOPHAN_METABOLISM	KEGG_HISTIDINE_METABOLISM	0.39436	0.913	0.53	446	9	0.591	nadide, guanidine, phenelzine, bifemelane
Adherent RPMI	KEGG_TRYPTOPHAN_METABOLISM	KEGG_TYROSINE_METABOLISM	0.28789	0.653	0.824	340	16	0.93	monobenzone, 2-methoxyestradiol, rucinol, phenelzine
Adherent RPMI	KEGG_TRYPTOPHAN_METABOLISM	KEGG_PHENYLALANINE_METABOLISM	-0.30181	-0.687	0.763	1337	12	1	4-iodo-6-phenylpyrimidine, piperine
Adherent RPMI	KEGG_TRYPTOPHAN_METABOLISM	KEGG_TRYPTOPHAN_METABOLISM	0.38006	0.86	0.574	340	14	0.656	nadide, guanidine, 2-methoxyestradiol, nafcillin, phenelzine
Adherent RPMI	KEGG_TRYPTOPHAN_METABOLISM	KEGG_BETA_ALANINE_METABOLISM	0.62725	1.43	0.115	321	8	0.152	gimeracil, nadide, guanidine, spermine
Adherent RPMI	KEGG_TRYPTOPHAN_METABOLISM	KEGG_TAURINE_AND_HYPOTAURINE_METABOLISM	0.76962	1.79	0.0258	321	1	0.0296
Adherent RPMI	KEGG_TRYPTOPHAN_METABOLISM	KEGG_SELENOAMINO_ACID_METABOLISM	0.95176	2.19	0	68	1	0.000666
Adherent RPMI	KEGG_TRYPTOPHAN_METABOLISM	KEGG_GLUTATHIONE_METABOLISM	0.43791	1.01	0.426	381	15	0.482	dacarbazine, tosedostat, enocitabine, spermine, buthionine-sulfoximine, fludarabine
Adherent RPMI	KEGG_TRYPTOPHAN_METABOLISM	KEGG_STARCH_AND_SUCROSE_METABOLISM	0.48622	1.13	0.327	68	8	0.367	dolutegravir
Adherent RPMI	KEGG_TRYPTOPHAN_METABOLISM	KEGG_N_GLYCAN_BIOSYNTHESIS	0.74082	1.66	0.0509	361	1	0.0576
Adherent RPMI	KEGG_TRYPTOPHAN_METABOLISM	KEGG_OTHER_GLYCAN_DEGRADATION	0.75666	1.73	0.036	339	1	0.0415
Adherent RPMI	KEGG_TRYPTOPHAN_METABOLISM	KEGG_AMINO_SUGAR_AND_NUCLEOTIDE_SUGAR_METABOLISM	0.41247	0.933	0.505	68	4	0.567
Adherent RPMI	KEGG_TRYPTOPHAN_METABOLISM	KEGG_GLYCEROLIPID_METABOLISM	0.45767	1.05	0.385	157	6	0.441	nadide
Adherent RPMI	KEGG_TRYPTOPHAN_METABOLISM	KEGG_INOSITOL_PHOSPHATE_METABOLISM	0.22005	0.506	0.96	267	23	1	PF-05212384, CH5132799, buparlisib, GSK2126458
Adherent RPMI	KEGG_TRYPTOPHAN_METABOLISM	KEGG_GLYCEROPHOSPHOLIPID_METABOLISM	-0.56838	-1.37	0.177	1162	11	1	demecarium, fluticasone-propionate, clobetasol-propionate, flumethasone, nicotine
Adherent RPMI	KEGG_TRYPTOPHAN_METABOLISM	KEGG_ETHER_LIPID_METABOLISM	-0.70463	-1.69	0.0708	1209	7	0.682	fluticasone-propionate, clobetasol-propionate, flumethasone
Adherent RPMI	KEGG_TRYPTOPHAN_METABOLISM	KEGG_ARACHIDONIC_ACID_METABOLISM	0.21693	0.496	0.961	402	37	1	minocycline, meloxicam, amfenac, artemisinin, ketoprofen, sulfanilamide, metoxibutropate, aspirin, ifosfamide, baicalein, curcumin, amoxicillin
Adherent RPMI	KEGG_TRYPTOPHAN_METABOLISM	KEGG_LINOLEIC_ACID_METABOLISM	0.44936	1.03	0.429	273	26	0.463	delanzomib, dolutegravir, GSK1070916, clotrimazole, palmatine-chloride, dapivirine, sulfanilamide, ebastine, nafcillin
Adherent RPMI	KEGG_TRYPTOPHAN_METABOLISM	KEGG_ALPHA_LINOLENIC_ACID_METABOLISM	-0.79601	-1.88	0.0292	1209	6	0.297	fluticasone-propionate, clobetasol-propionate, flumethasone
Adherent RPMI	KEGG_TRYPTOPHAN_METABOLISM	KEGG_SPHINGOLIPID_METABOLISM	0.56338	1.3	0.219	563	3	0.231	oseltamivir-phosphate
Adherent RPMI	KEGG_TRYPTOPHAN_METABOLISM	KEGG_PYRUVATE_METABOLISM	0.73782	1.67	0.0508	295	6	0.055	nadide, KD-023, guanidine
Adherent RPMI	KEGG_TRYPTOPHAN_METABOLISM	KEGG_PROPANOATE_METABOLISM	0.71848	1.63	0.0625	321	6	0.0669	nadide, KD-023, guanidine
Adherent RPMI	KEGG_TRYPTOPHAN_METABOLISM	KEGG_BUTANOATE_METABOLISM	0.60627	1.39	0.167	321	6	0.174	nadide, guanidine
Adherent RPMI	KEGG_TRYPTOPHAN_METABOLISM	KEGG_ONE_CARBON_POOL_BY_FOLATE	0.18145	0.414	0.998	481	14	1	enocitabine, leucovorin, ftorafur, methotrexate
Adherent RPMI	KEGG_TRYPTOPHAN_METABOLISM	KEGG_RIBOFLAVIN_METABOLISM	0.69223	1.59	0.0667	217	5	0.08	monobenzone, riboflavin
Adherent RPMI	KEGG_TRYPTOPHAN_METABOLISM	KEGG_NICOTINATE_AND_NICOTINAMIDE_METABOLISM	0.31399	0.72	0.765	188	8	0.843	inosine
Adherent RPMI	KEGG_TRYPTOPHAN_METABOLISM	KEGG_PANTOTHENATE_AND_COA_BIOSYNTHESIS	0.52777	1.24	0.212	37	4	0.276
Adherent RPMI	KEGG_TRYPTOPHAN_METABOLISM	KEGG_FOLATE_BIOSYNTHESIS	-0.47189	-1.13	0.308	1291	4	1	raltitrexed
Adherent RPMI	KEGG_TRYPTOPHAN_METABOLISM	KEGG_RETINOL_METABOLISM	0.55236	1.27	0.222	273	23	0.252	delanzomib, dolutegravir, GSK1070916, clotrimazole, 2-methoxyestradiol, palmatine-chloride, artemisinin, dapivirine, sulfanilamide, ebastine, nafcillin
Adherent RPMI	KEGG_TRYPTOPHAN_METABOLISM	KEGG_PORPHYRIN_AND_CHLOROPHYLL_METABOLISM	0.89257	2	0.00563	152	3	0.00774	dolutegravir, nadide
Adherent RPMI	KEGG_TRYPTOPHAN_METABOLISM	KEGG_TERPENOID_BACKBONE_BIOSYNTHESIS	0.67254	1.56	0.0846	439	7	0.0924	fluvastatin, nadide, atorvastatin, simvastatin, pitavastatin
Adherent RPMI	KEGG_TRYPTOPHAN_METABOLISM	KEGG_NITROGEN_METABOLISM	0.45895	1.04	0.388	430	9	0.452	acetazolamide, spermine, tioxolone, dorzolamide, curcumin
Adherent RPMI	KEGG_TRYPTOPHAN_METABOLISM	KEGG_METABOLISM_OF_XENOBIOTICS_BY_CYTOCHROME_P450	0.59736	1.41	0.14	273	25	0.163	delanzomib, dolutegravir, GSK1070916, clotrimazole, 2-methoxyestradiol, palmatine-chloride, artemisinin, dapivirine, sulfanilamide, ebastine, nafcillin, aspirin
Adherent RPMI	KEGG_TRYPTOPHAN_METABOLISM	KEGG_DRUG_METABOLISM_CYTOCHROME_P450	0.51487	1.2	0.269	385	27	0.308	delanzomib, dolutegravir, GSK1070916, clotrimazole, palmatine-chloride, artemisinin, dapivirine, sulfanilamide, ebastine, nafcillin, ifosfamide, phenelzine, bifemelane, curcumin
Adherent RPMI	KEGG_TRYPTOPHAN_METABOLISM	KEGG_DRUG_METABOLISM_OTHER_ENZYMES	0.45804	1.06	0.382	300	36	0.432	delanzomib, dolutegravir, gimeracil, nadide, GSK1070916, clotrimazole, palmatine-chloride, dapivirine, sulfanilamide, ebastine, nafcillin, ifosfamide, baicalein
Adherent RPMI	KEGG_TRYPTOPHAN_METABOLISM	KEGG_BIOSYNTHESIS_OF_UNSATURATED_FATTY_ACIDS	0.65227	1.5	0.108	484	1	0.118
Adherent RPMI	KEGG_BETA_ALANINE_METABOLISM	KEGG_GLYCOLYSIS_GLUCONEOGENESIS	0.61024	1.47	0.139	251	5	0.182	guanidine
Adherent RPMI	KEGG_BETA_ALANINE_METABOLISM	KEGG_CITRATE_CYCLE_TCA_CYCLE	0.82061	1.95	0.0219	251	2	0.021	hexachlorophene
Adherent RPMI	KEGG_BETA_ALANINE_METABOLISM	KEGG_PENTOSE_PHOSPHATE_PATHWAY	0.89625	2.08	0.00499	146	2	0.00822	dacarbazine
Adherent RPMI	KEGG_BETA_ALANINE_METABOLISM	KEGG_PENTOSE_AND_GLUCURONATE_INTERCONVERSIONS	0.93233	2.19	0.00254	95	1	0.00262
Adherent RPMI	KEGG_BETA_ALANINE_METABOLISM	KEGG_FRUCTOSE_AND_MANNOSE_METABOLISM	0.36024	0.869	0.566	251	2	0.739
Adherent RPMI	KEGG_BETA_ALANINE_METABOLISM	KEGG_GALACTOSE_METABOLISM	0.37526	0.886	0.541	251	3	0.713
Adherent RPMI	KEGG_BETA_ALANINE_METABOLISM	KEGG_ASCORBATE_AND_ALDARATE_METABOLISM	0.80631	1.95	0.0196	251	4	0.021	guanidine, dolutegravir
Adherent RPMI	KEGG_BETA_ALANINE_METABOLISM	KEGG_FATTY_ACID_METABOLISM	0.72076	1.73	0.0521	251	5	0.0702	guanidine, etomoxir
Adherent RPMI	KEGG_BETA_ALANINE_METABOLISM	KEGG_STEROID_BIOSYNTHESIS	-0.83518	-1.97	0.00621	1295	3	0.0434	naftifine
Adherent RPMI	KEGG_BETA_ALANINE_METABOLISM	KEGG_PRIMARY_BILE_ACID_BIOSYNTHESIS	0.82001	1.93	0.018	251	1	0.0242
Adherent RPMI	KEGG_BETA_ALANINE_METABOLISM	KEGG_STEROID_HORMONE_BIOSYNTHESIS	0.27069	0.635	0.858	275	37	1	curcumin, 2-methoxyestradiol, GSK1070916, dolutegravir, delanzomib, abiraterone-acetate, ifosfamide, dapivirine, nadide, formestane
Adherent RPMI	KEGG_BETA_ALANINE_METABOLISM	KEGG_OXIDATIVE_PHOSPHORYLATION	0.48745	1.14	0.279	94	8	0.415	tiludronate
Adherent RPMI	KEGG_BETA_ALANINE_METABOLISM	KEGG_PURINE_METABOLISM	-0.22577	-0.525	0.951	1090	38	1	thioguanine, hydroxyurea, enoximone, forskolin, cladribine, pentostatin, forodesine, clofarabine, azathioprine, gemcitabine
Adherent RPMI	KEGG_BETA_ALANINE_METABOLISM	KEGG_PYRIMIDINE_METABOLISM	-0.28569	-0.652	0.821	1177	34	1	uridine, cladribine, 5-fluorouracil, forodesine, clofarabine, trifluridine, uracil, doxifluridine, gemcitabine
Adherent RPMI	KEGG_BETA_ALANINE_METABOLISM	KEGG_ALANINE_ASPARTATE_AND_GLUTAMATE_METABOLISM	0.42655	1.01	0.389	203	4	0.547	hexachlorophene
Adherent RPMI	KEGG_BETA_ALANINE_METABOLISM	KEGG_GLYCINE_SERINE_AND_THREONINE_METABOLISM	0.24145	0.587	0.892	391	10	1	guanidine, phenelzine, nadide, eprobemide
Adherent RPMI	KEGG_BETA_ALANINE_METABOLISM	KEGG_CYSTEINE_AND_METHIONINE_METABOLISM	0.31663	0.732	0.717	16	10	0.954
Adherent RPMI	KEGG_BETA_ALANINE_METABOLISM	KEGG_VALINE_LEUCINE_AND_ISOLEUCINE_DEGRADATION	0.49677	1.18	0.29	251	7	0.38	guanidine, phenelzine
Adherent RPMI	KEGG_BETA_ALANINE_METABOLISM	KEGG_LYSINE_DEGRADATION	0.46452	1.09	0.337	251	7	0.464	guanidine, BIX-01294
Adherent RPMI	KEGG_BETA_ALANINE_METABOLISM	KEGG_ARGININE_AND_PROLINE_METABOLISM	0.31344	0.724	0.726	251	20	0.967	curcumin, guanidine, hexachlorophene, phenelzine, acetylcysteine
Adherent RPMI	KEGG_BETA_ALANINE_METABOLISM	KEGG_HISTIDINE_METABOLISM	0.31741	0.749	0.702	318	9	0.927	guanidine, phenelzine, nadide
Adherent RPMI	KEGG_BETA_ALANINE_METABOLISM	KEGG_TYROSINE_METABOLISM	-0.37536	-0.869	0.545	1080	16	1	chicago-sky-blue-6b, piperine, menadione, monobenzone, 4-iodo-6-phenylpyrimidine, caffeic-acid, methyldopa
Adherent RPMI	KEGG_BETA_ALANINE_METABOLISM	KEGG_PHENYLALANINE_METABOLISM	-0.37521	-0.879	0.553	1302	12	1	4-iodo-6-phenylpyrimidine, caffeic-acid, methyldopa
Adherent RPMI	KEGG_BETA_ALANINE_METABOLISM	KEGG_TRYPTOPHAN_METABOLISM	0.30942	0.721	0.715	343	14	0.972	guanidine, 2-methoxyestradiol, phenelzine, nadide, eprobemide
Adherent RPMI	KEGG_BETA_ALANINE_METABOLISM	KEGG_BETA_ALANINE_METABOLISM	0.40577	0.964	0.453	251	8	0.603	guanidine, gimeracil, phenelzine
Adherent RPMI	KEGG_BETA_ALANINE_METABOLISM	KEGG_TAURINE_AND_HYPOTAURINE_METABOLISM	0.85457	2.02	0.01	203	1	0.0132
Adherent RPMI	KEGG_BETA_ALANINE_METABOLISM	KEGG_SELENOAMINO_ACID_METABOLISM	0.82001	1.89	0.0226	251	1	0.0304
Adherent RPMI	KEGG_BETA_ALANINE_METABOLISM	KEGG_GLUTATHIONE_METABOLISM	-0.27932	-0.645	0.844	987	15	1	fludarabine, triapine, hydroxyurea, cladribine, clofarabine, gemcitabine
Adherent RPMI	KEGG_BETA_ALANINE_METABOLISM	KEGG_STARCH_AND_SUCROSE_METABOLISM	0.19836	0.48	0.971	251	8	1	dolutegravir
Adherent RPMI	KEGG_BETA_ALANINE_METABOLISM	KEGG_N_GLYCAN_BIOSYNTHESIS	0.62275	1.46	0.143	525	1	0.188
Adherent RPMI	KEGG_BETA_ALANINE_METABOLISM	KEGG_OTHER_GLYCAN_DEGRADATION	0.57019	1.35	0.201	598	1	0.255
Adherent RPMI	KEGG_BETA_ALANINE_METABOLISM	KEGG_AMINO_SUGAR_AND_NUCLEOTIDE_SUGAR_METABOLISM	-0.2605	-0.596	0.869	1165	4	1	N-acetylmannosamine
Adherent RPMI	KEGG_BETA_ALANINE_METABOLISM	KEGG_GLYCEROLIPID_METABOLISM	0.549	1.29	0.211	393	6	0.298	guanidine, nadide
Adherent RPMI	KEGG_BETA_ALANINE_METABOLISM	KEGG_INOSITOL_PHOSPHATE_METABOLISM	0.39623	0.93	0.492	250	23	0.65	CH5132799, GSK2126458, PF-05212384, voxtalisib, taselisib, AZD6482, GDC-0941, TG100-115
Adherent RPMI	KEGG_BETA_ALANINE_METABOLISM	KEGG_GLYCEROPHOSPHOLIPID_METABOLISM	0.42531	1	0.419	201	11	0.56	chlorpyrifos, halobetasol-propionate
Adherent RPMI	KEGG_BETA_ALANINE_METABOLISM	KEGG_ETHER_LIPID_METABOLISM	0.49428	1.21	0.245	470	7	0.355	halobetasol-propionate, desonide, sulfasalazine
Adherent RPMI	KEGG_BETA_ALANINE_METABOLISM	KEGG_ARACHIDONIC_ACID_METABOLISM	-0.18389	-0.427	0.989	1000	37	1	nocodazole, flufenamic-acid, lenalidomide, baicalein, nicotine, phenazone, tepoxalin, tranilast, caffeic-acid, piroxicam
Adherent RPMI	KEGG_BETA_ALANINE_METABOLISM	KEGG_LINOLEIC_ACID_METABOLISM	0.35626	0.81	0.609	418	26	0.83	curcumin, halobetasol-propionate, GSK1070916, dolutegravir, delanzomib, ifosfamide, dapivirine, ebastine, nafcillin, desonide, palmatine-chloride, posaconazole
Adherent RPMI	KEGG_BETA_ALANINE_METABOLISM	KEGG_ALPHA_LINOLENIC_ACID_METABOLISM	0.51255	1.21	0.288	418	6	0.355	halobetasol-propionate, desonide
Adherent RPMI	KEGG_BETA_ALANINE_METABOLISM	KEGG_SPHINGOLIPID_METABOLISM	-0.67337	-1.53	0.109	1021	3	0.425	SKI-II, idronoxil
Adherent RPMI	KEGG_BETA_ALANINE_METABOLISM	KEGG_PYRUVATE_METABOLISM	0.46363	1.1	0.329	485	6	0.454	guanidine, nadide, sulfasalazine
Adherent RPMI	KEGG_BETA_ALANINE_METABOLISM	KEGG_PROPANOATE_METABOLISM	0.63939	1.51	0.104	485	6	0.161	guanidine, phenelzine, nadide, sulfasalazine
Adherent RPMI	KEGG_BETA_ALANINE_METABOLISM	KEGG_BUTANOATE_METABOLISM	0.66835	1.58	0.0895	251	6	0.128	guanidine, phenelzine
Adherent RPMI	KEGG_BETA_ALANINE_METABOLISM	KEGG_ONE_CARBON_POOL_BY_FOLATE	-0.49959	-1.2	0.292	1203	14	1	5-fluorouracil, trifluridine, pyrimethamine, doxifluridine, gemcitabine
Adherent RPMI	KEGG_BETA_ALANINE_METABOLISM	KEGG_RIBOFLAVIN_METABOLISM	0.44434	1.05	0.402	264	5	0.504	hexylresorcinol, riboflavin
Adherent RPMI	KEGG_BETA_ALANINE_METABOLISM	KEGG_NICOTINATE_AND_NICOTINAMIDE_METABOLISM	-0.46524	-1.08	0.383	1175	8	1	menadione, cladribine, forodesine
Adherent RPMI	KEGG_BETA_ALANINE_METABOLISM	KEGG_PANTOTHENATE_AND_COA_BIOSYNTHESIS	-0.54724	-1.26	0.24	1203	4	0.961	5-fluorouracil, uracil
Adherent RPMI	KEGG_BETA_ALANINE_METABOLISM	KEGG_FOLATE_BIOSYNTHESIS	-0.47378	-1.1	0.33	903	4	1	pralatrexate, raltitrexed, pyrimethamine
Adherent RPMI	KEGG_BETA_ALANINE_METABOLISM	KEGG_RETINOL_METABOLISM	0.40471	0.951	0.476	275	23	0.621	curcumin, 2-methoxyestradiol, GSK1070916, dolutegravir, artemisinin, delanzomib, ifosfamide, dapivirine
Adherent RPMI	KEGG_BETA_ALANINE_METABOLISM	KEGG_PORPHYRIN_AND_CHLOROPHYLL_METABOLISM	0.8212	1.97	0.02	251	3	0.0184	dolutegravir, riboflavin
Adherent RPMI	KEGG_BETA_ALANINE_METABOLISM	KEGG_TERPENOID_BACKBONE_BIOSYNTHESIS	0.43826	0.998	0.412	418	7	0.562	nadide, fluvastatin, atorvastatin, simvastatin
Adherent RPMI	KEGG_BETA_ALANINE_METABOLISM	KEGG_NITROGEN_METABOLISM	0.4172	0.994	0.426	94	9	0.567	curcumin
Adherent RPMI	KEGG_BETA_ALANINE_METABOLISM	KEGG_METABOLISM_OF_XENOBIOTICS_BY_CYTOCHROME_P450	0.37088	0.873	0.553	275	25	0.734	curcumin, 2-methoxyestradiol, GSK1070916, dolutegravir, artemisinin, delanzomib, ifosfamide, dapivirine
Adherent RPMI	KEGG_BETA_ALANINE_METABOLISM	KEGG_DRUG_METABOLISM_CYTOCHROME_P450	0.31348	0.742	0.712	343	27	0.938	curcumin, GSK1070916, dolutegravir, artemisinin, delanzomib, phenelzine, ifosfamide, dapivirine, ebastine, eprobemide
Adherent RPMI	KEGG_BETA_ALANINE_METABOLISM	KEGG_DRUG_METABOLISM_OTHER_ENZYMES	-0.23173	-0.54	0.937	1177	36	1	uridine, 5-fluorouracil, cobicistat, deferasirox, azathioprine, paliperidone, uracil
Adherent RPMI	KEGG_BETA_ALANINE_METABOLISM	KEGG_BIOSYNTHESIS_OF_UNSATURATED_FATTY_ACIDS	0.66811	1.54	0.109	462	1	0.146
Adherent RPMI	KEGG_TAURINE_AND_HYPOTAURINE_METABOLISM	KEGG_GLYCOLYSIS_GLUCONEOGENESIS	0.33929	0.779	0.676	505	5	1	LY2608204
Adherent RPMI	KEGG_TAURINE_AND_HYPOTAURINE_METABOLISM	KEGG_CITRATE_CYCLE_TCA_CYCLE	0.76088	1.73	0.039	276	2	0.0798
Adherent RPMI	KEGG_TAURINE_AND_HYPOTAURINE_METABOLISM	KEGG_PENTOSE_PHOSPHATE_PATHWAY	-0.66929	-1.64	0.103	1318	2	0.157	epiandrosterone
Adherent RPMI	KEGG_TAURINE_AND_HYPOTAURINE_METABOLISM	KEGG_PENTOSE_AND_GLUCURONATE_INTERCONVERSIONS	0.93665	2.12	0.00385	89	1	0.00444
Adherent RPMI	KEGG_TAURINE_AND_HYPOTAURINE_METABOLISM	KEGG_FRUCTOSE_AND_MANNOSE_METABOLISM	-0.60159	-1.4	0.147	835	2	0.306	nadide, PFK-015
Adherent RPMI	KEGG_TAURINE_AND_HYPOTAURINE_METABOLISM	KEGG_GALACTOSE_METABOLISM	0.56156	1.31	0.214	393	3	0.453
Adherent RPMI	KEGG_TAURINE_AND_HYPOTAURINE_METABOLISM	KEGG_ASCORBATE_AND_ALDARATE_METABOLISM	0.57202	1.33	0.186	89	4	0.428
Adherent RPMI	KEGG_TAURINE_AND_HYPOTAURINE_METABOLISM	KEGG_FATTY_ACID_METABOLISM	-0.3639	-0.916	0.483	504	5	0.896	disulfiram, sulfasalazine, nadide, etomoxir, guanidine
Adherent RPMI	KEGG_TAURINE_AND_HYPOTAURINE_METABOLISM	KEGG_STEROID_BIOSYNTHESIS	0.69797	1.58	0.0758	74	3	0.171
Adherent RPMI	KEGG_TAURINE_AND_HYPOTAURINE_METABOLISM	KEGG_PRIMARY_BILE_ACID_BIOSYNTHESIS	-0.60115	-1.41	0.151	835	1	0.299	nadide
Adherent RPMI	KEGG_TAURINE_AND_HYPOTAURINE_METABOLISM	KEGG_STEROID_HORMONE_BIOSYNTHESIS	0.21669	0.499	0.972	293	37	1	sulfanilamide, delanzomib, dolutegravir, metyrapone, 2-methoxyestradiol, posaconazole, rutin, ebastine
Adherent RPMI	KEGG_TAURINE_AND_HYPOTAURINE_METABOLISM	KEGG_OXIDATIVE_PHOSPHORYLATION	-0.19899	-0.477	0.976	275	8	1	hexachlorophene, omeprazole, tiludronate, rabeprazole, carvedilol, sevoflurane, oligomycin-a, methoxyflurane
Adherent RPMI	KEGG_TAURINE_AND_HYPOTAURINE_METABOLISM	KEGG_PURINE_METABOLISM	0.18893	0.437	0.987	188	38	1	papaverine, cladribine, ABT-702, fludarabine-phosphate
Adherent RPMI	KEGG_TAURINE_AND_HYPOTAURINE_METABOLISM	KEGG_PYRIMIDINE_METABOLISM	-0.26561	-0.646	0.805	1048	34	1	gimeracil, floxuridine, nelarabine, ftorafur, gemcitabine, forodesine, leucovorin, tipiracil, ribavirin, cytarabine, orotic-acid, uridine
Adherent RPMI	KEGG_TAURINE_AND_HYPOTAURINE_METABOLISM	KEGG_ALANINE_ASPARTATE_AND_GLUTAMATE_METABOLISM	0.67027	1.52	0.0859	461	4	0.218	mercaptopurine, hexachlorophene, azathioprine
Adherent RPMI	KEGG_TAURINE_AND_HYPOTAURINE_METABOLISM	KEGG_GLYCINE_SERINE_AND_THREONINE_METABOLISM	-0.39286	-0.913	0.504	1381	10	0.903	ornithine
Adherent RPMI	KEGG_TAURINE_AND_HYPOTAURINE_METABOLISM	KEGG_CYSTEINE_AND_METHIONINE_METABOLISM	-0.30522	-0.7	0.734	1205	10	1	RG108, pentamidine, spermine
Adherent RPMI	KEGG_TAURINE_AND_HYPOTAURINE_METABOLISM	KEGG_VALINE_LEUCINE_AND_ISOLEUCINE_DEGRADATION	0.36595	0.845	0.618	662	7	1	thiomersal, phenelzine, disulfiram, menadione
Adherent RPMI	KEGG_TAURINE_AND_HYPOTAURINE_METABOLISM	KEGG_LYSINE_DEGRADATION	0.37201	0.842	0.583	684	7	1	EPZ-5676, disulfiram, UNC0631, sulfasalazine
Adherent RPMI	KEGG_TAURINE_AND_HYPOTAURINE_METABOLISM	KEGG_ARGININE_AND_PROLINE_METABOLISM	-0.32304	-0.769	0.674	1375	20	1	spermine, ornithine
Adherent RPMI	KEGG_TAURINE_AND_HYPOTAURINE_METABOLISM	KEGG_HISTIDINE_METABOLISM	0.31608	0.736	0.738	653	9	1	iproniazid, phenelzine, methyldopa, disulfiram, bifemelane
Adherent RPMI	KEGG_TAURINE_AND_HYPOTAURINE_METABOLISM	KEGG_TYROSINE_METABOLISM	0.41145	0.941	0.481	567	16	1	2-methoxyestradiol, nitisinone, rucinol, caffeic-acid, iproniazid, phenelzine, methyldopa, disulfiram, hexylresorcinol
Adherent RPMI	KEGG_TAURINE_AND_HYPOTAURINE_METABOLISM	KEGG_PHENYLALANINE_METABOLISM	-0.20123	-0.482	0.982	1368	12	1	epinephrine
Adherent RPMI	KEGG_TAURINE_AND_HYPOTAURINE_METABOLISM	KEGG_TRYPTOPHAN_METABOLISM	-0.23729	-0.565	0.892	1377	14	1	nafcillin
Adherent RPMI	KEGG_TAURINE_AND_HYPOTAURINE_METABOLISM	KEGG_BETA_ALANINE_METABOLISM	-0.4303	-1.03	0.399	1375	8	0.705	spermine
Adherent RPMI	KEGG_TAURINE_AND_HYPOTAURINE_METABOLISM	KEGG_TAURINE_AND_HYPOTAURINE_METABOLISM	0.66883	1.53	0.104	461	1	0.21
Adherent RPMI	KEGG_TAURINE_AND_HYPOTAURINE_METABOLISM	KEGG_SELENOAMINO_ACID_METABOLISM	-0.60115	-1.41	0.168	835	1	0.299	nadide
Adherent RPMI	KEGG_TAURINE_AND_HYPOTAURINE_METABOLISM	KEGG_GLUTATHIONE_METABOLISM	-0.29674	-0.697	0.731	1318	15	1	epiandrosterone, spermine
Adherent RPMI	KEGG_TAURINE_AND_HYPOTAURINE_METABOLISM	KEGG_STARCH_AND_SUCROSE_METABOLISM	0.3621	0.843	0.586	89	8	1
Adherent RPMI	KEGG_TAURINE_AND_HYPOTAURINE_METABOLISM	KEGG_N_GLYCAN_BIOSYNTHESIS	-0.67387	-1.63	0.0958	936	1	0.162	kifunensine
Adherent RPMI	KEGG_TAURINE_AND_HYPOTAURINE_METABOLISM	KEGG_OTHER_GLYCAN_DEGRADATION	-0.77178	-1.87	0.0185	1072	1	0.0575	oseltamivir-phosphate
Adherent RPMI	KEGG_TAURINE_AND_HYPOTAURINE_METABOLISM	KEGG_AMINO_SUGAR_AND_NUCLEOTIDE_SUGAR_METABOLISM	-0.39804	-0.942	0.456	1219	4	0.851	N-acetylmannosamine
Adherent RPMI	KEGG_TAURINE_AND_HYPOTAURINE_METABOLISM	KEGG_GLYCEROLIPID_METABOLISM	0.56806	1.28	0.215	227	6	0.496	clofibrate
Adherent RPMI	KEGG_TAURINE_AND_HYPOTAURINE_METABOLISM	KEGG_INOSITOL_PHOSPHATE_METABOLISM	0.58621	1.34	0.18	385	23	0.414	NVP-BEZ235, buparlisib, PIK-75, GSK2126458, CH5132799, ZSTK-474, BGT226, GDC-0941, GDC-0349, PP-121, taselisib, VE-822, PI-103
Adherent RPMI	KEGG_TAURINE_AND_HYPOTAURINE_METABOLISM	KEGG_GLYCEROPHOSPHOLIPID_METABOLISM	-0.62122	-1.4	0.178	1241	11	0.306	flumethasone, desonide, hydroxytacrine-maleate-(r,s), clobetasol-propionate, fluticasone-propionate
Adherent RPMI	KEGG_TAURINE_AND_HYPOTAURINE_METABOLISM	KEGG_ETHER_LIPID_METABOLISM	-0.72568	-1.7	0.0483	1118	7	0.126	halobetasol-propionate, flumethasone, desonide, clobetasol-propionate, fluticasone-propionate
Adherent RPMI	KEGG_TAURINE_AND_HYPOTAURINE_METABOLISM	KEGG_ARACHIDONIC_ACID_METABOLISM	-0.24422	-0.58	0.874	1221	37	1	tranilast, ifosfamide, SB-239063, flumethasone, cyclophosphamide, flufenamic-acid, desonide, clobetasol-propionate, fluticasone-propionate
Adherent RPMI	KEGG_TAURINE_AND_HYPOTAURINE_METABOLISM	KEGG_LINOLEIC_ACID_METABOLISM	-0.3083	-0.733	0.728	1227	26	1	ifosfamide, flumethasone, cyclophosphamide, SKF-96365, desonide, clobetasol-propionate, fluticasone-propionate, nafcillin
Adherent RPMI	KEGG_TAURINE_AND_HYPOTAURINE_METABOLISM	KEGG_ALPHA_LINOLENIC_ACID_METABOLISM	-0.76947	-1.83	0.0427	1118	6	0.071	halobetasol-propionate, flumethasone, desonide, clobetasol-propionate, fluticasone-propionate
Adherent RPMI	KEGG_TAURINE_AND_HYPOTAURINE_METABOLISM	KEGG_SPHINGOLIPID_METABOLISM	-0.77289	-1.84	0.0409	1072	3	0.0666	oseltamivir-phosphate, idronoxil, SKI-II
Adherent RPMI	KEGG_TAURINE_AND_HYPOTAURINE_METABOLISM	KEGG_PYRUVATE_METABOLISM	-0.36416	-0.865	0.521	504	6	0.994	disulfiram, sulfasalazine, nadide, baicalein, KD-023, guanidine
Adherent RPMI	KEGG_TAURINE_AND_HYPOTAURINE_METABOLISM	KEGG_PROPANOATE_METABOLISM	-0.33237	-0.775	0.667	460	6	1	phenelzine, disulfiram, sulfasalazine, nadide, KD-023, guanidine
Adherent RPMI	KEGG_TAURINE_AND_HYPOTAURINE_METABOLISM	KEGG_BUTANOATE_METABOLISM	0.3538	0.809	0.629	505	6	1	thiomersal, phenelzine
Adherent RPMI	KEGG_TAURINE_AND_HYPOTAURINE_METABOLISM	KEGG_ONE_CARBON_POOL_BY_FOLATE	0.16788	0.397	0.988	1159	14	1	capecitabine, enocitabine, carmofur, pyrimethamine, raltitrexed, trifluridine, pralatrexate, doxifluridine, 5-fluorouracil, methotrexate, floxuridine, ftorafur, gemcitabine
Adherent RPMI	KEGG_TAURINE_AND_HYPOTAURINE_METABOLISM	KEGG_RIBOFLAVIN_METABOLISM	0.49216	1.15	0.336	229	5	0.704	riboflavin
Adherent RPMI	KEGG_TAURINE_AND_HYPOTAURINE_METABOLISM	KEGG_NICOTINATE_AND_NICOTINAMIDE_METABOLISM	-0.42095	-0.996	0.423	1143	8	0.761	forodesine, ribavirin, STF-118804
Adherent RPMI	KEGG_TAURINE_AND_HYPOTAURINE_METABOLISM	KEGG_PANTOTHENATE_AND_COA_BIOSYNTHESIS	-0.4778	-1.14	0.297	1048	4	0.552	gimeracil, ribavirin
Adherent RPMI	KEGG_TAURINE_AND_HYPOTAURINE_METABOLISM	KEGG_FOLATE_BIOSYNTHESIS	-0.39538	-0.907	0.508	548	4	0.915	pyrimethamine, raltitrexed, pralatrexate, methotrexate
Adherent RPMI	KEGG_TAURINE_AND_HYPOTAURINE_METABOLISM	KEGG_RETINOL_METABOLISM	0.3617	0.842	0.616	293	23	1	sulfanilamide, delanzomib, dolutegravir, artemisinin, 2-methoxyestradiol, posaconazole, ebastine
Adherent RPMI	KEGG_TAURINE_AND_HYPOTAURINE_METABOLISM	KEGG_PORPHYRIN_AND_CHLOROPHYLL_METABOLISM	0.89662	2.03	0.00191	126	3	0.0109	dolutegravir
Adherent RPMI	KEGG_TAURINE_AND_HYPOTAURINE_METABOLISM	KEGG_TERPENOID_BACKBONE_BIOSYNTHESIS	-0.4684	-1.12	0.32	1181	7	0.577	mevastatin, pitavastatin
Adherent RPMI	KEGG_TAURINE_AND_HYPOTAURINE_METABOLISM	KEGG_NITROGEN_METABOLISM	-0.58411	-1.41	0.169	1215	9	0.299	dorzolamide, bendroflumethiazide, quinethazone, spermine
Adherent RPMI	KEGG_TAURINE_AND_HYPOTAURINE_METABOLISM	KEGG_METABOLISM_OF_XENOBIOTICS_BY_CYTOCHROME_P450	0.34039	0.785	0.663	293	25	1	sulfanilamide, delanzomib, dolutegravir, artemisinin, 2-methoxyestradiol, posaconazole, rutin, ebastine
Adherent RPMI	KEGG_TAURINE_AND_HYPOTAURINE_METABOLISM	KEGG_DRUG_METABOLISM_CYTOCHROME_P450	0.28805	0.665	0.813	403	27	1	sulfanilamide, delanzomib, dolutegravir, artemisinin, posaconazole, ebastine, GSK1070916, dapivirine, iproniazid
Adherent RPMI	KEGG_TAURINE_AND_HYPOTAURINE_METABOLISM	KEGG_DRUG_METABOLISM_OTHER_ENZYMES	-0.21832	-0.538	0.925	1199	36	1	tipiracil, ribavirin, ifosfamide, cyclophosphamide, SKF-96365, mycophenolate-mofetil, nafcillin, uridine
Adherent RPMI	KEGG_TAURINE_AND_HYPOTAURINE_METABOLISM	KEGG_BIOSYNTHESIS_OF_UNSATURATED_FATTY_ACIDS	0.73938	1.71	0.0503	363	1	0.0896
Adherent RPMI	KEGG_SELENOAMINO_ACID_METABOLISM	KEGG_GLYCOLYSIS_GLUCONEOGENESIS	0.64892	1.54	0.12	188	5	0.185	guanidine
Adherent RPMI	KEGG_SELENOAMINO_ACID_METABOLISM	KEGG_CITRATE_CYCLE_TCA_CYCLE	0.86599	2.04	0.0207	188	2	0.0226	hexachlorophene
Adherent RPMI	KEGG_SELENOAMINO_ACID_METABOLISM	KEGG_PENTOSE_PHOSPHATE_PATHWAY	0.76369	1.77	0.0649	330	2	0.0922	epiandrosterone
Adherent RPMI	KEGG_SELENOAMINO_ACID_METABOLISM	KEGG_PENTOSE_AND_GLUCURONATE_INTERCONVERSIONS	0.7149	1.7	0.0792	397	1	0.117
Adherent RPMI	KEGG_SELENOAMINO_ACID_METABOLISM	KEGG_FRUCTOSE_AND_MANNOSE_METABOLISM	0.64449	1.56	0.122	188	2	0.176
Adherent RPMI	KEGG_SELENOAMINO_ACID_METABOLISM	KEGG_GALACTOSE_METABOLISM	0.67177	1.56	0.123	188	3	0.176
Adherent RPMI	KEGG_SELENOAMINO_ACID_METABOLISM	KEGG_ASCORBATE_AND_ALDARATE_METABOLISM	0.63746	1.49	0.149	188	4	0.205	guanidine
Adherent RPMI	KEGG_SELENOAMINO_ACID_METABOLISM	KEGG_FATTY_ACID_METABOLISM	0.57448	1.37	0.175	188	5	0.269	guanidine
Adherent RPMI	KEGG_SELENOAMINO_ACID_METABOLISM	KEGG_STEROID_BIOSYNTHESIS	0.35761	0.868	0.535	894	3	0.857	alfacalcidol, tamoxifen
Adherent RPMI	KEGG_SELENOAMINO_ACID_METABOLISM	KEGG_PRIMARY_BILE_ACID_BIOSYNTHESIS	0.86537	2.02	0.0147	188	1	0.0256
Adherent RPMI	KEGG_SELENOAMINO_ACID_METABOLISM	KEGG_STEROID_HORMONE_BIOSYNTHESIS	0.21652	0.509	0.951	245	37	1	sulfanilamide, rutin, curcumin, letrozole, dapivirine, SKF-96365, ebastine, nadide, metronidazole
Adherent RPMI	KEGG_SELENOAMINO_ACID_METABOLISM	KEGG_OXIDATIVE_PHOSPHORYLATION	-0.36248	-0.834	0.637	1057	8	1	rabeprazole, oligomycin-a, carvedilol, methoxyflurane
Adherent RPMI	KEGG_SELENOAMINO_ACID_METABOLISM	KEGG_PURINE_METABOLISM	-0.29036	-0.656	0.831	1060	38	1	baicalein, hydroxyurea, ribavirin, gemcitabine, azathioprine, fludarabine-phosphate, cladribine, zardaverine, thioguanine, clofarabine, triapine
Adherent RPMI	KEGG_SELENOAMINO_ACID_METABOLISM	KEGG_PYRIMIDINE_METABOLISM	-0.48893	-1.11	0.357	1079	34	0.97	5-fluorouracil, hydroxyurea, tipiracil, ribavirin, gemcitabine, fludarabine-phosphate, cladribine, floxuridine, doxifluridine, pralatrexate, clofarabine, triapine, raltitrexed, trifluridine
Adherent RPMI	KEGG_SELENOAMINO_ACID_METABOLISM	KEGG_ALANINE_ASPARTATE_AND_GLUTAMATE_METABOLISM	0.49191	1.16	0.319	133	4	0.447	phenelzine
Adherent RPMI	KEGG_SELENOAMINO_ACID_METABOLISM	KEGG_GLYCINE_SERINE_AND_THREONINE_METABOLISM	0.4368	1.05	0.389	188	10	0.58	gamma-aminobutyric-acid, phenelzine, guanidine
Adherent RPMI	KEGG_SELENOAMINO_ACID_METABOLISM	KEGG_CYSTEINE_AND_METHIONINE_METABOLISM	0.31562	0.757	0.659	188	10	1	curcumin, trometamol
Adherent RPMI	KEGG_SELENOAMINO_ACID_METABOLISM	KEGG_VALINE_LEUCINE_AND_ISOLEUCINE_DEGRADATION	0.49519	1.2	0.263	188	7	0.405	phenelzine, guanidine
Adherent RPMI	KEGG_SELENOAMINO_ACID_METABOLISM	KEGG_LYSINE_DEGRADATION	0.2314	0.574	0.902	188	7	1	guanidine
Adherent RPMI	KEGG_SELENOAMINO_ACID_METABOLISM	KEGG_ARGININE_AND_PROLINE_METABOLISM	0.37971	0.908	0.502	193	20	0.79	gamma-aminobutyric-acid, curcumin, phenelzine, guanidine, hexachlorophene, trometamol, nadide
Adherent RPMI	KEGG_SELENOAMINO_ACID_METABOLISM	KEGG_HISTIDINE_METABOLISM	0.4255	1.06	0.387	297	9	0.566	phenelzine, guanidine, nadide
Adherent RPMI	KEGG_SELENOAMINO_ACID_METABOLISM	KEGG_TYROSINE_METABOLISM	-0.27553	-0.634	0.849	933	16	1	nitisinone, menadione, bifemelane, chicago-sky-blue-6b, monobenzone, 4-iodo-6-phenylpyrimidine
Adherent RPMI	KEGG_SELENOAMINO_ACID_METABOLISM	KEGG_PHENYLALANINE_METABOLISM	0.21064	0.492	0.927	91	12	1	norepinephrine
Adherent RPMI	KEGG_SELENOAMINO_ACID_METABOLISM	KEGG_TRYPTOPHAN_METABOLISM	0.28924	0.715	0.768	992	14	1	phenelzine, guanidine, nadide, methyldopa, nafcillin, sulfasalazine, eprobemide, 2-methoxyestradiol, iproniazid, disulfiram, piperine, tryptanthrin, menadione
Adherent RPMI	KEGG_SELENOAMINO_ACID_METABOLISM	KEGG_BETA_ALANINE_METABOLISM	0.3967	0.964	0.433	188	8	0.7	phenelzine, guanidine
Adherent RPMI	KEGG_SELENOAMINO_ACID_METABOLISM	KEGG_TAURINE_AND_HYPOTAURINE_METABOLISM	0.93521	2.21	0.00326	91	1	0.00615
Adherent RPMI	KEGG_SELENOAMINO_ACID_METABOLISM	KEGG_SELENOAMINO_ACID_METABOLISM	0.86537	2	0.0114	188	1	0.0295
Adherent RPMI	KEGG_SELENOAMINO_ACID_METABOLISM	KEGG_GLUTATHIONE_METABOLISM	-0.48148	-1.14	0.313	1090	15	0.893	hydroxyurea, spermine, gemcitabine, fludarabine-phosphate, cladribine, clofarabine, triapine
Adherent RPMI	KEGG_SELENOAMINO_ACID_METABOLISM	KEGG_STARCH_AND_SUCROSE_METABOLISM	-0.21053	-0.48	0.968	867	8	1	alvocidib, tagatose, ribavirin
Adherent RPMI	KEGG_SELENOAMINO_ACID_METABOLISM	KEGG_N_GLYCAN_BIOSYNTHESIS	-0.7473	-1.68	0.0381	1038	1	0.115	kifunensine
Adherent RPMI	KEGG_SELENOAMINO_ACID_METABOLISM	KEGG_OTHER_GLYCAN_DEGRADATION	0.67819	1.54	0.136	448	1	0.185
Adherent RPMI	KEGG_SELENOAMINO_ACID_METABOLISM	KEGG_AMINO_SUGAR_AND_NUCLEOTIDE_SUGAR_METABOLISM	0.71201	1.73	0.0827	237	4	0.107	nadide
Adherent RPMI	KEGG_SELENOAMINO_ACID_METABOLISM	KEGG_GLYCEROLIPID_METABOLISM	0.73975	1.81	0.0456	188	6	0.077	clofibrate, guanidine
Adherent RPMI	KEGG_SELENOAMINO_ACID_METABOLISM	KEGG_INOSITOL_PHOSPHATE_METABOLISM	0.4973	1.14	0.324	279	23	0.469	CH5132799, taselisib, GSK2126458, buparlisib, idelalisib, GDC-0349, NVP-BEZ235, PF-05212384, GDC-0941
Adherent RPMI	KEGG_SELENOAMINO_ACID_METABOLISM	KEGG_GLYCEROPHOSPHOLIPID_METABOLISM	-0.37768	-0.858	0.599	862	11	1	flumethasone, demecarium, halobetasol-propionate, clobetasol-propionate, fluticasone-propionate, hydroxytacrine-maleate-(r,s), desonide
Adherent RPMI	KEGG_SELENOAMINO_ACID_METABOLISM	KEGG_ETHER_LIPID_METABOLISM	-0.5279	-1.2	0.26	862	7	0.759	flumethasone, halobetasol-propionate, clobetasol-propionate, fluticasone-propionate, desonide
Adherent RPMI	KEGG_SELENOAMINO_ACID_METABOLISM	KEGG_ARACHIDONIC_ACID_METABOLISM	-0.25136	-0.579	0.911	1008	37	1	halobetasol-propionate, SB-239063, baicalein, ifosfamide, clobetasol-propionate, metoxibutropate, tepoxalin, fluticasone-propionate, fenoprofen, desonide, tranilast, piroxicam
Adherent RPMI	KEGG_SELENOAMINO_ACID_METABOLISM	KEGG_LINOLEIC_ACID_METABOLISM	0.17072	0.397	1	319	26	1	sulfanilamide, curcumin, dapivirine, SKF-96365, ebastine, metronidazole, posaconazole, PF-4981517, nafcillin
Adherent RPMI	KEGG_SELENOAMINO_ACID_METABOLISM	KEGG_ALPHA_LINOLENIC_ACID_METABOLISM	-0.5626	-1.3	0.197	862	6	0.561	flumethasone, halobetasol-propionate, clobetasol-propionate, fluticasone-propionate, desonide
Adherent RPMI	KEGG_SELENOAMINO_ACID_METABOLISM	KEGG_SPHINGOLIPID_METABOLISM	-0.55748	-1.26	0.211	864	3	0.636	idronoxil, SKI-II
Adherent RPMI	KEGG_SELENOAMINO_ACID_METABOLISM	KEGG_PYRUVATE_METABOLISM	-0.27983	-0.634	0.845	1060	6	1	baicalein, KD-023
Adherent RPMI	KEGG_SELENOAMINO_ACID_METABOLISM	KEGG_PROPANOATE_METABOLISM	0.42632	1.04	0.382	188	6	0.592	phenelzine, guanidine
Adherent RPMI	KEGG_SELENOAMINO_ACID_METABOLISM	KEGG_BUTANOATE_METABOLISM	0.61547	1.44	0.17	188	6	0.229	phenelzine, guanidine
Adherent RPMI	KEGG_SELENOAMINO_ACID_METABOLISM	KEGG_ONE_CARBON_POOL_BY_FOLATE	-0.64167	-1.48	0.116	1079	14	0.29	5-fluorouracil, gemcitabine, floxuridine, pyrimethamine, doxifluridine, pralatrexate, raltitrexed, trifluridine
Adherent RPMI	KEGG_SELENOAMINO_ACID_METABOLISM	KEGG_RIBOFLAVIN_METABOLISM	-0.49834	-1.13	0.336	1152	5	0.919	ribavirin, monobenzone
Adherent RPMI	KEGG_SELENOAMINO_ACID_METABOLISM	KEGG_NICOTINATE_AND_NICOTINAMIDE_METABOLISM	-0.64678	-1.51	0.0906	1134	8	0.257	FK-866, ribavirin, cladribine, STF-118804
Adherent RPMI	KEGG_SELENOAMINO_ACID_METABOLISM	KEGG_PANTOTHENATE_AND_COA_BIOSYNTHESIS	-0.68644	-1.56	0.0589	1079	4	0.206	5-fluorouracil, ribavirin
Adherent RPMI	KEGG_SELENOAMINO_ACID_METABOLISM	KEGG_FOLATE_BIOSYNTHESIS	-0.79023	-1.78	0.0204	1240	4	0.0672	pyrimethamine, pralatrexate, raltitrexed
Adherent RPMI	KEGG_SELENOAMINO_ACID_METABOLISM	KEGG_RETINOL_METABOLISM	0.32833	0.806	0.626	319	23	0.966	sulfanilamide, curcumin, dapivirine, SKF-96365, ebastine, artemisinin, metronidazole, posaconazole, PF-4981517, nafcillin
Adherent RPMI	KEGG_SELENOAMINO_ACID_METABOLISM	KEGG_PORPHYRIN_AND_CHLOROPHYLL_METABOLISM	0.69647	1.63	0.0971	424	3	0.144	nadide, dolutegravir
Adherent RPMI	KEGG_SELENOAMINO_ACID_METABOLISM	KEGG_TERPENOID_BACKBONE_BIOSYNTHESIS	0.41516	0.985	0.439	188	7	0.667	simvastatin
Adherent RPMI	KEGG_SELENOAMINO_ACID_METABOLISM	KEGG_NITROGEN_METABOLISM	0.35717	0.879	0.529	133	9	0.839	curcumin, quinethazone
Adherent RPMI	KEGG_SELENOAMINO_ACID_METABOLISM	KEGG_METABOLISM_OF_XENOBIOTICS_BY_CYTOCHROME_P450	0.3549	0.839	0.572	319	25	0.906	sulfanilamide, rutin, curcumin, dapivirine, SKF-96365, ebastine, artemisinin, metronidazole, posaconazole, PF-4981517, nafcillin
Adherent RPMI	KEGG_SELENOAMINO_ACID_METABOLISM	KEGG_DRUG_METABOLISM_CYTOCHROME_P450	0.29327	0.706	0.77	319	27	1	sulfanilamide, curcumin, phenelzine, dapivirine, SKF-96365, ebastine, artemisinin, metronidazole, posaconazole, PF-4981517, nafcillin
Adherent RPMI	KEGG_SELENOAMINO_ACID_METABOLISM	KEGG_DRUG_METABOLISM_OTHER_ENZYMES	-0.1928	-0.445	0.981	1018	36	1	uridine, baicalein, ifosfamide, 5-fluorouracil, tipiracil, deferasirox, ribavirin, azathioprine, cobicistat, thioguanine
Adherent RPMI	KEGG_SELENOAMINO_ACID_METABOLISM	KEGG_BIOSYNTHESIS_OF_UNSATURATED_FATTY_ACIDS	-0.89561	-2	0.00337	1244	1	0.0155	MK-8245
Adherent RPMI	KEGG_GLUTATHIONE_METABOLISM	KEGG_GLYCOLYSIS_GLUCONEOGENESIS	0.63899	1.52	0.128	505	5	0.238	disulfiram, tofogliflozin, LY2608204, nadide
Adherent RPMI	KEGG_GLUTATHIONE_METABOLISM	KEGG_CITRATE_CYCLE_TCA_CYCLE	0.75741	1.76	0.0363	60	2	0.0975
Adherent RPMI	KEGG_GLUTATHIONE_METABOLISM	KEGG_PENTOSE_PHOSPHATE_PATHWAY	0.84293	2.01	0.00476	19	2	0.0243
Adherent RPMI	KEGG_GLUTATHIONE_METABOLISM	KEGG_PENTOSE_AND_GLUCURONATE_INTERCONVERSIONS	0.91001	2.16	0.00765	126	1	0.00668
Adherent RPMI	KEGG_GLUTATHIONE_METABOLISM	KEGG_FRUCTOSE_AND_MANNOSE_METABOLISM	0.39409	0.923	0.483	843	2	0.982	nadide
Adherent RPMI	KEGG_GLUTATHIONE_METABOLISM	KEGG_GALACTOSE_METABOLISM	0.68421	1.63	0.0848	441	3	0.161	tofogliflozin, LY2608204
Adherent RPMI	KEGG_GLUTATHIONE_METABOLISM	KEGG_ASCORBATE_AND_ALDARATE_METABOLISM	0.702	1.69	0.0618	126	4	0.129	disulfiram
Adherent RPMI	KEGG_GLUTATHIONE_METABOLISM	KEGG_FATTY_ACID_METABOLISM	0.31892	0.754	0.684	505	5	1	disulfiram, sulfasalazine, nadide
Adherent RPMI	KEGG_GLUTATHIONE_METABOLISM	KEGG_STEROID_BIOSYNTHESIS	-0.73726	-1.71	0.0476	1287	3	0.104	alfacalcidol, naftifine
Adherent RPMI	KEGG_GLUTATHIONE_METABOLISM	KEGG_PRIMARY_BILE_ACID_BIOSYNTHESIS	0.68323	1.56	0.111	441	1	0.205
Adherent RPMI	KEGG_GLUTATHIONE_METABOLISM	KEGG_STEROID_HORMONE_BIOSYNTHESIS	-0.33298	-0.786	0.659	1049	37	1	cyclophosphamide, GSK1070916, anastrozole, paliperidone, galeterone, abiraterone-acetate, letrozole, deferasirox, flufenamic-acid, nafcillin, cobicistat, spironolactone, abiraterone, ketoconazole, rutin
Adherent RPMI	KEGG_GLUTATHIONE_METABOLISM	KEGG_OXIDATIVE_PHOSPHORYLATION	0.44726	1.08	0.337	203	8	0.71	hexachlorophene, oligomycin-a, rabeprazole
Adherent RPMI	KEGG_GLUTATHIONE_METABOLISM	KEGG_PURINE_METABOLISM	-0.21607	-0.516	0.955	1139	38	1	triapine, cladribine, azathioprine, forskolin, ribavirin, mycophenolic-acid, anagrelide, mycophenolate-mofetil
Adherent RPMI	KEGG_GLUTATHIONE_METABOLISM	KEGG_PYRIMIDINE_METABOLISM	-0.30902	-0.736	0.711	1043	34	1	pralatrexate, carmofur, nelarabine, ftorafur, leucovorin, triapine, 5-fluorouracil, cladribine, doxifluridine, floxuridine, raltitrexed, ribavirin, uridine
Adherent RPMI	KEGG_GLUTATHIONE_METABOLISM	KEGG_ALANINE_ASPARTATE_AND_GLUTAMATE_METABOLISM	0.4642	1.07	0.359	60	4	0.728
Adherent RPMI	KEGG_GLUTATHIONE_METABOLISM	KEGG_GLYCINE_SERINE_AND_THREONINE_METABOLISM	-0.4544	-1.03	0.399	903	10	0.801	bifemelane, ornithine, creatine, piperine, iproniazid, eprobemide
Adherent RPMI	KEGG_GLUTATHIONE_METABOLISM	KEGG_CYSTEINE_AND_METHIONINE_METABOLISM	-0.505	-1.19	0.285	1327	10	0.574	azacitidine, RG108
Adherent RPMI	KEGG_GLUTATHIONE_METABOLISM	KEGG_VALINE_LEUCINE_AND_ISOLEUCINE_DEGRADATION	0.46478	1.08	0.377	601	7	0.71	disulfiram, sulfasalazine, nadide, guanidine, thiomersal
Adherent RPMI	KEGG_GLUTATHIONE_METABOLISM	KEGG_LYSINE_DEGRADATION	0.45565	1.07	0.381	505	7	0.728	disulfiram, sulfasalazine, BIX-01294, nadide
Adherent RPMI	KEGG_GLUTATHIONE_METABOLISM	KEGG_ARGININE_AND_PROLINE_METABOLISM	-0.25535	-0.581	0.853	903	20	1	bifemelane, ornithine, creatine, piperine, acetylcysteine, diphenyleneiodonium, iproniazid, spermine, eprobemide, asymmetrical-dimethylarginine, 7-nitroindazole
Adherent RPMI	KEGG_GLUTATHIONE_METABOLISM	KEGG_HISTIDINE_METABOLISM	-0.25245	-0.595	0.891	903	9	1	bifemelane, piperine, methyldopa, iproniazid, eprobemide
Adherent RPMI	KEGG_GLUTATHIONE_METABOLISM	KEGG_TYROSINE_METABOLISM	-0.30256	-0.705	0.734	903	16	1	bifemelane, piperine, methyldopa, iproniazid, eprobemide, caffeic-acid, hexylresorcinol, 4-iodo-6-phenylpyrimidine
Adherent RPMI	KEGG_GLUTATHIONE_METABOLISM	KEGG_PHENYLALANINE_METABOLISM	-0.4176	-0.961	0.471	903	12	0.925	bifemelane, piperine, methyldopa, iproniazid, eprobemide, caffeic-acid, 4-iodo-6-phenylpyrimidine
Adherent RPMI	KEGG_GLUTATHIONE_METABOLISM	KEGG_TRYPTOPHAN_METABOLISM	-0.31793	-0.733	0.709	854	14	1	menadione, bifemelane, piperine, methyldopa, iproniazid, eprobemide, nafcillin, tryptanthrin
Adherent RPMI	KEGG_GLUTATHIONE_METABOLISM	KEGG_BETA_ALANINE_METABOLISM	0.2244	0.516	0.916	118	8	1
Adherent RPMI	KEGG_GLUTATHIONE_METABOLISM	KEGG_TAURINE_AND_HYPOTAURINE_METABOLISM	0.56803	1.33	0.213	601	1	0.406
Adherent RPMI	KEGG_GLUTATHIONE_METABOLISM	KEGG_SELENOAMINO_ACID_METABOLISM	0.68323	1.59	0.0883	441	1	0.185
Adherent RPMI	KEGG_GLUTATHIONE_METABOLISM	KEGG_GLUTATHIONE_METABOLISM	0.20174	0.463	0.975	507	15	1	dacarbazine, fludarabine, buthionine-sulfoximine, tosedostat, enocitabine, carmustine, epiandrosterone
Adherent RPMI	KEGG_GLUTATHIONE_METABOLISM	KEGG_STARCH_AND_SUCROSE_METABOLISM	-0.21392	-0.489	0.965	1318	8	1	ribavirin
Adherent RPMI	KEGG_GLUTATHIONE_METABOLISM	KEGG_N_GLYCAN_BIOSYNTHESIS	-0.84017	-1.95	0.0124	1167	1	0.0275	kifunensine
Adherent RPMI	KEGG_GLUTATHIONE_METABOLISM	KEGG_OTHER_GLYCAN_DEGRADATION	0.64219	1.58	0.0907	498	1	0.192
Adherent RPMI	KEGG_GLUTATHIONE_METABOLISM	KEGG_AMINO_SUGAR_AND_NUCLEOTIDE_SUGAR_METABOLISM	-0.52219	-1.21	0.274	1358	4	0.549	N-acetylmannosamine
Adherent RPMI	KEGG_GLUTATHIONE_METABOLISM	KEGG_GLYCEROLIPID_METABOLISM	-0.31525	-0.739	0.705	1339	6	1	niacin
Adherent RPMI	KEGG_GLUTATHIONE_METABOLISM	KEGG_INOSITOL_PHOSPHATE_METABOLISM	0.20149	0.465	0.968	287	23	1	CH5132799, GDC-0941, buparlisib, PP-121
Adherent RPMI	KEGG_GLUTATHIONE_METABOLISM	KEGG_GLYCEROPHOSPHOLIPID_METABOLISM	-0.473	-1.15	0.305	1212	11	0.62	halobetasol-propionate, fluticasone-propionate, clobetasol-propionate
Adherent RPMI	KEGG_GLUTATHIONE_METABOLISM	KEGG_ETHER_LIPID_METABOLISM	-0.56602	-1.34	0.202	1212	7	0.392	halobetasol-propionate, fluticasone-propionate, clobetasol-propionate
Adherent RPMI	KEGG_GLUTATHIONE_METABOLISM	KEGG_ARACHIDONIC_ACID_METABOLISM	-0.32953	-0.786	0.646	1212	37	1	halobetasol-propionate, flufenamic-acid, caffeic-acid, metoxibutropate, fluticasone-propionate, SB-239063, clobetasol-propionate, rutin
Adherent RPMI	KEGG_GLUTATHIONE_METABOLISM	KEGG_LINOLEIC_ACID_METABOLISM	-0.24914	-0.58	0.888	1049	26	1	cyclophosphamide, GSK1070916, paliperidone, deferasirox, halobetasol-propionate, nafcillin, cobicistat, fluticasone-propionate, clobetasol-propionate
Adherent RPMI	KEGG_GLUTATHIONE_METABOLISM	KEGG_ALPHA_LINOLENIC_ACID_METABOLISM	-0.69757	-1.63	0.0658	1212	6	0.145	halobetasol-propionate, fluticasone-propionate, clobetasol-propionate
Adherent RPMI	KEGG_GLUTATHIONE_METABOLISM	KEGG_SPHINGOLIPID_METABOLISM	-0.56965	-1.31	0.22	1176	3	0.424	SKI-II
Adherent RPMI	KEGG_GLUTATHIONE_METABOLISM	KEGG_PYRUVATE_METABOLISM	0.6265	1.53	0.101	505	6	0.23	disulfiram, sulfasalazine, baicalein, nadide
Adherent RPMI	KEGG_GLUTATHIONE_METABOLISM	KEGG_PROPANOATE_METABOLISM	0.58683	1.41	0.159	505	6	0.329	disulfiram, sulfasalazine, nadide
Adherent RPMI	KEGG_GLUTATHIONE_METABOLISM	KEGG_BUTANOATE_METABOLISM	0.57009	1.33	0.211	601	6	0.406	disulfiram, sulfasalazine, nadide, guanidine, thiomersal
Adherent RPMI	KEGG_GLUTATHIONE_METABOLISM	KEGG_ONE_CARBON_POOL_BY_FOLATE	-0.65367	-1.54	0.102	1043	14	0.205	pralatrexate, carmofur, ftorafur, pyrimethamine, leucovorin, 5-fluorouracil, doxifluridine, floxuridine, raltitrexed, methotrexate
Adherent RPMI	KEGG_GLUTATHIONE_METABOLISM	KEGG_RIBOFLAVIN_METABOLISM	-0.51834	-1.17	0.306	1318	5	0.595	ribavirin, hexylresorcinol
Adherent RPMI	KEGG_GLUTATHIONE_METABOLISM	KEGG_NICOTINATE_AND_NICOTINAMIDE_METABOLISM	-0.37681	-0.876	0.549	1318	8	1	ribavirin, niacin
Adherent RPMI	KEGG_GLUTATHIONE_METABOLISM	KEGG_PANTOTHENATE_AND_COA_BIOSYNTHESIS	-0.68852	-1.61	0.096	1144	4	0.156	5-fluorouracil, ribavirin
Adherent RPMI	KEGG_GLUTATHIONE_METABOLISM	KEGG_FOLATE_BIOSYNTHESIS	-0.75253	-1.77	0.0404	1043	4	0.0774	pralatrexate, pyrimethamine, raltitrexed, methotrexate
Adherent RPMI	KEGG_GLUTATHIONE_METABOLISM	KEGG_RETINOL_METABOLISM	0.30751	0.717	0.724	345	23	1	amoxicillin, dolutegravir, dapivirine, curcumin, clotrimazole, artemisinin, ifosfamide, palmatine-chloride, PF-4981517, delanzomib, ebastine
Adherent RPMI	KEGG_GLUTATHIONE_METABOLISM	KEGG_PORPHYRIN_AND_CHLOROPHYLL_METABOLISM	0.76174	1.79	0.0557	141	3	0.0845	dolutegravir
Adherent RPMI	KEGG_GLUTATHIONE_METABOLISM	KEGG_TERPENOID_BACKBONE_BIOSYNTHESIS	0.49106	1.17	0.299	441	7	0.587	atorvastatin, sulfasalazine, fluvastatin
Adherent RPMI	KEGG_GLUTATHIONE_METABOLISM	KEGG_NITROGEN_METABOLISM	0.30129	0.723	0.693	211	9	1	hexachlorophene
Adherent RPMI	KEGG_GLUTATHIONE_METABOLISM	KEGG_METABOLISM_OF_XENOBIOTICS_BY_CYTOCHROME_P450	0.24076	0.563	0.903	345	25	1	amoxicillin, dolutegravir, dapivirine, curcumin, clotrimazole, artemisinin, ifosfamide, palmatine-chloride, PF-4981517, delanzomib, ebastine
Adherent RPMI	KEGG_GLUTATHIONE_METABOLISM	KEGG_DRUG_METABOLISM_CYTOCHROME_P450	0.27173	0.641	0.846	345	27	1	amoxicillin, dolutegravir, dapivirine, curcumin, clotrimazole, artemisinin, ifosfamide, palmatine-chloride, PF-4981517, delanzomib, ebastine
Adherent RPMI	KEGG_GLUTATHIONE_METABOLISM	KEGG_DRUG_METABOLISM_OTHER_ENZYMES	-0.29444	-0.672	0.792	1049	36	1	cyclophosphamide, GSK1070916, paliperidone, deferasirox, 5-fluorouracil, azathioprine, nafcillin, cobicistat, ribavirin, mycophenolic-acid, uridine, mycophenolate-mofetil
Adherent RPMI	KEGG_GLUTATHIONE_METABOLISM	KEGG_BIOSYNTHESIS_OF_UNSATURATED_FATTY_ACIDS	-0.50108	-1.14	0.311	696	1	0.635	MK-8245
Adherent RPMI	KEGG_STARCH_AND_SUCROSE_METABOLISM	KEGG_GLYCOLYSIS_GLUCONEOGENESIS	0.29747	0.725	0.706	978	5	1	LY2608204, guanidine, disulfiram, nadide
Adherent RPMI	KEGG_STARCH_AND_SUCROSE_METABOLISM	KEGG_CITRATE_CYCLE_TCA_CYCLE	0.47327	1.12	0.31	134	2	1
Adherent RPMI	KEGG_STARCH_AND_SUCROSE_METABOLISM	KEGG_PENTOSE_PHOSPHATE_PATHWAY	-0.34135	-0.788	0.703	940	2	0.999	epiandrosterone
Adherent RPMI	KEGG_STARCH_AND_SUCROSE_METABOLISM	KEGG_PENTOSE_AND_GLUCURONATE_INTERCONVERSIONS	0.83009	2.01	0.0203	237	1	0.0696
Adherent RPMI	KEGG_STARCH_AND_SUCROSE_METABOLISM	KEGG_FRUCTOSE_AND_MANNOSE_METABOLISM	-0.59438	-1.36	0.152	825	2	0.221	nadide, PFK-015
Adherent RPMI	KEGG_STARCH_AND_SUCROSE_METABOLISM	KEGG_GALACTOSE_METABOLISM	0.29704	0.744	0.681	978	3	1	LY2608204, nadide
Adherent RPMI	KEGG_STARCH_AND_SUCROSE_METABOLISM	KEGG_ASCORBATE_AND_ALDARATE_METABOLISM	0.40693	0.958	0.44	826	4	1	dolutegravir, guanidine, disulfiram
Adherent RPMI	KEGG_STARCH_AND_SUCROSE_METABOLISM	KEGG_FATTY_ACID_METABOLISM	-0.28376	-0.65	0.852	825	5	1	nadide, etomoxir
Adherent RPMI	KEGG_STARCH_AND_SUCROSE_METABOLISM	KEGG_STEROID_BIOSYNTHESIS	-0.60052	-1.38	0.147	1243	3	0.205	naftifine
Adherent RPMI	KEGG_STARCH_AND_SUCROSE_METABOLISM	KEGG_PRIMARY_BILE_ACID_BIOSYNTHESIS	-0.59395	-1.34	0.174	825	1	0.238	nadide
Adherent RPMI	KEGG_STARCH_AND_SUCROSE_METABOLISM	KEGG_STEROID_HORMONE_BIOSYNTHESIS	0.19094	0.47	0.967	112	37	1	dapivirine, ebastine, levonorgestrel, nicotine, delanzomib
Adherent RPMI	KEGG_STARCH_AND_SUCROSE_METABOLISM	KEGG_OXIDATIVE_PHOSPHORYLATION	-0.62559	-1.44	0.111	1179	8	0.163	tiludronate, oligomycin-a, carvedilol, methoxyflurane, sevoflurane
Adherent RPMI	KEGG_STARCH_AND_SUCROSE_METABOLISM	KEGG_PURINE_METABOLISM	-0.41505	-0.958	0.502	1169	38	0.712	azathioprine, thioguanine, anagrelide, fludarabine-phosphate, inosine, YM-976, triapine, fludarabine, gemcitabine, clofarabine, ribavirin
Adherent RPMI	KEGG_STARCH_AND_SUCROSE_METABOLISM	KEGG_PYRIMIDINE_METABOLISM	-0.67529	-1.53	0.0823	1232	34	0.111	raltitrexed, uracil, brequinar, fludarabine-phosphate, inosine, carmofur, triapine, fludarabine, gemcitabine, floxuridine, 5-fluorouracil, clofarabine, tipiracil, pralatrexate, doxifluridine, ribavirin
Adherent RPMI	KEGG_STARCH_AND_SUCROSE_METABOLISM	KEGG_ALANINE_ASPARTATE_AND_GLUTAMATE_METABOLISM	-0.30009	-0.686	0.826	754	4	1	phenelzine, mercaptopurine, azathioprine
Adherent RPMI	KEGG_STARCH_AND_SUCROSE_METABOLISM	KEGG_GLYCINE_SERINE_AND_THREONINE_METABOLISM	-0.36552	-0.833	0.642	732	10	0.922	iproniazid, phenelzine, nadide, creatine, piperine, eprobemide, ornithine
Adherent RPMI	KEGG_STARCH_AND_SUCROSE_METABOLISM	KEGG_CYSTEINE_AND_METHIONINE_METABOLISM	-0.28526	-0.649	0.846	1290	10	1	triclabendazole, pentamidine
Adherent RPMI	KEGG_STARCH_AND_SUCROSE_METABOLISM	KEGG_VALINE_LEUCINE_AND_ISOLEUCINE_DEGRADATION	-0.30786	-0.705	0.773	727	7	1	menadione, phenelzine, nadide, thiomersal
Adherent RPMI	KEGG_STARCH_AND_SUCROSE_METABOLISM	KEGG_LYSINE_DEGRADATION	-0.44922	-1.02	0.432	825	7	0.618	nadide, EPZ-5676, BIX-01294, UNC0631
Adherent RPMI	KEGG_STARCH_AND_SUCROSE_METABOLISM	KEGG_ARGININE_AND_PROLINE_METABOLISM	-0.23483	-0.541	0.932	732	20	1	iproniazid, phenelzine, spermine, nadide, tosedostat, asymmetrical-dimethylarginine, creatine, piperine, acetylcysteine, eprobemide, 7-nitroindazole, ornithine
Adherent RPMI	KEGG_STARCH_AND_SUCROSE_METABOLISM	KEGG_HISTIDINE_METABOLISM	-0.30456	-0.698	0.807	732	9	1	iproniazid, phenelzine, nadide, piperine, eprobemide
Adherent RPMI	KEGG_STARCH_AND_SUCROSE_METABOLISM	KEGG_TYROSINE_METABOLISM	-0.33419	-0.761	0.703	725	16	1	nitisinone, menadione, iproniazid, phenelzine, 2-methoxyestradiol, hexylresorcinol, 4-iodo-6-phenylpyrimidine, caffeic-acid, piperine, eprobemide, chicago-sky-blue-6b
Adherent RPMI	KEGG_STARCH_AND_SUCROSE_METABOLISM	KEGG_PHENYLALANINE_METABOLISM	-0.32417	-0.737	0.769	725	12	1	nitisinone, iproniazid, phenelzine, 4-iodo-6-phenylpyrimidine, epinephrine, caffeic-acid, piperine, eprobemide, chicago-sky-blue-6b
Adherent RPMI	KEGG_STARCH_AND_SUCROSE_METABOLISM	KEGG_TRYPTOPHAN_METABOLISM	-0.31006	-0.72	0.752	727	14	1	menadione, iproniazid, phenelzine, 2-methoxyestradiol, nadide, nafcillin, piperine, eprobemide
Adherent RPMI	KEGG_STARCH_AND_SUCROSE_METABOLISM	KEGG_BETA_ALANINE_METABOLISM	-0.44812	-1.03	0.415	1235	8	0.603	uracil, 5-fluorouracil
Adherent RPMI	KEGG_STARCH_AND_SUCROSE_METABOLISM	KEGG_TAURINE_AND_HYPOTAURINE_METABOLISM	-0.54284	-1.25	0.228	754	1	0.326	phenelzine
Adherent RPMI	KEGG_STARCH_AND_SUCROSE_METABOLISM	KEGG_SELENOAMINO_ACID_METABOLISM	-0.59395	-1.34	0.171	825	1	0.238	nadide
Adherent RPMI	KEGG_STARCH_AND_SUCROSE_METABOLISM	KEGG_GLUTATHIONE_METABOLISM	-0.50112	-1.14	0.314	1251	15	0.451	fludarabine-phosphate, triapine, fludarabine, gemcitabine, clofarabine
Adherent RPMI	KEGG_STARCH_AND_SUCROSE_METABOLISM	KEGG_STARCH_AND_SUCROSE_METABOLISM	-0.38066	-0.865	0.592	1287	8	0.867	alvocidib, ribavirin
Adherent RPMI	KEGG_STARCH_AND_SUCROSE_METABOLISM	KEGG_N_GLYCAN_BIOSYNTHESIS	-0.98848	-2.3	0	1373	1	0	kifunensine
Adherent RPMI	KEGG_STARCH_AND_SUCROSE_METABOLISM	KEGG_OTHER_GLYCAN_DEGRADATION	-0.84233	-1.92	0.0116	1170	1	0.0123	oseltamivir-phosphate
Adherent RPMI	KEGG_STARCH_AND_SUCROSE_METABOLISM	KEGG_AMINO_SUGAR_AND_NUCLEOTIDE_SUGAR_METABOLISM	0.29726	0.676	0.789	978	4	1	LY2608204, N-acetylmannosamine, nadide
Adherent RPMI	KEGG_STARCH_AND_SUCROSE_METABOLISM	KEGG_GLYCEROLIPID_METABOLISM	0.42949	1.02	0.405	246	6	1	clofibrate, niacin
Adherent RPMI	KEGG_STARCH_AND_SUCROSE_METABOLISM	KEGG_INOSITOL_PHOSPHATE_METABOLISM	-0.45484	-1.04	0.414	999	23	0.588	voxtalisib, PIK-75, PF-04691502, ZSTK-474, PI-103, GDC-0980, GDC-0349, AZD6482, NVP-BEZ235, SB-2343, MLN0128, BGT226
Adherent RPMI	KEGG_STARCH_AND_SUCROSE_METABOLISM	KEGG_GLYCEROPHOSPHOLIPID_METABOLISM	0.35509	0.819	0.616	98	11	1	nicotine
Adherent RPMI	KEGG_STARCH_AND_SUCROSE_METABOLISM	KEGG_ETHER_LIPID_METABOLISM	0.24367	0.579	0.862	1053	7	1	desonide, halobetasol-propionate, sulfasalazine, fluticasone-propionate, flumethasone, darapladib
Adherent RPMI	KEGG_STARCH_AND_SUCROSE_METABOLISM	KEGG_ARACHIDONIC_ACID_METABOLISM	-0.33145	-0.759	0.716	918	37	1	ifosfamide, sulfanilamide, flufenamic-acid, caffeic-acid, metoxibutropate, indoprofen, clobetasol-propionate, meloxicam, lenalidomide, pterostilbene, tranilast, tepoxalin, piroxicam, rutin, FK-3311
Adherent RPMI	KEGG_STARCH_AND_SUCROSE_METABOLISM	KEGG_LINOLEIC_ACID_METABOLISM	0.21737	0.534	0.889	112	26	1	dapivirine, ebastine, delanzomib
Adherent RPMI	KEGG_STARCH_AND_SUCROSE_METABOLISM	KEGG_ALPHA_LINOLENIC_ACID_METABOLISM	-0.27973	-0.648	0.843	1052	6	1	clobetasol-propionate
Adherent RPMI	KEGG_STARCH_AND_SUCROSE_METABOLISM	KEGG_SPHINGOLIPID_METABOLISM	-0.49703	-1.15	0.302	829	3	0.439	idronoxil, oseltamivir-phosphate
Adherent RPMI	KEGG_STARCH_AND_SUCROSE_METABOLISM	KEGG_PYRUVATE_METABOLISM	0.34176	0.805	0.64	917	6	1	guanidine, sulfasalazine, disulfiram, baicalein, nadide
Adherent RPMI	KEGG_STARCH_AND_SUCROSE_METABOLISM	KEGG_PROPANOATE_METABOLISM	0.34176	0.786	0.655	917	6	1	guanidine, sulfasalazine, disulfiram, phenelzine, nadide
Adherent RPMI	KEGG_STARCH_AND_SUCROSE_METABOLISM	KEGG_BUTANOATE_METABOLISM	-0.29555	-0.665	0.85	754	6	1	phenelzine, nadide, thiomersal
Adherent RPMI	KEGG_STARCH_AND_SUCROSE_METABOLISM	KEGG_ONE_CARBON_POOL_BY_FOLATE	-0.7612	-1.74	0.0237	1232	14	0.039	raltitrexed, carmofur, pyrimethamine, gemcitabine, floxuridine, 5-fluorouracil, pralatrexate, doxifluridine
Adherent RPMI	KEGG_STARCH_AND_SUCROSE_METABOLISM	KEGG_RIBOFLAVIN_METABOLISM	-0.43826	-0.998	0.459	1380	5	0.65	ribavirin
Adherent RPMI	KEGG_STARCH_AND_SUCROSE_METABOLISM	KEGG_NICOTINATE_AND_NICOTINAMIDE_METABOLISM	-0.51239	-1.19	0.275	1256	8	0.391	inosine, ribavirin
Adherent RPMI	KEGG_STARCH_AND_SUCROSE_METABOLISM	KEGG_PANTOTHENATE_AND_COA_BIOSYNTHESIS	-0.82967	-1.88	0.00604	1235	4	0.0159	uracil, 5-fluorouracil, ribavirin
Adherent RPMI	KEGG_STARCH_AND_SUCROSE_METABOLISM	KEGG_FOLATE_BIOSYNTHESIS	-0.76516	-1.78	0.0211	1232	4	0.0314	raltitrexed, pyrimethamine, pralatrexate
Adherent RPMI	KEGG_STARCH_AND_SUCROSE_METABOLISM	KEGG_RETINOL_METABOLISM	0.22659	0.556	0.916	112	23	1	dapivirine, ebastine, delanzomib
Adherent RPMI	KEGG_STARCH_AND_SUCROSE_METABOLISM	KEGG_PORPHYRIN_AND_CHLOROPHYLL_METABOLISM	-0.35586	-0.812	0.675	825	3	0.958	nadide, riboflavin
Adherent RPMI	KEGG_STARCH_AND_SUCROSE_METABOLISM	KEGG_TERPENOID_BACKBONE_BIOSYNTHESIS	-0.62585	-1.42	0.123	1172	7	0.175	atorvastatin, pitavastatin, mevastatin, fluvastatin
Adherent RPMI	KEGG_STARCH_AND_SUCROSE_METABOLISM	KEGG_NITROGEN_METABOLISM	0.34033	0.833	0.581	179	9	1	dorzolamide, curcumin, hexachlorophene
Adherent RPMI	KEGG_STARCH_AND_SUCROSE_METABOLISM	KEGG_METABOLISM_OF_XENOBIOTICS_BY_CYTOCHROME_P450	-0.1948	-0.448	0.985	884	25	1	nafcillin, ifosfamide, sulfanilamide, flufenamic-acid, deferasirox, posaconazole, cobicistat, PF-4981517, SKF-96365, rutin
Adherent RPMI	KEGG_STARCH_AND_SUCROSE_METABOLISM	KEGG_DRUG_METABOLISM_CYTOCHROME_P450	0.18444	0.44	0.97	112	27	1	dapivirine, ebastine, delanzomib
Adherent RPMI	KEGG_STARCH_AND_SUCROSE_METABOLISM	KEGG_DRUG_METABOLISM_OTHER_ENZYMES	-0.30182	-0.691	0.801	918	36	1	ifosfamide, mercaptopurine, sulfanilamide, deferasirox, posaconazole, cobicistat, PF-4981517, azathioprine, oseltamivir-phosphate, thioguanine, SKF-96365, uracil, 5-fluorouracil, tipiracil, ribavirin
Adherent RPMI	KEGG_STARCH_AND_SUCROSE_METABOLISM	KEGG_BIOSYNTHESIS_OF_UNSATURATED_FATTY_ACIDS	0.72066	1.74	0.0807	389	1	0.223
Adherent RPMI	KEGG_N_GLYCAN_BIOSYNTHESIS	KEGG_GLYCOLYSIS_GLUCONEOGENESIS	0.49104	1.14	0.314	228	5	0.951	LY2608204
Adherent RPMI	KEGG_N_GLYCAN_BIOSYNTHESIS	KEGG_CITRATE_CYCLE_TCA_CYCLE	-0.67939	-1.58	0.0614	943	2	0.116	hexachlorophene, nadide
Adherent RPMI	KEGG_N_GLYCAN_BIOSYNTHESIS	KEGG_PENTOSE_PHOSPHATE_PATHWAY	0.53823	1.27	0.223	211	2	0.705
Adherent RPMI	KEGG_N_GLYCAN_BIOSYNTHESIS	KEGG_PENTOSE_AND_GLUCURONATE_INTERCONVERSIONS	0.55004	1.29	0.217	626	1	0.676
Adherent RPMI	KEGG_N_GLYCAN_BIOSYNTHESIS	KEGG_FRUCTOSE_AND_MANNOSE_METABOLISM	-0.67241	-1.51	0.115	1091	2	0.155	nadide
Adherent RPMI	KEGG_N_GLYCAN_BIOSYNTHESIS	KEGG_GALACTOSE_METABOLISM	0.55921	1.34	0.201	228	3	0.606	LY2608204
Adherent RPMI	KEGG_N_GLYCAN_BIOSYNTHESIS	KEGG_ASCORBATE_AND_ALDARATE_METABOLISM	-0.50308	-1.16	0.295	1091	4	0.447	nadide
Adherent RPMI	KEGG_N_GLYCAN_BIOSYNTHESIS	KEGG_FATTY_ACID_METABOLISM	-0.69612	-1.62	0.0688	1057	5	0.0986	sulfasalazine, nadide, etomoxir
Adherent RPMI	KEGG_N_GLYCAN_BIOSYNTHESIS	KEGG_STEROID_BIOSYNTHESIS	0.56788	1.34	0.177	164	3	0.606
Adherent RPMI	KEGG_N_GLYCAN_BIOSYNTHESIS	KEGG_PRIMARY_BILE_ACID_BIOSYNTHESIS	-0.78546	-1.77	0.0214	1091	1	0.047	nadide
Adherent RPMI	KEGG_N_GLYCAN_BIOSYNTHESIS	KEGG_STEROID_HORMONE_BIOSYNTHESIS	-0.33574	-0.748	0.713	1020	37	1	posaconazole, metronidazole, abiraterone, nadide, abiraterone-acetate, ifosfamide, levonorgestrel, delanzomib, letrozole, nafcillin, 4-methylgenistein, flufenamic-acid, rutin, spironolactone, PF-4981517
Adherent RPMI	KEGG_N_GLYCAN_BIOSYNTHESIS	KEGG_OXIDATIVE_PHOSPHORYLATION	-0.59544	-1.37	0.157	1097	8	0.25	oligomycin-a, sevoflurane, tiludronate, omeprazole
Adherent RPMI	KEGG_N_GLYCAN_BIOSYNTHESIS	KEGG_PURINE_METABOLISM	0.27568	0.637	0.781	293	38	1	cladribine, trometamol, AVN-944, enocitabine, curcumin, vidarabine, papaverine, merimepodib, dacarbazine, mycophenolic-acid, avanafil, pentostatin
Adherent RPMI	KEGG_N_GLYCAN_BIOSYNTHESIS	KEGG_PYRIMIDINE_METABOLISM	-0.30884	-0.706	0.772	1115	34	1	cytarabine, 5-fluorouracil, tipiracil, hydroxyurea, ribavirin, gimeracil, doxifluridine, uracil, raltitrexed, leucovorin, floxuridine, inosine
Adherent RPMI	KEGG_N_GLYCAN_BIOSYNTHESIS	KEGG_ALANINE_ASPARTATE_AND_GLUTAMATE_METABOLISM	0.32179	0.736	0.717	944	4	1	azathioprine, mercaptopurine, phenelzine
Adherent RPMI	KEGG_N_GLYCAN_BIOSYNTHESIS	KEGG_GLYCINE_SERINE_AND_THREONINE_METABOLISM	0.32612	0.771	0.667	9	10	1
Adherent RPMI	KEGG_N_GLYCAN_BIOSYNTHESIS	KEGG_CYSTEINE_AND_METHIONINE_METABOLISM	0.46414	1.1	0.31	96	10	1	trometamol, decitabine
Adherent RPMI	KEGG_N_GLYCAN_BIOSYNTHESIS	KEGG_VALINE_LEUCINE_AND_ISOLEUCINE_DEGRADATION	-0.44107	-0.991	0.425	759	7	0.654	menadione, phenelzine, thiomersal, sulfasalazine, nadide
Adherent RPMI	KEGG_N_GLYCAN_BIOSYNTHESIS	KEGG_LYSINE_DEGRADATION	-0.61729	-1.42	0.14	950	7	0.212	EPZ-5676, sulfasalazine, nadide, UNC0631, BIX-01294
Adherent RPMI	KEGG_N_GLYCAN_BIOSYNTHESIS	KEGG_ARGININE_AND_PROLINE_METABOLISM	0.27472	0.645	0.814	96	20	1	gamma-aminobutyric-acid, trometamol
Adherent RPMI	KEGG_N_GLYCAN_BIOSYNTHESIS	KEGG_HISTIDINE_METABOLISM	-0.43204	-1	0.433	890	9	0.643	iproniazid, bifemelane, piperine, eprobemide, nadide
Adherent RPMI	KEGG_N_GLYCAN_BIOSYNTHESIS	KEGG_TYROSINE_METABOLISM	-0.25135	-0.572	0.895	890	16	1	iproniazid, bifemelane, piperine, eprobemide, chicago-sky-blue-6b, 4-iodo-6-phenylpyrimidine, hexylresorcinol
Adherent RPMI	KEGG_N_GLYCAN_BIOSYNTHESIS	KEGG_PHENYLALANINE_METABOLISM	-0.31253	-0.728	0.702	890	12	1	iproniazid, bifemelane, epinephrine, piperine, eprobemide, chicago-sky-blue-6b, 4-iodo-6-phenylpyrimidine
Adherent RPMI	KEGG_N_GLYCAN_BIOSYNTHESIS	KEGG_TRYPTOPHAN_METABOLISM	-0.48106	-1.09	0.363	890	14	0.528	iproniazid, bifemelane, piperine, eprobemide, sulfasalazine, nadide, nafcillin, tryptanthrin
Adherent RPMI	KEGG_N_GLYCAN_BIOSYNTHESIS	KEGG_BETA_ALANINE_METABOLISM	-0.56815	-1.29	0.207	939	8	0.316	spermine, nadide, 5-fluorouracil, gimeracil, uracil
Adherent RPMI	KEGG_N_GLYCAN_BIOSYNTHESIS	KEGG_TAURINE_AND_HYPOTAURINE_METABOLISM	-0.55724	-1.28	0.209	774	1	0.326	phenelzine
Adherent RPMI	KEGG_N_GLYCAN_BIOSYNTHESIS	KEGG_SELENOAMINO_ACID_METABOLISM	-0.78546	-1.82	0.0263	1091	1	0.036	nadide
Adherent RPMI	KEGG_N_GLYCAN_BIOSYNTHESIS	KEGG_GLUTATHIONE_METABOLISM	0.31645	0.761	0.678	50	15	1	cladribine
Adherent RPMI	KEGG_N_GLYCAN_BIOSYNTHESIS	KEGG_STARCH_AND_SUCROSE_METABOLISM	0.37366	0.897	0.564	228	8	1	LY2608204, uric-acid
Adherent RPMI	KEGG_N_GLYCAN_BIOSYNTHESIS	KEGG_N_GLYCAN_BIOSYNTHESIS	-0.97696	-2.26	0	1357	1	5.04e-05	kifunensine
Adherent RPMI	KEGG_N_GLYCAN_BIOSYNTHESIS	KEGG_OTHER_GLYCAN_DEGRADATION	-0.72786	-1.63	0.0674	1011	1	0.0948	oseltamivir-phosphate
Adherent RPMI	KEGG_N_GLYCAN_BIOSYNTHESIS	KEGG_AMINO_SUGAR_AND_NUCLEOTIDE_SUGAR_METABOLISM	0.55057	1.3	0.215	228	4	0.66	LY2608204
Adherent RPMI	KEGG_N_GLYCAN_BIOSYNTHESIS	KEGG_GLYCEROLIPID_METABOLISM	0.30434	0.716	0.75	122	6	1
Adherent RPMI	KEGG_N_GLYCAN_BIOSYNTHESIS	KEGG_INOSITOL_PHOSPHATE_METABOLISM	0.44983	1.05	0.396	247	23	1	VE-822, buparlisib, alpelisib, PP-121, CH5132799, GDC-0941, idelalisib, taselisib
Adherent RPMI	KEGG_N_GLYCAN_BIOSYNTHESIS	KEGG_GLYCEROPHOSPHOLIPID_METABOLISM	-0.42685	-0.97	0.46	1029	11	0.683	clobetasol-propionate, flumethasone, halobetasol-propionate, sulfasalazine, hydroxytacrine-maleate-(r,s), desonide
Adherent RPMI	KEGG_N_GLYCAN_BIOSYNTHESIS	KEGG_ETHER_LIPID_METABOLISM	-0.67245	-1.55	0.0909	1029	7	0.133	clobetasol-propionate, flumethasone, halobetasol-propionate, sulfasalazine, desonide
Adherent RPMI	KEGG_N_GLYCAN_BIOSYNTHESIS	KEGG_ARACHIDONIC_ACID_METABOLISM	-0.31011	-0.716	0.766	993	37	1	FK-3311, minocycline, tepoxalin, metronidazole, clobetasol-propionate, flumethasone, halobetasol-propionate, fenoprofen, sulfasalazine, ifosfamide, piroxicam, flufenamic-acid, rutin, artemisinin, metoxibutropate, desonide
Adherent RPMI	KEGG_N_GLYCAN_BIOSYNTHESIS	KEGG_LINOLEIC_ACID_METABOLISM	-0.33448	-0.757	0.714	1020	26	1	posaconazole, metronidazole, clobetasol-propionate, flumethasone, halobetasol-propionate, sulfasalazine, ifosfamide, delanzomib, nafcillin, PF-4981517, desonide
Adherent RPMI	KEGG_N_GLYCAN_BIOSYNTHESIS	KEGG_ALPHA_LINOLENIC_ACID_METABOLISM	-0.70487	-1.59	0.0916	1029	6	0.112	clobetasol-propionate, flumethasone, halobetasol-propionate, sulfasalazine, desonide
Adherent RPMI	KEGG_N_GLYCAN_BIOSYNTHESIS	KEGG_SPHINGOLIPID_METABOLISM	-0.31442	-0.719	0.744	1011	3	1	oseltamivir-phosphate
Adherent RPMI	KEGG_N_GLYCAN_BIOSYNTHESIS	KEGG_PYRUVATE_METABOLISM	-0.39163	-0.903	0.535	1057	6	0.786	sulfasalazine, nadide
Adherent RPMI	KEGG_N_GLYCAN_BIOSYNTHESIS	KEGG_PROPANOATE_METABOLISM	-0.46112	-1.07	0.373	1057	6	0.552	sulfasalazine, nadide
Adherent RPMI	KEGG_N_GLYCAN_BIOSYNTHESIS	KEGG_BUTANOATE_METABOLISM	-0.46181	-1.04	0.397	930	6	0.59	thiomersal, sulfasalazine, nadide
Adherent RPMI	KEGG_N_GLYCAN_BIOSYNTHESIS	KEGG_ONE_CARBON_POOL_BY_FOLATE	-0.34213	-0.783	0.638	1123	14	0.987	5-fluorouracil, doxifluridine, raltitrexed, leucovorin, floxuridine
Adherent RPMI	KEGG_N_GLYCAN_BIOSYNTHESIS	KEGG_RIBOFLAVIN_METABOLISM	-0.67477	-1.55	0.0937	1145	5	0.133	ribavirin, hexylresorcinol, riboflavin
Adherent RPMI	KEGG_N_GLYCAN_BIOSYNTHESIS	KEGG_NICOTINATE_AND_NICOTINAMIDE_METABOLISM	0.37582	0.894	0.533	4	8	1
Adherent RPMI	KEGG_N_GLYCAN_BIOSYNTHESIS	KEGG_PANTOTHENATE_AND_COA_BIOSYNTHESIS	-0.81025	-1.85	0.0256	1123	4	0.0305	5-fluorouracil, ribavirin, gimeracil, uracil
Adherent RPMI	KEGG_N_GLYCAN_BIOSYNTHESIS	KEGG_FOLATE_BIOSYNTHESIS	0.33824	0.777	0.673	73	4	1
Adherent RPMI	KEGG_N_GLYCAN_BIOSYNTHESIS	KEGG_RETINOL_METABOLISM	-0.25585	-0.604	0.903	1230	23	1	delanzomib, nafcillin, artemisinin, PF-4981517
Adherent RPMI	KEGG_N_GLYCAN_BIOSYNTHESIS	KEGG_PORPHYRIN_AND_CHLOROPHYLL_METABOLISM	-0.78027	-1.8	0.0328	1091	3	0.0408	nadide, riboflavin
Adherent RPMI	KEGG_N_GLYCAN_BIOSYNTHESIS	KEGG_TERPENOID_BACKBONE_BIOSYNTHESIS	-0.55967	-1.29	0.211	996	7	0.316	pitavastatin, atorvastatin, sulfasalazine, mevastatin, nadide, fluvastatin
Adherent RPMI	KEGG_N_GLYCAN_BIOSYNTHESIS	KEGG_NITROGEN_METABOLISM	0.3336	0.801	0.623	96	9	1	indisulam
Adherent RPMI	KEGG_N_GLYCAN_BIOSYNTHESIS	KEGG_METABOLISM_OF_XENOBIOTICS_BY_CYTOCHROME_P450	-0.35914	-0.804	0.648	1230	25	0.951	delanzomib, nafcillin, flufenamic-acid, rutin, artemisinin, PF-4981517
Adherent RPMI	KEGG_N_GLYCAN_BIOSYNTHESIS	KEGG_DRUG_METABOLISM_CYTOCHROME_P450	-0.249	-0.575	0.902	847	27	1	sulfanilamide, dapivirine, iproniazid, GSK1070916, bifemelane, piperine, posaconazole, metronidazole, eprobemide, ifosfamide, delanzomib, nafcillin, artemisinin, PF-4981517
Adherent RPMI	KEGG_N_GLYCAN_BIOSYNTHESIS	KEGG_DRUG_METABOLISM_OTHER_ENZYMES	-0.2185	-0.5	0.958	1011	36	1	oseltamivir-phosphate, posaconazole, metronidazole, nadide, 5-fluorouracil, ifosfamide, tipiracil, ribavirin, gimeracil, delanzomib, uracil, nafcillin, PF-4981517
Adherent RPMI	KEGG_N_GLYCAN_BIOSYNTHESIS	KEGG_BIOSYNTHESIS_OF_UNSATURATED_FATTY_ACIDS	-0.87833	-2.04	0.00388	1220	1	0.0075	MK-8245
Adherent RPMI	KEGG_OTHER_GLYCAN_DEGRADATION	KEGG_GLYCOLYSIS_GLUCONEOGENESIS	-0.49415	-1.2	0.267	1230	5	0.399	nadide, disulfiram
Adherent RPMI	KEGG_OTHER_GLYCAN_DEGRADATION	KEGG_CITRATE_CYCLE_TCA_CYCLE	-0.88617	-2.14	0.0111	1230	2	0.0102	nadide, hexachlorophene
Adherent RPMI	KEGG_OTHER_GLYCAN_DEGRADATION	KEGG_PENTOSE_PHOSPHATE_PATHWAY	0.53651	1.23	0.255	268	2	0.741
Adherent RPMI	KEGG_OTHER_GLYCAN_DEGRADATION	KEGG_PENTOSE_AND_GLUCURONATE_INTERCONVERSIONS	0.61555	1.41	0.145	535	1	0.416
Adherent RPMI	KEGG_OTHER_GLYCAN_DEGRADATION	KEGG_FRUCTOSE_AND_MANNOSE_METABOLISM	-0.73646	-1.75	0.0642	1230	2	0.0917	nadide
Adherent RPMI	KEGG_OTHER_GLYCAN_DEGRADATION	KEGG_GALACTOSE_METABOLISM	-0.28048	-0.652	0.829	1230	3	1	nadide
Adherent RPMI	KEGG_OTHER_GLYCAN_DEGRADATION	KEGG_ASCORBATE_AND_ALDARATE_METABOLISM	-0.68823	-1.59	0.107	1230	4	0.158	nadide, disulfiram
Adherent RPMI	KEGG_OTHER_GLYCAN_DEGRADATION	KEGG_FATTY_ACID_METABOLISM	-0.85892	-2.06	0.00743	1230	5	0.0174	nadide, etomoxir, disulfiram
Adherent RPMI	KEGG_OTHER_GLYCAN_DEGRADATION	KEGG_STEROID_BIOSYNTHESIS	0.30637	0.679	0.801	450	3	1	tamoxifen
Adherent RPMI	KEGG_OTHER_GLYCAN_DEGRADATION	KEGG_PRIMARY_BILE_ACID_BIOSYNTHESIS	-0.88553	-2.17	0	1230	1	0.00763	nadide
Adherent RPMI	KEGG_OTHER_GLYCAN_DEGRADATION	KEGG_STEROID_HORMONE_BIOSYNTHESIS	0.2188	0.51	0.959	427	37	1	curcumin, GSK1070916, 2-methoxyestradiol, ketoconazole, cyclophosphamide, delanzomib, aspirin, nicotine, paliperidone, cobicistat, palmatine-chloride, ebastine
Adherent RPMI	KEGG_OTHER_GLYCAN_DEGRADATION	KEGG_OXIDATIVE_PHOSPHORYLATION	-0.46554	-1.12	0.334	1247	8	0.481	hexachlorophene, omeprazole
Adherent RPMI	KEGG_OTHER_GLYCAN_DEGRADATION	KEGG_PURINE_METABOLISM	0.37581	0.847	0.602	196	38	1	papaverine, cladribine, curcumin, AVN-944, mycophenolic-acid, enocitabine, clofarabine, thioguanine
Adherent RPMI	KEGG_OTHER_GLYCAN_DEGRADATION	KEGG_PYRIMIDINE_METABOLISM	0.2423	0.548	0.919	268	34	1	cladribine, enocitabine, clofarabine, tetrahydrouridine, trometamol, trifluridine
Adherent RPMI	KEGG_OTHER_GLYCAN_DEGRADATION	KEGG_ALANINE_ASPARTATE_AND_GLUTAMATE_METABOLISM	-0.28211	-0.675	0.755	391	4	1	mercaptopurine, azathioprine, phenelzine, hexachlorophene
Adherent RPMI	KEGG_OTHER_GLYCAN_DEGRADATION	KEGG_GLYCINE_SERINE_AND_THREONINE_METABOLISM	-0.39906	-0.945	0.473	1197	10	0.705	piperine, nadide, ornithine
Adherent RPMI	KEGG_OTHER_GLYCAN_DEGRADATION	KEGG_CYSTEINE_AND_METHIONINE_METABOLISM	0.5022	1.17	0.292	196	10	0.876	decitabine, curcumin, azacitidine
Adherent RPMI	KEGG_OTHER_GLYCAN_DEGRADATION	KEGG_VALINE_LEUCINE_AND_ISOLEUCINE_DEGRADATION	-0.65531	-1.56	0.124	1230	7	0.173	nadide, disulfiram
Adherent RPMI	KEGG_OTHER_GLYCAN_DEGRADATION	KEGG_LYSINE_DEGRADATION	-0.72656	-1.83	0.0515	1068	7	0.0668	UNC0631, BIX-01294, nadide, disulfiram
Adherent RPMI	KEGG_OTHER_GLYCAN_DEGRADATION	KEGG_ARGININE_AND_PROLINE_METABOLISM	-0.4647	-1.09	0.383	1197	20	0.516	piperine, nadide, hexachlorophene, spermine, disulfiram, acetylcysteine, ornithine, 7-nitroindazole, tosedostat
Adherent RPMI	KEGG_OTHER_GLYCAN_DEGRADATION	KEGG_HISTIDINE_METABOLISM	-0.55658	-1.27	0.243	928	9	0.342	phenelzine, eprobemide, methyldopa, iproniazid, piperine, nadide, disulfiram
Adherent RPMI	KEGG_OTHER_GLYCAN_DEGRADATION	KEGG_TYROSINE_METABOLISM	-0.28784	-0.696	0.764	1197	16	1	piperine, chicago-sky-blue-6b, 4-iodo-6-phenylpyrimidine, disulfiram
Adherent RPMI	KEGG_OTHER_GLYCAN_DEGRADATION	KEGG_PHENYLALANINE_METABOLISM	-0.49155	-1.14	0.264	928	12	0.459	phenelzine, eprobemide, methyldopa, iproniazid, epinephrine, piperine, chicago-sky-blue-6b, 4-iodo-6-phenylpyrimidine
Adherent RPMI	KEGG_OTHER_GLYCAN_DEGRADATION	KEGG_TRYPTOPHAN_METABOLISM	-0.37016	-0.89	0.543	928	14	0.788	phenelzine, eprobemide, methyldopa, iproniazid, nafcillin, piperine, nadide, disulfiram
Adherent RPMI	KEGG_OTHER_GLYCAN_DEGRADATION	KEGG_BETA_ALANINE_METABOLISM	-0.79251	-1.85	0.033	1230	8	0.0604	nadide, uracil, spermine, disulfiram
Adherent RPMI	KEGG_OTHER_GLYCAN_DEGRADATION	KEGG_TAURINE_AND_HYPOTAURINE_METABOLISM	-0.66811	-1.56	0.125	928	1	0.173	phenelzine
Adherent RPMI	KEGG_OTHER_GLYCAN_DEGRADATION	KEGG_SELENOAMINO_ACID_METABOLISM	-0.88553	-2.18	0.00687	1230	1	0.00725	nadide
Adherent RPMI	KEGG_OTHER_GLYCAN_DEGRADATION	KEGG_GLUTATHIONE_METABOLISM	0.32091	0.738	0.75	143	15	1	cladribine, enocitabine
Adherent RPMI	KEGG_OTHER_GLYCAN_DEGRADATION	KEGG_STARCH_AND_SUCROSE_METABOLISM	0.25614	0.59	0.902	554	8	1	uric-acid, tofogliflozin, alvocidib, dolutegravir
Adherent RPMI	KEGG_OTHER_GLYCAN_DEGRADATION	KEGG_N_GLYCAN_BIOSYNTHESIS	-0.7617	-1.82	0.048	1058	1	0.0696	kifunensine
Adherent RPMI	KEGG_OTHER_GLYCAN_DEGRADATION	KEGG_OTHER_GLYCAN_DEGRADATION	-0.61483	-1.48	0.158	854	1	0.214	oseltamivir-phosphate
Adherent RPMI	KEGG_OTHER_GLYCAN_DEGRADATION	KEGG_AMINO_SUGAR_AND_NUCLEOTIDE_SUGAR_METABOLISM	-0.28909	-0.668	0.76	1082	4	1	N-acetylmannosamine, nadide
Adherent RPMI	KEGG_OTHER_GLYCAN_DEGRADATION	KEGG_GLYCEROLIPID_METABOLISM	-0.67154	-1.53	0.132	1230	6	0.189	nadide, disulfiram
Adherent RPMI	KEGG_OTHER_GLYCAN_DEGRADATION	KEGG_INOSITOL_PHOSPHATE_METABOLISM	0.56649	1.33	0.189	116	23	0.548	PIK-75, VE-822, buparlisib, PP-121, taselisib
Adherent RPMI	KEGG_OTHER_GLYCAN_DEGRADATION	KEGG_GLYCEROPHOSPHOLIPID_METABOLISM	-0.6354	-1.56	0.105	1194	11	0.173	demecarium, halobetasol-propionate, desonide, fluticasone-propionate, flumethasone, clobetasol-propionate, hydroxytacrine-maleate-(r,s)
Adherent RPMI	KEGG_OTHER_GLYCAN_DEGRADATION	KEGG_ETHER_LIPID_METABOLISM	-0.86031	-2.05	0.0111	1215	7	0.0187	halobetasol-propionate, desonide, fluticasone-propionate, flumethasone, clobetasol-propionate
Adherent RPMI	KEGG_OTHER_GLYCAN_DEGRADATION	KEGG_ARACHIDONIC_ACID_METABOLISM	-0.33213	-0.778	0.644	1215	37	0.991	halobetasol-propionate, desonide, lenalidomide, fluticasone-propionate, flumethasone, clobetasol-propionate, ketoprofen, flufenamic-acid, ifosfamide, metoxibutropate
Adherent RPMI	KEGG_OTHER_GLYCAN_DEGRADATION	KEGG_LINOLEIC_ACID_METABOLISM	-0.26318	-0.626	0.836	1215	26	1	halobetasol-propionate, PF-4981517, desonide, fluticasone-propionate, flumethasone, clobetasol-propionate, ifosfamide
Adherent RPMI	KEGG_OTHER_GLYCAN_DEGRADATION	KEGG_ALPHA_LINOLENIC_ACID_METABOLISM	-0.86461	-2.07	0.00654	1215	6	0.0168	halobetasol-propionate, desonide, fluticasone-propionate, flumethasone, clobetasol-propionate
Adherent RPMI	KEGG_OTHER_GLYCAN_DEGRADATION	KEGG_SPHINGOLIPID_METABOLISM	0.59647	1.36	0.174	490	3	0.496	idronoxil
Adherent RPMI	KEGG_OTHER_GLYCAN_DEGRADATION	KEGG_PYRUVATE_METABOLISM	-0.62529	-1.51	0.102	1230	6	0.2	nadide, disulfiram
Adherent RPMI	KEGG_OTHER_GLYCAN_DEGRADATION	KEGG_PROPANOATE_METABOLISM	-0.65395	-1.55	0.123	1230	6	0.179	nadide, disulfiram
Adherent RPMI	KEGG_OTHER_GLYCAN_DEGRADATION	KEGG_BUTANOATE_METABOLISM	-0.6859	-1.6	0.125	1230	6	0.154	nadide, disulfiram
Adherent RPMI	KEGG_OTHER_GLYCAN_DEGRADATION	KEGG_ONE_CARBON_POOL_BY_FOLATE	0.41558	0.939	0.499	438	14	1	enocitabine, methotrexate, trifluridine, pyrimethamine, pralatrexate, carmofur
Adherent RPMI	KEGG_OTHER_GLYCAN_DEGRADATION	KEGG_RIBOFLAVIN_METABOLISM	-0.22218	-0.542	0.929	1287	5	1	ribavirin
Adherent RPMI	KEGG_OTHER_GLYCAN_DEGRADATION	KEGG_NICOTINATE_AND_NICOTINAMIDE_METABOLISM	0.62658	1.5	0.0943	78	8	0.292	cladribine
Adherent RPMI	KEGG_OTHER_GLYCAN_DEGRADATION	KEGG_PANTOTHENATE_AND_COA_BIOSYNTHESIS	-0.81296	-1.99	0.0289	1266	4	0.0279	uracil, ribavirin
Adherent RPMI	KEGG_OTHER_GLYCAN_DEGRADATION	KEGG_FOLATE_BIOSYNTHESIS	0.68687	1.56	0.0918	438	4	0.226	methotrexate, pyrimethamine, pralatrexate
Adherent RPMI	KEGG_OTHER_GLYCAN_DEGRADATION	KEGG_RETINOL_METABOLISM	0.39008	0.883	0.571	427	23	1	curcumin, GSK1070916, 2-methoxyestradiol, cyclophosphamide, delanzomib, paliperidone, cobicistat, palmatine-chloride, ebastine
Adherent RPMI	KEGG_OTHER_GLYCAN_DEGRADATION	KEGG_PORPHYRIN_AND_CHLOROPHYLL_METABOLISM	-0.50667	-1.2	0.28	1073	3	0.399	riboflavin, nadide
Adherent RPMI	KEGG_OTHER_GLYCAN_DEGRADATION	KEGG_TERPENOID_BACKBONE_BIOSYNTHESIS	-0.42065	-1.03	0.395	1155	7	0.591	mevastatin, fluvastatin, nadide
Adherent RPMI	KEGG_OTHER_GLYCAN_DEGRADATION	KEGG_NITROGEN_METABOLISM	0.38234	0.878	0.577	24	9	1	indisulam
Adherent RPMI	KEGG_OTHER_GLYCAN_DEGRADATION	KEGG_METABOLISM_OF_XENOBIOTICS_BY_CYTOCHROME_P450	0.33749	0.767	0.687	427	25	1	curcumin, GSK1070916, 2-methoxyestradiol, cyclophosphamide, delanzomib, aspirin, paliperidone, cobicistat, palmatine-chloride, ebastine
Adherent RPMI	KEGG_OTHER_GLYCAN_DEGRADATION	KEGG_DRUG_METABOLISM_CYTOCHROME_P450	0.27618	0.634	0.859	549	27	1	curcumin, GSK1070916, cyclophosphamide, delanzomib, paliperidone, cobicistat, palmatine-chloride, ebastine, sulfanilamide, bifemelane, dolutegravir
Adherent RPMI	KEGG_OTHER_GLYCAN_DEGRADATION	KEGG_DRUG_METABOLISM_OTHER_ENZYMES	0.30426	0.701	0.8	549	36	1	curcumin, AVN-944, mycophenolic-acid, tetrahydrouridine, thioguanine, GSK1070916, cyclophosphamide, delanzomib, paliperidone, mercaptopurine, cobicistat, palmatine-chloride, ebastine, sulfanilamide, merimepodib, azathioprine, mycophenolate-mofetil, dolutegravir
Adherent RPMI	KEGG_OTHER_GLYCAN_DEGRADATION	KEGG_BIOSYNTHESIS_OF_UNSATURATED_FATTY_ACIDS	-0.56731	-1.38	0.182	788	1	0.268	MK-8245
Adherent RPMI	KEGG_O_GLYCAN_BIOSYNTHESIS	KEGG_GLYCOLYSIS_GLUCONEOGENESIS	-0.38912	-0.918	0.473	1304	5	0.818	disulfiram
Adherent RPMI	KEGG_O_GLYCAN_BIOSYNTHESIS	KEGG_CITRATE_CYCLE_TCA_CYCLE	-0.61486	-1.45	0.166	885	2	0.25	nadide
Adherent RPMI	KEGG_O_GLYCAN_BIOSYNTHESIS	KEGG_PENTOSE_PHOSPHATE_PATHWAY	0.69188	1.55	0.0809	210	2	0.222
Adherent RPMI	KEGG_O_GLYCAN_BIOSYNTHESIS	KEGG_PENTOSE_AND_GLUCURONATE_INTERCONVERSIONS	0.68179	1.54	0.0868	443	1	0.232
Adherent RPMI	KEGG_O_GLYCAN_BIOSYNTHESIS	KEGG_FRUCTOSE_AND_MANNOSE_METABOLISM	-0.72032	-1.65	0.0776	1237	2	0.137	PFK-015
Adherent RPMI	KEGG_O_GLYCAN_BIOSYNTHESIS	KEGG_GALACTOSE_METABOLISM	0.47931	1.09	0.389	284	3	0.918
Adherent RPMI	KEGG_O_GLYCAN_BIOSYNTHESIS	KEGG_ASCORBATE_AND_ALDARATE_METABOLISM	-0.51641	-1.22	0.249	1304	4	0.419	disulfiram
Adherent RPMI	KEGG_O_GLYCAN_BIOSYNTHESIS	KEGG_FATTY_ACID_METABOLISM	-0.65568	-1.53	0.122	1304	5	0.202	disulfiram
Adherent RPMI	KEGG_O_GLYCAN_BIOSYNTHESIS	KEGG_STEROID_BIOSYNTHESIS	0.41384	0.945	0.476	412	3	1
Adherent RPMI	KEGG_O_GLYCAN_BIOSYNTHESIS	KEGG_PRIMARY_BILE_ACID_BIOSYNTHESIS	-0.63715	-1.47	0.132	885	1	0.238	nadide
Adherent RPMI	KEGG_O_GLYCAN_BIOSYNTHESIS	KEGG_STEROID_HORMONE_BIOSYNTHESIS	0.16255	0.364	1	565	37	1	metyrapone, ketoconazole, ifosfamide, nicotine, clotrimazole, posaconazole, GSK1070916, 2-methoxyestradiol, cobicistat, anastrozole, dolutegravir, ebastine, sulfanilamide, levonorgestrel, palmatine-chloride, formestane
Adherent RPMI	KEGG_O_GLYCAN_BIOSYNTHESIS	KEGG_OXIDATIVE_PHOSPHORYLATION	0.28038	0.644	0.824	74	8	1
Adherent RPMI	KEGG_O_GLYCAN_BIOSYNTHESIS	KEGG_PURINE_METABOLISM	0.31292	0.704	0.758	306	38	1	cladribine, thioguanine, clofarabine, forodesine, vidarabine, azathioprine, pentostatin, dacarbazine, triapine, mercaptopurine
Adherent RPMI	KEGG_O_GLYCAN_BIOSYNTHESIS	KEGG_PYRIMIDINE_METABOLISM	-0.25789	-0.622	0.833	1085	34	1	spermidine, nelarabine, 5-fluorouracil, teriflunomide, floxuridine, cytarabine, doxifluridine, uracil, orotic-acid, brequinar, uridine, carmofur, raltitrexed, leucovorin
Adherent RPMI	KEGG_O_GLYCAN_BIOSYNTHESIS	KEGG_ALANINE_ASPARTATE_AND_GLUTAMATE_METABOLISM	0.70572	1.6	0.0735	270	4	0.178	azathioprine
Adherent RPMI	KEGG_O_GLYCAN_BIOSYNTHESIS	KEGG_GLYCINE_SERINE_AND_THREONINE_METABOLISM	-0.48622	-1.12	0.332	1332	10	0.528	piperine, eprobemide
Adherent RPMI	KEGG_O_GLYCAN_BIOSYNTHESIS	KEGG_CYSTEINE_AND_METHIONINE_METABOLISM	0.48831	1.1	0.342	300	10	0.896	SGI-1027, pentamidine
Adherent RPMI	KEGG_O_GLYCAN_BIOSYNTHESIS	KEGG_VALINE_LEUCINE_AND_ISOLEUCINE_DEGRADATION	-0.35946	-0.864	0.564	1304	7	0.909	disulfiram
Adherent RPMI	KEGG_O_GLYCAN_BIOSYNTHESIS	KEGG_LYSINE_DEGRADATION	-0.31867	-0.753	0.667	1304	7	1	disulfiram
Adherent RPMI	KEGG_O_GLYCAN_BIOSYNTHESIS	KEGG_ARGININE_AND_PROLINE_METABOLISM	-0.33483	-0.784	0.651	1215	20	1	acetylcysteine, disulfiram, piperine, eprobemide
Adherent RPMI	KEGG_O_GLYCAN_BIOSYNTHESIS	KEGG_HISTIDINE_METABOLISM	-0.55119	-1.31	0.195	1304	9	0.342	disulfiram, piperine, eprobemide
Adherent RPMI	KEGG_O_GLYCAN_BIOSYNTHESIS	KEGG_TYROSINE_METABOLISM	-0.30856	-0.736	0.7	1304	16	1	disulfiram, piperine, eprobemide
Adherent RPMI	KEGG_O_GLYCAN_BIOSYNTHESIS	KEGG_PHENYLALANINE_METABOLISM	-0.37752	-0.923	0.458	1332	12	0.811	piperine, eprobemide
Adherent RPMI	KEGG_O_GLYCAN_BIOSYNTHESIS	KEGG_TRYPTOPHAN_METABOLISM	-0.57735	-1.36	0.182	1271	14	0.309	tryptanthrin, disulfiram, piperine, eprobemide, nafcillin
Adherent RPMI	KEGG_O_GLYCAN_BIOSYNTHESIS	KEGG_BETA_ALANINE_METABOLISM	-0.47334	-1.16	0.298	1111	8	0.482	5-fluorouracil, uracil, disulfiram
Adherent RPMI	KEGG_O_GLYCAN_BIOSYNTHESIS	KEGG_TAURINE_AND_HYPOTAURINE_METABOLISM	-0.67027	-1.56	0.107	931	1	0.185	phenelzine
Adherent RPMI	KEGG_O_GLYCAN_BIOSYNTHESIS	KEGG_SELENOAMINO_ACID_METABOLISM	-0.63715	-1.51	0.119	885	1	0.213	nadide
Adherent RPMI	KEGG_O_GLYCAN_BIOSYNTHESIS	KEGG_GLUTATHIONE_METABOLISM	0.49381	1.11	0.342	347	15	0.876	cladribine, clofarabine, tosedostat, dacarbazine, triapine, fludarabine-phosphate
Adherent RPMI	KEGG_O_GLYCAN_BIOSYNTHESIS	KEGG_STARCH_AND_SUCROSE_METABOLISM	-0.33892	-0.797	0.635	1139	8	1	uric-acid, tagatose, alvocidib
Adherent RPMI	KEGG_O_GLYCAN_BIOSYNTHESIS	KEGG_N_GLYCAN_BIOSYNTHESIS	-0.77538	-1.79	0.0472	1077	1	0.0818	kifunensine
Adherent RPMI	KEGG_O_GLYCAN_BIOSYNTHESIS	KEGG_OTHER_GLYCAN_DEGRADATION	-0.69546	-1.67	0.0855	966	1	0.13	oseltamivir-phosphate
Adherent RPMI	KEGG_O_GLYCAN_BIOSYNTHESIS	KEGG_AMINO_SUGAR_AND_NUCLEOTIDE_SUGAR_METABOLISM	0.29646	0.689	0.791	284	4	1
Adherent RPMI	KEGG_O_GLYCAN_BIOSYNTHESIS	KEGG_GLYCEROLIPID_METABOLISM	-0.42673	-1.01	0.425	1016	6	0.673	clofibrate, niacin, disulfiram
Adherent RPMI	KEGG_O_GLYCAN_BIOSYNTHESIS	KEGG_INOSITOL_PHOSPHATE_METABOLISM	-0.44184	-1.05	0.383	1155	23	0.615	GSK2126458, idelalisib, PF-04691502, CH5132799, voxtalisib, alpelisib, taselisib, PIK-75
Adherent RPMI	KEGG_O_GLYCAN_BIOSYNTHESIS	KEGG_GLYCEROPHOSPHOLIPID_METABOLISM	0.47161	1.11	0.351	368	11	0.876	flumethasone, demecarium, halobetasol-propionate, nicotine
Adherent RPMI	KEGG_O_GLYCAN_BIOSYNTHESIS	KEGG_ETHER_LIPID_METABOLISM	0.53104	1.23	0.243	368	7	0.651	flumethasone, halobetasol-propionate
Adherent RPMI	KEGG_O_GLYCAN_BIOSYNTHESIS	KEGG_ARACHIDONIC_ACID_METABOLISM	0.20409	0.467	0.979	532	37	1	flumethasone, piroxicam, artemisinin, tranilast, halobetasol-propionate, ifosfamide, nicotine, amoxicillin, desonide, caffeic-acid, phenazone, baicalein, minocycline, nocodazole, sulfanilamide, amfenac, ketoprofen
Adherent RPMI	KEGG_O_GLYCAN_BIOSYNTHESIS	KEGG_LINOLEIC_ACID_METABOLISM	0.21773	0.498	0.951	492	26	1	flumethasone, halobetasol-propionate, ifosfamide, amoxicillin, clotrimazole, posaconazole, GSK1070916, desonide, cobicistat, dolutegravir, ebastine
Adherent RPMI	KEGG_O_GLYCAN_BIOSYNTHESIS	KEGG_ALPHA_LINOLENIC_ACID_METABOLISM	0.56689	1.28	0.225	368	6	0.567	flumethasone, halobetasol-propionate
Adherent RPMI	KEGG_O_GLYCAN_BIOSYNTHESIS	KEGG_SPHINGOLIPID_METABOLISM	0.76662	1.78	0.0234	15	3	0.0709
Adherent RPMI	KEGG_O_GLYCAN_BIOSYNTHESIS	KEGG_PYRUVATE_METABOLISM	-0.42878	-1.04	0.378	1304	6	0.629	disulfiram
Adherent RPMI	KEGG_O_GLYCAN_BIOSYNTHESIS	KEGG_PROPANOATE_METABOLISM	-0.50329	-1.16	0.314	1304	6	0.482	disulfiram
Adherent RPMI	KEGG_O_GLYCAN_BIOSYNTHESIS	KEGG_BUTANOATE_METABOLISM	-0.39948	-0.968	0.446	1304	6	0.738	disulfiram
Adherent RPMI	KEGG_O_GLYCAN_BIOSYNTHESIS	KEGG_ONE_CARBON_POOL_BY_FOLATE	-0.48302	-1.11	0.35	1111	14	0.54	5-fluorouracil, floxuridine, doxifluridine, carmofur, raltitrexed, methotrexate, leucovorin
Adherent RPMI	KEGG_O_GLYCAN_BIOSYNTHESIS	KEGG_RIBOFLAVIN_METABOLISM	0.65052	1.46	0.144	37	5	0.314
Adherent RPMI	KEGG_O_GLYCAN_BIOSYNTHESIS	KEGG_NICOTINATE_AND_NICOTINAMIDE_METABOLISM	0.73089	1.66	0.0421	120	8	0.134	cladribine, STF-118804, forodesine
Adherent RPMI	KEGG_O_GLYCAN_BIOSYNTHESIS	KEGG_PANTOTHENATE_AND_COA_BIOSYNTHESIS	-0.43659	-1.06	0.361	1111	4	0.602	5-fluorouracil, uracil
Adherent RPMI	KEGG_O_GLYCAN_BIOSYNTHESIS	KEGG_FOLATE_BIOSYNTHESIS	-0.57838	-1.35	0.183	1317	4	0.315	raltitrexed, methotrexate
Adherent RPMI	KEGG_O_GLYCAN_BIOSYNTHESIS	KEGG_RETINOL_METABOLISM	-0.2213	-0.53	0.928	1292	23	1	PF-4981517, cyclophosphamide, nafcillin
Adherent RPMI	KEGG_O_GLYCAN_BIOSYNTHESIS	KEGG_PORPHYRIN_AND_CHLOROPHYLL_METABOLISM	0.36337	0.84	0.598	886	3	1	dolutegravir, riboflavin
Adherent RPMI	KEGG_O_GLYCAN_BIOSYNTHESIS	KEGG_TERPENOID_BACKBONE_BIOSYNTHESIS	0.80763	1.82	0.0332	138	7	0.0553	atorvastatin, pitavastatin, mevastatin
Adherent RPMI	KEGG_O_GLYCAN_BIOSYNTHESIS	KEGG_NITROGEN_METABOLISM	0.39619	0.902	0.556	123	9	1	indisulam
Adherent RPMI	KEGG_O_GLYCAN_BIOSYNTHESIS	KEGG_METABOLISM_OF_XENOBIOTICS_BY_CYTOCHROME_P450	-0.22165	-0.526	0.948	1245	25	1	rutin, PF-4981517, cyclophosphamide, nafcillin
Adherent RPMI	KEGG_O_GLYCAN_BIOSYNTHESIS	KEGG_DRUG_METABOLISM_CYTOCHROME_P450	-0.32926	-0.783	0.639	1292	27	1	PF-4981517, cyclophosphamide, piperine, eprobemide, nafcillin
Adherent RPMI	KEGG_O_GLYCAN_BIOSYNTHESIS	KEGG_DRUG_METABOLISM_OTHER_ENZYMES	-0.21322	-0.496	0.955	1281	36	1	uridine, PF-4981517, cyclophosphamide, mycophenolate-mofetil, nafcillin
Adherent RPMI	KEGG_O_GLYCAN_BIOSYNTHESIS	KEGG_BIOSYNTHESIS_OF_UNSATURATED_FATTY_ACIDS	-0.53276	-1.26	0.256	740	1	0.382	MK-8245
Adherent RPMI	KEGG_AMINO_SUGAR_AND_NUCLEOTIDE_SUGAR_METABOLISM	KEGG_GLYCOLYSIS_GLUCONEOGENESIS	0.24292	0.554	0.91	459	5	1	LY2608204, guanidine
Adherent RPMI	KEGG_AMINO_SUGAR_AND_NUCLEOTIDE_SUGAR_METABOLISM	KEGG_CITRATE_CYCLE_TCA_CYCLE	0.67995	1.61	0.0795	214	2	0.222
Adherent RPMI	KEGG_AMINO_SUGAR_AND_NUCLEOTIDE_SUGAR_METABOLISM	KEGG_PENTOSE_PHOSPHATE_PATHWAY	0.56289	1.29	0.224	221	2	0.584
Adherent RPMI	KEGG_AMINO_SUGAR_AND_NUCLEOTIDE_SUGAR_METABOLISM	KEGG_PENTOSE_AND_GLUCURONATE_INTERCONVERSIONS	0.8121	1.86	0.0246	262	1	0.0724
Adherent RPMI	KEGG_AMINO_SUGAR_AND_NUCLEOTIDE_SUGAR_METABOLISM	KEGG_FRUCTOSE_AND_MANNOSE_METABOLISM	-0.52882	-1.21	0.265	734	2	0.437	nadide, PFK-015
Adherent RPMI	KEGG_AMINO_SUGAR_AND_NUCLEOTIDE_SUGAR_METABOLISM	KEGG_GALACTOSE_METABOLISM	0.52378	1.23	0.233	459	3	0.674	LY2608204
Adherent RPMI	KEGG_AMINO_SUGAR_AND_NUCLEOTIDE_SUGAR_METABOLISM	KEGG_ASCORBATE_AND_ALDARATE_METABOLISM	0.2173	0.495	0.946	414	4	1	dolutegravir
Adherent RPMI	KEGG_AMINO_SUGAR_AND_NUCLEOTIDE_SUGAR_METABOLISM	KEGG_FATTY_ACID_METABOLISM	-0.64967	-1.52	0.108	1119	5	0.169	disulfiram, sulfasalazine, etomoxir
Adherent RPMI	KEGG_AMINO_SUGAR_AND_NUCLEOTIDE_SUGAR_METABOLISM	KEGG_STEROID_BIOSYNTHESIS	-0.73617	-1.64	0.0496	1172	3	0.101	naftifine, alfacalcidol
Adherent RPMI	KEGG_AMINO_SUGAR_AND_NUCLEOTIDE_SUGAR_METABOLISM	KEGG_PRIMARY_BILE_ACID_BIOSYNTHESIS	-0.52844	-1.22	0.266	734	1	0.427	nadide
Adherent RPMI	KEGG_AMINO_SUGAR_AND_NUCLEOTIDE_SUGAR_METABOLISM	KEGG_STEROID_HORMONE_BIOSYNTHESIS	-0.26095	-0.601	0.871	1003	37	1	ifosfamide, deferasirox, clotrimazole, formestane, levonorgestrel, metyrapone, 4-methylgenistein, nafcillin, metronidazole, spironolactone, flufenamic-acid, rutin, abiraterone, letrozole
Adherent RPMI	KEGG_AMINO_SUGAR_AND_NUCLEOTIDE_SUGAR_METABOLISM	KEGG_OXIDATIVE_PHOSPHORYLATION	-0.47691	-1.08	0.374	981	8	0.592	methoxyflurane, sevoflurane, tiludronate, oligomycin-a, omeprazole
Adherent RPMI	KEGG_AMINO_SUGAR_AND_NUCLEOTIDE_SUGAR_METABOLISM	KEGG_PURINE_METABOLISM	0.2522	0.59	0.874	126	38	1	enocitabine, mycophenolic-acid, curcumin, papaverine, AVN-944, merimepodib, trometamol
Adherent RPMI	KEGG_AMINO_SUGAR_AND_NUCLEOTIDE_SUGAR_METABOLISM	KEGG_PYRIMIDINE_METABOLISM	-0.33992	-0.784	0.674	1082	34	1	cytarabine, clofarabine, hydroxyurea, forodesine, fludarabine-phosphate, triapine, fludarabine, inosine, tipiracil, uracil, ribavirin, doxifluridine
Adherent RPMI	KEGG_AMINO_SUGAR_AND_NUCLEOTIDE_SUGAR_METABOLISM	KEGG_ALANINE_ASPARTATE_AND_GLUTAMATE_METABOLISM	-0.35215	-0.793	0.653	1242	4	1	azathioprine
Adherent RPMI	KEGG_AMINO_SUGAR_AND_NUCLEOTIDE_SUGAR_METABOLISM	KEGG_GLYCINE_SERINE_AND_THREONINE_METABOLISM	-0.37058	-0.877	0.548	1214	10	0.891	iproniazid, ornithine
Adherent RPMI	KEGG_AMINO_SUGAR_AND_NUCLEOTIDE_SUGAR_METABOLISM	KEGG_CYSTEINE_AND_METHIONINE_METABOLISM	0.46197	1.09	0.333	145	10	0.931	decitabine, curcumin, trometamol
Adherent RPMI	KEGG_AMINO_SUGAR_AND_NUCLEOTIDE_SUGAR_METABOLISM	KEGG_VALINE_LEUCINE_AND_ISOLEUCINE_DEGRADATION	-0.61505	-1.42	0.146	1119	7	0.237	disulfiram, sulfasalazine, menadione, thiomersal
Adherent RPMI	KEGG_AMINO_SUGAR_AND_NUCLEOTIDE_SUGAR_METABOLISM	KEGG_LYSINE_DEGRADATION	-0.62359	-1.42	0.153	1105	7	0.237	UNC0631, disulfiram, sulfasalazine, BIX-01294
Adherent RPMI	KEGG_AMINO_SUGAR_AND_NUCLEOTIDE_SUGAR_METABOLISM	KEGG_ARGININE_AND_PROLINE_METABOLISM	-0.34047	-0.784	0.663	1119	20	1	disulfiram, acetylcysteine, iproniazid, 7-nitroindazole, ornithine, tosedostat
Adherent RPMI	KEGG_AMINO_SUGAR_AND_NUCLEOTIDE_SUGAR_METABOLISM	KEGG_HISTIDINE_METABOLISM	-0.31557	-0.717	0.745	840	9	1	bifemelane, phenelzine, disulfiram, iproniazid
Adherent RPMI	KEGG_AMINO_SUGAR_AND_NUCLEOTIDE_SUGAR_METABOLISM	KEGG_TYROSINE_METABOLISM	-0.50185	-1.14	0.326	840	16	0.52	bifemelane, hexylresorcinol, 4-iodo-6-phenylpyrimidine, phenelzine, monobenzone, caffeic-acid, disulfiram, nitisinone, iproniazid, menadione, chicago-sky-blue-6b
Adherent RPMI	KEGG_AMINO_SUGAR_AND_NUCLEOTIDE_SUGAR_METABOLISM	KEGG_PHENYLALANINE_METABOLISM	-0.31697	-0.705	0.743	1042	12	1	caffeic-acid, nitisinone, iproniazid, chicago-sky-blue-6b
Adherent RPMI	KEGG_AMINO_SUGAR_AND_NUCLEOTIDE_SUGAR_METABOLISM	KEGG_TRYPTOPHAN_METABOLISM	-0.4761	-1.09	0.369	1119	14	0.58	disulfiram, sulfasalazine, nafcillin, iproniazid, menadione
Adherent RPMI	KEGG_AMINO_SUGAR_AND_NUCLEOTIDE_SUGAR_METABOLISM	KEGG_BETA_ALANINE_METABOLISM	-0.50111	-1.15	0.322	935	8	0.507	phenelzine, spermine, 5-fluorouracil, disulfiram, uracil
Adherent RPMI	KEGG_AMINO_SUGAR_AND_NUCLEOTIDE_SUGAR_METABOLISM	KEGG_TAURINE_AND_HYPOTAURINE_METABOLISM	-0.67315	-1.6	0.0726	935	1	0.122	phenelzine
Adherent RPMI	KEGG_AMINO_SUGAR_AND_NUCLEOTIDE_SUGAR_METABOLISM	KEGG_SELENOAMINO_ACID_METABOLISM	-0.52844	-1.22	0.271	734	1	0.427	nadide
Adherent RPMI	KEGG_AMINO_SUGAR_AND_NUCLEOTIDE_SUGAR_METABOLISM	KEGG_GLUTATHIONE_METABOLISM	-0.44393	-1.05	0.395	1092	15	0.63	clofarabine, hydroxyurea, acetylcysteine, fludarabine-phosphate, triapine, fludarabine, carmustine, tosedostat
Adherent RPMI	KEGG_AMINO_SUGAR_AND_NUCLEOTIDE_SUGAR_METABOLISM	KEGG_STARCH_AND_SUCROSE_METABOLISM	0.29603	0.696	0.781	267	8	1	uric-acid, dolutegravir
Adherent RPMI	KEGG_AMINO_SUGAR_AND_NUCLEOTIDE_SUGAR_METABOLISM	KEGG_N_GLYCAN_BIOSYNTHESIS	-0.9928	-2.33	0	1379	1	0	kifunensine
Adherent RPMI	KEGG_AMINO_SUGAR_AND_NUCLEOTIDE_SUGAR_METABOLISM	KEGG_OTHER_GLYCAN_DEGRADATION	-0.62419	-1.42	0.144	867	1	0.237	oseltamivir-phosphate
Adherent RPMI	KEGG_AMINO_SUGAR_AND_NUCLEOTIDE_SUGAR_METABOLISM	KEGG_AMINO_SUGAR_AND_NUCLEOTIDE_SUGAR_METABOLISM	-0.23454	-0.538	0.92	1126	4	1	N-acetylmannosamine
Adherent RPMI	KEGG_AMINO_SUGAR_AND_NUCLEOTIDE_SUGAR_METABOLISM	KEGG_GLYCEROLIPID_METABOLISM	0.49746	1.15	0.306	46	6	0.81
Adherent RPMI	KEGG_AMINO_SUGAR_AND_NUCLEOTIDE_SUGAR_METABOLISM	KEGG_INOSITOL_PHOSPHATE_METABOLISM	0.54082	1.29	0.221	87	23	0.584	taselisib, CH5132799, GSK2126458, GDC-0941, alpelisib, VE-822
Adherent RPMI	KEGG_AMINO_SUGAR_AND_NUCLEOTIDE_SUGAR_METABOLISM	KEGG_GLYCEROPHOSPHOLIPID_METABOLISM	0.38614	0.917	0.488	81	11	1	obidoxime
Adherent RPMI	KEGG_AMINO_SUGAR_AND_NUCLEOTIDE_SUGAR_METABOLISM	KEGG_ETHER_LIPID_METABOLISM	-0.3196	-0.748	0.709	442	7	1	darapladib, fluticasone-propionate, flumethasone, halobetasol-propionate, desonide, clobetasol-propionate, sulfasalazine
Adherent RPMI	KEGG_AMINO_SUGAR_AND_NUCLEOTIDE_SUGAR_METABOLISM	KEGG_ARACHIDONIC_ACID_METABOLISM	-0.23576	-0.538	0.92	1197	37	1	piroxicam, minocycline, metronidazole, meloxicam, flufenamic-acid, rutin, metoxibutropate
Adherent RPMI	KEGG_AMINO_SUGAR_AND_NUCLEOTIDE_SUGAR_METABOLISM	KEGG_LINOLEIC_ACID_METABOLISM	0.33435	0.771	0.688	132	26	1	cyclophosphamide, curcumin, ebastine, dapivirine
Adherent RPMI	KEGG_AMINO_SUGAR_AND_NUCLEOTIDE_SUGAR_METABOLISM	KEGG_ALPHA_LINOLENIC_ACID_METABOLISM	-0.47715	-1.09	0.347	667	6	0.58	flumethasone, halobetasol-propionate, desonide, clobetasol-propionate, sulfasalazine
Adherent RPMI	KEGG_AMINO_SUGAR_AND_NUCLEOTIDE_SUGAR_METABOLISM	KEGG_SPHINGOLIPID_METABOLISM	-0.58829	-1.37	0.171	867	3	0.279	oseltamivir-phosphate, idronoxil
Adherent RPMI	KEGG_AMINO_SUGAR_AND_NUCLEOTIDE_SUGAR_METABOLISM	KEGG_PYRUVATE_METABOLISM	-0.40953	-0.936	0.504	1119	6	0.791	disulfiram, sulfasalazine
Adherent RPMI	KEGG_AMINO_SUGAR_AND_NUCLEOTIDE_SUGAR_METABOLISM	KEGG_PROPANOATE_METABOLISM	-0.47983	-1.09	0.371	897	6	0.58	KD-023, phenelzine, disulfiram, sulfasalazine
Adherent RPMI	KEGG_AMINO_SUGAR_AND_NUCLEOTIDE_SUGAR_METABOLISM	KEGG_BUTANOATE_METABOLISM	-0.55984	-1.31	0.199	1119	6	0.335	disulfiram, sulfasalazine, thiomersal
Adherent RPMI	KEGG_AMINO_SUGAR_AND_NUCLEOTIDE_SUGAR_METABOLISM	KEGG_ONE_CARBON_POOL_BY_FOLATE	0.37057	0.858	0.553	39	14	1	methotrexate
Adherent RPMI	KEGG_AMINO_SUGAR_AND_NUCLEOTIDE_SUGAR_METABOLISM	KEGG_RIBOFLAVIN_METABOLISM	-0.65205	-1.5	0.131	1268	5	0.183	riboflavin, ribavirin
Adherent RPMI	KEGG_AMINO_SUGAR_AND_NUCLEOTIDE_SUGAR_METABOLISM	KEGG_NICOTINATE_AND_NICOTINAMIDE_METABOLISM	-0.44218	-1.02	0.42	1256	8	0.668	menadione, inosine, ribavirin
Adherent RPMI	KEGG_AMINO_SUGAR_AND_NUCLEOTIDE_SUGAR_METABOLISM	KEGG_PANTOTHENATE_AND_COA_BIOSYNTHESIS	-0.72486	-1.7	0.0518	1312	4	0.0789	uracil, ribavirin
Adherent RPMI	KEGG_AMINO_SUGAR_AND_NUCLEOTIDE_SUGAR_METABOLISM	KEGG_FOLATE_BIOSYNTHESIS	0.57318	1.32	0.206	19	4	0.546
Adherent RPMI	KEGG_AMINO_SUGAR_AND_NUCLEOTIDE_SUGAR_METABOLISM	KEGG_RETINOL_METABOLISM	0.34657	0.804	0.631	132	23	1	cyclophosphamide, curcumin, ebastine, dapivirine
Adherent RPMI	KEGG_AMINO_SUGAR_AND_NUCLEOTIDE_SUGAR_METABOLISM	KEGG_PORPHYRIN_AND_CHLOROPHYLL_METABOLISM	-0.50374	-1.16	0.31	1268	3	0.495	riboflavin
Adherent RPMI	KEGG_AMINO_SUGAR_AND_NUCLEOTIDE_SUGAR_METABOLISM	KEGG_TERPENOID_BACKBONE_BIOSYNTHESIS	-0.73165	-1.67	0.0496	1131	7	0.0904	sulfasalazine, atorvastatin, pitavastatin, mevastatin, fluvastatin
Adherent RPMI	KEGG_AMINO_SUGAR_AND_NUCLEOTIDE_SUGAR_METABOLISM	KEGG_NITROGEN_METABOLISM	0.38699	0.891	0.512	227	9	1	indisulam, curcumin, hexachlorophene
Adherent RPMI	KEGG_AMINO_SUGAR_AND_NUCLEOTIDE_SUGAR_METABOLISM	KEGG_METABOLISM_OF_XENOBIOTICS_BY_CYTOCHROME_P450	0.26188	0.61	0.856	132	25	1	cyclophosphamide, curcumin, ebastine, dapivirine
Adherent RPMI	KEGG_AMINO_SUGAR_AND_NUCLEOTIDE_SUGAR_METABOLISM	KEGG_DRUG_METABOLISM_CYTOCHROME_P450	0.27063	0.643	0.815	132	27	1	cyclophosphamide, curcumin, ebastine, dapivirine
Adherent RPMI	KEGG_AMINO_SUGAR_AND_NUCLEOTIDE_SUGAR_METABOLISM	KEGG_DRUG_METABOLISM_OTHER_ENZYMES	0.29828	0.682	0.8	132	36	1	cyclophosphamide, mycophenolic-acid, curcumin, AVN-944, ebastine, dapivirine, merimepodib
Adherent RPMI	KEGG_AMINO_SUGAR_AND_NUCLEOTIDE_SUGAR_METABOLISM	KEGG_BIOSYNTHESIS_OF_UNSATURATED_FATTY_ACIDS	0.75018	1.79	0.0387	348	1	0.102
Adherent RPMI	KEGG_GLYCOSAMINOGLYCAN_DEGRADATION	KEGG_GLYCOLYSIS_GLUCONEOGENESIS	-0.28087	-0.668	0.791	389	5	1	guanidine, tofogliflozin, nadide, LY2608204, disulfiram
Adherent RPMI	KEGG_GLYCOSAMINOGLYCAN_DEGRADATION	KEGG_CITRATE_CYCLE_TCA_CYCLE	-0.57311	-1.33	0.216	1193	2	0.391	hexachlorophene
Adherent RPMI	KEGG_GLYCOSAMINOGLYCAN_DEGRADATION	KEGG_PENTOSE_PHOSPHATE_PATHWAY	0.61952	1.37	0.164	290	2	0.339
Adherent RPMI	KEGG_GLYCOSAMINOGLYCAN_DEGRADATION	KEGG_PENTOSE_AND_GLUCURONATE_INTERCONVERSIONS	0.67747	1.52	0.0951	449	1	0.191
Adherent RPMI	KEGG_GLYCOSAMINOGLYCAN_DEGRADATION	KEGG_FRUCTOSE_AND_MANNOSE_METABOLISM	-0.43156	-1.05	0.349	599	2	0.719	nadide, PFK-015
Adherent RPMI	KEGG_GLYCOSAMINOGLYCAN_DEGRADATION	KEGG_GALACTOSE_METABOLISM	-0.36337	-0.86	0.55	504	3	1	tofogliflozin, nadide, LY2608204
Adherent RPMI	KEGG_GLYCOSAMINOGLYCAN_DEGRADATION	KEGG_ASCORBATE_AND_ALDARATE_METABOLISM	0.36217	0.823	0.653	600	4	1	guanidine, dolutegravir
Adherent RPMI	KEGG_GLYCOSAMINOGLYCAN_DEGRADATION	KEGG_FATTY_ACID_METABOLISM	-0.51241	-1.17	0.267	1377	5	0.553	etomoxir
Adherent RPMI	KEGG_GLYCOSAMINOGLYCAN_DEGRADATION	KEGG_STEROID_BIOSYNTHESIS	-0.58524	-1.36	0.226	1322	3	0.369	alfacalcidol
Adherent RPMI	KEGG_GLYCOSAMINOGLYCAN_DEGRADATION	KEGG_PRIMARY_BILE_ACID_BIOSYNTHESIS	0.56875	1.31	0.206	600	1	0.411
Adherent RPMI	KEGG_GLYCOSAMINOGLYCAN_DEGRADATION	KEGG_STEROID_HORMONE_BIOSYNTHESIS	0.25242	0.559	0.912	521	37	1	curcumin, cyclophosphamide, aspirin, 2-methoxyestradiol, paliperidone, ketoconazole, cobicistat, nicotine, formestane, dapivirine, delanzomib, ebastine, dolutegravir, metyrapone, anastrozole
Adherent RPMI	KEGG_GLYCOSAMINOGLYCAN_DEGRADATION	KEGG_OXIDATIVE_PHOSPHORYLATION	-0.5791	-1.37	0.191	1097	8	0.361	sevoflurane, hexachlorophene, rabeprazole, carvedilol, omeprazole
Adherent RPMI	KEGG_GLYCOSAMINOGLYCAN_DEGRADATION	KEGG_PURINE_METABOLISM	0.30826	0.691	0.798	120	38	1	cladribine, AVN-944, papaverine, curcumin, mycophenolic-acid, trometamol
Adherent RPMI	KEGG_GLYCOSAMINOGLYCAN_DEGRADATION	KEGG_PYRIMIDINE_METABOLISM	0.20663	0.477	0.976	290	34	1	cladribine, trometamol, enocitabine, tetrahydrouridine, clofarabine, trifluridine
Adherent RPMI	KEGG_GLYCOSAMINOGLYCAN_DEGRADATION	KEGG_ALANINE_ASPARTATE_AND_GLUTAMATE_METABOLISM	0.23407	0.515	0.962	484	4	1	azathioprine
Adherent RPMI	KEGG_GLYCOSAMINOGLYCAN_DEGRADATION	KEGG_GLYCINE_SERINE_AND_THREONINE_METABOLISM	0.19774	0.432	0.983	439	10	1	gamma-aminobutyric-acid, guanidine, creatine
Adherent RPMI	KEGG_GLYCOSAMINOGLYCAN_DEGRADATION	KEGG_CYSTEINE_AND_METHIONINE_METABOLISM	0.47002	1.06	0.367	278	10	0.798	decitabine, curcumin, trometamol, SGI-1027
Adherent RPMI	KEGG_GLYCOSAMINOGLYCAN_DEGRADATION	KEGG_VALINE_LEUCINE_AND_ISOLEUCINE_DEGRADATION	-0.28127	-0.65	0.803	389	7	1	guanidine, nadide, sulfasalazine, menadione, thiomersal, phenelzine, disulfiram
Adherent RPMI	KEGG_GLYCOSAMINOGLYCAN_DEGRADATION	KEGG_LYSINE_DEGRADATION	-0.28127	-0.669	0.788	389	7	1	guanidine, EPZ-5676, nadide, sulfasalazine, UNC0631, BIX-01294, disulfiram
Adherent RPMI	KEGG_GLYCOSAMINOGLYCAN_DEGRADATION	KEGG_ARGININE_AND_PROLINE_METABOLISM	-0.24734	-0.586	0.886	1149	20	1	eprobemide, hexachlorophene, 7-nitroindazole, spermine, ornithine, tosedostat, acetylcysteine
Adherent RPMI	KEGG_GLYCOSAMINOGLYCAN_DEGRADATION	KEGG_HISTIDINE_METABOLISM	-0.28168	-0.649	0.81	389	9	1	guanidine, bifemelane, nadide, piperine, methyldopa, phenelzine, disulfiram, iproniazid, eprobemide
Adherent RPMI	KEGG_GLYCOSAMINOGLYCAN_DEGRADATION	KEGG_TYROSINE_METABOLISM	-0.17904	-0.416	0.99	246	16	1	2-methoxyestradiol, bifemelane, monobenzone, rucinol, caffeic-acid, piperine, nitisinone, menadione, methyldopa, hexylresorcinol, phenelzine, chicago-sky-blue-6b, disulfiram, iproniazid, 4-iodo-6-phenylpyrimidine, eprobemide
Adherent RPMI	KEGG_GLYCOSAMINOGLYCAN_DEGRADATION	KEGG_PHENYLALANINE_METABOLISM	-0.31785	-0.76	0.696	438	12	1	bifemelane, norepinephrine, caffeic-acid, piperine, nitisinone, methyldopa, epinephrine, phenelzine, chicago-sky-blue-6b, iproniazid, 4-iodo-6-phenylpyrimidine, eprobemide
Adherent RPMI	KEGG_GLYCOSAMINOGLYCAN_DEGRADATION	KEGG_TRYPTOPHAN_METABOLISM	-0.17878	-0.428	0.994	246	14	1	2-methoxyestradiol, guanidine, bifemelane, nadide, sulfasalazine, piperine, menadione, methyldopa, tryptanthrin, phenelzine, disulfiram, nafcillin, iproniazid, eprobemide
Adherent RPMI	KEGG_GLYCOSAMINOGLYCAN_DEGRADATION	KEGG_BETA_ALANINE_METABOLISM	-0.42915	-0.993	0.416	956	8	0.815	phenelzine, 5-fluorouracil, disulfiram, uracil, spermine
Adherent RPMI	KEGG_GLYCOSAMINOGLYCAN_DEGRADATION	KEGG_TAURINE_AND_HYPOTAURINE_METABOLISM	-0.68826	-1.63	0.101	956	1	0.17	phenelzine
Adherent RPMI	KEGG_GLYCOSAMINOGLYCAN_DEGRADATION	KEGG_SELENOAMINO_ACID_METABOLISM	0.56875	1.29	0.234	600	1	0.437
Adherent RPMI	KEGG_GLYCOSAMINOGLYCAN_DEGRADATION	KEGG_GLUTATHIONE_METABOLISM	0.30142	0.686	0.791	290	15	1	cladribine, enocitabine, clofarabine
Adherent RPMI	KEGG_GLYCOSAMINOGLYCAN_DEGRADATION	KEGG_STARCH_AND_SUCROSE_METABOLISM	0.34189	0.765	0.684	199	8	1	uric-acid
Adherent RPMI	KEGG_GLYCOSAMINOGLYCAN_DEGRADATION	KEGG_N_GLYCAN_BIOSYNTHESIS	-0.98848	-2.35	0	1373	1	0.00046	kifunensine
Adherent RPMI	KEGG_GLYCOSAMINOGLYCAN_DEGRADATION	KEGG_OTHER_GLYCAN_DEGRADATION	0.65371	1.47	0.112	482	1	0.236
Adherent RPMI	KEGG_GLYCOSAMINOGLYCAN_DEGRADATION	KEGG_AMINO_SUGAR_AND_NUCLEOTIDE_SUGAR_METABOLISM	-0.48393	-1.13	0.33	1308	4	0.605	N-acetylmannosamine
Adherent RPMI	KEGG_GLYCOSAMINOGLYCAN_DEGRADATION	KEGG_GLYCEROLIPID_METABOLISM	-0.28107	-0.653	0.809	389	6	1	guanidine, nadide, niacin, JZL-184, disulfiram, clofibrate
Adherent RPMI	KEGG_GLYCOSAMINOGLYCAN_DEGRADATION	KEGG_INOSITOL_PHOSPHATE_METABOLISM	0.44605	1.03	0.422	197	23	0.855	VE-822, CH5132799, taselisib, buparlisib, PIK-75, GDC-0941
Adherent RPMI	KEGG_GLYCOSAMINOGLYCAN_DEGRADATION	KEGG_GLYCEROPHOSPHOLIPID_METABOLISM	-0.46305	-1.08	0.322	1148	11	0.675	chlorpyrifos, halobetasol-propionate, demecarium, clobetasol-propionate, hydroxytacrine-maleate-(r,s), desonide
Adherent RPMI	KEGG_GLYCOSAMINOGLYCAN_DEGRADATION	KEGG_ETHER_LIPID_METABOLISM	-0.41836	-0.978	0.438	1158	7	0.841	halobetasol-propionate, clobetasol-propionate, desonide
Adherent RPMI	KEGG_GLYCOSAMINOGLYCAN_DEGRADATION	KEGG_ARACHIDONIC_ACID_METABOLISM	0.25476	0.579	0.901	124	37	1	curcumin, nocodazole, cyclophosphamide, aspirin
Adherent RPMI	KEGG_GLYCOSAMINOGLYCAN_DEGRADATION	KEGG_LINOLEIC_ACID_METABOLISM	0.25219	0.573	0.918	451	26	1	curcumin, cyclophosphamide, paliperidone, cobicistat, amoxicillin, dapivirine, delanzomib, ebastine, dolutegravir
Adherent RPMI	KEGG_GLYCOSAMINOGLYCAN_DEGRADATION	KEGG_ALPHA_LINOLENIC_ACID_METABOLISM	-0.54271	-1.25	0.255	1158	6	0.459	halobetasol-propionate, clobetasol-propionate, desonide
Adherent RPMI	KEGG_GLYCOSAMINOGLYCAN_DEGRADATION	KEGG_SPHINGOLIPID_METABOLISM	0.41759	0.946	0.498	482	3	1
Adherent RPMI	KEGG_GLYCOSAMINOGLYCAN_DEGRADATION	KEGG_PYRUVATE_METABOLISM	0.35544	0.784	0.664	655	6	1	guanidine, baicalein, nadide, KD-023
Adherent RPMI	KEGG_GLYCOSAMINOGLYCAN_DEGRADATION	KEGG_PROPANOATE_METABOLISM	-0.28107	-0.674	0.797	389	6	1	guanidine, nadide, KD-023, sulfasalazine, phenelzine, disulfiram
Adherent RPMI	KEGG_GLYCOSAMINOGLYCAN_DEGRADATION	KEGG_BUTANOATE_METABOLISM	-0.28107	-0.624	0.827	389	6	1	guanidine, nadide, sulfasalazine, thiomersal, phenelzine, disulfiram
Adherent RPMI	KEGG_GLYCOSAMINOGLYCAN_DEGRADATION	KEGG_ONE_CARBON_POOL_BY_FOLATE	0.29597	0.664	0.838	479	14	1	enocitabine, methotrexate, trifluridine, raltitrexed, pralatrexate, pyrimethamine
Adherent RPMI	KEGG_GLYCOSAMINOGLYCAN_DEGRADATION	KEGG_RIBOFLAVIN_METABOLISM	-0.47201	-1.13	0.324	1341	5	0.605	ribavirin
Adherent RPMI	KEGG_GLYCOSAMINOGLYCAN_DEGRADATION	KEGG_NICOTINATE_AND_NICOTINAMIDE_METABOLISM	0.56779	1.27	0.244	12	8	0.464	cladribine
Adherent RPMI	KEGG_GLYCOSAMINOGLYCAN_DEGRADATION	KEGG_PANTOTHENATE_AND_COA_BIOSYNTHESIS	-0.71914	-1.7	0.0806	1244	4	0.133	uracil, ribavirin
Adherent RPMI	KEGG_GLYCOSAMINOGLYCAN_DEGRADATION	KEGG_FOLATE_BIOSYNTHESIS	0.6746	1.52	0.0825	455	4	0.191	methotrexate, raltitrexed, pralatrexate
Adherent RPMI	KEGG_GLYCOSAMINOGLYCAN_DEGRADATION	KEGG_RETINOL_METABOLISM	0.37299	0.835	0.622	449	23	1	curcumin, cyclophosphamide, 2-methoxyestradiol, paliperidone, cobicistat, amoxicillin, dapivirine, delanzomib, ebastine
Adherent RPMI	KEGG_GLYCOSAMINOGLYCAN_DEGRADATION	KEGG_PORPHYRIN_AND_CHLOROPHYLL_METABOLISM	-0.323	-0.764	0.68	448	3	1	dolutegravir, nadide, riboflavin
Adherent RPMI	KEGG_GLYCOSAMINOGLYCAN_DEGRADATION	KEGG_TERPENOID_BACKBONE_BIOSYNTHESIS	-0.68249	-1.59	0.112	1142	7	0.197	mevastatin, atorvastatin, pitavastatin, fluvastatin
Adherent RPMI	KEGG_GLYCOSAMINOGLYCAN_DEGRADATION	KEGG_NITROGEN_METABOLISM	0.49811	1.11	0.366	34	9	0.707	indisulam
Adherent RPMI	KEGG_GLYCOSAMINOGLYCAN_DEGRADATION	KEGG_METABOLISM_OF_XENOBIOTICS_BY_CYTOCHROME_P450	0.35895	0.806	0.664	449	25	1	curcumin, cyclophosphamide, aspirin, 2-methoxyestradiol, paliperidone, cobicistat, amoxicillin, dapivirine, delanzomib, ebastine
Adherent RPMI	KEGG_GLYCOSAMINOGLYCAN_DEGRADATION	KEGG_DRUG_METABOLISM_CYTOCHROME_P450	0.3029	0.679	0.796	449	27	1	curcumin, cyclophosphamide, paliperidone, cobicistat, amoxicillin, dapivirine, delanzomib, bifemelane, ebastine
Adherent RPMI	KEGG_GLYCOSAMINOGLYCAN_DEGRADATION	KEGG_DRUG_METABOLISM_OTHER_ENZYMES	0.34697	0.776	0.659	484	36	1	AVN-944, curcumin, mycophenolic-acid, cyclophosphamide, tetrahydrouridine, thioguanine, paliperidone, cobicistat, azathioprine, mycophenolate-mofetil, dapivirine, delanzomib, merimepodib, ebastine, dolutegravir, baicalein, oseltamivir-phosphate
Adherent RPMI	KEGG_GLYCOSAMINOGLYCAN_DEGRADATION	KEGG_BIOSYNTHESIS_OF_UNSATURATED_FATTY_ACIDS	-0.527	-1.22	0.25	732	1	0.491	MK-8245
Adherent RPMI	KEGG_GLYCOSAMINOGLYCAN_BIOSYNTHESIS_CHONDROITIN_SULFATE	KEGG_GLYCOLYSIS_GLUCONEOGENESIS	-0.38051	-0.887	0.5	527	5	0.956	LY2608204, nadide, guanidine, disulfiram, tofogliflozin
Adherent RPMI	KEGG_GLYCOSAMINOGLYCAN_BIOSYNTHESIS_CHONDROITIN_SULFATE	KEGG_CITRATE_CYCLE_TCA_CYCLE	-0.56378	-1.33	0.204	1108	2	0.374	hexachlorophene
Adherent RPMI	KEGG_GLYCOSAMINOGLYCAN_BIOSYNTHESIS_CHONDROITIN_SULFATE	KEGG_PENTOSE_PHOSPHATE_PATHWAY	0.53201	1.22	0.255	268	2	0.59
Adherent RPMI	KEGG_GLYCOSAMINOGLYCAN_BIOSYNTHESIS_CHONDROITIN_SULFATE	KEGG_PENTOSE_AND_GLUCURONATE_INTERCONVERSIONS	0.89993	2.02	0.0101	140	1	0.0178
Adherent RPMI	KEGG_GLYCOSAMINOGLYCAN_BIOSYNTHESIS_CHONDROITIN_SULFATE	KEGG_FRUCTOSE_AND_MANNOSE_METABOLISM	0.45677	1.03	0.396	756	2	0.902	nadide
Adherent RPMI	KEGG_GLYCOSAMINOGLYCAN_BIOSYNTHESIS_CHONDROITIN_SULFATE	KEGG_GALACTOSE_METABOLISM	-0.48376	-1.1	0.333	1184	3	0.62	tofogliflozin
Adherent RPMI	KEGG_GLYCOSAMINOGLYCAN_BIOSYNTHESIS_CHONDROITIN_SULFATE	KEGG_ASCORBATE_AND_ALDARATE_METABOLISM	0.55549	1.27	0.251	140	4	0.516
Adherent RPMI	KEGG_GLYCOSAMINOGLYCAN_BIOSYNTHESIS_CHONDROITIN_SULFATE	KEGG_FATTY_ACID_METABOLISM	-0.43852	-0.998	0.449	1324	5	0.765	etomoxir
Adherent RPMI	KEGG_GLYCOSAMINOGLYCAN_BIOSYNTHESIS_CHONDROITIN_SULFATE	KEGG_STEROID_BIOSYNTHESIS	-0.8231	-1.87	0.0204	1358	3	0.0491	alfacalcidol
Adherent RPMI	KEGG_GLYCOSAMINOGLYCAN_BIOSYNTHESIS_CHONDROITIN_SULFATE	KEGG_PRIMARY_BILE_ACID_BIOSYNTHESIS	0.58315	1.31	0.214	580	1	0.462
Adherent RPMI	KEGG_GLYCOSAMINOGLYCAN_BIOSYNTHESIS_CHONDROITIN_SULFATE	KEGG_STEROID_HORMONE_BIOSYNTHESIS	-0.24401	-0.558	0.906	1097	37	1	SKF-96365, GSK1070916, palmatine-chloride, flufenamic-acid, PF-4981517, letrozole, nafcillin, levonorgestrel, rutin, metyrapone, 4-methylgenistein
Adherent RPMI	KEGG_GLYCOSAMINOGLYCAN_BIOSYNTHESIS_CHONDROITIN_SULFATE	KEGG_OXIDATIVE_PHOSPHORYLATION	-0.5522	-1.28	0.227	1104	8	0.422	omeprazole, hexachlorophene, tiludronate, sevoflurane
Adherent RPMI	KEGG_GLYCOSAMINOGLYCAN_BIOSYNTHESIS_CHONDROITIN_SULFATE	KEGG_PURINE_METABOLISM	-0.29579	-0.706	0.737	1201	38	1	YM-976, fludarabine, forodesine, fludarabine-phosphate, inosine, baicalein, triapine, cytarabine, enoximone, anagrelide
Adherent RPMI	KEGG_GLYCOSAMINOGLYCAN_BIOSYNTHESIS_CHONDROITIN_SULFATE	KEGG_PYRIMIDINE_METABOLISM	-0.3131	-0.721	0.711	1098	34	1	hydroxyurea, leucovorin, doxifluridine, fludarabine, forodesine, fludarabine-phosphate, inosine, triapine, cytarabine
Adherent RPMI	KEGG_GLYCOSAMINOGLYCAN_BIOSYNTHESIS_CHONDROITIN_SULFATE	KEGG_ALANINE_ASPARTATE_AND_GLUTAMATE_METABOLISM	-0.43629	-1.02	0.403	961	4	0.731	phenelzine, hexachlorophene
Adherent RPMI	KEGG_GLYCOSAMINOGLYCAN_BIOSYNTHESIS_CHONDROITIN_SULFATE	KEGG_GLYCINE_SERINE_AND_THREONINE_METABOLISM	0.34673	0.794	0.63	581	10	1	piperine, gamma-aminobutyric-acid, iproniazid, creatine, nadide
Adherent RPMI	KEGG_GLYCOSAMINOGLYCAN_BIOSYNTHESIS_CHONDROITIN_SULFATE	KEGG_CYSTEINE_AND_METHIONINE_METABOLISM	0.39291	0.887	0.529	284	10	1	SGI-1027, azacitidine
Adherent RPMI	KEGG_GLYCOSAMINOGLYCAN_BIOSYNTHESIS_CHONDROITIN_SULFATE	KEGG_VALINE_LEUCINE_AND_ISOLEUCINE_DEGRADATION	-0.50146	-1.17	0.276	1377	7	0.536	thiomersal
Adherent RPMI	KEGG_GLYCOSAMINOGLYCAN_BIOSYNTHESIS_CHONDROITIN_SULFATE	KEGG_LYSINE_DEGRADATION	0.40309	0.927	0.482	248	7	1	EPZ-5676
Adherent RPMI	KEGG_GLYCOSAMINOGLYCAN_BIOSYNTHESIS_CHONDROITIN_SULFATE	KEGG_ARGININE_AND_PROLINE_METABOLISM	0.14233	0.327	1	581	20	1	diphenyleneiodonium, asymmetrical-dimethylarginine, piperine, gamma-aminobutyric-acid, trometamol, iproniazid, curcumin, creatine, nadide
Adherent RPMI	KEGG_GLYCOSAMINOGLYCAN_BIOSYNTHESIS_CHONDROITIN_SULFATE	KEGG_HISTIDINE_METABOLISM	0.30992	0.727	0.736	962	9	1	piperine, iproniazid, nadide, bifemelane, guanidine, methyldopa, eprobemide, disulfiram
Adherent RPMI	KEGG_GLYCOSAMINOGLYCAN_BIOSYNTHESIS_CHONDROITIN_SULFATE	KEGG_TYROSINE_METABOLISM	0.29909	0.685	0.784	275	16	1	nitisinone, caffeic-acid
Adherent RPMI	KEGG_GLYCOSAMINOGLYCAN_BIOSYNTHESIS_CHONDROITIN_SULFATE	KEGG_PHENYLALANINE_METABOLISM	0.28875	0.656	0.828	275	12	1	nitisinone, caffeic-acid
Adherent RPMI	KEGG_GLYCOSAMINOGLYCAN_BIOSYNTHESIS_CHONDROITIN_SULFATE	KEGG_TRYPTOPHAN_METABOLISM	-0.17951	-0.418	0.982	247	14	1	sulfasalazine, piperine, tryptanthrin, iproniazid, nadide, bifemelane, menadione, guanidine, methyldopa, eprobemide, 2-methoxyestradiol, disulfiram, phenelzine, nafcillin
Adherent RPMI	KEGG_GLYCOSAMINOGLYCAN_BIOSYNTHESIS_CHONDROITIN_SULFATE	KEGG_BETA_ALANINE_METABOLISM	0.2576	0.587	0.888	1034	8	1	5-fluorouracil, nadide, uracil, guanidine, spermine, disulfiram, phenelzine
Adherent RPMI	KEGG_GLYCOSAMINOGLYCAN_BIOSYNTHESIS_CHONDROITIN_SULFATE	KEGG_TAURINE_AND_HYPOTAURINE_METABOLISM	-0.69186	-1.57	0.0718	961	1	0.18	phenelzine
Adherent RPMI	KEGG_GLYCOSAMINOGLYCAN_BIOSYNTHESIS_CHONDROITIN_SULFATE	KEGG_SELENOAMINO_ACID_METABOLISM	0.58315	1.34	0.207	580	1	0.428
Adherent RPMI	KEGG_GLYCOSAMINOGLYCAN_BIOSYNTHESIS_CHONDROITIN_SULFATE	KEGG_GLUTATHIONE_METABOLISM	-0.47668	-1.11	0.339	1049	15	0.607	carmustine, hydroxyurea, buthionine-sulfoximine, fludarabine, acetylcysteine, fludarabine-phosphate, tosedostat, triapine
Adherent RPMI	KEGG_GLYCOSAMINOGLYCAN_BIOSYNTHESIS_CHONDROITIN_SULFATE	KEGG_STARCH_AND_SUCROSE_METABOLISM	0.52019	1.18	0.306	188	8	0.645	uric-acid, dolutegravir
Adherent RPMI	KEGG_GLYCOSAMINOGLYCAN_BIOSYNTHESIS_CHONDROITIN_SULFATE	KEGG_N_GLYCAN_BIOSYNTHESIS	-0.97048	-2.29	0	1348	1	8.32e-05	kifunensine
Adherent RPMI	KEGG_GLYCOSAMINOGLYCAN_BIOSYNTHESIS_CHONDROITIN_SULFATE	KEGG_OTHER_GLYCAN_DEGRADATION	-0.58891	-1.37	0.191	818	1	0.335	oseltamivir-phosphate
Adherent RPMI	KEGG_GLYCOSAMINOGLYCAN_BIOSYNTHESIS_CHONDROITIN_SULFATE	KEGG_AMINO_SUGAR_AND_NUCLEOTIDE_SUGAR_METABOLISM	-0.38023	-0.879	0.589	527	4	0.972	LY2608204, nadide, N-acetylmannosamine, tofogliflozin
Adherent RPMI	KEGG_GLYCOSAMINOGLYCAN_BIOSYNTHESIS_CHONDROITIN_SULFATE	KEGG_GLYCEROLIPID_METABOLISM	0.33743	0.789	0.654	923	6	1	niacin, nadide, guanidine, JZL-184, clofibrate
Adherent RPMI	KEGG_GLYCOSAMINOGLYCAN_BIOSYNTHESIS_CHONDROITIN_SULFATE	KEGG_INOSITOL_PHOSPHATE_METABOLISM	0.49943	1.13	0.337	290	23	0.722	taselisib, PIK-75, VE-822, CH5132799, GSK2126458, alpelisib, PF-04691502, GDC-0941
Adherent RPMI	KEGG_GLYCOSAMINOGLYCAN_BIOSYNTHESIS_CHONDROITIN_SULFATE	KEGG_GLYCEROPHOSPHOLIPID_METABOLISM	-0.36676	-0.821	0.574	1035	11	1	chlorpyrifos, hydroxytacrine-maleate-(r,s), flumethasone, demecarium, halobetasol-propionate, clobetasol-propionate, desonide
Adherent RPMI	KEGG_GLYCOSAMINOGLYCAN_BIOSYNTHESIS_CHONDROITIN_SULFATE	KEGG_ETHER_LIPID_METABOLISM	-0.48988	-1.14	0.315	1140	7	0.574	flumethasone, halobetasol-propionate, clobetasol-propionate, desonide
Adherent RPMI	KEGG_GLYCOSAMINOGLYCAN_BIOSYNTHESIS_CHONDROITIN_SULFATE	KEGG_ARACHIDONIC_ACID_METABOLISM	-0.2741	-0.628	0.839	1052	37	1	lenalidomide, FK-3311, artemisinin, fenoprofen, pterostilbene, flumethasone, halobetasol-propionate, flufenamic-acid, phenylbutazone, clobetasol-propionate, baicalein, rutin, desonide, metoxibutropate
Adherent RPMI	KEGG_GLYCOSAMINOGLYCAN_BIOSYNTHESIS_CHONDROITIN_SULFATE	KEGG_LINOLEIC_ACID_METABOLISM	-0.23155	-0.528	0.932	1097	26	1	SKF-96365, GSK1070916, flumethasone, palmatine-chloride, halobetasol-propionate, PF-4981517, clobetasol-propionate, nafcillin, desonide
[truncated: 5,842 more rows]
