# Supplementary material for: The landscape of metabolic pathway dependencies in cancer cell lines
Source: PLoS Comput Biol. 2021 Apr 19;17(4):e1008942. doi: 10.1371/journal.pcbi.1008942 (PMC8084347; doi:10.1371/journal.pcbi.1008942)
Supplement: S6 Table — (XLSX) [file pcbi.1008942.s014.xlsx]

## Sheet: Supp. Table 6
S6 Table. Individual Gene Dependency and Drug Response - Metabolic Pathway Expression associations for Adherent RPMI cell lines
Cells	Metabolic Pathway	gene	crispr_corr	drug	drug_corr	combined.corrs	combined.corrs.pval	p_adj
Adherent RPMI	KEGG_LINOLEIC_ACID_METABOLISM	EGFR	0.355314	lapatinib	0.366756	0.722069	1.86084e-07	0.00025326
Adherent RPMI	KEGG_LINOLEIC_ACID_METABOLISM	EGFR	0.355314	afatinib	0.384606	0.73992	9.3042e-08	0.00025326
Adherent RPMI	KEGG_AMINO_SUGAR_AND_NUCLEOTIDE_SUGAR_METABOLISM	ERBB2	-0.246674	afatinib	-0.400369	-0.647043	2.56549e-07	0.000418996
Adherent RPMI	KEGG_AMINO_SUGAR_AND_NUCLEOTIDE_SUGAR_METABOLISM	ERBB2	-0.246674	poziotinib	-0.396024	-0.642697	3.42066e-07	0.000418996
Adherent RPMI	KEGG_AMINO_SUGAR_AND_NUCLEOTIDE_SUGAR_METABOLISM	PIK3CA	-0.305844	taselisib	-0.323053	-0.628897	6.41373e-07	0.000418996
Adherent RPMI	KEGG_AMINO_SUGAR_AND_NUCLEOTIDE_SUGAR_METABOLISM	EGFR	-0.226762	afatinib	-0.400369	-0.627131	6.41373e-07	0.000418996
Adherent RPMI	KEGG_AMINO_SUGAR_AND_NUCLEOTIDE_SUGAR_METABOLISM	EGFR	-0.226762	poziotinib	-0.396024	-0.622786	7.69647e-07	0.000418996
Adherent RPMI	KEGG_LINOLEIC_ACID_METABOLISM	EGFR	0.355314	AZD8931	0.323243	0.678557	7.90857e-07	0.000430543
Adherent RPMI	KEGG_LINOLEIC_ACID_METABOLISM	EGFR	0.355314	AV-412	0.328417	0.683731	6.97815e-07	0.000430543
Adherent RPMI	KEGG_LINOLEIC_ACID_METABOLISM	EGFR	0.355314	poziotinib	0.341302	0.696616	6.97815e-07	0.000430543
Adherent RPMI	KEGG_LINOLEIC_ACID_METABOLISM	EGFR	0.355314	canertinib	0.316086	0.6714	1.44215e-06	0.000654256
Adherent RPMI	KEGG_LINOLEIC_ACID_METABOLISM	EGFR	0.355314	neratinib	0.30055	0.655864	2.23301e-06	0.000675361
Adherent RPMI	KEGG_LINOLEIC_ACID_METABOLISM	EGFR	0.355314	BMS-690514	0.305206	0.66052	2.18649e-06	0.000675361
Adherent RPMI	KEGG_LINOLEIC_ACID_METABOLISM	EGFR	0.355314	osimertinib	0.314189	0.669503	1.81432e-06	0.000675361
Adherent RPMI	KEGG_LINOLEIC_ACID_METABOLISM	EGFR	0.355314	gefitinib	0.285436	0.64075	3.39603e-06	0.0009244
Adherent RPMI	KEGG_ARACHIDONIC_ACID_METABOLISM	EGFR	0.301195	lapatinib	0.39343	0.694625	6.97815e-07	0.000949726
Adherent RPMI	KEGG_ARACHIDONIC_ACID_METABOLISM	EGFR	0.301195	afatinib	0.394164	0.695359	6.97815e-07	0.000949726
Adherent RPMI	KEGG_ARACHIDONIC_ACID_METABOLISM	EGFR	0.301195	osimertinib	0.361131	0.662326	2.18649e-06	0.00119032
Adherent RPMI	KEGG_ARACHIDONIC_ACID_METABOLISM	EGFR	0.301195	poziotinib	0.368596	0.669791	1.7678e-06	0.00119032
Adherent RPMI	KEGG_ARACHIDONIC_ACID_METABOLISM	EGFR	0.301195	AZD8931	0.368926	0.670121	1.67476e-06	0.00119032
Adherent RPMI	KEGG_LINOLEIC_ACID_METABOLISM	EGFR	0.355314	rociletinib	0.271032	0.626346	5.11731e-06	0.0012663
Adherent RPMI	KEGG_AMINO_SUGAR_AND_NUCLEOTIDE_SUGAR_METABOLISM	ERBB2	-0.246674	AV-412	-0.340283	-0.586957	2.82204e-06	0.00128027
Adherent RPMI	KEGG_ARACHIDONIC_ACID_METABOLISM	EGFR	0.301195	BMS-690514	0.342781	0.643976	3.30299e-06	0.00149846
Adherent RPMI	KEGG_RETINOL_METABOLISM	EGFR	0.330243	osimertinib	0.299144	0.629387	4.51254e-06	0.00153539
Adherent RPMI	KEGG_RETINOL_METABOLISM	ERBB2	0.285513	AZD8931	0.344468	0.629981	4.51254e-06	0.00153539
Adherent RPMI	KEGG_RETINOL_METABOLISM	EGFR	0.330243	lapatinib	0.306353	0.636596	3.86124e-06	0.00153539
Adherent RPMI	KEGG_RETINOL_METABOLISM	EGFR	0.330243	BMS-690514	0.307476	0.637719	3.72168e-06	0.00153539
Adherent RPMI	KEGG_RETINOL_METABOLISM	EGFR	0.330243	PD-168393	0.31109	0.641333	3.34951e-06	0.00153539
Adherent RPMI	KEGG_RETINOL_METABOLISM	EGFR	0.330243	poziotinib	0.314926	0.64517	3.20995e-06	0.00153539
Adherent RPMI	KEGG_RETINOL_METABOLISM	EGFR	0.330243	afatinib	0.339401	0.669645	1.81432e-06	0.00153539
Adherent RPMI	KEGG_RETINOL_METABOLISM	EGFR	0.330243	AZD8931	0.344468	0.674711	1.1165e-06	0.00153539
Adherent RPMI	KEGG_RETINOL_METABOLISM	ERBB2	0.285513	afatinib	0.339401	0.624914	5.30339e-06	0.00160398
Adherent RPMI	KEGG_LINOLEIC_ACID_METABOLISM	EGFR	0.355314	XL-647	0.258911	0.614224	7.21076e-06	0.00163564
Adherent RPMI	KEGG_LINOLEIC_ACID_METABOLISM	ERBB2	0.223381	afatinib	0.384606	0.607988	8.79247e-06	0.00184101
Adherent RPMI	KEGG_RETINOL_METABOLISM	EGFR	0.330243	canertinib	0.282646	0.61289	7.44336e-06	0.00184189
Adherent RPMI	KEGG_RETINOL_METABOLISM	EGFR	0.330243	neratinib	0.285306	0.61555	6.97815e-06	0.00184189
Adherent RPMI	KEGG_LINOLEIC_ACID_METABOLISM	EGFR	0.355314	WZ-4002	0.247912	0.603225	1.01881e-05	0.0018488
Adherent RPMI	KEGG_LINOLEIC_ACID_METABOLISM	EGFR	0.355314	BMS-599626	0.248929	0.604243	9.81593e-06	0.0018488
Adherent RPMI	KEGG_LINOLEIC_ACID_METABOLISM	EGFR	0.355314	dacomitinib	0.245733	0.601046	1.09324e-05	0.00185988
Adherent RPMI	KEGG_AMINO_SUGAR_AND_NUCLEOTIDE_SUGAR_METABOLISM	EGFR	-0.226762	AV-412	-0.340283	-0.567045	5.85787e-06	0.00204325
Adherent RPMI	KEGG_AMINO_SUGAR_AND_NUCLEOTIDE_SUGAR_METABOLISM	ERBB2	-0.246674	BMS-690514	-0.319361	-0.566035	6.19994e-06	0.00204325
Adherent RPMI	KEGG_AMINO_SUGAR_AND_NUCLEOTIDE_SUGAR_METABOLISM	ERBB2	-0.246674	XL-647	-0.317155	-0.563828	6.75579e-06	0.00204325
Adherent RPMI	KEGG_AMINO_SUGAR_AND_NUCLEOTIDE_SUGAR_METABOLISM	ERBB2	-0.246674	lapatinib	-0.313559	-0.560232	7.78199e-06	0.00211826
Adherent RPMI	KEGG_LINOLEIC_ACID_METABOLISM	EGFR	0.355314	pelitinib	0.238977	0.594291	1.38167e-05	0.0022123
Adherent RPMI	KEGG_ARACHIDONIC_ACID_METABOLISM	EGFR	0.301195	AV-412	0.319195	0.62039	5.81513e-06	0.00226125
Adherent RPMI	KEGG_ARACHIDONIC_ACID_METABOLISM	EGFR	0.301195	neratinib	0.30814	0.609335	8.37378e-06	0.00227934
Adherent RPMI	KEGG_ARACHIDONIC_ACID_METABOLISM	ERBB2	0.217323	lapatinib	0.39343	0.610753	8.1877e-06	0.00227934
Adherent RPMI	KEGG_ARACHIDONIC_ACID_METABOLISM	ERBB2	0.217323	afatinib	0.394164	0.611488	7.90857e-06	0.00227934
Adherent RPMI	KEGG_LINOLEIC_ACID_METABOLISM	ERBB2	0.223381	lapatinib	0.366756	0.590137	1.52589e-05	0.00230748
Adherent RPMI	KEGG_RETINOL_METABOLISM	EGFR	0.330243	XL-647	0.26878	0.599023	1.15372e-05	0.00241571
Adherent RPMI	KEGG_RETINOL_METABOLISM	ERBB2	0.285513	poziotinib	0.314926	0.600439	1.1165e-05	0.00241571
Adherent RPMI	KEGG_RETINOL_METABOLISM	ERBB2	0.285513	PD-168393	0.31109	0.596603	1.25607e-05	0.00244215
Adherent RPMI	KEGG_RETINOL_METABOLISM	ERBB2	0.285513	lapatinib	0.306353	0.591866	1.47472e-05	0.00250886
Adherent RPMI	KEGG_RETINOL_METABOLISM	ERBB2	0.285513	BMS-690514	0.307476	0.592989	1.42819e-05	0.00250886
Adherent RPMI	KEGG_PYRIMIDINE_METABOLISM	EGFR	-0.23831	poziotinib	-0.379845	-0.618155	9.83438e-07	0.00267692
Adherent RPMI	KEGG_RETINOL_METABOLISM	EGFR	0.330243	AV-412	0.250637	0.58088	1.97714e-05	0.00269089
Adherent RPMI	KEGG_RETINOL_METABOLISM	EGFR	0.330243	gefitinib	0.251871	0.582114	1.91667e-05	0.00269089
Adherent RPMI	KEGG_RETINOL_METABOLISM	EGFR	0.330243	dacomitinib	0.253886	0.58413	1.80967e-05	0.00269089
Adherent RPMI	KEGG_RETINOL_METABOLISM	EGFR	0.330243	PD-153035	0.254299	0.584542	1.80036e-05	0.00269089
Adherent RPMI	KEGG_RETINOL_METABOLISM	EGFR	0.330243	pelitinib	0.247778	0.578021	2.18649e-05	0.0028341
Adherent RPMI	KEGG_ARACHIDONIC_ACID_METABOLISM	EGFR	0.301195	XL-647	0.289608	0.590803	1.51658e-05	0.00294867
Adherent RPMI	KEGG_ARACHIDONIC_ACID_METABOLISM	EGFR	0.301195	gefitinib	0.290031	0.591226	1.49798e-05	0.00294867
Adherent RPMI	KEGG_ARACHIDONIC_ACID_METABOLISM	EGFR	0.301195	dacomitinib	0.294335	0.59553	1.3305e-05	0.00294867
Adherent RPMI	KEGG_ARACHIDONIC_ACID_METABOLISM	EGFR	0.301195	canertinib	0.296533	0.597728	1.20489e-05	0.00294867
Adherent RPMI	KEGG_GALACTOSE_METABOLISM	ERBB2	-0.24259	afatinib	-0.362916	-0.605506	1.79584e-06	0.00296789
Adherent RPMI	KEGG_GALACTOSE_METABOLISM	PIK3CA	-0.258038	taselisib	-0.341114	-0.599151	2.18067e-06	0.00296789
Adherent RPMI	KEGG_ARACHIDONIC_ACID_METABOLISM	ERBB2	0.217323	poziotinib	0.368596	0.585919	1.74919e-05	0.00297581
Adherent RPMI	KEGG_ARACHIDONIC_ACID_METABOLISM	ERBB2	0.217323	AZD8931	0.368926	0.586249	1.73989e-05	0.00297581
Adherent RPMI	KEGG_AMINO_SUGAR_AND_NUCLEOTIDE_SUGAR_METABOLISM	EGFR	-0.226762	BMS-690514	-0.319361	-0.546124	1.28702e-05	0.00316187
Adherent RPMI	KEGG_AMINO_SUGAR_AND_NUCLEOTIDE_SUGAR_METABOLISM	EGFR	-0.226762	XL-647	-0.317155	-0.543917	1.39392e-05	0.00316187
Adherent RPMI	KEGG_AMINO_SUGAR_AND_NUCLEOTIDE_SUGAR_METABOLISM	EGFR	-0.226762	lapatinib	-0.313559	-0.540321	1.60343e-05	0.00321729
Adherent RPMI	KEGG_AMINO_SUGAR_AND_NUCLEOTIDE_SUGAR_METABOLISM	ERBB2	-0.246674	dacomitinib	-0.29202	-0.538693	1.65474e-05	0.00321729
Adherent RPMI	KEGG_ARACHIDONIC_ACID_METABOLISM	EGFR	0.301195	PD-168393	0.278557	0.579752	2.03762e-05	0.00326259
Adherent RPMI	KEGG_LINOLEIC_ACID_METABOLISM	EGFR	0.355314	ZM-306416	0.219714	0.575028	2.3307e-05	0.00333904
Adherent RPMI	KEGG_RETINOL_METABOLISM	ERBB2	0.285513	tucatinib	0.281343	0.566856	3.07504e-05	0.0033481
Adherent RPMI	KEGG_RETINOL_METABOLISM	ERBB2	0.285513	ARRY-334543	0.281757	0.56727	3.04713e-05	0.0033481
Adherent RPMI	KEGG_RETINOL_METABOLISM	ERBB2	0.285513	canertinib	0.282646	0.56816	2.95874e-05	0.0033481
Adherent RPMI	KEGG_RETINOL_METABOLISM	ERBB2	0.285513	neratinib	0.285306	0.570819	2.70752e-05	0.0033481
Adherent RPMI	KEGG_GLYCOSPHINGOLIPID_BIOSYNTHESIS_GANGLIO_SERIES	EGFR	-0.251356	afatinib	-0.356311	-0.607668	1.58205e-06	0.00354983
Adherent RPMI	KEGG_GLYCOSPHINGOLIPID_BIOSYNTHESIS_GANGLIO_SERIES	EGFR	-0.251356	BMS-690514	-0.326584	-0.57794	3.97651e-06	0.00354983
Adherent RPMI	KEGG_GLYCOSPHINGOLIPID_BIOSYNTHESIS_GANGLIO_SERIES	EGFR	-0.251356	poziotinib	-0.325215	-0.576571	4.1903e-06	0.00354983
Adherent RPMI	KEGG_GLYCOSPHINGOLIPID_BIOSYNTHESIS_GANGLIO_SERIES	EGFR	-0.251356	lapatinib	-0.315772	-0.567128	5.85787e-06	0.00354983
Adherent RPMI	KEGG_GLYCOSPHINGOLIPID_BIOSYNTHESIS_GANGLIO_SERIES	EGFR	-0.251356	canertinib	-0.312282	-0.563638	6.88407e-06	0.00354983
Adherent RPMI	KEGG_GLYCOSPHINGOLIPID_BIOSYNTHESIS_GANGLIO_SERIES	ERBB2	-0.20385	afatinib	-0.356311	-0.560162	7.82475e-06	0.00354983
Adherent RPMI	KEGG_LINOLEIC_ACID_METABOLISM	EGFR	0.355314	BIBU-1361	0.213596	0.56891	2.88895e-05	0.00374464
Adherent RPMI	KEGG_LINOLEIC_ACID_METABOLISM	EGFR	0.355314	PD-168393	0.215006	0.57032	2.7587e-05	0.00374464
Adherent RPMI	KEGG_LINOLEIC_ACID_METABOLISM	EGFR	0.355314	PD-153035	0.211077	0.56639	3.13086e-05	0.00387373
Adherent RPMI	KEGG_LINOLEIC_ACID_METABOLISM	ERBB2	0.223381	poziotinib	0.341302	0.564683	3.30764e-05	0.00391452
Adherent RPMI	KEGG_RETINOL_METABOLISM	EGFR	0.330243	BIBU-1361	0.229338	0.559581	3.86124e-05	0.00404242
Adherent RPMI	KEGG_RETINOL_METABOLISM	ERBB2	0.285513	XL-647	0.26878	0.554293	4.44741e-05	0.00448365
Adherent RPMI	KEGG_ARACHIDONIC_ACID_METABOLISM	EGFR	0.301195	BMS-599626	0.266158	0.567353	3.04713e-05	0.00460793
Adherent RPMI	KEGG_RETINOL_METABOLISM	EGFR	0.330243	ZM-306416	0.221229	0.551472	4.80097e-05	0.00466723
Adherent RPMI	KEGG_ARACHIDONIC_ACID_METABOLISM	EGFR	0.301195	PD-153035	0.258029	0.559224	3.8752e-05	0.00527415
Adherent RPMI	KEGG_ARACHIDONIC_ACID_METABOLISM	ERBB2	0.217323	BMS-690514	0.342781	0.560104	3.74494e-05	0.00527415
Adherent RPMI	KEGG_PHENYLALANINE_METABOLISM	EGFR	0.411845	BMS-690514	0.163076	0.574921	2.34466e-05	0.00531847
Adherent RPMI	KEGG_PHENYLALANINE_METABOLISM	EGFR	0.411845	osimertinib	0.164717	0.576562	2.24696e-05	0.00531847
Adherent RPMI	KEGG_PHENYLALANINE_METABOLISM	EGFR	0.411845	dacomitinib	0.166627	0.578472	2.17718e-05	0.00531847
Adherent RPMI	KEGG_PHENYLALANINE_METABOLISM	EGFR	0.411845	gefitinib	0.167321	0.579166	2.10275e-05	0.00531847
Adherent RPMI	KEGG_PHENYLALANINE_METABOLISM	EGFR	0.411845	XL-647	0.16961	0.581455	1.93993e-05	0.00531847
Adherent RPMI	KEGG_PHENYLALANINE_METABOLISM	EGFR	0.411845	afatinib	0.173888	0.585733	1.76315e-05	0.00531847
Adherent RPMI	KEGG_PHENYLALANINE_METABOLISM	EGFR	0.411845	BIBX-1382	0.174121	0.585966	1.74454e-05	0.00531847
Adherent RPMI	KEGG_PHENYLALANINE_METABOLISM	EGFR	0.411845	AV-412	0.178533	0.590378	1.52124e-05	0.00531847
Adherent RPMI	KEGG_PHENYLALANINE_METABOLISM	EGFR	0.411845	AZD8931	0.179227	0.591072	1.50728e-05	0.00531847
Adherent RPMI	KEGG_PHENYLALANINE_METABOLISM	EGFR	0.411845	poziotinib	0.182929	0.594774	1.36772e-05	0.00531847
Adherent RPMI	KEGG_PHENYLALANINE_METABOLISM	EGFR	0.411845	BIBU-1361	0.185418	0.597263	1.22815e-05	0.00531847
Adherent RPMI	KEGG_PHENYLALANINE_METABOLISM	EGFR	0.411845	neratinib	0.208123	0.619968	5.95469e-06	0.00531847
Adherent RPMI	KEGG_RETINOL_METABOLISM	EGFR	0.330243	BMS-599626	0.214083	0.544326	5.73139e-05	0.0053796
Adherent RPMI	KEGG_LINOLEIC_ACID_METABOLISM	ERBB2	0.223381	AV-412	0.328417	0.551799	4.7591e-05	0.00539761
Adherent RPMI	KEGG_ARACHIDONIC_ACID_METABOLISM	EGFR	0.301195	pelitinib	0.255561	0.556756	4.18224e-05	0.00542098
Adherent RPMI	KEGG_LINOLEIC_ACID_METABOLISM	ERBB2	0.223381	tucatinib	0.326325	0.549706	5.01962e-05	0.00546536
Adherent RPMI	KEGG_LINOLEIC_ACID_METABOLISM	ERBB2	0.223381	AZD8931	0.323243	0.546625	5.40109e-05	0.00565452
Adherent RPMI	KEGG_CYSTEINE_AND_METHIONINE_METABOLISM	ERBB2	-0.250178	tucatinib	-0.319858	-0.570036	5.30202e-06	0.005703
Adherent RPMI	KEGG_CYSTEINE_AND_METHIONINE_METABOLISM	ERBB2	-0.250178	poziotinib	-0.314345	-0.564524	6.62752e-06	0.005703
Adherent RPMI	KEGG_CYSTEINE_AND_METHIONINE_METABOLISM	ERBB2	-0.250178	dacomitinib	-0.310766	-0.560944	7.61096e-06	0.005703
Adherent RPMI	KEGG_CYSTEINE_AND_METHIONINE_METABOLISM	ERBB2	-0.250178	afatinib	-0.308386	-0.558564	8.38061e-06	0.005703
Adherent RPMI	KEGG_RETINOL_METABOLISM	ERBB2	0.285513	dacomitinib	0.253886	0.539399	6.43386e-05	0.00583765
Adherent RPMI	KEGG_AMINO_SUGAR_AND_NUCLEOTIDE_SUGAR_METABOLISM	EGFR	-0.226762	dacomitinib	-0.29202	-0.518782	3.30093e-05	0.00599009
Adherent RPMI	KEGG_RETINOL_METABOLISM	EGFR	0.330243	AEE788	0.204044	0.534288	7.35032e-05	0.0060629
Adherent RPMI	KEGG_RETINOL_METABOLISM	EGFR	0.330243	WZ-4002	0.205511	0.535755	7.15493e-05	0.0060629
Adherent RPMI	KEGG_RETINOL_METABOLISM	ERBB2	0.285513	AV-412	0.250637	0.53615	7.07119e-05	0.0060629
Adherent RPMI	KEGG_LINOLEIC_ACID_METABOLISM	ERBB2	0.223381	canertinib	0.316086	0.539467	6.41525e-05	0.00646752
Adherent RPMI	KEGG_STEROID_HORMONE_BIOSYNTHESIS	EGFR	0.289544	poziotinib	0.36241	0.651954	2.51213e-06	0.00683803
Adherent RPMI	KEGG_AMINO_SUGAR_AND_NUCLEOTIDE_SUGAR_METABOLISM	PIK3CA	-0.305844	CH5132799	-0.205005	-0.510848	4.25872e-05	0.00705439
Adherent RPMI	KEGG_AMINO_SUGAR_AND_NUCLEOTIDE_SUGAR_METABOLISM	PIK3CA	-0.305844	GSK2126458	-0.20215	-0.507994	4.66492e-05	0.00705439
Adherent RPMI	KEGG_AMINO_SUGAR_AND_NUCLEOTIDE_SUGAR_METABOLISM	BRAF	0.209044	GDC-0879	0.344544	0.553589	4.52184e-05	0.00705439
Adherent RPMI	KEGG_LINOLEIC_ACID_METABOLISM	ERBB2	0.223381	BMS-690514	0.305206	0.528588	8.47148e-05	0.00720605
Adherent RPMI	KEGG_LINOLEIC_ACID_METABOLISM	EGFR	0.355314	mubritinib	0.173565	0.528879	8.4203e-05	0.00720605
Adherent RPMI	KEGG_LINOLEIC_ACID_METABOLISM	EGFR	0.355314	WZ-3146	0.175397	0.530711	8.02953e-05	0.00720605
Adherent RPMI	KEGG_LINOLEIC_ACID_METABOLISM	EGFR	0.355314	WZ8040	0.176348	0.531662	7.84344e-05	0.00720605
Adherent RPMI	KEGG_LINOLEIC_ACID_METABOLISM	EGFR	0.355314	BIBX-1382	0.178295	0.533609	7.44336e-05	0.00720605
Adherent RPMI	KEGG_GLYCOSPHINGOLIPID_BIOSYNTHESIS_GANGLIO_SERIES	ERBB2	-0.20385	BMS-690514	-0.326584	-0.530434	2.23625e-05	0.00722897
Adherent RPMI	KEGG_GLYCOSPHINGOLIPID_BIOSYNTHESIS_GANGLIO_SERIES	ERBB2	-0.20385	poziotinib	-0.325215	-0.529065	2.3688e-05	0.00722897
Adherent RPMI	KEGG_GLYCOSPHINGOLIPID_BIOSYNTHESIS_GANGLIO_SERIES	EGFR	-0.251356	dacomitinib	-0.277258	-0.528615	2.39018e-05	0.00722897
Adherent RPMI	KEGG_AMINO_SUGAR_AND_NUCLEOTIDE_SUGAR_METABOLISM	ERBB2	-0.246674	AZD8931	-0.25762	-0.504294	5.31912e-05	0.00723932
Adherent RPMI	KEGG_AMINO_SUGAR_AND_NUCLEOTIDE_SUGAR_METABOLISM	BRAF	0.209044	LGX818	0.338563	0.547607	5.28013e-05	0.00723932
Adherent RPMI	KEGG_CYSTEINE_AND_METHIONINE_METABOLISM	ERBB2	-0.250178	AZD8931	-0.29302	-0.543198	1.42812e-05	0.0077747
Adherent RPMI	KEGG_LINOLEIC_ACID_METABOLISM	ERBB2	0.223381	neratinib	0.30055	0.523932	9.47168e-05	0.0078127
Adherent RPMI	KEGG_PHENYLALANINE_METABOLISM	EGFR	0.411845	canertinib	0.134388	0.546233	5.44296e-05	0.00823096
Adherent RPMI	KEGG_PHENYLALANINE_METABOLISM	EGFR	0.411845	PD-168393	0.136086	0.547931	5.22896e-05	0.00823096
Adherent RPMI	KEGG_PHENYLALANINE_METABOLISM	EGFR	0.411845	BMS-599626	0.136538	0.548383	5.16848e-05	0.00823096
Adherent RPMI	KEGG_PHENYLALANINE_METABOLISM	EGFR	0.411845	alvocidib	0.136858	0.548703	5.13592e-05	0.00823096
Adherent RPMI	KEGG_PHENYLALANINE_METABOLISM	EGFR	0.411845	GW-583340	0.14097	0.552815	4.61023e-05	0.00823096
Adherent RPMI	KEGG_PHENYLALANINE_METABOLISM	EGFR	0.411845	PD-153035	0.144857	0.556702	4.18689e-05	0.00823096
Adherent RPMI	KEGG_GALACTOSE_METABOLISM	ERBB2	-0.24259	poziotinib	-0.313721	-0.556311	9.15025e-06	0.00830233
Adherent RPMI	KEGG_ARACHIDONIC_ACID_METABOLISM	EGFR	0.301195	ZM-306416	0.234594	0.535789	7.14097e-05	0.00845119
Adherent RPMI	KEGG_ARACHIDONIC_ACID_METABOLISM	ERBB2	0.217323	AV-412	0.319195	0.536518	7.02467e-05	0.00845119
Adherent RPMI	KEGG_STEROID_HORMONE_BIOSYNTHESIS	EGFR	0.289544	lapatinib	0.315007	0.604551	9.58333e-06	0.00869527
Adherent RPMI	KEGG_STEROID_HORMONE_BIOSYNTHESIS	EGFR	0.289544	AZD8931	0.321757	0.611301	7.90857e-06	0.00869527
Adherent RPMI	KEGG_GLYCOSPHINGOLIPID_BIOSYNTHESIS_GANGLIO_SERIES	ERBB2	-0.20385	lapatinib	-0.315772	-0.519622	3.22824e-05	0.00878728
Adherent RPMI	KEGG_GLYCOSPHINGOLIPID_BIOSYNTHESIS_GANGLIO_SERIES	ERBB2	-0.20385	canertinib	-0.312282	-0.516132	3.59169e-05	0.00888779
Adherent RPMI	KEGG_ARACHIDONIC_ACID_METABOLISM	ERBB2	0.217323	tucatinib	0.305871	0.523194	9.63915e-05	0.00904751
Adherent RPMI	KEGG_ARACHIDONIC_ACID_METABOLISM	EGFR	0.301195	BIBU-1361	0.222786	0.523981	9.46702e-05	0.00904751
Adherent RPMI	KEGG_ARACHIDONIC_ACID_METABOLISM	EGFR	0.301195	WZ-4002	0.223939	0.525134	9.22046e-05	0.00904751
Adherent RPMI	KEGG_ARACHIDONIC_ACID_METABOLISM	ERBB2	0.217323	neratinib	0.30814	0.525464	9.15533e-05	0.00904751
Adherent RPMI	KEGG_ARACHIDONIC_ACID_METABOLISM	EGFR	0.301195	rociletinib	0.228077	0.529272	8.36913e-05	0.00904751
Adherent RPMI	KEGG_ARACHIDONIC_ACID_METABOLISM	ERBB2	0.217323	ARRY-334543	0.31303	0.530353	8.09e-05	0.00904751
Adherent RPMI	KEGG_LINOLEIC_ACID_METABOLISM	EGFR	0.355314	erlotinib	0.161007	0.516321	0.000114349	0.00915462
Adherent RPMI	KEGG_RETINOL_METABOLISM	EGFR	0.330243	rociletinib	0.185728	0.515971	0.000115372	0.00923655
Adherent RPMI	KEGG_CYSTEINE_AND_METHIONINE_METABOLISM	ERBB2	-0.250178	lapatinib	-0.283085	-0.533264	2.03957e-05	0.00925283
Adherent RPMI	KEGG_GLYCOSPHINGOLIPID_BIOSYNTHESIS_GANGLIO_SERIES	EGFR	-0.251356	AV-412	-0.260243	-0.511599	4.12617e-05	0.00935952
Adherent RPMI	KEGG_STEROID_HORMONE_BIOSYNTHESIS	ERBB2	0.211854	poziotinib	0.36241	0.574264	2.42374e-05	0.0094249
Adherent RPMI	KEGG_STEROID_HORMONE_BIOSYNTHESIS	EGFR	0.289544	neratinib	0.287887	0.577431	2.21905e-05	0.0094249
Adherent RPMI	KEGG_STEROID_HORMONE_BIOSYNTHESIS	EGFR	0.289544	osimertinib	0.28923	0.578774	2.13997e-05	0.0094249
Adherent RPMI	KEGG_STEROID_HORMONE_BIOSYNTHESIS	EGFR	0.289544	afatinib	0.297615	0.587159	1.69802e-05	0.0094249
Adherent RPMI	KEGG_CYSTEINE_AND_METHIONINE_METABOLISM	ERBB2	-0.250178	BMS-690514	-0.277068	-0.527247	2.48853e-05	0.00967681
Adherent RPMI	KEGG_PYRIMIDINE_METABOLISM	ERBB2	-0.179617	poziotinib	-0.379845	-0.559462	8.0813e-06	0.0097533
Adherent RPMI	KEGG_PYRIMIDINE_METABOLISM	EGFR	-0.23831	dacomitinib	-0.304745	-0.543055	1.44095e-05	0.0097533
Adherent RPMI	KEGG_PYRIMIDINE_METABOLISM	EGFR	-0.23831	AZD8931	-0.301087	-0.539397	1.63764e-05	0.0097533
Adherent RPMI	KEGG_PYRIMIDINE_METABOLISM	EGFR	-0.23831	afatinib	-0.298263	-0.536573	1.79157e-05	0.0097533
Adherent RPMI	KEGG_AMINO_SUGAR_AND_NUCLEOTIDE_SUGAR_METABOLISM	PIK3CA	-0.305844	GDC-0941	-0.186838	-0.492682	7.85468e-05	0.0101812
Adherent RPMI	KEGG_RETINOL_METABOLISM	EGFR	0.330243	erlotinib	0.180561	0.510804	0.00013212	0.0102751
Adherent RPMI	KEGG_AMINO_SUGAR_AND_NUCLEOTIDE_SUGAR_METABOLISM	ERBB2	-0.246674	tucatinib	-0.243823	-0.490497	8.44474e-05	0.0104484
Adherent RPMI	KEGG_PHENYLALANINE_METABOLISM	EGFR	0.411845	lapatinib	0.122035	0.53388	7.41545e-05	0.0106236
Adherent RPMI	KEGG_ARACHIDONIC_ACID_METABOLISM	EGFR	0.301195	WZ8040	0.213543	0.514738	0.000119326	0.0107145
Adherent RPMI	KEGG_ARACHIDONIC_ACID_METABOLISM	ERBB2	0.217323	canertinib	0.296533	0.513856	0.000122025	0.0107145
Adherent RPMI	KEGG_AMINO_SUGAR_AND_NUCLEOTIDE_SUGAR_METABOLISM	EGFR	-0.226762	AZD8931	-0.25762	-0.484382	0.000102577	0.010739
Adherent RPMI	KEGG_AMINO_SUGAR_AND_NUCLEOTIDE_SUGAR_METABOLISM	EGFR	-0.226762	pelitinib	-0.258922	-0.485684	9.86431e-05	0.010739
Adherent RPMI	KEGG_AMINO_SUGAR_AND_NUCLEOTIDE_SUGAR_METABOLISM	ERBB2	-0.246674	canertinib	-0.238911	-0.485584	9.89424e-05	0.010739
Adherent RPMI	KEGG_AMINO_SUGAR_AND_NUCLEOTIDE_SUGAR_METABOLISM	ERBB2	-0.246674	neratinib	-0.238235	-0.484909	0.000100995	0.010739
Adherent RPMI	KEGG_ARACHIDONIC_ACID_METABOLISM	ERBB2	0.217323	dacomitinib	0.294335	0.511658	0.000129096	0.0109812
Adherent RPMI	KEGG_GLYCOSPHINGOLIPID_BIOSYNTHESIS_GANGLIO_SERIES	EGFR	-0.251356	ZM-306416	-0.252125	-0.503481	5.48588e-05	0.0114866
Adherent RPMI	KEGG_ARACHIDONIC_ACID_METABOLISM	ERBB2	0.217323	TAK-285	0.290873	0.508196	0.000140959	0.0115755
Adherent RPMI	KEGG_ARACHIDONIC_ACID_METABOLISM	ERBB2	0.217323	XL-647	0.289608	0.506931	0.000144587	0.0115755
Adherent RPMI	KEGG_PYRIMIDINE_METABOLISM	EGFR	-0.23831	BMS-690514	-0.284609	-0.522919	2.92466e-05	0.0118861
Adherent RPMI	KEGG_PYRIMIDINE_METABOLISM	EGFR	-0.23831	lapatinib	-0.279236	-0.517546	3.45059e-05	0.0118861
Adherent RPMI	KEGG_PYRIMIDINE_METABOLISM	EGFR	-0.23831	XL-647	-0.278821	-0.517131	3.49334e-05	0.0118861
Adherent RPMI	KEGG_PHENYLALANINE_METABOLISM	EGFR	0.411845	AEE788	0.113881	0.525726	9.09951e-05	0.0119515
Adherent RPMI	KEGG_PHENYLALANINE_METABOLISM	EGFR	0.411845	rociletinib	0.113298	0.525143	9.22046e-05	0.0119515
Adherent RPMI	KEGG_RETINOL_METABOLISM	ERBB2	0.285513	TAK-285	0.216929	0.502443	0.000160079	0.0121037
Adherent RPMI	KEGG_RETINOL_METABOLISM	EGFR	0.330243	BIBX-1382	0.16997	0.500213	0.000169616	0.0123031
Adherent RPMI	KEGG_RETINOL_METABOLISM	ERBB2	0.285513	BMS-599626	0.214083	0.499596	0.000171756	0.0123031
Adherent RPMI	KEGG_LINOLEIC_ACID_METABOLISM	ERBB2	0.223381	ARRY-334543	0.279536	0.502917	0.000158683	0.012341
Adherent RPMI	KEGG_RETINOL_METABOLISM	ERBB3	0.153794	AZD8931	0.344468	0.498262	0.00017771	0.0124033
Adherent RPMI	KEGG_CYSTEINE_AND_METHIONINE_METABOLISM	ERBB2	-0.250178	XL-647	-0.265146	-0.515325	3.66438e-05	0.012468
Adherent RPMI	KEGG_ARACHIDONIC_ACID_METABOLISM	EGFR	0.301195	AEE788	0.200708	0.501903	0.000162126	0.0126087
Adherent RPMI	KEGG_SPHINGOLIPID_METABOLISM	PSMB5	-0.253279	carfilzomib	-0.317143	-0.570422	5.30202e-06	0.0135592
Adherent RPMI	KEGG_SPHINGOLIPID_METABOLISM	CA7	-0.227378	indisulam	-0.326186	-0.553563	9.96266e-06	0.0135592
Adherent RPMI	KEGG_ARACHIDONIC_ACID_METABOLISM	ERBB2	0.217323	PD-168393	0.278557	0.49588	0.000190038	0.014369
Adherent RPMI	KEGG_RETINOL_METABOLISM	ERBB2	0.285513	WZ-4002	0.205511	0.491024	0.000213764	0.0145466
Adherent RPMI	KEGG_RETINOL_METABOLISM	ERBB2	0.285513	AEE788	0.204044	0.489557	0.00022023	0.0146212
Adherent RPMI	KEGG_GLYCOSPHINGOLIPID_BIOSYNTHESIS_GANGLIO_SERIES	EGFR	-0.251356	AZD8931	-0.238391	-0.489747	8.64998e-05	0.0146512
Adherent RPMI	KEGG_GLYCOSPHINGOLIPID_BIOSYNTHESIS_GANGLIO_SERIES	EGFR	-0.251356	rociletinib	-0.237407	-0.488763	8.85095e-05	0.0146512
Adherent RPMI	KEGG_GLYCOSPHINGOLIPID_BIOSYNTHESIS_GANGLIO_SERIES	BRAF	0.277364	LGX818	0.251537	0.528901	8.4203e-05	0.0146512
Adherent RPMI	KEGG_GLYCOSPHINGOLIPID_BIOSYNTHESIS_GANGLIO_SERIES	PIK3CA	-0.244602	alpelisib	-0.243165	-0.487767	9.15025e-05	0.0146512
Adherent RPMI	KEGG_STEROID_HORMONE_BIOSYNTHESIS	EGFR	0.289544	BMS-690514	0.261351	0.550895	4.86145e-05	0.0147032
Adherent RPMI	KEGG_STEROID_HORMONE_BIOSYNTHESIS	EGFR	0.289544	dacomitinib	0.262534	0.552078	4.73119e-05	0.0147032
Adherent RPMI	KEGG_ARACHIDONIC_ACID_METABOLISM	ERBB3	0.12371	AZD8931	0.368926	0.492635	0.000205437	0.0151135
Adherent RPMI	KEGG_AMINO_SUGAR_AND_NUCLEOTIDE_SUGAR_METABOLISM	ERBB2	-0.246674	AEE788	-0.223195	-0.469869	0.000156409	0.0157684
Adherent RPMI	KEGG_RETINOL_METABOLISM	EGFR	0.330243	mubritinib	0.154567	0.48481	0.000244933	0.015874
Adherent RPMI	KEGG_AMINO_SUGAR_AND_NUCLEOTIDE_SUGAR_METABOLISM	EGFR	-0.226762	canertinib	-0.238911	-0.465673	0.000174325	0.0166394
Adherent RPMI	KEGG_AMINO_SUGAR_AND_NUCLEOTIDE_SUGAR_METABOLISM	EGFR	-0.226762	neratinib	-0.238235	-0.464997	0.000177275	0.0166394
Adherent RPMI	KEGG_LINOLEIC_ACID_METABOLISM	EGFR	0.355314	AEE788	0.133814	0.489128	0.000222184	0.0167996
Adherent RPMI	KEGG_AMINO_SUGAR_AND_NUCLEOTIDE_SUGAR_METABOLISM	MDM2	0.263484	nutlin-3	0.233176	0.496659	0.000185386	0.0168207
Adherent RPMI	KEGG_GLYCOSPHINGOLIPID_BIOSYNTHESIS_GANGLIO_SERIES	ERBB2	-0.20385	dacomitinib	-0.277258	-0.481109	0.000113437	0.0168211
Adherent RPMI	KEGG_GLYCOSPHINGOLIPID_BIOSYNTHESIS_GANGLIO_SERIES	PIK3CA	-0.244602	taselisib	-0.23531	-0.479912	0.000117414	0.0168211
Adherent RPMI	KEGG_GALACTOSE_METABOLISM	EGFR	-0.154112	afatinib	-0.362916	-0.517028	3.49762e-05	0.0168762
Adherent RPMI	KEGG_GALACTOSE_METABOLISM	ERBB2	-0.24259	BMS-690514	-0.283401	-0.525991	2.62535e-05	0.0168762
Adherent RPMI	KEGG_GALACTOSE_METABOLISM	ERBB2	-0.24259	lapatinib	-0.272051	-0.514641	3.71996e-05	0.0168762
Adherent RPMI	KEGG_AMINO_SUGAR_AND_NUCLEOTIDE_SUGAR_METABOLISM	PIK3CA	-0.305844	alpelisib	-0.155907	-0.461751	0.000194678	0.017094
Adherent RPMI	KEGG_RETINOL_METABOLISM	BLK	0.164216	ibrutinib	0.315927	0.480142	0.000271264	0.0171716
Adherent RPMI	KEGG_GLYCOSPHINGOLIPID_BIOSYNTHESIS_GANGLIO_SERIES	EGFR	-0.251356	AEE788	-0.226009	-0.477366	0.000127077	0.0172952
Adherent RPMI	KEGG_PYRIMIDINE_METABOLISM	EGFR	-0.23831	neratinib	-0.263863	-0.502173	5.76808e-05	0.0174452
Adherent RPMI	KEGG_STEROID_HORMONE_BIOSYNTHESIS	EGFR	0.289544	gefitinib	0.249458	0.539002	6.52224e-05	0.0177536
Adherent RPMI	KEGG_ARACHIDONIC_ACID_METABOLISM	ERBB2	0.217323	BMS-599626	0.266158	0.483481	0.000252516	0.0180881
Adherent RPMI	KEGG_STEROID_HORMONE_BIOSYNTHESIS	ERBB2	0.211854	AZD8931	0.321757	0.533611	7.44336e-05	0.0184189
Adherent RPMI	KEGG_STEROID_HORMONE_BIOSYNTHESIS	EGFR	0.289544	PD-168393	0.240215	0.529759	8.24352e-05	0.0185659
Adherent RPMI	KEGG_STEROID_HORMONE_BIOSYNTHESIS	ERBB2	0.211854	lapatinib	0.315007	0.526861	8.8669e-05	0.0185659
Adherent RPMI	KEGG_ARACHIDONIC_ACID_METABOLISM	BLK	0.126414	ibrutinib	0.354602	0.481016	0.000266193	0.0185789
Adherent RPMI	KEGG_GLYCOSPHINGOLIPID_BIOSYNTHESIS_GANGLIO_SERIES	EGFR	-0.251356	BMS-599626	-0.219991	-0.471347	0.000150295	0.0185956
Adherent RPMI	KEGG_GLYCOSPHINGOLIPID_BIOSYNTHESIS_GANGLIO_SERIES	EGFR	-0.251356	XL-647	-0.221093	-0.47245	0.000145549	0.0185956
Adherent RPMI	KEGG_STEROID_HORMONE_BIOSYNTHESIS	EGFR	0.289544	canertinib	0.231033	0.520577	0.000102672	0.0186315
Adherent RPMI	KEGG_STEROID_HORMONE_BIOSYNTHESIS	EGFR	0.289544	AV-412	0.233219	0.522763	9.76011e-05	0.0186315
Adherent RPMI	KEGG_LINOLEIC_ACID_METABOLISM	ERBB2	0.223381	XL-647	0.258911	0.482292	0.000258703	0.0190322
Adherent RPMI	KEGG_GLYCOSPHINGOLIPID_BIOSYNTHESIS_GANGLIO_SERIES	EGFR	-0.251356	pelitinib	-0.21645	-0.467806	0.000165346	0.0190428
Adherent RPMI	KEGG_GLYCOSPHINGOLIPID_BIOSYNTHESIS_GANGLIO_SERIES	EGFR	-0.251356	WZ8040	-0.215401	-0.466757	0.000169408	0.0190428
Adherent RPMI	KEGG_GLYCOSPHINGOLIPID_BIOSYNTHESIS_GANGLIO_SERIES	EGFR	-0.251356	neratinib	-0.212973	-0.464329	0.000180653	0.0190428
Adherent RPMI	KEGG_GLYCOSPHINGOLIPID_BIOSYNTHESIS_GANGLIO_SERIES	ERBB2	-0.20385	AV-412	-0.260243	-0.464093	0.000181893	0.0190428
Adherent RPMI	KEGG_GLYCOSPHINGOLIPID_BIOSYNTHESIS_GANGLIO_SERIES	AKT1	-0.149976	canertinib	-0.312282	-0.462258	0.000191514	0.0193074
Adherent RPMI	KEGG_AMINO_SUGAR_AND_NUCLEOTIDE_SUGAR_METABOLISM	MDM2	0.263484	CGM097	0.22434	0.487823	0.000229069	0.0194852
Adherent RPMI	KEGG_PYRIMIDINE_METABOLISM	EGFR	-0.23831	gefitinib	-0.256514	-0.494824	7.23896e-05	0.0197045
Adherent RPMI	KEGG_ARACHIDONIC_ACID_METABOLISM	EGFR	0.301195	BIBX-1382	0.175877	0.477072	0.000291175	0.0198145
Adherent RPMI	KEGG_STEROID_HORMONE_BIOSYNTHESIS	EGFR	0.289544	XL-647	0.224577	0.514121	0.000121048	0.0205932
Adherent RPMI	KEGG_LINOLEIC_ACID_METABOLISM	ERBB2	0.223381	TAK-285	0.25401	0.477392	0.000288616	0.020674
Adherent RPMI	KEGG_GLYCOSPHINGOLIPID_BIOSYNTHESIS_GANGLIO_SERIES	BRAF	0.277364	GDC-0879	0.213814	0.491178	0.00021302	0.0207086
Adherent RPMI	KEGG_PHENYLALANINE_METABOLISM	EGFR	0.411845	icotinib	0.0843523	0.496197	0.000187945	0.0213161
Adherent RPMI	KEGG_PHENYLALANINE_METABOLISM	EGFR	0.411845	WHI-P154	0.084868	0.496713	0.000185014	0.0213161
Adherent RPMI	KEGG_PHENYLALANINE_METABOLISM	EGFR	0.411845	OSI-420	0.0853238	0.497169	0.000183014	0.0213161
Adherent RPMI	KEGG_PYRIMIDINE_METABOLISM	EGFR	-0.23831	osimertinib	-0.248406	-0.486716	9.5137e-05	0.021487
Adherent RPMI	KEGG_PYRIMIDINE_METABOLISM	EGFR	-0.23831	PD-168393	-0.248824	-0.487134	9.37687e-05	0.021487
Adherent RPMI	KEGG_PYRIMIDINE_METABOLISM	ERBB2	-0.179617	dacomitinib	-0.304745	-0.484362	0.00010262	0.021487
Adherent RPMI	KEGG_RETINOL_METABOLISM	EGFR	0.330243	GW-583340	0.137944	0.468187	0.000356537	0.0215665
Adherent RPMI	KEGG_RETINOL_METABOLISM	JUN	-0.262163	vinblastine	-0.179441	-0.441604	0.000352541	0.0215665
Adherent RPMI	KEGG_AMINO_SUGAR_AND_NUCLEOTIDE_SUGAR_METABOLISM	MDM2	0.263484	idasanutlin	0.218191	0.481674	0.000261774	0.0215924
Adherent RPMI	KEGG_STEROID_HORMONE_BIOSYNTHESIS	EGFR	0.289544	WZ-4002	0.217734	0.507278	0.000143657	0.0217241
Adherent RPMI	KEGG_STEROID_HORMONE_BIOSYNTHESIS	ERBB2	0.211854	afatinib	0.297615	0.509469	0.000136027	0.0217241
Adherent RPMI	KEGG_AMINO_SUGAR_AND_NUCLEOTIDE_SUGAR_METABOLISM	EGFR	-0.226762	AEE788	-0.223195	-0.449957	0.000277843	0.0222438
Adherent RPMI	KEGG_PYRIMIDINE_METABOLISM	ERBB2	-0.179617	AZD8931	-0.301087	-0.480705	0.000114592	0.0222799
Adherent RPMI	KEGG_LINOLEIC_ACID_METABOLISM	ERBB2	0.223381	BMS-599626	0.248929	0.47231	0.000323693	0.0225148
Adherent RPMI	KEGG_LINOLEIC_ACID_METABOLISM	ERBB2	0.223381	WZ-4002	0.247912	0.471293	0.000330857	0.0225148
Adherent RPMI	KEGG_PYRIMIDINE_METABOLISM	EGFR	-0.23831	PD-153035	-0.237576	-0.475886	0.000132465	0.0225356
Adherent RPMI	KEGG_PYRIMIDINE_METABOLISM	ERBB2	-0.179617	afatinib	-0.298263	-0.47788	0.000125153	0.0225356
Adherent RPMI	KEGG_AMINO_SUGAR_AND_NUCLEOTIDE_SUGAR_METABOLISM	PIK3CA	-0.305844	buparlisib	-0.142318	-0.448161	0.000292338	0.0227355
Adherent RPMI	KEGG_RETINOL_METABOLISM	PSMB5	-0.210555	carfilzomib	-0.227968	-0.438523	0.000384866	0.0227741
Adherent RPMI	KEGG_PYRIMIDINE_METABOLISM	EGFR	-0.23831	AV-412	-0.232597	-0.470907	0.000151963	0.0229801
Adherent RPMI	KEGG_PYRIMIDINE_METABOLISM	ERBB2	-0.179617	tucatinib	-0.292421	-0.472038	0.000147003	0.0229801
Adherent RPMI	KEGG_LINOLEIC_ACID_METABOLISM	ERBB2	0.223381	dacomitinib	0.245733	0.469114	0.000347745	0.0230868
Adherent RPMI	KEGG_GLYCOSPHINGOLIPID_BIOSYNTHESIS_GANGLIO_SERIES	EGFR	-0.251356	osimertinib	-0.197702	-0.449059	0.000284983	0.0231312
Adherent RPMI	KEGG_GLYCOSPHINGOLIPID_BIOSYNTHESIS_GANGLIO_SERIES	BRAF	0.277364	RAF265	0.204594	0.481958	0.000260099	0.0231312
Adherent RPMI	KEGG_GLYCOSPHINGOLIPID_BIOSYNTHESIS_GANGLIO_SERIES	IMPDH2	-0.208229	AVN-944	-0.239333	-0.447563	0.000297426	0.0231312
Adherent RPMI	KEGG_GLYCOSPHINGOLIPID_BIOSYNTHESIS_GANGLIO_SERIES	ERBB2	-0.20385	ARRY-334543	-0.246145	-0.449995	0.000277629	0.0231312
Adherent RPMI	KEGG_GLYCOSPHINGOLIPID_BIOSYNTHESIS_GANGLIO_SERIES	ERBB2	-0.20385	tucatinib	-0.244865	-0.448716	0.000287677	0.0231312
Adherent RPMI	KEGG_GLYCOSPHINGOLIPID_BIOSYNTHESIS_GANGLIO_SERIES	PIK3CA	-0.244602	CH5132799	-0.206105	-0.450706	0.000271429	0.0231312
Adherent RPMI	KEGG_GLYCOSPHINGOLIPID_BIOSYNTHESIS_GANGLIO_SERIES	GSK3B	-0.160537	kenpaullone	-0.287553	-0.44809	0.000292851	0.0231312
Adherent RPMI	KEGG_PHENYLALANINE_METABOLISM	EGFR	0.411845	mubritinib	0.0793809	0.491226	0.00021288	0.0231784
Adherent RPMI	KEGG_LINOLEIC_ACID_METABOLISM	BLK	0.149009	ibrutinib	0.318899	0.467908	0.00035863	0.0232427
Adherent RPMI	KEGG_STEROID_HORMONE_BIOSYNTHESIS	ERBB2	0.211854	neratinib	0.287887	0.499741	0.000171337	0.0245463
Adherent RPMI	KEGG_GLYCOSPHINGOLIPID_BIOSYNTHESIS_GANGLIO_SERIES	MAPK1	0.272003	U-0126	0.200112	0.472115	0.000324996	0.0245733
Adherent RPMI	KEGG_RETINOL_METABOLISM	EGFR	0.330243	alvocidib	0.128868	0.459112	0.00043432	0.0251536
Adherent RPMI	KEGG_ARACHIDONIC_ACID_METABOLISM	PIK3CA	0.200201	taselisib	0.264815	0.465017	0.00037896	0.0251593
Adherent RPMI	KEGG_GLYCOSPHINGOLIPID_BIOSYNTHESIS_GANGLIO_SERIES	ERBB2	-0.20385	AZD8931	-0.238391	-0.442241	0.000345914	0.025448
Adherent RPMI	KEGG_AMINO_SUGAR_AND_NUCLEOTIDE_SUGAR_METABOLISM	EGFR	-0.226762	ZM-306416	-0.215934	-0.442696	0.000341168	0.0257961
Adherent RPMI	KEGG_PYRIMIDINE_METABOLISM	ERBB2	-0.179617	BMS-690514	-0.284609	-0.464226	0.000181509	0.0260035
Adherent RPMI	KEGG_ARACHIDONIC_ACID_METABOLISM	EGFR	0.301195	WZ-3146	0.16132	0.462515	0.000401848	0.0260436
Adherent RPMI	KEGG_PHENYLALANINE_METABOLISM	EGFR	0.411845	WZ-4002	0.0710257	0.482871	0.000255912	0.0263907
Adherent RPMI	KEGG_PHENYLALANINE_METABOLISM	EGFR	0.411845	pelitinib	0.0698276	0.481673	0.000261774	0.0263907
Adherent RPMI	KEGG_RETINOL_METABOLISM	ERBB2	0.285513	BIBX-1382	0.16997	0.455483	0.000471165	0.026719
Adherent RPMI	KEGG_AMINO_SUGAR_AND_NUCLEOTIDE_SUGAR_METABOLISM	EGFR	-0.226762	osimertinib	-0.213555	-0.440317	0.000364984	0.026851
Adherent RPMI	KEGG_PHENYLALANINE_METABOLISM	BCL2	-0.0647648	gambogic-acid	-0.383767	-0.448532	0.000289302	0.0275224
Adherent RPMI	KEGG_PHENYLALANINE_METABOLISM	EGFR	0.411845	ZM-306416	0.0648535	0.476698	0.000293222	0.0275224
Adherent RPMI	KEGG_PYRIMIDINE_METABOLISM	ERBB2	-0.179617	lapatinib	-0.279236	-0.458853	0.000211012	0.0276504
Adherent RPMI	KEGG_PYRIMIDINE_METABOLISM	ERBB2	-0.179617	XL-647	-0.278821	-0.458438	0.000213321	0.0276504
Adherent RPMI	KEGG_GLYCOSPHINGOLIPID_BIOSYNTHESIS_GANGLIO_SERIES	KDR	-0.111085	BMS-690514	-0.326584	-0.437668	0.000394658	0.02827
Adherent RPMI	KEGG_CYSTEINE_AND_METHIONINE_METABOLISM	ERBB2	-0.250178	AV-412	-0.236799	-0.486978	9.42818e-05	0.028515
Adherent RPMI	KEGG_GLYCOSPHINGOLIPID_BIOSYNTHESIS_GANGLIO_SERIES	EGFR	-0.251356	gefitinib	-0.184804	-0.43616	0.000410778	0.0286702
Adherent RPMI	KEGG_RETINOL_METABOLISM	EGFR	0.330243	WZ-3146	0.120801	0.451045	0.000520337	0.0289053
Adherent RPMI	KEGG_ARACHIDONIC_ACID_METABOLISM	ERBB2	0.217323	CP-724714	0.238438	0.455761	0.000468978	0.0296874
Adherent RPMI	KEGG_ARACHIDONIC_ACID_METABOLISM	EGFR	0.301195	erlotinib	0.153358	0.454553	0.000482981	0.029879
Adherent RPMI	KEGG_LINOLEIC_ACID_METABOLISM	FGFR1	-0.19393	erdafitinib	-0.237127	-0.431057	0.000472863	0.0299333
Adherent RPMI	KEGG_GLYCOSPHINGOLIPID_BIOSYNTHESIS_LACTO_AND_NEOLACTO_SERIES	EGFR	0.312322	afatinib	0.264362	0.576684	2.24696e-05	0.0305812
Adherent RPMI	KEGG_GLYCOSPHINGOLIPID_BIOSYNTHESIS_LACTO_AND_NEOLACTO_SERIES	FGFR1	-0.304989	sorafenib	-0.239147	-0.544136	1.38964e-05	0.0305812
Adherent RPMI	KEGG_CYSTEINE_AND_METHIONINE_METABOLISM	EGFR	-0.164359	afatinib	-0.308386	-0.472745	0.000144181	0.0318097
Adherent RPMI	KEGG_CYSTEINE_AND_METHIONINE_METABOLISM	EGFR	-0.164359	dacomitinib	-0.310766	-0.475125	0.000134902	0.0318097
Adherent RPMI	KEGG_CYSTEINE_AND_METHIONINE_METABOLISM	EGFR	-0.164359	poziotinib	-0.314345	-0.478705	0.000121818	0.0318097
Adherent RPMI	KEGG_CYSTEINE_AND_METHIONINE_METABOLISM	ERBB2	-0.250178	neratinib	-0.220758	-0.470937	0.00015192	0.0318097
Adherent RPMI	KEGG_AMINO_SUGAR_AND_NUCLEOTIDE_SUGAR_METABOLISM	MDM2	0.263484	AMG-232	0.193722	0.457206	0.000453905	0.032514
Adherent RPMI	KEGG_SPHINGOLIPID_METABOLISM	PSMA2	-0.198864	carfilzomib	-0.317143	-0.516006	3.60024e-05	0.0326662
Adherent RPMI	KEGG_GLYCOSPHINGOLIPID_BIOSYNTHESIS_GANGLIO_SERIES	ERBB2	-0.20385	AEE788	-0.226009	-0.42986	0.000489325	0.0332985
Adherent RPMI	KEGG_AMINO_SUGAR_AND_NUCLEOTIDE_SUGAR_METABOLISM	ERBB2	-0.246674	TAK-285	-0.183557	-0.430231	0.000483381	0.0337375
Adherent RPMI	KEGG_LINOLEIC_ACID_METABOLISM	EGFR	0.355314	icotinib	0.0922225	0.447536	0.000562299	0.0347859
Adherent RPMI	KEGG_RETINOL_METABOLISM	PDGFRB	-0.261436	CP-673451	-0.157339	-0.418775	0.000666087	0.0349427
Adherent RPMI	KEGG_RETINOL_METABOLISM	EGFR	0.330243	WZ8040	0.109572	0.439815	0.000671159	0.0349427
Adherent RPMI	KEGG_RETINOL_METABOLISM	ERBB2	0.285513	mubritinib	0.154567	0.44008	0.00066646	0.0349427
Adherent RPMI	KEGG_RETINOL_METABOLISM	SELL	-0.214947	baicalein	-0.203085	-0.418032	0.000680368	0.0349427
Adherent RPMI	KEGG_AMINO_SUGAR_AND_NUCLEOTIDE_SUGAR_METABOLISM	ERBB2	-0.246674	BIBX-1382	-0.181121	-0.427795	0.000518657	0.0352946
Adherent RPMI	KEGG_RETINOL_METABOLISM	EGFR	0.330243	tyrphostin-AG-1478	0.106494	0.436738	0.000716144	0.036099
Adherent RPMI	KEGG_AMINO_SUGAR_AND_NUCLEOTIDE_SUGAR_METABOLISM	KDR	-0.10673	BMS-690514	-0.319361	-0.426091	0.000544397	0.0361427
Adherent RPMI	KEGG_AMINO_SUGAR_AND_NUCLEOTIDE_SUGAR_METABOLISM	ERBB2	-0.246674	WZ-4002	-0.178519	-0.425192	0.000558165	0.0361744
Adherent RPMI	KEGG_PYRIMIDINE_METABOLISM	EGFR	-0.23831	ZM-306416	-0.209483	-0.447793	0.000295331	0.0365405
Adherent RPMI	KEGG_AMINO_SUGAR_AND_NUCLEOTIDE_SUGAR_METABOLISM	KDR	-0.10673	XL-647	-0.317155	-0.423885	0.00057839	0.0366134
Adherent RPMI	KEGG_STEROID_HORMONE_BIOSYNTHESIS	EGFR	0.289544	AEE788	0.186268	0.475812	0.000298665	0.036765
Adherent RPMI	KEGG_STEROID_HORMONE_BIOSYNTHESIS	EGFR	0.289544	pelitinib	0.188592	0.478136	0.000283871	0.036765
Adherent RPMI	KEGG_STEROID_HORMONE_BIOSYNTHESIS	EGFR	0.289544	PD-153035	0.182684	0.472227	0.000324158	0.036765
Adherent RPMI	KEGG_STEROID_HORMONE_BIOSYNTHESIS	ERBB2	0.211854	BMS-690514	0.261351	0.473205	0.000316389	0.036765
Adherent RPMI	KEGG_STEROID_HORMONE_BIOSYNTHESIS	ERBB2	0.211854	dacomitinib	0.262534	0.474388	0.000308062	0.036765
Adherent RPMI	KEGG_LINOLEIC_ACID_METABOLISM	EGFR	0.355314	WHI-P154	0.0887118	0.444026	0.000609193	0.0368494
Adherent RPMI	KEGG_GLYCOSPHINGOLIPID_BIOSYNTHESIS_GANGLIO_SERIES	ERBB2	-0.20385	XL-647	-0.221093	-0.424944	0.0005618	0.037298
Adherent RPMI	KEGG_STEROID_HORMONE_BIOSYNTHESIS	EGFR	0.289544	BMS-599626	0.176495	0.466039	0.000371284	0.0375006
Adherent RPMI	KEGG_STEROID_HORMONE_BIOSYNTHESIS	EGFR	0.289544	rociletinib	0.177723	0.467266	0.000363003	0.0375006
Adherent RPMI	KEGG_STEROID_HORMONE_BIOSYNTHESIS	EGFR	0.289544	WZ8040	0.174699	0.464243	0.000385752	0.0375006
Adherent RPMI	KEGG_STEROID_HORMONE_BIOSYNTHESIS	ERBB2	0.211854	tucatinib	0.254015	0.465869	0.000372308	0.0375006
Adherent RPMI	KEGG_GLYCOSPHINGOLIPID_BIOSYNTHESIS_GANGLIO_SERIES	ERBB2	-0.20385	BMS-599626	-0.219991	-0.423841	0.000578946	0.0375212
Adherent RPMI	KEGG_GLYCOSPHINGOLIPID_BIOSYNTHESIS_GANGLIO_SERIES	BRAF	0.277364	dabrafenib	0.166841	0.444205	0.000606541	0.0375228
Adherent RPMI	KEGG_GLYCOSPHINGOLIPID_BIOSYNTHESIS_GANGLIO_SERIES	BRAF	0.277364	AZ-628	0.166946	0.444311	0.000605238	0.0375228
Adherent RPMI	KEGG_GALACTOSE_METABOLISM	EGFR	-0.154112	poziotinib	-0.313721	-0.467833	0.000165132	0.0379156
Adherent RPMI	KEGG_GALACTOSE_METABOLISM	ERBB2	-0.24259	canertinib	-0.221692	-0.464282	0.000181081	0.0379156
Adherent RPMI	KEGG_GALACTOSE_METABOLISM	ERBB2	-0.24259	AEE788	-0.241501	-0.484091	0.000103603	0.0379156
Adherent RPMI	KEGG_GALACTOSE_METABOLISM	ERBB2	-0.24259	AZD8931	-0.224061	-0.466651	0.000170049	0.0379156
Adherent RPMI	KEGG_GALACTOSE_METABOLISM	ERBB2	-0.24259	dacomitinib	-0.23377	-0.47636	0.000130755	0.0379156
Adherent RPMI	KEGG_GALACTOSE_METABOLISM	ERBB2	-0.24259	AV-412	-0.238073	-0.480663	0.000114891	0.0379156
Adherent RPMI	KEGG_GALACTOSE_METABOLISM	ERBB2	-0.24259	tucatinib	-0.229097	-0.471687	0.000148927	0.0379156
Adherent RPMI	KEGG_AMINO_SUGAR_AND_NUCLEOTIDE_SUGAR_METABOLISM	ERBB2	-0.246674	ARRY-334543	-0.174496	-0.421169	0.000623543	0.0385746
Adherent RPMI	KEGG_RETINOL_METABOLISM	EGFR	0.330243	vandetanib	0.102222	0.432466	0.000784298	0.0388156
Adherent RPMI	KEGG_LINOLEIC_ACID_METABOLISM	EGFR	0.355314	GW-583340	0.0854056	0.440719	0.00065683	0.0388672
Adherent RPMI	KEGG_LINOLEIC_ACID_METABOLISM	EGFR	0.355314	OSI-420	0.0831752	0.438489	0.000689488	0.0391841
Adherent RPMI	KEGG_LINOLEIC_ACID_METABOLISM	ERBB2	0.223381	PD-168393	0.215006	0.438388	0.000690976	0.0391841
Adherent RPMI	KEGG_ARACHIDONIC_ACID_METABOLISM	ERBB2	0.217323	WZ-4002	0.223939	0.441262	0.000649666	0.0392976
Adherent RPMI	KEGG_PYRIMIDINE_METABOLISM	ERBB2	-0.179617	neratinib	-0.263863	-0.44348	0.000333728	0.0394959
Adherent RPMI	KEGG_PHENYLALANINE_METABOLISM	EGFR	0.411845	WZ-3146	0.0458418	0.457687	0.000448276	0.0406736
Adherent RPMI	KEGG_LINOLEIC_ACID_METABOLISM	EGFR	0.355314	vandetanib	0.0790451	0.434359	0.000753361	0.041013
Adherent RPMI	KEGG_LINOLEIC_ACID_METABOLISM	ERBB2	0.223381	CP-724714	0.211209	0.434591	0.0007495	0.041013
Adherent RPMI	KEGG_GLYCOSPHINGOLIPID_BIOSYNTHESIS_GANGLIO_SERIES	EGFR	-0.251356	GW-583340	-0.165876	-0.417232	0.000695462	0.0416795
Adherent RPMI	KEGG_GLYCOSPHINGOLIPID_BIOSYNTHESIS_GANGLIO_SERIES	ERBB2	-0.20385	neratinib	-0.212973	-0.416823	0.000704356	0.0416795
Adherent RPMI	KEGG_PYRIMIDINE_METABOLISM	EGFR	-0.23831	canertinib	-0.200409	-0.438719	0.000382643	0.0429099
Adherent RPMI	KEGG_PYRIMIDINE_METABOLISM	ERBB2	-0.179617	ARRY-334543	-0.258086	-0.437703	0.000394102	0.0429099
Adherent RPMI	KEGG_CYSTEINE_AND_METHIONINE_METABOLISM	EGFR	-0.164359	AZD8931	-0.29302	-0.457379	0.000220846	0.0429388
Adherent RPMI	KEGG_AMINO_SUGAR_AND_NUCLEOTIDE_SUGAR_METABOLISM	EGFR	-0.226762	gefitinib	-0.188511	-0.415274	0.000733731	0.0434177
Adherent RPMI	KEGG_AMINO_SUGAR_AND_NUCLEOTIDE_SUGAR_METABOLISM	BRAF	0.209044	dabrafenib	0.226772	0.435816	0.000730845	0.0434177
Adherent RPMI	KEGG_PYRIMIDINE_METABOLISM	JUN	0.214891	vinblastine	0.245504	0.460395	0.000421108	0.0440868
Adherent RPMI	KEGG_STEROID_HORMONE_BIOSYNTHESIS	ERBB2	0.211854	ARRY-334543	0.239505	0.451359	0.000517127	0.0458891
Adherent RPMI	KEGG_STEROID_HORMONE_BIOSYNTHESIS	ERBB2	0.211854	PD-168393	0.240215	0.452069	0.000509358	0.0458891
Adherent RPMI	KEGG_STEROID_HORMONE_BIOSYNTHESIS	ERBB2	0.211854	TAK-285	0.238987	0.450841	0.000522617	0.0458891
Adherent RPMI	KEGG_RETINOL_METABOLISM	ERBB2	0.285513	GW-583340	0.137944	0.423457	0.000944283	0.0458989
Adherent RPMI	KEGG_CYSTEINE_AND_METHIONINE_METABOLISM	ERBB3	-0.159314	AZD8931	-0.29302	-0.452334	0.000257832	0.0467879
Adherent RPMI	KEGG_LINOLEIC_ACID_METABOLISM	FLT3	0.121636	BMS-690514	0.305206	0.426843	0.00087934	0.0469326
Adherent RPMI	KEGG_GALACTOSE_METABOLISM	ERBB2	-0.24259	XL-647	-0.211778	-0.454368	0.000241413	0.0469375
Adherent RPMI	KEGG_STEROID_HORMONE_BIOSYNTHESIS	KCNH1	-0.165042	dofetilide	-0.253852	-0.418893	0.000663778	0.0475475
Adherent RPMI	KEGG_STEROID_HORMONE_BIOSYNTHESIS	EGFR	0.289544	erlotinib	0.154453	0.443997	0.000609379	0.0475475
Adherent RPMI	KEGG_STEROID_HORMONE_BIOSYNTHESIS	EGFR	0.289544	BIBU-1361	0.151986	0.44153	0.000645665	0.0475475
Adherent RPMI	KEGG_STEROID_HORMONE_BIOSYNTHESIS	EGFR	0.289544	ZM-306416	0.151757	0.441301	0.000649201	0.0475475
Adherent RPMI	KEGG_STEROID_HORMONE_BIOSYNTHESIS	EGFR	0.289544	GW-583340	0.153929	0.443473	0.000616729	0.0475475
Adherent RPMI	KEGG_STEROID_HORMONE_BIOSYNTHESIS	ERBB2	0.211854	canertinib	0.231033	0.442887	0.000624638	0.0475475
Adherent RPMI	KEGG_STEROID_HORMONE_BIOSYNTHESIS	ERBB2	0.211854	AV-412	0.233219	0.445073	0.000594027	0.0475475
Adherent RPMI	KEGG_GALACTOSE_METABOLISM	MDM2	0.202295	AMG-232	0.278711	0.481006	0.00026624	0.0483136
Adherent RPMI	KEGG_GLYCOSPHINGOLIPID_BIOSYNTHESIS_GANGLIO_SERIES	EGFR	-0.251356	WZ-4002	-0.15905	-0.410407	0.000836478	0.0484446
Adherent RPMI	KEGG_PYRIMIDINE_METABOLISM	EGFR	-0.23831	WZ8040	-0.191603	-0.429912	0.00048847	0.049245
Adherent RPMI	KEGG_PYRIMIDINE_METABOLISM	ERBB2	-0.179617	PD-168393	-0.248824	-0.428441	0.000509763	0.0495563
Adherent RPMI	KEGG_AMINO_SUGAR_AND_NUCLEOTIDE_SUGAR_METABOLISM	CDK5	0.246774	1-azakenpaullone	0.180839	0.427613	0.000863197	0.049992
Adherent RPMI	KEGG_ARACHIDONIC_ACID_METABOLISM	PIK3CA	0.200201	alpelisib	0.228342	0.428543	0.000846217	0.050074
Adherent RPMI	KEGG_STEROID_HORMONE_BIOSYNTHESIS	ERBB2	0.211854	XL-647	0.224577	0.436431	0.000721308	0.0503436
Adherent RPMI	KEGG_GALACTOSE_METABOLISM	BRAF	0.167129	LGX818	0.306044	0.473173	0.000316529	0.0506819
Adherent RPMI	KEGG_GALACTOSE_METABOLISM	PIK3CA	-0.258038	CH5132799	-0.189224	-0.447262	0.000299607	0.0506819
Adherent RPMI	KEGG_AMINO_SUGAR_AND_NUCLEOTIDE_SUGAR_METABOLISM	EGFR	-0.226762	BIBX-1382	-0.181121	-0.407883	0.000894544	0.0507281
Adherent RPMI	KEGG_CYSTEINE_AND_METHIONINE_METABOLISM	EGFR	-0.164359	lapatinib	-0.283085	-0.447445	0.000298238	0.0507378
Adherent RPMI	KEGG_PHENYLALANINE_METABOLISM	EGFR	0.411845	tyrphostin-AG-1478	0.0335784	0.445423	0.000588677	0.0516896
Adherent RPMI	KEGG_GALACTOSE_METABOLISM	MDM2	0.202295	nutlin-3	0.267232	0.469527	0.000344767	0.0521365
Adherent RPMI	KEGG_RETINOL_METABOLISM	ERBB2	0.285513	CP-724714	0.130947	0.41646	0.00109855	0.0524604
Adherent RPMI	KEGG_GLYCOSPHINGOLIPID_BIOSYNTHESIS_GANGLIO_SERIES	ERBB2	-0.20385	TAK-285	-0.202515	-0.406365	0.000931744	0.0528376
Adherent RPMI	KEGG_PHENYLALANINE_METABOLISM	TUBB4B	0.267662	mebendazole	0.174105	0.441767	0.000641106	0.0528815
Adherent RPMI	KEGG_PHENYLALANINE_METABOLISM	EGFR	0.411845	WZ8040	0.0309357	0.442781	0.000626498	0.0528815
Adherent RPMI	KEGG_ARACHIDONIC_ACID_METABOLISM	FLT3	0.0820003	BMS-690514	0.342781	0.424781	0.000919906	0.0532763
Adherent RPMI	KEGG_AMINO_SUGAR_AND_NUCLEOTIDE_SUGAR_METABOLISM	EGFR	-0.226762	WZ-4002	-0.178519	-0.405281	0.000960263	0.0533436
Adherent RPMI	KEGG_STEROID_HORMONE_BIOSYNTHESIS	EGFR	0.289544	BIBX-1382	0.139918	0.429462	0.000830726	0.0539596
Adherent RPMI	KEGG_STEROID_HORMONE_BIOSYNTHESIS	ERBB2	0.211854	WZ-4002	0.217734	0.429588	0.0008284	0.0539596
Adherent RPMI	KEGG_STEROID_HORMONE_BIOSYNTHESIS	JUN	-0.1916	vinblastine	-0.218997	-0.410597	0.000832587	0.0539596
Adherent RPMI	KEGG_RETINOL_METABOLISM	FLT3	0.106301	BMS-690514	0.307476	0.413777	0.00116316	0.0545885
Adherent RPMI	KEGG_STEROID_HORMONE_BIOSYNTHESIS	ERBB3	0.105893	AZD8931	0.321757	0.42765	0.000862499	0.0545982
Adherent RPMI	KEGG_AMINO_SUGAR_AND_NUCLEOTIDE_SUGAR_METABOLISM	ERBB2	-0.246674	GW-583340	-0.156895	-0.403568	0.00100811	0.0548815
Adherent RPMI	KEGG_PHENYLALANINE_METABOLISM	EGFR	0.411845	vandetanib	0.025473	0.437318	0.000706794	0.0565851
Adherent RPMI	KEGG_LINOLEIC_ACID_METABOLISM	ERBB3	0.0939525	AZD8931	0.323243	0.417196	0.00108199	0.0566378
Adherent RPMI	KEGG_CYSTEINE_AND_METHIONINE_METABOLISM	EGFR	-0.164359	BMS-690514	-0.277068	-0.441428	0.00035391	0.0566672
Adherent RPMI	KEGG_ARACHIDONIC_ACID_METABOLISM	EGFR	0.301195	GW-583340	0.118306	0.419501	0.00103002	0.0567303
Adherent RPMI	KEGG_ARACHIDONIC_ACID_METABOLISM	EGFR	0.301195	OSI-420	0.116983	0.418178	0.00105938	0.0567303
Adherent RPMI	KEGG_ARACHIDONIC_ACID_METABOLISM	EGFR	0.301195	brigatinib	0.119493	0.420688	0.00100392	0.0567303
Adherent RPMI	KEGG_ARACHIDONIC_ACID_METABOLISM	ERBB2	0.217323	AEE788	0.200708	0.418032	0.00106291	0.0567303
Adherent RPMI	KEGG_GALACTOSE_METABOLISM	EGFR	-0.154112	BMS-690514	-0.283401	-0.437513	0.00039671	0.056834
Adherent RPMI	KEGG_PHENYLALANINE_METABOLISM	PSMA2	-0.193823	carfilzomib	-0.218515	-0.412339	0.000796029	0.0570208
Adherent RPMI	KEGG_PHENYLALANINE_METABOLISM	PSMA4	-0.195594	carfilzomib	-0.218515	-0.414109	0.000758616	0.0570208
Adherent RPMI	KEGG_PHENYLALANINE_METABOLISM	EGFR	0.411845	erlotinib	0.0208857	0.432731	0.000779832	0.0570208
Adherent RPMI	KEGG_PHENYLALANINE_METABOLISM	SELL	-0.187734	baicalein	-0.226419	-0.414153	0.000757932	0.0570208
Adherent RPMI	KEGG_GLYCOSPHINGOLIPID_BIOSYNTHESIS_GANGLIO_SERIES	MAP2K2	0.218845	U-0126	0.200112	0.418957	0.00104221	0.0578958
Adherent RPMI	KEGG_STEROID_HORMONE_BIOSYNTHESIS	FLT3	0.161263	BMS-690514	0.261351	0.422614	0.000962008	0.0595133
Adherent RPMI	KEGG_LINOLEIC_ACID_METABOLISM	JUN	-0.280464	vinblastine	-0.117614	-0.398078	0.00116478	0.0598211
Adherent RPMI	KEGG_STEROID_HORMONE_BIOSYNTHESIS	ALK	-0.218631	lorlatinib	-0.185366	-0.403997	0.000996309	0.0602656
Adherent RPMI	KEGG_ARACHIDONIC_ACID_METABOLISM	EGFR	0.301195	icotinib	0.112858	0.414053	0.00115726	0.0605779
Adherent RPMI	KEGG_AMINO_SUGAR_AND_NUCLEOTIDE_SUGAR_METABOLISM	EGFR	-0.226762	OSI-420	-0.171283	-0.398045	0.00116533	0.0610006
Adherent RPMI	KEGG_AMINO_SUGAR_AND_NUCLEOTIDE_SUGAR_METABOLISM	PIK3CA	-0.305844	PIK-75	-0.0928525	-0.398696	0.00114489	0.0610006
Adherent RPMI	KEGG_GLYCOSPHINGOLIPID_BIOSYNTHESIS_GANGLIO_SERIES	BRAF	0.277364	CEP-32496	0.136728	0.414093	0.00115647	0.062958
Adherent RPMI	KEGG_LINOLEIC_ACID_METABOLISM	EGFR	0.355314	tyrphostin-AG-1478	0.0542351	0.409549	0.00126919	0.0639764
Adherent RPMI	KEGG_LINOLEIC_ACID_METABOLISM	ALK	-0.171534	lorlatinib	-0.222656	-0.39419	0.00129296	0.06399
Adherent RPMI	KEGG_ARACHIDONIC_ACID_METABOLISM	ALK	-0.229386	lorlatinib	-0.165727	-0.395113	0.00126162	0.0647148
Adherent RPMI	KEGG_ARACHIDONIC_ACID_METABOLISM	BCL2	-0.0982046	gambogic-acid	-0.295773	-0.393978	0.00130023	0.0647148
Adherent RPMI	KEGG_ARACHIDONIC_ACID_METABOLISM	EGFR	0.301195	mubritinib	0.106612	0.407808	0.00131482	0.0647148
Adherent RPMI	KEGG_ARACHIDONIC_ACID_METABOLISM	EGFR	0.301195	WHI-P154	0.10599	0.407185	0.00133138	0.0647148
Adherent RPMI	KEGG_GLYCOSPHINGOLIPID_BIOSYNTHESIS_LACTO_AND_NEOLACTO_SERIES	EGFR	0.312322	canertinib	0.157391	0.469712	0.000343046	0.0666979
Adherent RPMI	KEGG_GLYCOSPHINGOLIPID_BIOSYNTHESIS_LACTO_AND_NEOLACTO_SERIES	EGFR	0.312322	osimertinib	0.193369	0.50569	0.000148355	0.0666979
Adherent RPMI	KEGG_GLYCOSPHINGOLIPID_BIOSYNTHESIS_LACTO_AND_NEOLACTO_SERIES	EGFR	0.312322	BIBU-1361	0.182744	0.495066	0.000193574	0.0666979
Adherent RPMI	KEGG_GLYCOSPHINGOLIPID_BIOSYNTHESIS_LACTO_AND_NEOLACTO_SERIES	EGFR	0.312322	AZD8931	0.166646	0.478968	0.00027908	0.0666979
Adherent RPMI	KEGG_GLYCOSPHINGOLIPID_BIOSYNTHESIS_LACTO_AND_NEOLACTO_SERIES	EGFR	0.312322	dacomitinib	0.190274	0.502595	0.000159614	0.0666979
Adherent RPMI	KEGG_GLYCOSPHINGOLIPID_BIOSYNTHESIS_LACTO_AND_NEOLACTO_SERIES	EGFR	0.312322	PD-153035	0.17961	0.491931	0.000208926	0.0666979
Adherent RPMI	KEGG_GLYCOSPHINGOLIPID_BIOSYNTHESIS_LACTO_AND_NEOLACTO_SERIES	EGFR	0.312322	neratinib	0.177056	0.489378	0.000221068	0.0666979
Adherent RPMI	KEGG_GLYCOSPHINGOLIPID_BIOSYNTHESIS_LACTO_AND_NEOLACTO_SERIES	FGFR1	-0.304989	orantinib	-0.148545	-0.453534	0.000247655	0.0666979
Adherent RPMI	KEGG_GLYCOSPHINGOLIPID_BIOSYNTHESIS_LACTO_AND_NEOLACTO_SERIES	FGFR1	-0.304989	LY2874455	-0.176226	-0.481215	0.000113053	0.0666979
Adherent RPMI	KEGG_GLYCOSPHINGOLIPID_BIOSYNTHESIS_LACTO_AND_NEOLACTO_SERIES	FGFR1	-0.304989	erdafitinib	-0.140404	-0.445393	0.000317009	0.0666979
Adherent RPMI	KEGG_GLYCOSPHINGOLIPID_BIOSYNTHESIS_LACTO_AND_NEOLACTO_SERIES	JUN	-0.230146	TWS-119	-0.213088	-0.443234	0.000336892	0.0666979
Adherent RPMI	KEGG_GLYCOSPHINGOLIPID_BIOSYNTHESIS_LACTO_AND_NEOLACTO_SERIES	JUN	-0.230146	vinblastine	-0.232671	-0.462817	0.000188478	0.0666979
Adherent RPMI	KEGG_LINOLEIC_ACID_METABOLISM	EGFR	0.355314	alvocidib	0.0504162	0.40573	0.00137307	0.0667409
Adherent RPMI	KEGG_AMINO_SUGAR_AND_NUCLEOTIDE_SUGAR_METABOLISM	ERBB2	-0.246674	PD-168393	-0.146164	-0.392837	0.00134038	0.0675653
Adherent RPMI	KEGG_AMINO_SUGAR_AND_NUCLEOTIDE_SUGAR_METABOLISM	PIK3CA	-0.305844	PP-121	-0.0873274	-0.393171	0.00132764	0.0675653
Adherent RPMI	KEGG_PHENYLALANINE_METABOLISM	EGFR	0.411845	brigatinib	0.0102166	0.422062	0.000974243	0.0679972
Adherent RPMI	KEGG_GLYCOSPHINGOLIPID_BIOSYNTHESIS_GANGLIO_SERIES	EGFR	-0.251356	BIBX-1382	-0.142555	-0.393911	0.00130276	0.0681943
Adherent RPMI	KEGG_GLYCOSPHINGOLIPID_BIOSYNTHESIS_GANGLIO_SERIES	CDK1	-0.10641	kenpaullone	-0.287553	-0.393963	0.00130049	0.0681943
Adherent RPMI	KEGG_GLYCOSPHINGOLIPID_BIOSYNTHESIS_LACTO_AND_NEOLACTO_SERIES	EGFR	0.312322	BMS-690514	0.149929	0.462251	0.000404268	0.0686559
Adherent RPMI	KEGG_GLYCOSPHINGOLIPID_BIOSYNTHESIS_LACTO_AND_NEOLACTO_SERIES	EGFR	0.312322	poziotinib	0.147331	0.459653	0.000428784	0.0686559
Adherent RPMI	KEGG_GLYCOSPHINGOLIPID_BIOSYNTHESIS_LACTO_AND_NEOLACTO_SERIES	ERBB2	0.198233	afatinib	0.264362	0.462595	0.000401058	0.0686559
Adherent RPMI	KEGG_LINOLEIC_ACID_METABOLISM	EGFR	0.355314	CNX-2006	0.0473129	0.402627	0.00146681	0.0688388
Adherent RPMI	KEGG_LINOLEIC_ACID_METABOLISM	PIK3CA	0.18541	taselisib	0.217757	0.403167	0.0014515	0.0688388
Adherent RPMI	KEGG_LINOLEIC_ACID_METABOLISM	ERBB2	0.223381	BIBX-1382	0.178295	0.401677	0.00149505	0.0689748
Adherent RPMI	KEGG_O_GLYCAN_BIOSYNTHESIS	PSMB5	-0.304068	carfilzomib	-0.156491	-0.460559	0.000201135	0.0692192
Adherent RPMI	KEGG_O_GLYCAN_BIOSYNTHESIS	EGFR	0.27488	BMS-690514	0.253583	0.528463	8.50869e-05	0.0692192
Adherent RPMI	KEGG_O_GLYCAN_BIOSYNTHESIS	EGFR	0.27488	afatinib	0.243717	0.518598	0.000107464	0.0692192
Adherent RPMI	KEGG_O_GLYCAN_BIOSYNTHESIS	EGFR	0.27488	AZD8931	0.243792	0.518672	0.000107324	0.0692192
Adherent RPMI	KEGG_O_GLYCAN_BIOSYNTHESIS	EGFR	0.27488	dacomitinib	0.219565	0.494445	0.000196412	0.0692192
Adherent RPMI	KEGG_O_GLYCAN_BIOSYNTHESIS	EGFR	0.27488	PD-153035	0.218159	0.49304	0.000203436	0.0692192
Adherent RPMI	KEGG_O_GLYCAN_BIOSYNTHESIS	EGFR	0.27488	poziotinib	0.23152	0.506401	0.000146309	0.0692192
Adherent RPMI	KEGG_O_GLYCAN_BIOSYNTHESIS	EGFR	0.27488	XL-647	0.220696	0.495576	0.000191062	0.0692192
Adherent RPMI	KEGG_PYRIMIDINE_METABOLISM	EGFR	-0.23831	BMS-599626	-0.17612	-0.41443	0.000752031	0.0705872
Adherent RPMI	KEGG_CYSTEINE_AND_METHIONINE_METABOLISM	EGFR	-0.164359	XL-647	-0.265146	-0.429506	0.000494541	0.0708495
Adherent RPMI	KEGG_CYSTEINE_AND_METHIONINE_METABOLISM	ERBB2	-0.250178	TAK-285	-0.179766	-0.429945	0.000488042	0.0708495
Adherent RPMI	KEGG_RETINOL_METABOLISM	PSMB5	-0.210555	bortezomib	-0.176134	-0.386689	0.0015782	0.0718183
Adherent RPMI	KEGG_RETINOL_METABOLISM	EGFR	0.330243	orantinib	0.0686245	0.398868	0.00158306	0.0718183
Adherent RPMI	KEGG_PYRIMIDINE_METABOLISM	ERBB2	-0.179617	AV-412	-0.232597	-0.412214	0.000797611	0.0723699
Adherent RPMI	KEGG_PYRIMIDINE_METABOLISM	EGFR	-0.23831	WZ-3146	-0.172577	-0.410887	0.000826772	0.0725959
Adherent RPMI	KEGG_LINOLEIC_ACID_METABOLISM	EGFR	0.355314	vatalanib	0.0428501	0.398164	0.00160553	0.0728377
Adherent RPMI	KEGG_GLYCOSPHINGOLIPID_BIOSYNTHESIS_LACTO_AND_NEOLACTO_SERIES	EGFR	0.312322	BMS-599626	0.135395	0.447717	0.000560206	0.0730766
Adherent RPMI	KEGG_GLYCOSPHINGOLIPID_BIOSYNTHESIS_LACTO_AND_NEOLACTO_SERIES	EGFR	0.312322	pelitinib	0.132868	0.44519	0.000591701	0.0730766
Adherent RPMI	KEGG_GLYCOSPHINGOLIPID_BIOSYNTHESIS_LACTO_AND_NEOLACTO_SERIES	EGFR	0.312322	WZ-3146	0.131094	0.443415	0.000617473	0.0730766
Adherent RPMI	KEGG_GLYCOSPHINGOLIPID_BIOSYNTHESIS_LACTO_AND_NEOLACTO_SERIES	EGFR	0.312322	rociletinib	0.134203	0.446525	0.000574907	0.0730766
Adherent RPMI	KEGG_GLYCOSPHINGOLIPID_BIOSYNTHESIS_LACTO_AND_NEOLACTO_SERIES	EGFR	0.312322	WZ8040	0.135114	0.447436	0.000563695	0.0730766
Adherent RPMI	KEGG_GLYCOSPHINGOLIPID_BIOSYNTHESIS_LACTO_AND_NEOLACTO_SERIES	EGFR	0.312322	AV-412	0.133464	0.445786	0.000584676	0.0730766
Adherent RPMI	KEGG_GLYCOSAMINOGLYCAN_BIOSYNTHESIS_CHONDROITIN_SULFATE	EGFR	-0.18579	afatinib	-0.305977	-0.491767	8.07702e-05	0.0732855
Adherent RPMI	KEGG_GLYCOSAMINOGLYCAN_BIOSYNTHESIS_CHONDROITIN_SULFATE	ERBB2	-0.192134	afatinib	-0.305977	-0.49811	6.52918e-05	0.0732855
Adherent RPMI	KEGG_GLYCOSAMINOGLYCAN_BIOSYNTHESIS_CHONDROITIN_SULFATE	PIK3CA	-0.281984	taselisib	-0.219818	-0.501802	5.82367e-05	0.0732855
Adherent RPMI	KEGG_LINOLEIC_ACID_METABOLISM	ERBB2	0.223381	mubritinib	0.173565	0.396946	0.00164317	0.073323
Adherent RPMI	KEGG_GALACTOSE_METABOLISM	EGFR	-0.154112	lapatinib	-0.272051	-0.426164	0.000543371	0.0739528
Adherent RPMI	KEGG_GLYCOSPHINGOLIPID_BIOSYNTHESIS_LACTO_AND_NEOLACTO_SERIES	TUBB	-0.158524	verubulin	-0.260762	-0.419286	0.000657151	0.0745318
Adherent RPMI	KEGG_LINOLEIC_ACID_METABOLISM	GSK3B	0.17118	kenpaullone	0.223972	0.395152	0.00170755	0.0749671
Adherent RPMI	KEGG_CYSTEINE_AND_METHIONINE_METABOLISM	RPL8	0.22774	anisomycin	0.219363	0.447103	0.00056751	0.075059
Adherent RPMI	KEGG_CYSTEINE_AND_METHIONINE_METABOLISM	FLT3	-0.146765	BMS-690514	-0.277068	-0.423833	0.000579074	0.075059
Adherent RPMI	KEGG_GALACTOSE_METABOLISM	ERBB2	-0.24259	neratinib	-0.181029	-0.423619	0.00058288	0.0755523
Adherent RPMI	KEGG_GALACTOSE_METABOLISM	BRAF	0.167129	GDC-0879	0.273918	0.441047	0.000652597	0.0772334
Adherent RPMI	KEGG_GALACTOSE_METABOLISM	ERBB4	-0.0580861	afatinib	-0.362916	-0.421002	0.000626792	0.0772334
Adherent RPMI	KEGG_GLYCOSPHINGOLIPID_BIOSYNTHESIS_LACTO_AND_NEOLACTO_SERIES	TUBA1B	-0.203808	epothilone-d	-0.209269	-0.413077	0.000779696	0.0774977
Adherent RPMI	KEGG_GLYCOSPHINGOLIPID_BIOSYNTHESIS_LACTO_AND_NEOLACTO_SERIES	EGFR	0.312322	gefitinib	0.117851	0.430172	0.00081863	0.0774977
Adherent RPMI	KEGG_GLYCOSPHINGOLIPID_BIOSYNTHESIS_LACTO_AND_NEOLACTO_SERIES	EGFR	0.312322	lapatinib	0.117128	0.429449	0.000830772	0.0774977
Adherent RPMI	KEGG_GLYCOSPHINGOLIPID_BIOSYNTHESIS_LACTO_AND_NEOLACTO_SERIES	EGFR	0.312322	AEE788	0.119282	0.431604	0.000796719	0.0774977
Adherent RPMI	KEGG_GLYCOSPHINGOLIPID_BIOSYNTHESIS_LACTO_AND_NEOLACTO_SERIES	EGFR	0.312322	ZM-306416	0.112857	0.425178	0.000911067	0.0774977
Adherent RPMI	KEGG_GLYCOSPHINGOLIPID_BIOSYNTHESIS_LACTO_AND_NEOLACTO_SERIES	EGFR	0.312322	GW-583340	0.115099	0.427421	0.000867431	0.0774977
Adherent RPMI	KEGG_GLYCOSPHINGOLIPID_BIOSYNTHESIS_LACTO_AND_NEOLACTO_SERIES	FGFR1	-0.304989	danusertib	-0.104292	-0.409281	0.000862048	0.0774977
Adherent RPMI	KEGG_GLYCOSPHINGOLIPID_BIOSYNTHESIS_LACTO_AND_NEOLACTO_SERIES	FGFR1	-0.304989	nintedanib	-0.102722	-0.407711	0.000898435	0.0774977
Adherent RPMI	KEGG_ARACHIDONIC_ACID_METABOLISM	EGFR	0.301195	AP26113	0.0953021	0.396497	0.00165922	0.0778688
Adherent RPMI	KEGG_ARACHIDONIC_ACID_METABOLISM	EGFR	0.301195	vandetanib	0.095608	0.396803	0.00164884	0.0778688
Adherent RPMI	KEGG_PYRIMIDINE_METABOLISM	EGFR	-0.23831	AEE788	-0.167684	-0.405994	0.000940766	0.0800239
Adherent RPMI	KEGG_Core_Glycolysis	EGFR	-0.17285	poziotinib	-0.301734	-0.474584	0.000136698	0.0808119
Adherent RPMI	KEGG_Core_Glycolysis	ERBB2	-0.193472	BMS-690514	-0.280239	-0.473711	0.000140461	0.0808119
Adherent RPMI	KEGG_Core_Glycolysis	ERBB2	-0.193472	poziotinib	-0.301734	-0.495207	7.14062e-05	0.0808119
Adherent RPMI	KEGG_Core_Glycolysis	ERBB2	-0.193472	tucatinib	-0.271314	-0.464786	0.000178131	0.0808119
Adherent RPMI	KEGG_Core_Glycolysis	PIK3CA	-0.240571	taselisib	-0.27366	-0.514232	3.79693e-05	0.0808119
Adherent RPMI	KEGG_Core_Glycolysis	PIK3CA	-0.240571	CH5132799	-0.225004	-0.465575	0.000174967	0.0808119
Adherent RPMI	KEGG_GLYCOSPHINGOLIPID_BIOSYNTHESIS_GANGLIO_SERIES	MAP2K1	0.190217	PD-318088	0.208675	0.398893	0.00158237	0.0812679
Adherent RPMI	KEGG_ARACHIDONIC_ACID_METABOLISM	ERBB2	0.217323	BIBX-1382	0.175877	0.3932	0.00177971	0.0821079
Adherent RPMI	KEGG_RETINOL_METABOLISM	EGFR	0.330243	WHI-P154	0.0591627	0.389406	0.00192699	0.0836108
Adherent RPMI	KEGG_RETINOL_METABOLISM	ATP1A1	0.309026	ciclopirox	0.0802765	0.389302	0.0019309	0.0836108
Adherent RPMI	KEGG_RETINOL_METABOLISM	BIRC5	0.0118604	YM-155	-0.390688	-0.378828	0.00193515	0.0836108
Adherent RPMI	KEGG_AMINO_SUGAR_AND_NUCLEOTIDE_SUGAR_METABOLISM	EGFR	-0.226762	GW-583340	-0.156895	-0.383657	0.00170853	0.0839174
Adherent RPMI	KEGG_AMINO_SUGAR_AND_NUCLEOTIDE_SUGAR_METABOLISM	CDK5	0.246774	indirubin	0.147865	0.394639	0.00172644	0.0839174
Adherent RPMI	KEGG_PYRIMIDINE_METABOLISM	EGFR	-0.23831	pelitinib	-0.164858	-0.403168	0.00101786	0.0839579
Adherent RPMI	KEGG_AMINO_SUGAR_AND_NUCLEOTIDE_SUGAR_METABOLISM	EPHB4	-0.0651705	XL-647	-0.317155	-0.382325	0.00176694	0.0843791
Adherent RPMI	KEGG_RETINOL_METABOLISM	ERBB2	0.285513	vandetanib	0.102222	0.387735	0.00199477	0.0848402
Adherent RPMI	KEGG_GLYCOSPHINGOLIPID_BIOSYNTHESIS_GANGLIO_SERIES	MAP2K2	0.218845	AS-703026	0.175744	0.394589	0.00172853	0.0871309
Adherent RPMI	KEGG_Core_Glycolysis	EGFR	-0.17285	BMS-690514	-0.280239	-0.453089	0.000251589	0.0872908
Adherent RPMI	KEGG_Core_Glycolysis	ERBB2	-0.193472	lapatinib	-0.255153	-0.448626	0.000288618	0.0872908
Adherent RPMI	KEGG_Core_Glycolysis	ERBB2	-0.193472	AZD8931	-0.255739	-0.449211	0.000283701	0.0872908
Adherent RPMI	KEGG_PHENYLALANINE_METABOLISM	FGFR1	-0.125231	erdafitinib	-0.269116	-0.394347	0.00128771	0.0876284
Adherent RPMI	KEGG_Core_Glycolysis	MDM2	0.194719	AMG-232	0.266115	0.460835	0.000416735	0.08772
Adherent RPMI	KEGG_Core_Glycolysis	EGFR	-0.17285	lapatinib	-0.255153	-0.428003	0.000515621	0.08772
Adherent RPMI	KEGG_Core_Glycolysis	EGFR	-0.17285	AZD8931	-0.255739	-0.428589	0.000507925	0.08772
Adherent RPMI	KEGG_Core_Glycolysis	BRAF	0.101867	LGX818	0.358933	0.4608	0.000417107	0.08772
Adherent RPMI	KEGG_Core_Glycolysis	ERBB2	-0.193472	afatinib	-0.236337	-0.429809	0.000489795	0.08772
Adherent RPMI	KEGG_Core_Glycolysis	ERBB2	-0.193472	XL-647	-0.243001	-0.436473	0.000407357	0.08772
Adherent RPMI	KEGG_Core_Glycolysis	PIK3CA	-0.240571	alpelisib	-0.192844	-0.433415	0.000442547	0.08772
Adherent RPMI	KEGG_PHENYLALANINE_METABOLISM	EGFR	0.411845	vatalanib	-0.00493548	0.40691	0.00133864	0.0877306
Adherent RPMI	KEGG_PHENYLALANINE_METABOLISM	ERBB2	0.198275	neratinib	0.208123	0.406398	0.00135367	0.0877306
Adherent RPMI	KEGG_CYSTEINE_AND_METHIONINE_METABOLISM	ERBB2	-0.250178	canertinib	-0.16608	-0.416258	0.000715558	0.0885341
Adherent RPMI	KEGG_GLYCOSPHINGOLIPID_BIOSYNTHESIS_GANGLIO_SERIES	MAP2K1	0.190217	U-0126	0.200112	0.390329	0.00189108	0.0903073
Adherent RPMI	KEGG_GLYCOSPHINGOLIPID_BIOSYNTHESIS_GANGLIO_SERIES	MAP2K2	0.218845	trametinib	0.171538	0.390383	0.00188903	0.0903073
Adherent RPMI	KEGG_GLYCOSPHINGOLIPID_BIOSYNTHESIS_GANGLIO_SERIES	PIK3CA	-0.244602	GDC-0941	-0.136184	-0.380785	0.00183993	0.0903073
Adherent RPMI	KEGG_RETINOL_METABOLISM	ADORA1	0.0367133	CGS-15943	0.347046	0.383759	0.00216141	0.0905133
Adherent RPMI	KEGG_STEROID_HORMONE_BIOSYNTHESIS	PIK3CA	0.211857	alpelisib	0.187751	0.399608	0.00155813	0.0922005
Adherent RPMI	KEGG_LINOLEIC_ACID_METABOLISM	IMPDH2	0.16746	mycophenolic-acid	0.216895	0.384355	0.00213434	0.0922169
Adherent RPMI	KEGG_SPHINGOLIPID_METABOLISM	CDK1	-0.169578	PHA-793887	-0.305142	-0.47472	0.000136185	0.0926738
Adherent RPMI	KEGG_STEROID_HORMONE_BIOSYNTHESIS	ERBB2	0.211854	AEE788	0.186268	0.398122	0.00160656	0.0930435
Adherent RPMI	KEGG_GALACTOSE_METABOLISM	MDM2	0.202295	idasanutlin	0.227462	0.429757	0.000825748	0.0936536
Adherent RPMI	KEGG_AMINO_SUGAR_AND_NUCLEOTIDE_SUGAR_METABOLISM	EGFR	-0.226762	WZ-3146	-0.150317	-0.37708	0.00202357	0.0949684
Adherent RPMI	KEGG_GLYCOSPHINGOLIPID_BIOSYNTHESIS_LACTO_AND_NEOLACTO_SERIES	EGFR	0.312322	PD-168393	0.101956	0.414278	0.00115135	0.0949688
Adherent RPMI	KEGG_AMINO_SUGAR_AND_NUCLEOTIDE_SUGAR_METABOLISM	BRAF	0.209044	RAF265	0.176268	0.385312	0.00209321	0.0965716
Adherent RPMI	KEGG_AMINO_SUGAR_AND_NUCLEOTIDE_SUGAR_METABOLISM	EGFR	-0.226762	brigatinib	-0.148293	-0.375055	0.00213021	0.0966407
Adherent RPMI	KEGG_GLYCOSPHINGOLIPID_BIOSYNTHESIS_LACTO_AND_NEOLACTO_SERIES	EGFR	0.312322	WZ-4002	0.0969023	0.409224	0.00127747	0.0967419
Adherent RPMI	KEGG_GLYCOSPHINGOLIPID_BIOSYNTHESIS_LACTO_AND_NEOLACTO_SERIES	EGFR	0.312322	XL-647	0.0968242	0.409146	0.00127947	0.0967419
Adherent RPMI	KEGG_GLYCOSPHINGOLIPID_BIOSYNTHESIS_LACTO_AND_NEOLACTO_SERIES	FGFR1	-0.304989	pazopanib	-0.0909162	-0.395905	0.00123353	0.0967419
Adherent RPMI	KEGG_AMINO_SUGAR_AND_NUCLEOTIDE_SUGAR_METABOLISM	MAPK1	0.159817	U-0126	0.223742	0.383559	0.00217118	0.0968845
Adherent RPMI	KEGG_STEROID_HORMONE_BIOSYNTHESIS	ADORA1	0.0797315	CGS-15943	0.315338	0.395069	0.0017103	0.0969882
Adherent RPMI	KEGG_GLYCOSPHINGOLIPID_BIOSYNTHESIS_GANGLIO_SERIES	TUBB4B	-0.194346	oxibendazole	-0.180697	-0.375043	0.00213081	0.0974108
Adherent RPMI	KEGG_GLYCOSPHINGOLIPID_BIOSYNTHESIS_GANGLIO_SERIES	BRAF	0.277364	vemurafenib	0.108182	0.385546	0.00208316	0.0974108
Adherent RPMI	KEGG_GLYCOSPHINGOLIPID_BIOSYNTHESIS_GANGLIO_SERIES	CCNB1	-0.0871854	kenpaullone	-0.287553	-0.374738	0.00214719	0.0974108
Adherent RPMI	KEGG_RETINOL_METABOLISM	DRD2	-0.2301	amisulpride	-0.140785	-0.370885	0.00236602	0.0975806
Adherent RPMI	KEGG_GLYCOSPHINGOLIPID_BIOSYNTHESIS_GANGLIO_SERIES	EGFR	-0.251356	PD-168393	-0.122224	-0.37358	0.00221068	0.0983101
Adherent RPMI	KEGG_GLYCOSPHINGOLIPID_BIOSYNTHESIS_GANGLIO_SERIES	IMPDH2	-0.208229	mycophenolic-acid	-0.164838	-0.373068	0.00223925	0.0983101
Adherent RPMI	KEGG_AMINO_SUGAR_AND_NUCLEOTIDE_SUGAR_METABOLISM	EGFR	-0.226762	PD-168393	-0.146164	-0.372926	0.00224699	0.0986499
Adherent RPMI	KEGG_GALACTOSE_METABOLISM	MDM2	0.202295	CGM097	0.220864	0.423159	0.00095061	0.0995216
Adherent RPMI	KEGG_GALACTOSE_METABOLISM	PIK3CA	-0.258038	GSK2126458	-0.147852	-0.40589	0.00094393	0.0995216
Adherent RPMI	KEGG_STEROID_HORMONE_BIOSYNTHESIS	PIK3CA	0.211857	taselisib	0.181042	0.392899	0.00179218	0.0995572
Adherent RPMI	KEGG_ARACHIDONIC_ACID_METABOLISM	AKT2	0.139237	GSK2110183	0.243729	0.382966	0.00219635	0.0996411
Adherent RPMI	KEGG_CYSTEINE_AND_METHIONINE_METABOLISM	ERBB2	-0.250178	GW-583340	-0.159876	-0.410055	0.000843448	0.0998202
Adherent RPMI	KEGG_GLYCOSPHINGOLIPID_BIOSYNTHESIS_GANGLIO_SERIES	EGFR	-0.251356	WZ-3146	-0.119812	-0.371168	0.00234789	0.100021
Adherent RPMI	KEGG_GLYCOSPHINGOLIPID_BIOSYNTHESIS_GANGLIO_SERIES	PIK3CA	-0.244602	GSK2126458	-0.126506	-0.371107	0.0023517	0.100021
Adherent RPMI	KEGG_PHENYLALANINE_METABOLISM	EGFR	0.411845	PP-121	-0.0129137	0.398931	0.00158106	0.100085
Adherent RPMI	KEGG_STEROID_HORMONE_BIOSYNTHESIS	BLK	0.117405	ibrutinib	0.273967	0.391372	0.00185172	0.100808
Adherent RPMI	KEGG_GLYCOSPHINGOLIPID_BIOSYNTHESIS_GANGLIO_SERIES	EGFR	-0.251356	mubritinib	-0.116511	-0.367867	0.002556	0.100832
Adherent RPMI	KEGG_GLYCOSPHINGOLIPID_BIOSYNTHESIS_GANGLIO_SERIES	BRAF	0.277364	SB-590885	0.098515	0.375879	0.00253935	0.100832
Adherent RPMI	KEGG_GLYCOSPHINGOLIPID_BIOSYNTHESIS_GANGLIO_SERIES	TXK	-0.139651	bosutinib	-0.228516	-0.368168	0.00253569	0.100832
Adherent RPMI	KEGG_GLYCOSPHINGOLIPID_BIOSYNTHESIS_GANGLIO_SERIES	ERBB2	-0.20385	GW-583340	-0.165876	-0.369726	0.00243859	0.100832
Adherent RPMI	KEGG_GLYCOSPHINGOLIPID_BIOSYNTHESIS_GANGLIO_SERIES	PIK3CA	-0.244602	buparlisib	-0.124175	-0.368776	0.00249905	0.100832
Adherent RPMI	KEGG_RETINOL_METABOLISM	DRD2	-0.2301	raclopride	-0.138855	-0.368955	0.00248767	0.101066
Adherent RPMI	KEGG_PHENYLALANINE_METABOLISM	EGFR	0.411845	tyrphostin-AG-99	-0.0147728	0.397072	0.00163935	0.101416
Adherent RPMI	KEGG_LINOLEIC_ACID_METABOLISM	ATP2C1	-0.309859	sevoflurane	-0.0605688	-0.370428	0.00239463	0.101847
Adherent RPMI	KEGG_AMINO_SUGAR_AND_NUCLEOTIDE_SUGAR_METABOLISM	EGFR	-0.226762	rociletinib	-0.14422	-0.370982	0.00235957	0.101948
Adherent RPMI	KEGG_CYSTEINE_AND_METHIONINE_METABOLISM	ERBB2	-0.250178	ARRY-334543	-0.157315	-0.407493	0.000904378	0.102572
Adherent RPMI	KEGG_LINOLEIC_ACID_METABOLISM	PIK3CA	0.18541	alpelisib	0.19225	0.37766	0.00244947	0.102576
Adherent RPMI	KEGG_GLYCOSPHINGOLIPID_BIOSYNTHESIS_LACTO_AND_NEOLACTO_SERIES	TUBB	-0.158524	vinblastine	-0.232671	-0.391196	0.00140093	0.102896
Adherent RPMI	KEGG_GLYCOSPHINGOLIPID_BIOSYNTHESIS_LACTO_AND_NEOLACTO_SERIES	PDE10A	-0.176762	papaverine	-0.213457	-0.390219	0.00143646	0.102896
Adherent RPMI	KEGG_STEROID_HORMONE_BIOSYNTHESIS	ERBB2	0.211854	BMS-599626	0.176495	0.388349	0.00196807	0.103021
Adherent RPMI	KEGG_STEROID_HORMONE_BIOSYNTHESIS	TUBE1	-0.159622	vinblastine	-0.218997	-0.378619	0.00194494	0.103021
Adherent RPMI	KEGG_GLYCOSPHINGOLIPID_BIOSYNTHESIS_GANGLIO_SERIES	EGFR	-0.251356	brigatinib	-0.11497	-0.366327	0.0026534	0.103179
Adherent RPMI	KEGG_PHENYLALANINE_METABOLISM	FLT3	0.230969	BMS-690514	0.163076	0.394046	0.00174835	0.103457
Adherent RPMI	KEGG_PHENYLALANINE_METABOLISM	FGFR4	-0.113938	erdafitinib	-0.269116	-0.383054	0.00173299	0.103457
Adherent RPMI	KEGG_ARACHIDONIC_ACID_METABOLISM	GSK3B	0.198732	LY2090314	0.180966	0.379698	0.00234861	0.104802
Adherent RPMI	KEGG_CYSTEINE_AND_METHIONINE_METABOLISM	ERBB2	-0.250178	PD-168393	-0.154924	-0.405102	0.000965608	0.105135
Adherent RPMI	KEGG_GLYCOSPHINGOLIPID_BIOSYNTHESIS_GANGLIO_SERIES	AKT1	-0.149976	triciribine	-0.214876	-0.364852	0.00275239	0.105521
Adherent RPMI	KEGG_CYSTEINE_AND_METHIONINE_METABOLISM	ERBB2	-0.250178	AEE788	-0.153386	-0.403565	0.00100824	0.105555
Adherent RPMI	KEGG_GLYCOSPHINGOLIPID_BIOSYNTHESIS_LACTO_AND_NEOLACTO_SERIES	FGFR1	-0.304989	MK-2461	-0.0830838	-0.388073	0.00152206	0.106232
Adherent RPMI	KEGG_GLYCOSPHINGOLIPID_BIOSYNTHESIS_GANGLIO_SERIES	KDR	-0.111085	ZM-306416	-0.252125	-0.36321	0.00286895	0.106325
Adherent RPMI	KEGG_GLYCOSPHINGOLIPID_BIOSYNTHESIS_GANGLIO_SERIES	BRAF	0.277364	TAK-632	0.0926816	0.370046	0.00285499	0.106325
Adherent RPMI	KEGG_GLYCOSPHINGOLIPID_BIOSYNTHESIS_GANGLIO_SERIES	ERBB2	-0.20385	WZ-4002	-0.15905	-0.362901	0.00289054	0.106325
Adherent RPMI	KEGG_RETINOL_METABOLISM	ALK	-0.182871	lorlatinib	-0.183366	-0.366237	0.00265858	0.106421
Adherent RPMI	KEGG_PHENYLALANINE_METABOLISM	EGFR	0.411845	orantinib	-0.021064	0.390781	0.00187517	0.107591
Adherent RPMI	KEGG_PHENYLALANINE_METABOLISM	PRKCG	0.131449	ingenol-mebutate	0.258716	0.390166	0.00189727	0.107591
Adherent RPMI	KEGG_CYSTEINE_AND_METHIONINE_METABOLISM	EGFR	-0.164359	AV-412	-0.236799	-0.401159	0.00107451	0.108327
Adherent RPMI	KEGG_AMINO_SUGAR_AND_NUCLEOTIDE_SUGAR_METABOLISM	PIK3CA	-0.305844	GDC-0980	-0.061842	-0.367686	0.00256776	0.10921
Adherent RPMI	KEGG_GLYCOSAMINOGLYCAN_BIOSYNTHESIS_CHONDROITIN_SULFATE	EGFR	-0.18579	BMS-690514	-0.220364	-0.406155	0.000936746	0.109589
Adherent RPMI	KEGG_GLYCOSAMINOGLYCAN_BIOSYNTHESIS_CHONDROITIN_SULFATE	EGFR	-0.18579	gefitinib	-0.214693	-0.400483	0.0010941	0.109589
Adherent RPMI	KEGG_GLYCOSAMINOGLYCAN_BIOSYNTHESIS_CHONDROITIN_SULFATE	EGFR	-0.18579	BMS-599626	-0.222663	-0.408453	0.000881118	0.109589
Adherent RPMI	KEGG_GLYCOSAMINOGLYCAN_BIOSYNTHESIS_CHONDROITIN_SULFATE	EGFR	-0.18579	lapatinib	-0.24475	-0.43054	0.000479319	0.109589
Adherent RPMI	KEGG_GLYCOSAMINOGLYCAN_BIOSYNTHESIS_CHONDROITIN_SULFATE	EGFR	-0.18579	osimertinib	-0.212197	-0.397987	0.00116756	0.109589
Adherent RPMI	KEGG_GLYCOSAMINOGLYCAN_BIOSYNTHESIS_CHONDROITIN_SULFATE	EGFR	-0.18579	rociletinib	-0.212322	-0.398113	0.00116371	0.109589
Adherent RPMI	KEGG_GLYCOSAMINOGLYCAN_BIOSYNTHESIS_CHONDROITIN_SULFATE	EGFR	-0.18579	AV-412	-0.225603	-0.411393	0.000815484	0.109589
Adherent RPMI	KEGG_GLYCOSAMINOGLYCAN_BIOSYNTHESIS_CHONDROITIN_SULFATE	EGFR	-0.18579	neratinib	-0.236604	-0.422394	0.000603061	0.109589
Adherent RPMI	KEGG_GLYCOSAMINOGLYCAN_BIOSYNTHESIS_CHONDROITIN_SULFATE	EGFR	-0.18579	poziotinib	-0.245099	-0.43089	0.000475129	0.109589
Adherent RPMI	KEGG_GLYCOSAMINOGLYCAN_BIOSYNTHESIS_CHONDROITIN_SULFATE	GABRD	0.204876	oxazepam	0.262341	0.467217	0.000363469	0.109589
Adherent RPMI	KEGG_GLYCOSAMINOGLYCAN_BIOSYNTHESIS_CHONDROITIN_SULFATE	IMPDH2	-0.220298	mycophenolic-acid	-0.19859	-0.418888	0.000663949	0.109589
Adherent RPMI	KEGG_GLYCOSAMINOGLYCAN_BIOSYNTHESIS_CHONDROITIN_SULFATE	IMPDH2	-0.220298	AVN-944	-0.193814	-0.414112	0.000758573	0.109589
Adherent RPMI	KEGG_GLYCOSAMINOGLYCAN_BIOSYNTHESIS_CHONDROITIN_SULFATE	ERBB2	-0.192134	BMS-690514	-0.220364	-0.412498	0.000793079	0.109589
Adherent RPMI	KEGG_GLYCOSAMINOGLYCAN_BIOSYNTHESIS_CHONDROITIN_SULFATE	ERBB2	-0.192134	canertinib	-0.208333	-0.400466	0.00109452	0.109589
Adherent RPMI	KEGG_GLYCOSAMINOGLYCAN_BIOSYNTHESIS_CHONDROITIN_SULFATE	ERBB2	-0.192134	ARRY-334543	-0.222096	-0.41423	0.000756435	0.109589
Adherent RPMI	KEGG_GLYCOSAMINOGLYCAN_BIOSYNTHESIS_CHONDROITIN_SULFATE	ERBB2	-0.192134	BMS-599626	-0.222663	-0.414796	0.000743907	0.109589
Adherent RPMI	KEGG_GLYCOSAMINOGLYCAN_BIOSYNTHESIS_CHONDROITIN_SULFATE	ERBB2	-0.192134	lapatinib	-0.24475	-0.436883	0.000403295	0.109589
Adherent RPMI	KEGG_GLYCOSAMINOGLYCAN_BIOSYNTHESIS_CHONDROITIN_SULFATE	ERBB2	-0.192134	AZD8931	-0.206173	-0.398307	0.00115738	0.109589
Adherent RPMI	KEGG_GLYCOSAMINOGLYCAN_BIOSYNTHESIS_CHONDROITIN_SULFATE	ERBB2	-0.192134	dacomitinib	-0.210586	-0.40272	0.00103	0.109589
Adherent RPMI	KEGG_GLYCOSAMINOGLYCAN_BIOSYNTHESIS_CHONDROITIN_SULFATE	ERBB2	-0.192134	AV-412	-0.225603	-0.417736	0.000685371	0.109589
Adherent RPMI	KEGG_GLYCOSAMINOGLYCAN_BIOSYNTHESIS_CHONDROITIN_SULFATE	ERBB2	-0.192134	neratinib	-0.236604	-0.428737	0.00050553	0.109589
Adherent RPMI	KEGG_GLYCOSAMINOGLYCAN_BIOSYNTHESIS_CHONDROITIN_SULFATE	ERBB2	-0.192134	poziotinib	-0.245099	-0.437233	0.00039996	0.109589
Adherent RPMI	KEGG_GLYCOSAMINOGLYCAN_BIOSYNTHESIS_CHONDROITIN_SULFATE	ERBB2	-0.192134	tucatinib	-0.254643	-0.446777	0.000303797	0.109589
Adherent RPMI	KEGG_GLYCOSAMINOGLYCAN_BIOSYNTHESIS_CHONDROITIN_SULFATE	PIK3CA	-0.281984	PIK-75	-0.155496	-0.437481	0.000397053	0.109589
Adherent RPMI	KEGG_GLYCOSAMINOGLYCAN_BIOSYNTHESIS_CHONDROITIN_SULFATE	PIK3CA	-0.281984	CH5132799	-0.130039	-0.412023	0.000801588	0.109589
Adherent RPMI	KEGG_GLYCOSAMINOGLYCAN_BIOSYNTHESIS_CHONDROITIN_SULFATE	PIK3CA	-0.281984	GSK2126458	-0.116448	-0.398433	0.00115379	0.109589
Adherent RPMI	KEGG_RETINOL_METABOLISM	PDGFRB	-0.261436	pazopanib	-0.102751	-0.364187	0.00279916	0.110425
Adherent RPMI	KEGG_GLYCOSAMINOGLYCAN_BIOSYNTHESIS_CHONDROITIN_SULFATE	EGFR	-0.18579	dacomitinib	-0.210586	-0.396377	0.00121805	0.110518
Adherent RPMI	KEGG_GLYCOSPHINGOLIPID_BIOSYNTHESIS_GANGLIO_SERIES	MAP2K1	0.190217	Ro-4987655	0.175659	0.365876	0.003105	0.111208
Adherent RPMI	KEGG_GLYCOSPHINGOLIPID_BIOSYNTHESIS_GANGLIO_SERIES	MAP2K1	0.190217	AS-703026	0.175744	0.365962	0.0030989	0.111208
Adherent RPMI	KEGG_STEROID_HORMONE_BIOSYNTHESIS	SCN1A	-0.22109	oxcarbazepine	-0.15288	-0.37397	0.00219042	0.112496
Adherent RPMI	KEGG_PHENYLALANINE_METABOLISM	EGFR	0.411845	AP26113	-0.0249717	0.386873	0.00202794	0.112654
Adherent RPMI	KEGG_ARACHIDONIC_ACID_METABOLISM	EGFR	0.301195	alvocidib	0.0729259	0.374121	0.00262904	0.113591
Adherent RPMI	KEGG_ARACHIDONIC_ACID_METABOLISM	CTPS1	0.149789	acivicin	0.225055	0.374844	0.00258941	0.113591
Adherent RPMI	KEGG_GLYCOSAMINOGLYCAN_BIOSYNTHESIS_CHONDROITIN_SULFATE	EGFR	-0.18579	canertinib	-0.208333	-0.394123	0.00129502	0.113711
Adherent RPMI	KEGG_Core_Glycolysis	EGFR	-0.17285	XL-647	-0.243001	-0.415851	0.000723298	0.114338
Adherent RPMI	KEGG_Core_Glycolysis	ERBB2	-0.193472	dacomitinib	-0.220782	-0.414254	0.000756093	0.114338
Adherent RPMI	KEGG_RETINOL_METABOLISM	EGFR	0.330243	PP-121	0.0380857	0.368329	0.00295232	0.114803
Adherent RPMI	KEGG_STARCH_AND_SUCROSE_METABOLISM	MDM2	0.236098	nutlin-3	0.292671	0.528768	8.44356e-05	0.114917
Adherent RPMI	KEGG_STARCH_AND_SUCROSE_METABOLISM	MDM2	0.236098	AMG-232	0.302702	0.538799	6.57342e-05	0.114917
Adherent RPMI	KEGG_PYRIMIDINE_METABOLISM	EGFR	-0.23831	erlotinib	-0.151936	-0.390246	0.00143578	0.114947
Adherent RPMI	KEGG_RETINOL_METABOLISM	PDGFRA	-0.203868	CP-673451	-0.157339	-0.361207	0.00301732	0.115678
Adherent RPMI	KEGG_GLYCOSPHINGOLIPID_BIOSYNTHESIS_GANGLIO_SERIES	TUBB4B	-0.194346	albendazole	-0.161511	-0.355857	0.00344366	0.115724
Adherent RPMI	KEGG_GLYCOSPHINGOLIPID_BIOSYNTHESIS_GANGLIO_SERIES	EGFR	-0.251356	vandetanib	-0.10653	-0.357886	0.00327925	0.115724
Adherent RPMI	KEGG_GLYCOSPHINGOLIPID_BIOSYNTHESIS_GANGLIO_SERIES	BRAF	0.277364	PLX-4720	0.0834056	0.36077	0.00344037	0.115724
Adherent RPMI	KEGG_GLYCOSPHINGOLIPID_BIOSYNTHESIS_GANGLIO_SERIES	MAP2K1	0.190217	trametinib	0.171538	0.361755	0.00337319	0.115724
Adherent RPMI	KEGG_GLYCOSPHINGOLIPID_BIOSYNTHESIS_GANGLIO_SERIES	MAP2K1	0.190217	PD-184352	0.172016	0.362233	0.00333858	0.115724
Adherent RPMI	KEGG_GLYCOSAMINOGLYCAN_BIOSYNTHESIS_CHONDROITIN_SULFATE	EGFR	-0.18579	AZD8931	-0.206173	-0.391964	0.00137232	0.116733
Adherent RPMI	KEGG_AMINO_SUGAR_AND_NUCLEOTIDE_SUGAR_METABOLISM	BRAF	0.209044	CEP-32496	0.161811	0.370855	0.00280843	0.117608
Adherent RPMI	KEGG_GLYCOSPHINGOLIPID_BIOSYNTHESIS_LACTO_AND_NEOLACTO_SERIES	NRAS	-0.19509	lonafarnib	-0.187416	-0.382506	0.00175822	0.119647
Adherent RPMI	KEGG_ARACHIDONIC_ACID_METABOLISM	EGFR	0.301195	CNX-2006	0.0692817	0.370477	0.00283066	0.120392
Adherent RPMI	KEGG_RETINOL_METABOLISM	PSMA4	-0.130841	carfilzomib	-0.227968	-0.358809	0.00320267	0.121079
Adherent RPMI	KEGG_GLYCOSPHINGOLIPID_BIOSYNTHESIS_GANGLIO_SERIES	MAP2K1	0.190217	selumetinib	0.167436	0.357653	0.00366441	0.121544
Adherent RPMI	KEGG_GLYCOSPHINGOLIPID_BIOSYNTHESIS_GANGLIO_SERIES	MAP2K2	0.218845	refametinib	0.137716	0.356561	0.00374689	0.121544
Adherent RPMI	KEGG_GLYCOSPHINGOLIPID_BIOSYNTHESIS_GANGLIO_SERIES	PIK3CA	-0.244602	idelalisib	-0.107236	-0.351837	0.00379547	0.121544
Adherent RPMI	KEGG_GLYCOSPHINGOLIPID_BIOSYNTHESIS_GANGLIO_SERIES	PIK3CA	-0.244602	PIK-75	-0.107268	-0.351869	0.00379257	0.121544
Adherent RPMI	KEGG_PHENYLALANINE_METABOLISM	POLD1	-0.214158	clofarabine	-0.15899	-0.373147	0.00223441	0.121577
Adherent RPMI	KEGG_PHENYLALANINE_METABOLISM	ERBB2	0.198275	poziotinib	0.182929	0.381205	0.0022779	0.121577
Adherent RPMI	KEGG_ARACHIDONIC_ACID_METABOLISM	PIK3CA	0.200201	PIK-75	0.168723	0.368924	0.00291766	0.122183
Adherent RPMI	KEGG_GLYCOSPHINGOLIPID_BIOSYNTHESIS_LACTO_AND_NEOLACTO_SERIES	PREP	-0.109055	baicalin	-0.271609	-0.380664	0.00184591	0.122551
Adherent RPMI	KEGG_RETINOL_METABOLISM	POLD1	-0.170393	clofarabine	-0.187324	-0.357717	0.00329268	0.122776
Adherent RPMI	KEGG_O_GLYCAN_BIOSYNTHESIS	RPL13A	-0.268568	puromycin	-0.149533	-0.418101	0.000679385	0.123286
Adherent RPMI	KEGG_O_GLYCAN_BIOSYNTHESIS	BCL2	-0.127731	gambogic-acid	-0.296796	-0.424527	0.000568556	0.123286
Adherent RPMI	KEGG_O_GLYCAN_BIOSYNTHESIS	EGFR	0.27488	gefitinib	0.169785	0.444665	0.000599888	0.123286
Adherent RPMI	KEGG_O_GLYCAN_BIOSYNTHESIS	EGFR	0.27488	BMS-599626	0.181475	0.456356	0.000463442	0.123286
Adherent RPMI	KEGG_O_GLYCAN_BIOSYNTHESIS	EGFR	0.27488	AEE788	0.164705	0.439586	0.000674043	0.123286
Adherent RPMI	KEGG_O_GLYCAN_BIOSYNTHESIS	EGFR	0.27488	osimertinib	0.176306	0.451186	0.000518616	0.123286
Adherent RPMI	KEGG_O_GLYCAN_BIOSYNTHESIS	EGFR	0.27488	PD-168393	0.184184	0.459064	0.000434785	0.123286
Adherent RPMI	KEGG_Core_Glycolysis	EGFR	-0.17285	afatinib	-0.236337	-0.409187	0.000864442	0.123843
Adherent RPMI	KEGG_LINOLEIC_ACID_METABOLISM	EGFR	0.355314	brigatinib	0.0120848	0.367399	0.00301033	0.124153
Adherent RPMI	KEGG_LINOLEIC_ACID_METABOLISM	CYP2C9	0.12815	cyclophosphamide	0.2383	0.36645	0.00306918	0.124691
Adherent RPMI	KEGG_ARACHIDONIC_ACID_METABOLISM	JUN	-0.229617	vinblastine	-0.131487	-0.361104	0.00302548	0.124778
Adherent RPMI	KEGG_CYSTEINE_AND_METHIONINE_METABOLISM	PIK3CA	-0.176848	taselisib	-0.217441	-0.394289	0.00128976	0.125383
Adherent RPMI	KEGG_GALACTOSE_METABOLISM	EGFR	-0.154112	AEE788	-0.241501	-0.395613	0.00124375	0.125388
Adherent RPMI	KEGG_GLYCOSAMINOGLYCAN_BIOSYNTHESIS_CHONDROITIN_SULFATE	GSK3B	-0.130767	kenpaullone	-0.25711	-0.387877	0.00152869	0.126094
Adherent RPMI	KEGG_LINOLEIC_ACID_METABOLISM	IMPDH2	0.16746	AVN-944	0.197402	0.364862	0.00316687	0.126166
Adherent RPMI	KEGG_LINOLEIC_ACID_METABOLISM	AKT2	0.0807834	GSK2110183	0.283582	0.364365	0.00319818	0.126166
Adherent RPMI	KEGG_STEROID_HORMONE_BIOSYNTHESIS	ERBB2	0.211854	CP-724714	0.164526	0.37638	0.00251386	0.126717
Adherent RPMI	KEGG_GLYCOSPHINGOLIPID_BIOSYNTHESIS_LACTO_AND_NEOLACTO_SERIES	ERBB2	0.198233	dacomitinib	0.190274	0.388506	0.00196156	0.127128
Adherent RPMI	KEGG_GALACTOSE_METABOLISM	ERBB2	-0.24259	GW-583340	-0.151131	-0.393721	0.00130908	0.127262
Adherent RPMI	KEGG_PHENYLALANINE_METABOLISM	ERBB2	0.198275	AZD8931	0.179227	0.377503	0.0024571	0.128011
Adherent RPMI	KEGG_PHENYLALANINE_METABOLISM	ERBB2	0.198275	AV-412	0.178533	0.376808	0.0024925	0.128011
Adherent RPMI	KEGG_GALACTOSE_METABOLISM	EGFR	-0.154112	AV-412	-0.238073	-0.392185	0.00136407	0.128035
Adherent RPMI	KEGG_SPHINGOLIPID_METABOLISM	PIK3CA	-0.193537	buparlisib	-0.261454	-0.454991	0.000236239	0.128609
Adherent RPMI	KEGG_METABOLISM_OF_XENOBIOTICS_BY_CYTOCHROME_P450	EGFR	0.286217	AV-412	0.237607	0.523824	9.49494e-05	0.129226
Adherent RPMI	KEGG_METABOLISM_OF_XENOBIOTICS_BY_CYTOCHROME_P450	EGFR	0.286217	poziotinib	0.242151	0.528368	8.54591e-05	0.129226
Adherent RPMI	KEGG_LINOLEIC_ACID_METABOLISM	EGFR	0.355314	orantinib	0.00680153	0.362115	0.00334658	0.130134
Adherent RPMI	KEGG_GLYCOSPHINGOLIPID_BIOSYNTHESIS_GANGLIO_SERIES	STK24	-0.119956	bosutinib	-0.228516	-0.348472	0.00411479	0.130238
Adherent RPMI	KEGG_ARACHIDONIC_ACID_METABOLISM	DRD2	-0.147371	raclopride	-0.211027	-0.358397	0.00323526	0.131295
Adherent RPMI	KEGG_ARACHIDONIC_ACID_METABOLISM	FGFR1	-0.113653	erdafitinib	-0.243007	-0.35666	0.00337644	0.131295
Adherent RPMI	KEGG_ARACHIDONIC_ACID_METABOLISM	PIK3CA	0.200201	GSK2126458	0.161626	0.361827	0.00336821	0.131295
Adherent RPMI	KEGG_ARACHIDONIC_ACID_METABOLISM	LSM6	-0.200701	uridine	-0.156891	-0.357592	0.00330119	0.131295
Adherent RPMI	KEGG_AMINO_SUGAR_AND_NUCLEOTIDE_SUGAR_METABOLISM	GPRC6A	0.164168	ornithine	0.200323	0.364491	0.00319153	0.131626
Adherent RPMI	KEGG_GLYCOSPHINGOLIPID_BIOSYNTHESIS_GANGLIO_SERIES	MDM2	0.242395	AMG-232	0.108175	0.35057	0.00423378	0.132464
Adherent RPMI	KEGG_O_GLYCAN_BIOSYNTHESIS	EGFR	0.27488	WZ8040	0.157533	0.432413	0.000785042	0.133555
Adherent RPMI	KEGG_GLYCOSPHINGOLIPID_BIOSYNTHESIS_GANGLIO_SERIES	ERBB2	-0.20385	BIBX-1382	-0.142555	-0.346405	0.00432388	0.133745
Adherent RPMI	KEGG_GLYCOSPHINGOLIPID_BIOSYNTHESIS_LACTO_AND_NEOLACTO_SERIES	ERBB2	0.198233	tucatinib	0.186461	0.384693	0.00212006	0.134204
Adherent RPMI	KEGG_RETINOL_METABOLISM	PIK3CA	0.168149	taselisib	0.189709	0.357858	0.0036486	0.134209
Adherent RPMI	KEGG_Core_Glycolysis	PIK3CD	0.266824	NVP-BEZ235	0.154694	0.421518	0.000986152	0.134215
Adherent RPMI	KEGG_GALACTOSE_METABOLISM	EGFR	-0.154112	dacomitinib	-0.23377	-0.387883	0.00152861	0.134221
Adherent RPMI	KEGG_GALACTOSE_METABOLISM	BRAF	0.167129	RAF265	0.234395	0.401524	0.00150021	0.134221
Adherent RPMI	KEGG_O_GLYCAN_BIOSYNTHESIS	EGFR	0.27488	GW-583340	0.151808	0.426689	0.000881713	0.134581
Adherent RPMI	KEGG_O_GLYCAN_BIOSYNTHESIS	EGFR	0.27488	OSI-420	0.148826	0.423706	0.000939399	0.134581
Adherent RPMI	KEGG_O_GLYCAN_BIOSYNTHESIS	EGFR	0.27488	brigatinib	0.150327	0.425207	0.000910602	0.134581
Adherent RPMI	KEGG_GALACTOSE_METABOLISM	PIK3CA	-0.258038	GDC-0941	-0.128419	-0.386457	0.00158838	0.135112
Adherent RPMI	KEGG_PHENYLALANINE_METABOLISM	ERBB2	0.198275	BIBX-1382	0.174121	0.372396	0.00271999	0.135305
Adherent RPMI	KEGG_PHENYLALANINE_METABOLISM	ERBB2	0.198275	afatinib	0.173888	0.372164	0.00273395	0.135305
Adherent RPMI	KEGG_Core_Glycolysis	MDM2	0.194719	idasanutlin	0.224087	0.418806	0.00104551	0.135518
Adherent RPMI	KEGG_PYRIMIDINE_METABOLISM	EGFR	-0.23831	vandetanib	-0.144374	-0.382684	0.0017489	0.136014
Adherent RPMI	KEGG_O_GLYCAN_BIOSYNTHESIS	EGFR	0.27488	AV-412	0.145756	0.420637	0.00100513	0.136799
Adherent RPMI	KEGG_CYSTEINE_AND_METHIONINE_METABOLISM	CDK4	0.137733	abemaciclib	0.265068	0.402801	0.0014616	0.137189
Adherent RPMI	KEGG_AMINO_SUGAR_AND_NUCLEOTIDE_SUGAR_METABOLISM	PIK3CD	0.244884	MLN0128	0.116616	0.361501	0.00338906	0.137687
Adherent RPMI	KEGG_AMINO_SUGAR_AND_NUCLEOTIDE_SUGAR_METABOLISM	BRAF	0.209044	SB-590885	0.151022	0.360067	0.00349103	0.137719
Adherent RPMI	KEGG_AMINO_SUGAR_AND_NUCLEOTIDE_SUGAR_METABOLISM	ERBB2	-0.246674	vandetanib	-0.109096	-0.355769	0.00345106	0.137719
Adherent RPMI	KEGG_PYRIMIDINE_METABOLISM	ERBB2	-0.179617	canertinib	-0.200409	-0.380026	0.00187478	0.137923
Adherent RPMI	KEGG_PYRIMIDINE_METABOLISM	ERBB3	-0.078961	AZD8931	-0.301087	-0.380048	0.00187383	0.137923
Adherent RPMI	KEGG_ARACHIDONIC_ACID_METABOLISM	AKT2	0.139237	uprosertib	0.218387	0.357624	0.00366683	0.138943
Adherent RPMI	KEGG_ARACHIDONIC_ACID_METABOLISM	GSK3B	0.198732	kenpaullone	0.15878	0.357511	0.00367521	0.138943
Adherent RPMI	KEGG_GLYCOSPHINGOLIPID_BIOSYNTHESIS_GANGLIO_SERIES	FLT3	-0.0174361	BMS-690514	-0.326584	-0.34402	0.00457868	0.139525
Adherent RPMI	KEGG_GLYCOSPHINGOLIPID_BIOSYNTHESIS_GANGLIO_SERIES	MAPK1	0.272003	CHIR-99021	0.0744469	0.34645	0.00461326	0.139525
Adherent RPMI	KEGG_GLYCOSAMINOGLYCAN_BIOSYNTHESIS_CHONDROITIN_SULFATE	EGFR	-0.18579	pelitinib	-0.195989	-0.381779	0.00179217	0.140197
Adherent RPMI	KEGG_GLYCOSAMINOGLYCAN_BIOSYNTHESIS_CHONDROITIN_SULFATE	PIK3CA	-0.281984	alpelisib	-0.0995441	-0.381529	0.00180269	0.140197
Adherent RPMI	KEGG_Core_Glycolysis	TUBB	0.220084	vinblastine	0.19251	0.412593	0.00119261	0.140417
Adherent RPMI	KEGG_Core_Glycolysis	MDM2	0.194719	nutlin-3	0.214938	0.409657	0.00126579	0.140417
Adherent RPMI	KEGG_Core_Glycolysis	EGFR	-0.17285	dacomitinib	-0.220782	-0.393632	0.00131169	0.140417
Adherent RPMI	KEGG_Core_Glycolysis	BRAF	0.101867	RAF265	0.310353	0.41222	0.00120252	0.140417
Adherent RPMI	KEGG_Core_Glycolysis	ERBB2	-0.193472	GW-583340	-0.199344	-0.392816	0.00134124	0.140417
Adherent RPMI	KEGG_O_GLYCAN_BIOSYNTHESIS	EGFR	0.27488	neratinib	0.142232	0.417113	0.00108389	0.140493
Adherent RPMI	KEGG_AMINO_SUGAR_AND_NUCLEOTIDE_SUGAR_METABOLISM	BRAF	0.209044	vemurafenib	0.149232	0.358277	0.00361761	0.140673
Adherent RPMI	KEGG_LINOLEIC_ACID_METABOLISM	ERBB2	0.223381	AEE788	0.133814	0.357195	0.00369944	0.14102
Adherent RPMI	KEGG_LINOLEIC_ACID_METABOLISM	PRKACA	0.15587	CCT128930	0.200902	0.356772	0.00373015	0.14102
Adherent RPMI	KEGG_AMINO_SUGAR_AND_NUCLEOTIDE_SUGAR_METABOLISM	PIK3CA	-0.305844	idelalisib	-0.047203	-0.353047	0.00368738	0.141367
Adherent RPMI	KEGG_ARACHIDONIC_ACID_METABOLISM	PSMB5	-0.211302	carfilzomib	-0.139114	-0.350416	0.00392811	0.142564
Adherent RPMI	KEGG_ARACHIDONIC_ACID_METABOLISM	BRAF	-0.16691	SB-590885	-0.183516	-0.350426	0.0039273	0.142564
Adherent RPMI	KEGG_ARACHIDONIC_ACID_METABOLISM	PIK3CA	0.200201	GDC-0980	0.15453	0.354731	0.00388878	0.142564
Adherent RPMI	KEGG_GLYCOSAMINOGLYCAN_BIOSYNTHESIS_HEPARAN_SULFATE	BCL2	0.165652	gambogic-acid	0.334345	0.499997	0.000170499	0.144088
Adherent RPMI	KEGG_GLYCOSAMINOGLYCAN_BIOSYNTHESIS_HEPARAN_SULFATE	EGFR	-0.251137	gefitinib	-0.194183	-0.44532	0.000317608	0.144088
Adherent RPMI	KEGG_GLYCOSAMINOGLYCAN_BIOSYNTHESIS_HEPARAN_SULFATE	EGFR	-0.251137	lapatinib	-0.199088	-0.450225	0.00027579	0.144088
Adherent RPMI	KEGG_GLYCOSAMINOGLYCAN_BIOSYNTHESIS_HEPARAN_SULFATE	EGFR	-0.251137	AZD8931	-0.200059	-0.451196	0.000267666	0.144088
Adherent RPMI	KEGG_GLYCOSAMINOGLYCAN_BIOSYNTHESIS_HEPARAN_SULFATE	EGFR	-0.251137	rociletinib	-0.20153	-0.452667	0.000254839	0.144088
Adherent RPMI	KEGG_GLYCOSAMINOGLYCAN_BIOSYNTHESIS_HEPARAN_SULFATE	IMPDH2	-0.284792	mycophenolic-acid	-0.192825	-0.477616	0.000126393	0.144088
Adherent RPMI	KEGG_PHENYLALANINE_METABOLISM	ERBB2	0.198275	XL-647	0.16961	0.367885	0.00297893	0.144797
Adherent RPMI	KEGG_RETINOL_METABOLISM	PDGFRB	-0.261436	cediranib	-0.0883333	-0.349769	0.00399161	0.144869
Adherent RPMI	KEGG_Core_Glycolysis	PDGFRA	0.121131	CP-673451	0.263788	0.38492	0.00210959	0.146992
Adherent RPMI	KEGG_Core_Glycolysis	RPL8	0.256174	anisomycin	0.134348	0.390522	0.00188419	0.146992
Adherent RPMI	KEGG_Core_Glycolysis	TUBB	0.220084	verubulin	0.166887	0.38697	0.00202422	0.146992
Adherent RPMI	KEGG_Core_Glycolysis	MDM2	0.194719	CGM097	0.203847	0.398566	0.00159265	0.146992
Adherent RPMI	KEGG_Core_Glycolysis	BRAF	0.101867	dabrafenib	0.288706	0.390573	0.00188219	0.146992
Adherent RPMI	KEGG_Core_Glycolysis	ERBB2	-0.193472	canertinib	-0.187346	-0.380818	0.00183864	0.146992
Adherent RPMI	KEGG_Core_Glycolysis	ERBB2	-0.193472	PD-168393	-0.194203	-0.387675	0.00153724	0.146992
Adherent RPMI	KEGG_Core_Glycolysis	ERBB2	-0.193472	neratinib	-0.18442	-0.377892	0.00198086	0.146992
Adherent RPMI	KEGG_Core_Glycolysis	PIK3CA	-0.240571	GSK2126458	-0.147683	-0.388254	0.00151526	0.146992
Adherent RPMI	KEGG_Core_Glycolysis	PIK3CD	0.266824	MLN0128	0.127258	0.394083	0.00174696	0.146992
Adherent RPMI	KEGG_Core_Glycolysis	PIK3CD	0.266824	TG100-115	0.117345	0.38417	0.00214332	0.146992
Adherent RPMI	KEGG_Core_Glycolysis	PIK3CD	0.266824	AZD6482	0.116965	0.383789	0.00216006	0.146992
Adherent RPMI	KEGG_Core_Glycolysis	CDK6	0.105893	abemaciclib	0.280961	0.386854	0.00202906	0.146992
Adherent RPMI	KEGG_Core_Glycolysis	TRPA1	0.0983525	nicotine	0.291357	0.38971	0.00191508	0.146992
Adherent RPMI	KEGG_GLYCOSPHINGOLIPID_BIOSYNTHESIS_GANGLIO_SERIES	TACR1	0.180693	FK-888	0.162699	0.343392	0.00491513	0.147022
Adherent RPMI	KEGG_Core_Glycolysis	BRAF	0.101867	GDC-0879	0.280599	0.382466	0.00222031	0.147407
Adherent RPMI	KEGG_RETINOL_METABOLISM	EGFR	0.330243	brigatinib	0.0216859	0.351929	0.00411809	0.147492
Adherent RPMI	KEGG_GLYCOSAMINOGLYCAN_BIOSYNTHESIS_CHONDROITIN_SULFATE	PIK3CA	-0.281984	PF-04691502	-0.0963678	-0.378352	0.00195811	0.148055
Adherent RPMI	KEGG_GLYCOSPHINGOLIPID_BIOSYNTHESIS_LACTO_AND_NEOLACTO_SERIES	EGFR	0.312322	AP26113	0.0664223	0.378744	0.0023942	0.148114
Adherent RPMI	KEGG_Core_Glycolysis	EGFR	-0.17285	GW-583340	-0.199344	-0.372194	0.00228701	0.14822
Adherent RPMI	KEGG_Core_Glycolysis	PDGFRB	0.116016	CP-673451	0.263788	0.379804	0.00234289	0.14831
Adherent RPMI	KEGG_ARACHIDONIC_ACID_METABOLISM	EGFR	0.301195	tyrphostin-AG-1478	0.0503648	0.35156	0.00414953	0.148619
Adherent RPMI	KEGG_CYSTEINE_AND_METHIONINE_METABOLISM	EGFR	-0.164359	neratinib	-0.220758	-0.385118	0.00164418	0.149182
Adherent RPMI	KEGG_GLYCOSPHINGOLIPID_BIOSYNTHESIS_GANGLIO_SERIES	ERBB2	-0.20385	CP-724714	-0.13602	-0.33987	0.0050547	0.149553
Adherent RPMI	KEGG_METABOLISM_OF_XENOBIOTICS_BY_CYTOCHROME_P450	PSMB5	-0.169048	carfilzomib	-0.269511	-0.438558	0.000384482	0.14974
Adherent RPMI	KEGG_METABOLISM_OF_XENOBIOTICS_BY_CYTOCHROME_P450	EGFR	0.286217	BMS-690514	0.198927	0.485144	0.000243026	0.14974
Adherent RPMI	KEGG_METABOLISM_OF_XENOBIOTICS_BY_CYTOCHROME_P450	EGFR	0.286217	afatinib	0.179556	0.465773	0.000373098	0.14974
Adherent RPMI	KEGG_METABOLISM_OF_XENOBIOTICS_BY_CYTOCHROME_P450	EGFR	0.286217	gefitinib	0.172269	0.458487	0.000440089	0.14974
Adherent RPMI	KEGG_METABOLISM_OF_XENOBIOTICS_BY_CYTOCHROME_P450	EGFR	0.286217	osimertinib	0.183215	0.469432	0.000345232	0.14974
Adherent RPMI	KEGG_METABOLISM_OF_XENOBIOTICS_BY_CYTOCHROME_P450	EGFR	0.286217	AZD8931	0.175035	0.461252	0.000412455	0.14974
Adherent RPMI	KEGG_AMINO_SUGAR_AND_NUCLEOTIDE_SUGAR_METABOLISM	BRAF	0.209044	AZ-628	0.144014	0.353058	0.00402276	0.15
Adherent RPMI	KEGG_AMINO_SUGAR_AND_NUCLEOTIDE_SUGAR_METABOLISM	ERBB2	-0.246674	BMS-599626	-0.103234	-0.349908	0.00397831	0.15
Adherent RPMI	KEGG_LINOLEIC_ACID_METABOLISM	TUBB4B	0.147778	mebendazole	0.205134	0.352912	0.0040356	0.150478
Adherent RPMI	KEGG_GALACTOSE_METABOLISM	ERBB2	-0.24259	PD-168393	-0.138377	-0.380967	0.00183039	0.15098
Adherent RPMI	KEGG_PHENYLALANINE_METABOLISM	ERBB2	0.198275	dacomitinib	0.166627	0.364902	0.00316454	0.151121
Adherent RPMI	KEGG_STEROID_HORMONE_BIOSYNTHESIS	EGFR	0.289544	OSI-420	0.0765466	0.366091	0.0030902	0.151203
Adherent RPMI	KEGG_STEROID_HORMONE_BIOSYNTHESIS	ERBB2	0.211854	GW-583340	0.153929	0.365783	0.00311072	0.151203
Adherent RPMI	KEGG_AMINO_SUGAR_AND_NUCLEOTIDE_SUGAR_METABOLISM	CHRM3	0.071735	dicycloverine	0.280101	0.351836	0.00412702	0.151807
Adherent RPMI	KEGG_RETINOL_METABOLISM	FGFR1	-0.158499	LY2874455	-0.187867	-0.346366	0.00432803	0.151917
Adherent RPMI	KEGG_RETINOL_METABOLISM	ATP2C1	-0.334957	methoxyflurane	-0.0111792	-0.346137	0.00435325	0.151917
Adherent RPMI	KEGG_GALACTOSE_METABOLISM	TYMS	0.184409	doxifluridine	0.198577	0.382986	0.00219579	0.15201
Adherent RPMI	KEGG_GALACTOSE_METABOLISM	PDGFRB	0.147662	orantinib	0.238219	0.385881	0.00206879	0.15201
Adherent RPMI	KEGG_GALACTOSE_METABOLISM	EGFR	-0.154112	canertinib	-0.221692	-0.375805	0.00209019	0.15201
Adherent RPMI	KEGG_GALACTOSE_METABOLISM	EGFR	-0.154112	AZD8931	-0.224061	-0.378174	0.00196572	0.15201
Adherent RPMI	KEGG_GALACTOSE_METABOLISM	BRAF	0.167129	CEP-32496	0.21054	0.377669	0.00244896	0.15201
Adherent RPMI	KEGG_GALACTOSE_METABOLISM	ERBB2	-0.24259	ARRY-334543	-0.130508	-0.373098	0.00223762	0.15201
Adherent RPMI	KEGG_GALACTOSE_METABOLISM	ERBB2	-0.24259	BIBX-1382	-0.13656	-0.37915	0.00191758	0.15201
Adherent RPMI	KEGG_GALACTOSE_METABOLISM	ERBB2	-0.24259	mubritinib	-0.126368	-0.368958	0.00248759	0.15201
Adherent RPMI	KEGG_GALACTOSE_METABOLISM	ERBB2	-0.24259	TAK-285	-0.126091	-0.368681	0.00250516	0.15201
Adherent RPMI	KEGG_GALACTOSE_METABOLISM	PIK3CA	-0.258038	alpelisib	-0.116606	-0.374644	0.00215198	0.15201
Adherent RPMI	KEGG_GALACTOSE_METABOLISM	PIK3CD	0.212763	AZD6482	0.163628	0.376391	0.00251302	0.15201
Adherent RPMI	KEGG_GALACTOSE_METABOLISM	ERBB4	-0.0580861	poziotinib	-0.313721	-0.371807	0.00230993	0.15201
Adherent RPMI	KEGG_GLYCOSPHINGOLIPID_BIOSYNTHESIS_LACTO_AND_NEOLACTO_SERIES	TUBB	-0.158524	epothilone-d	-0.209269	-0.367793	0.00256049	0.152028
Adherent RPMI	KEGG_GLYCOSPHINGOLIPID_BIOSYNTHESIS_LACTO_AND_NEOLACTO_SERIES	ERBB2	0.198233	neratinib	0.177056	0.375289	0.00256917	0.152028
Adherent RPMI	KEGG_GALACTOSE_METABOLISM	BRAF	0.167129	dabrafenib	0.208047	0.375176	0.00257373	0.152298
Adherent RPMI	KEGG_METABOLISM_OF_XENOBIOTICS_BY_CYTOCHROME_P450	BCL2	-0.080456	gambogic-acid	-0.335045	-0.415501	0.000729626	0.15241
Adherent RPMI	KEGG_METABOLISM_OF_XENOBIOTICS_BY_CYTOCHROME_P450	EGFR	0.286217	lapatinib	0.15721	0.443427	0.00061738	0.15241
Adherent RPMI	KEGG_METABOLISM_OF_XENOBIOTICS_BY_CYTOCHROME_P450	EGFR	0.286217	dacomitinib	0.151209	0.437426	0.000705445	0.15241
Adherent RPMI	KEGG_METABOLISM_OF_XENOBIOTICS_BY_CYTOCHROME_P450	EGFR	0.286217	neratinib	0.163187	0.449404	0.00053969	0.15241
Adherent RPMI	KEGG_METABOLISM_OF_XENOBIOTICS_BY_CYTOCHROME_P450	EGFR	0.286217	XL-647	0.152094	0.438311	0.000692279	0.15241
Adherent RPMI	KEGG_METABOLISM_OF_XENOBIOTICS_BY_CYTOCHROME_P450	JUN	-0.16755	vinblastine	-0.245321	-0.412871	0.000783886	0.15241
Adherent RPMI	KEGG_RETINOL_METABOLISM	EGFR	0.330243	OSI-420	0.0177498	0.347993	0.00446532	0.153856
Adherent RPMI	KEGG_LINOLEIC_ACID_METABOLISM	ROCK1	-0.0926819	Y-39983	-0.254848	-0.34753	0.00420783	0.15478
Adherent RPMI	KEGG_CYSTEINE_AND_METHIONINE_METABOLISM	OPRK1	0.204648	trimebutine	0.189018	0.393666	0.00176356	0.154852
Adherent RPMI	KEGG_GALACTOSE_METABOLISM	EGFR	-0.154112	XL-647	-0.211778	-0.36589	0.00268171	0.155311
Adherent RPMI	KEGG_STEROID_HORMONE_BIOSYNTHESIS	SCN1A	-0.22109	riluzole	-0.137093	-0.358183	0.00325437	0.15541
Adherent RPMI	KEGG_GLYCOSPHINGOLIPID_BIOSYNTHESIS_LACTO_AND_NEOLACTO_SERIES	EGFR	0.312322	alvocidib	0.0606966	0.373018	0.00268663	0.155596
Adherent RPMI	KEGG_GLYCOSAMINOGLYCAN_BIOSYNTHESIS_CHONDROITIN_SULFATE	ERBB2	-0.192134	TAK-285	-0.18235	-0.374483	0.00216207	0.156462
Adherent RPMI	KEGG_GLYCOSAMINOGLYCAN_BIOSYNTHESIS_CHONDROITIN_SULFATE	PIK3CA	-0.281984	GDC-0941	-0.0920927	-0.374077	0.00218426	0.156462
Adherent RPMI	KEGG_METABOLISM_OF_XENOBIOTICS_BY_CYTOCHROME_P450	ERBB2	0.1855	poziotinib	0.242151	0.427651	0.000862453	0.156506
Adherent RPMI	KEGG_GLYCOSPHINGOLIPID_BIOSYNTHESIS_GANGLIO_SERIES	KDR	-0.111085	AEE788	-0.226009	-0.337094	0.00539395	0.157479
Adherent RPMI	KEGG_GLYCOSPHINGOLIPID_BIOSYNTHESIS_GANGLIO_SERIES	ERBB3	-0.0983673	AZD8931	-0.238391	-0.336758	0.00543829	0.157479
Adherent RPMI	KEGG_STEROID_HORMONE_BIOSYNTHESIS	CYP2C9	0.153337	cyclophosphamide	0.208167	0.361504	0.00338882	0.159041
Adherent RPMI	KEGG_GLYCOSPHINGOLIPID_BIOSYNTHESIS_GANGLIO_SERIES	ERBB4	0.0204668	afatinib	-0.356311	-0.335845	0.00555583	0.159189
Adherent RPMI	KEGG_O_GLYCAN_BIOSYNTHESIS	FLT4	0.188097	XL-647	0.220696	0.408793	0.00128803	0.159364
Adherent RPMI	KEGG_PHENYLALANINE_METABOLISM	ERBB2	0.198275	BMS-690514	0.163076	0.361351	0.00340031	0.15958
Adherent RPMI	KEGG_GLYCOSAMINOGLYCAN_BIOSYNTHESIS_HEPARAN_SULFATE	EGFR	-0.251137	BMS-690514	-0.180154	-0.431291	0.000469528	0.159757
Adherent RPMI	KEGG_GLYCOSAMINOGLYCAN_BIOSYNTHESIS_HEPARAN_SULFATE	EGFR	-0.251137	GW-583340	-0.18295	-0.434087	0.00043515	0.159757
Adherent RPMI	KEGG_STEROID_HORMONE_BIOSYNTHESIS	EGFR	0.289544	icotinib	0.0708796	0.360423	0.00346633	0.159921
Adherent RPMI	KEGG_RETINOL_METABOLISM	DPP4	-0.0619735	atorvastatin	-0.280598	-0.342572	0.00474582	0.160173
Adherent RPMI	KEGG_RETINOL_METABOLISM	EGFR	0.330243	icotinib	0.0140311	0.344275	0.00482521	0.160173
Adherent RPMI	KEGG_RETINOL_METABOLISM	EGFR	0.330243	CNX-2006	0.0144039	0.344647	0.00478603	0.160173
Adherent RPMI	KEGG_AMINO_SUGAR_AND_NUCLEOTIDE_SUGAR_METABOLISM	PDGFRB	0.132109	orantinib	0.216219	0.348328	0.00443541	0.160307
Adherent RPMI	KEGG_AMINO_SUGAR_AND_NUCLEOTIDE_SUGAR_METABOLISM	KDR	-0.10673	neratinib	-0.238235	-0.344965	0.00447588	0.160307
Adherent RPMI	KEGG_GLYCOSPHINGOLIPID_BIOSYNTHESIS_GANGLIO_SERIES	EGFR	-0.251356	OSI-420	-0.0828201	-0.334176	0.00577843	0.160499
Adherent RPMI	KEGG_GLYCOSPHINGOLIPID_BIOSYNTHESIS_GANGLIO_SERIES	MAP2K1	0.190217	PD-0325901	0.146051	0.336268	0.0056918	0.160499
Adherent RPMI	KEGG_GLYCOSPHINGOLIPID_BIOSYNTHESIS_GANGLIO_SERIES	MAP2K2	0.218845	MEK162	0.116915	0.33576	0.00574828	0.160499
Adherent RPMI	KEGG_CYSTEINE_AND_METHIONINE_METABOLISM	TUBB	0.12537	ABT-751	0.264682	0.390052	0.00190131	0.160813
Adherent RPMI	KEGG_CYSTEINE_AND_METHIONINE_METABOLISM	JUN	0.141249	vinblastine	0.247583	0.388832	0.0019496	0.160813
Adherent RPMI	KEGG_Core_Glycolysis	EGFR	-0.17285	PD-168393	-0.194203	-0.367053	0.00260821	0.161353
Adherent RPMI	KEGG_GLYCOSPHINGOLIPID_BIOSYNTHESIS_GANGLIO_SERIES	MAP2K1	0.190217	TAK-733	0.14447	0.334687	0.00586997	0.161395
Adherent RPMI	KEGG_GLYCOSPHINGOLIPID_BIOSYNTHESIS_GANGLIO_SERIES	KDR	-0.111085	XL-647	-0.221093	-0.332178	0.00605717	0.161703
Adherent RPMI	KEGG_GLYCOSPHINGOLIPID_BIOSYNTHESIS_GANGLIO_SERIES	EGFR	-0.251356	erlotinib	-0.0799557	-0.331312	0.00617822	0.161703
Adherent RPMI	KEGG_GLYCOSPHINGOLIPID_BIOSYNTHESIS_GANGLIO_SERIES	EGFR	-0.251356	alvocidib	-0.0799639	-0.33132	0.00617698	0.161703
Adherent RPMI	KEGG_GLYCOSPHINGOLIPID_BIOSYNTHESIS_GANGLIO_SERIES	EGFR	-0.251356	PP-121	-0.0803558	-0.331712	0.00612207	0.161703
Adherent RPMI	KEGG_GLYCOSPHINGOLIPID_BIOSYNTHESIS_GANGLIO_SERIES	EGFR	-0.251356	WHI-P154	-0.0810993	-0.332456	0.00601822	0.161703
Adherent RPMI	KEGG_METABOLISM_OF_XENOBIOTICS_BY_CYTOCHROME_P450	ERBB2	0.1855	AV-412	0.237607	0.423107	0.000951959	0.161952
Adherent RPMI	KEGG_ARACHIDONIC_ACID_METABOLISM	ATP1A1	0.238154	ciclopirox	0.108571	0.346725	0.00458497	0.162082
Adherent RPMI	KEGG_AMINO_SUGAR_AND_NUCLEOTIDE_SUGAR_METABOLISM	MAP2K1	0.122074	U-0126	0.223742	0.345816	0.0046728	0.162294
Adherent RPMI	KEGG_AMINO_SUGAR_AND_NUCLEOTIDE_SUGAR_METABOLISM	FNTB	0.208542	tipifarnib	0.137997	0.34654	0.00460409	0.162294
Adherent RPMI	KEGG_AMINO_SUGAR_AND_NUCLEOTIDE_SUGAR_METABOLISM	PIK3CA	-0.305844	voxtalisib	-0.0365266	-0.34237	0.00476985	0.162294
Adherent RPMI	KEGG_AMINO_SUGAR_AND_NUCLEOTIDE_SUGAR_METABOLISM	PIK3CA	-0.305844	PI-103	-0.0369368	-0.342781	0.00472221	0.162294
Adherent RPMI	KEGG_AMINO_SUGAR_AND_NUCLEOTIDE_SUGAR_METABOLISM	ERBB4	0.05856	afatinib	-0.400369	-0.341809	0.00483403	0.162447
Adherent RPMI	KEGG_SPHINGOLIPID_METABOLISM	PSMB6	-0.123803	carfilzomib	-0.317143	-0.440946	0.000359554	0.163117
Adherent RPMI	KEGG_STEROID_HORMONE_BIOSYNTHESIS	GABRB3	-0.208272	temazepam	-0.145769	-0.354041	0.00359737	0.163201
Adherent RPMI	KEGG_METABOLISM_OF_XENOBIOTICS_BY_CYTOCHROME_P450	EGFR	0.286217	rociletinib	0.13367	0.419887	0.00102188	0.163621
Adherent RPMI	KEGG_Core_Glycolysis	PIK3CD	0.266824	ZSTK-474	0.105812	0.372637	0.00270766	0.163783
Adherent RPMI	KEGG_Core_Glycolysis	KDR	-0.0834851	BMS-690514	-0.280239	-0.363724	0.00283226	0.16403
Adherent RPMI	KEGG_Core_Glycolysis	ERBB2	-0.193472	TAK-285	-0.170416	-0.363888	0.00282059	0.16403
Adherent RPMI	KEGG_GLYCOSPHINGOLIPID_BIOSYNTHESIS_GANGLIO_SERIES	KDR	-0.111085	linifanib	-0.218858	-0.329943	0.00638033	0.165403
Adherent RPMI	KEGG_PHENYLALANINE_METABOLISM	KCNT2	0.122727	12-O-tetradecanoylphorbol-13-acetate	0.235967	0.358694	0.00358984	0.165619
Adherent RPMI	KEGG_GLYCOSPHINGOLIPID_BIOSYNTHESIS_GANGLIO_SERIES	ATM	-0.168242	VE-822	-0.161174	-0.329416	0.00645687	0.165808
Adherent RPMI	KEGG_RETINOL_METABOLISM	PDGFRB	-0.261436	dovitinib	-0.0784193	-0.339855	0.00505658	0.165832
Adherent RPMI	KEGG_GLYCOSAMINOGLYCAN_BIOSYNTHESIS_HEPARAN_SULFATE	EGFR	-0.251137	afatinib	-0.171499	-0.422636	0.000599042	0.166062
Adherent RPMI	KEGG_GLYCOSAMINOGLYCAN_BIOSYNTHESIS_HEPARAN_SULFATE	EGFR	-0.251137	BIBU-1361	-0.170845	-0.421981	0.000610074	0.166062
Adherent RPMI	KEGG_GLYCOSPHINGOLIPID_BIOSYNTHESIS_LACTO_AND_NEOLACTO_SERIES	TRPV1	-0.207846	SB-366791	-0.154454	-0.362299	0.00293471	0.166422
Adherent RPMI	KEGG_CYSTEINE_AND_METHIONINE_METABOLISM	PASK	0.241006	PP242	0.144576	0.385582	0.0020814	0.166634
Adherent RPMI	KEGG_LINOLEIC_ACID_METABOLISM	FGFR1	-0.19393	ponatinib	-0.149848	-0.343778	0.00460796	0.167238
Adherent RPMI	KEGG_O_GLYCAN_BIOSYNTHESIS	EGFR	0.27488	WHI-P154	0.127439	0.402319	0.00147634	0.167442
Adherent RPMI	KEGG_O_GLYCAN_BIOSYNTHESIS	ERBB2	0.149354	BMS-690514	0.253583	0.402937	0.00145788	0.167442
Adherent RPMI	KEGG_PYRIMIDINE_METABOLISM	EGFR	-0.23831	rociletinib	-0.132989	-0.371298	0.00234054	0.167657
Adherent RPMI	KEGG_METABOLISM_OF_XENOBIOTICS_BY_CYTOCHROME_P450	EGFR	0.286217	WZ-4002	0.129036	0.415253	0.00112748	0.167805
Adherent RPMI	KEGG_METABOLISM_OF_XENOBIOTICS_BY_CYTOCHROME_P450	EGFR	0.286217	PD-168393	0.127252	0.413469	0.00117131	0.167805
Adherent RPMI	KEGG_GLYCOSPHINGOLIPID_BIOSYNTHESIS_GANGLIO_SERIES	BCR	-0.099156	bosutinib	-0.228516	-0.327672	0.00672454	0.168149
Adherent RPMI	KEGG_GLYCOSPHINGOLIPID_BIOSYNTHESIS_GANGLIO_SERIES	MAP2K1	0.190217	refametinib	0.137716	0.327933	0.00673336	0.168149
Adherent RPMI	KEGG_GLYCOSPHINGOLIPID_BIOSYNTHESIS_GANGLIO_SERIES	TNF	-0.119451	hypoestoxide	-0.208379	-0.32783	0.00669824	0.168149
Adherent RPMI	KEGG_ARACHIDONIC_ACID_METABOLISM	EGFR	0.301195	vatalanib	0.0431102	0.344305	0.0048219	0.168272
Adherent RPMI	KEGG_GLYOXYLATE_AND_DICARBOXYLATE_METABOLISM	EGFR	-0.090476	poziotinib	-0.372833	-0.463309	0.000185699	0.168491
Adherent RPMI	KEGG_GLYOXYLATE_AND_DICARBOXYLATE_METABOLISM	ERBB2	-0.124126	poziotinib	-0.372833	-0.496959	6.73869e-05	0.168491
Adherent RPMI	KEGG_GLYOXYLATE_AND_DICARBOXYLATE_METABOLISM	ERBB2	-0.124126	tucatinib	-0.346685	-0.470811	0.000152347	0.168491
Adherent RPMI	KEGG_GLYCOSAMINOGLYCAN_BIOSYNTHESIS_HEPARAN_SULFATE	TUBB4B	-0.254059	oxibendazole	-0.163613	-0.417672	0.000686782	0.169947
Adherent RPMI	KEGG_METABOLISM_OF_XENOBIOTICS_BY_CYTOCHROME_P450	EGFR	0.286217	PD-153035	0.123945	0.410162	0.00125356	0.170609
Adherent RPMI	KEGG_CYSTEINE_AND_METHIONINE_METABOLISM	TUBB	0.12537	verubulin	0.254576	0.379947	0.00233568	0.17183
Adherent RPMI	KEGG_CYSTEINE_AND_METHIONINE_METABOLISM	ERBB2	-0.250178	BMS-599626	-0.123071	-0.373249	0.00222958	0.17183
Adherent RPMI	KEGG_CYSTEINE_AND_METHIONINE_METABOLISM	GRIN2C	-0.197527	CGP-37849	-0.173906	-0.371433	0.00233203	0.17183
Adherent RPMI	KEGG_GLYCOSPHINGOLIPID_BIOSYNTHESIS_LACTO_AND_NEOLACTO_SERIES	MAP2K1	0.076768	PD-0325901	0.288984	0.365752	0.00311277	0.172356
Adherent RPMI	KEGG_GLYCOSPHINGOLIPID_BIOSYNTHESIS_LACTO_AND_NEOLACTO_SERIES	ERBB2	0.198233	AZD8931	0.166646	0.364879	0.00316599	0.172356
Adherent RPMI	KEGG_GLYCOSPHINGOLIPID_BIOSYNTHESIS_GANGLIO_SERIES	ERBB2	-0.20385	PD-168393	-0.122224	-0.326074	0.00697587	0.172621
Adherent RPMI	KEGG_STEROID_HORMONE_BIOSYNTHESIS	EGFR	0.289544	alvocidib	0.0653498	0.354894	0.0038766	0.172985
Adherent RPMI	KEGG_CYSTEINE_AND_METHIONINE_METABOLISM	RRM2	0.099252	clofarabine	0.279087	0.378339	0.00241523	0.173007
Adherent RPMI	KEGG_Core_Glycolysis	TUBB	0.220084	ABT-751	0.145621	0.365704	0.00311612	0.173103
Adherent RPMI	KEGG_Core_Glycolysis	EGFR	-0.17285	canertinib	-0.187346	-0.360196	0.00309552	0.173103
Adherent RPMI	KEGG_LINOLEIC_ACID_METABOLISM	TUBB4B	0.147778	albendazole	0.195927	0.343705	0.0048834	0.174903
Adherent RPMI	KEGG_GLYCOSPHINGOLIPID_BIOSYNTHESIS_LACTO_AND_NEOLACTO_SERIES	TUBB	-0.158524	vindesine	-0.199014	-0.357538	0.00330559	0.175334
Adherent RPMI	KEGG_GLYCOSPHINGOLIPID_BIOSYNTHESIS_LACTO_AND_NEOLACTO_SERIES	EGFR	0.312322	dovitinib	0.0497619	0.362083	0.00334951	0.175334
Adherent RPMI	KEGG_PYRIMIDINE_METABOLISM	ERBB2	-0.179617	TAK-285	-0.188911	-0.368528	0.00251341	0.175423
Adherent RPMI	KEGG_GLYCOSPHINGOLIPID_BIOSYNTHESIS_GANGLIO_SERIES	PIK3CA	-0.244602	PP-121	-0.0803558	-0.324957	0.00716221	0.175635
Adherent RPMI	KEGG_LINOLEIC_ACID_METABOLISM	BCL2	-0.115441	gambogic-acid	-0.222826	-0.338267	0.00524703	0.176326
Adherent RPMI	KEGG_LINOLEIC_ACID_METABOLISM	EGFR	0.355314	lidocaine	-0.0148619	0.340452	0.00522077	0.176326
Adherent RPMI	KEGG_LINOLEIC_ACID_METABOLISM	AKT1	0.0251584	canertinib	0.316086	0.341244	0.00513736	0.176326
Adherent RPMI	KEGG_LINOLEIC_ACID_METABOLISM	PIK3CA	0.18541	PIK-75	0.155053	0.340463	0.00521938	0.176326
Adherent RPMI	KEGG_LINOLEIC_ACID_METABOLISM	ADORA2A	0.0846506	CGS-15943	0.256459	0.341109	0.00515034	0.176326
Adherent RPMI	KEGG_RETINOL_METABOLISM	AURKA	-0.141284	ZM-447439	-0.195297	-0.336582	0.00545902	0.176898
Adherent RPMI	KEGG_GLYCOSPHINGOLIPID_BIOSYNTHESIS_LACTO_AND_NEOLACTO_SERIES	FGFR1	-0.304989	sunitinib	-0.0500063	-0.354995	0.00351528	0.177196
Adherent RPMI	KEGG_GLYCOSPHINGOLIPID_BIOSYNTHESIS_LACTO_AND_NEOLACTO_SERIES	NR3C2	-0.0869814	fluticasone-propionate	-0.268351	-0.355333	0.00348582	0.177196
Adherent RPMI	KEGG_AMINO_SUGAR_AND_NUCLEOTIDE_SUGAR_METABOLISM	ERBB4	0.05856	poziotinib	-0.396024	-0.337464	0.00534614	0.177466
Adherent RPMI	KEGG_Core_Glycolysis	EGFR	-0.17285	neratinib	-0.18442	-0.35727	0.00332749	0.177596
Adherent RPMI	KEGG_Core_Glycolysis	ERBB2	-0.193472	BMS-599626	-0.164129	-0.357601	0.00330068	0.177596
Adherent RPMI	KEGG_GLYCOSPHINGOLIPID_BIOSYNTHESIS_GANGLIO_SERIES	KDR	-0.111085	neratinib	-0.212973	-0.324058	0.00731084	0.177679
Adherent RPMI	KEGG_GLYCOSPHINGOLIPID_BIOSYNTHESIS_LACTO_AND_NEOLACTO_SERIES	AHR	0.271609	stemregenin-1	0.0833049	0.354914	0.00387553	0.1788
Adherent RPMI	KEGG_GLYCOSPHINGOLIPID_BIOSYNTHESIS_LACTO_AND_NEOLACTO_SERIES	EGFR	0.312322	BIBX-1382	0.0444249	0.356746	0.00373252	0.1788
Adherent RPMI	KEGG_GLYCOSPHINGOLIPID_BIOSYNTHESIS_LACTO_AND_NEOLACTO_SERIES	EGFR	0.312322	OSI-420	0.044553	0.356875	0.00372238	0.1788
Adherent RPMI	KEGG_GLYCOSPHINGOLIPID_BIOSYNTHESIS_LACTO_AND_NEOLACTO_SERIES	ERBB2	0.198233	canertinib	0.157391	0.355623	0.0038197	0.1788
Adherent RPMI	KEGG_GLYCOSPHINGOLIPID_BIOSYNTHESIS_LACTO_AND_NEOLACTO_SERIES	LSM6	-0.197148	uridine	-0.153997	-0.351145	0.00386085	0.1788
Adherent RPMI	KEGG_LINOLEIC_ACID_METABOLISM	EGFR	0.355314	AP26113	-0.0170752	0.338239	0.00546822	0.179331
Adherent RPMI	KEGG_LINOLEIC_ACID_METABOLISM	PIK3CA	0.18541	GSK2126458	0.15337	0.33878	0.00540495	0.179331
Adherent RPMI	KEGG_RETINOL_METABOLISM	ADRA2A	-0.170499	xylazine	-0.163819	-0.334319	0.00575897	0.179488
Adherent RPMI	KEGG_RETINOL_METABOLISM	PDGFRA	-0.203868	ENMD-2076	-0.130133	-0.334001	0.00580271	0.179488
Adherent RPMI	KEGG_RETINOL_METABOLISM	PSMA3	-0.106086	carfilzomib	-0.227968	-0.334054	0.00579579	0.179488
Adherent RPMI	KEGG_RETINOL_METABOLISM	BCL2	-0.06362	gambogic-acid	-0.271297	-0.334917	0.0056788	0.179488
Adherent RPMI	KEGG_PHENYLALANINE_METABOLISM	ERBB2	0.198275	TAK-285	0.155602	0.353877	0.00395717	0.179524
Adherent RPMI	KEGG_RETINOL_METABOLISM	SRC	0.0235171	PD-168393	0.31109	0.334607	0.00588095	0.179865
Adherent RPMI	KEGG_O_GLYCAN_BIOSYNTHESIS	EGFR	0.27488	icotinib	0.119646	0.394526	0.00173109	0.179951
Adherent RPMI	KEGG_O_GLYCAN_BIOSYNTHESIS	ERBB2	0.149354	afatinib	0.243717	0.393071	0.00178496	0.179951
Adherent RPMI	KEGG_O_GLYCAN_BIOSYNTHESIS	ERBB2	0.149354	AZD8931	0.243792	0.393145	0.00178189	0.179951
Adherent RPMI	KEGG_GALACTOSE_METABOLISM	BRAF	0.167129	AZ-628	0.196529	0.363658	0.0032421	0.180102
Adherent RPMI	KEGG_GALACTOSE_METABOLISM	TRPA1	0.107238	nicotine	0.256836	0.364075	0.00321646	0.180102
Adherent RPMI	KEGG_AMINO_SUGAR_AND_NUCLEOTIDE_SUGAR_METABOLISM	EGFR	-0.226762	vandetanib	-0.109096	-0.335858	0.00555382	0.18014
Adherent RPMI	KEGG_AMINO_SUGAR_AND_NUCLEOTIDE_SUGAR_METABOLISM	CYP11B1	0.174644	abiraterone	0.162787	0.337431	0.00555907	0.18014
Adherent RPMI	KEGG_Core_Glycolysis	ESR2	0.113976	morin	0.246684	0.360661	0.00344786	0.180482
Adherent RPMI	KEGG_Core_Glycolysis	TUBB	0.220084	CYT-997	0.13835	0.358434	0.00360594	0.180662
Adherent RPMI	KEGG_Core_Glycolysis	RRM2	0.141766	fludarabine-phosphate	0.216062	0.357828	0.00365041	0.180662
Adherent RPMI	KEGG_Core_Glycolysis	ERBB2	-0.193472	AEE788	-0.160595	-0.354067	0.00359558	0.180662
Adherent RPMI	KEGG_STEROID_HORMONE_BIOSYNTHESIS	ERBB2	0.211854	BIBX-1382	0.139918	0.351772	0.00413204	0.18141
Adherent RPMI	KEGG_PHENYLALANINE_METABOLISM	LYN	-0.162018	ponatinib	-0.185175	-0.347192	0.0042429	0.18332
Adherent RPMI	KEGG_PHENYLALANINE_METABOLISM	STK24	0.173045	bosutinib	0.177545	0.35059	0.00423211	0.18332
Adherent RPMI	KEGG_PHENYLALANINE_METABOLISM	PIK3CA	0.180107	taselisib	0.171056	0.351163	0.00418377	0.18332
Adherent RPMI	KEGG_GLYCOSPHINGOLIPID_BIOSYNTHESIS_GANGLIO_SERIES	CTPS1	-0.106758	acivicin	-0.215493	-0.322251	0.0076163	0.183465
Adherent RPMI	KEGG_ARACHIDONIC_ACID_METABOLISM	ESR1	0.140688	clomifene	0.197854	0.338541	0.00543407	0.184545
Adherent RPMI	KEGG_ARACHIDONIC_ACID_METABOLISM	FGFR2	-0.0933415	erdafitinib	-0.243007	-0.336348	0.00549161	0.184545
Adherent RPMI	KEGG_ARACHIDONIC_ACID_METABOLISM	SCN1A	-0.171319	oxcarbazepine	-0.16572	-0.33704	0.00540092	0.184545
Adherent RPMI	KEGG_OTHER_GLYCAN_DEGRADATION	POLE	-0.102854	cladribine	-0.325864	-0.428717	0.000505829	0.184682
Adherent RPMI	KEGG_OTHER_GLYCAN_DEGRADATION	KDR	-0.130047	linifanib	-0.299187	-0.429235	0.00049809	0.184682
Adherent RPMI	KEGG_OTHER_GLYCAN_DEGRADATION	PIK3CA	-0.235188	taselisib	-0.186766	-0.421955	0.00061063	0.184682
Adherent RPMI	KEGG_OTHER_GLYCAN_DEGRADATION	PIK3CA	-0.235188	PIK-75	-0.22663	-0.461818	0.000194464	0.184682
Adherent RPMI	KEGG_OTHER_GLYCAN_DEGRADATION	PIK3CA	-0.235188	PP-121	-0.187577	-0.422765	0.000596562	0.184682
Adherent RPMI	KEGG_OTHER_GLYCAN_DEGRADATION	PIK3CA	-0.235188	buparlisib	-0.201498	-0.436687	0.000405177	0.184682
Adherent RPMI	KEGG_OTHER_GLYCAN_DEGRADATION	PDE5A	-0.106938	papaverine	-0.332206	-0.439144	0.000377512	0.184682
Adherent RPMI	KEGG_OTHER_GLYCAN_DEGRADATION	CA7	-0.176414	indisulam	-0.260614	-0.437028	0.000402269	0.184682
Adherent RPMI	KEGG_OTHER_GLYCAN_DEGRADATION	CSF1R	-0.131919	linifanib	-0.299187	-0.431106	0.000472307	0.184682
Adherent RPMI	KEGG_ARACHIDONIC_ACID_METABOLISM	PRKACA	0.148141	CCT128930	0.189229	0.33737	0.00556647	0.18478
Adherent RPMI	KEGG_GLYCOSPHINGOLIPID_BIOSYNTHESIS_GANGLIO_SERIES	EGFR	-0.251356	tyrphostin-AG-1478	-0.0701782	-0.321534	0.00774274	0.184875
Adherent RPMI	KEGG_PHENYLALANINE_METABOLISM	PTK2	-0.218993	ENMD-2076	-0.127151	-0.346144	0.00435248	0.185117
Adherent RPMI	KEGG_LINOLEIC_ACID_METABOLISM	EGFR	0.355314	dovitinib	-0.0192384	0.336075	0.00571343	0.185142
Adherent RPMI	KEGG_AMINO_SUGAR_AND_NUCLEOTIDE_SUGAR_METABOLISM	ATM	-0.178465	VE-822	-0.155546	-0.334011	0.00580152	0.185785
Adherent RPMI	KEGG_PYRIMIDINE_METABOLISM	ADORA1	-0.0953427	CGS-15943	-0.269625	-0.364968	0.00274448	0.186762
Adherent RPMI	KEGG_ARACHIDONIC_ACID_METABOLISM	KDR	-0.00726219	BMS-690514	0.342781	0.335518	0.00577465	0.187126
Adherent RPMI	KEGG_ARACHIDONIC_ACID_METABOLISM	ERBB2	0.217323	GW-583340	0.118306	0.33563	0.00576218	0.187126
Adherent RPMI	KEGG_ARACHIDONIC_ACID_METABOLISM	PSMB5	-0.211302	bortezomib	-0.121866	-0.333167	0.00591949	0.187359
Adherent RPMI	KEGG_ARACHIDONIC_ACID_METABOLISM	FLT4	0.0449473	XL-647	0.289608	0.334555	0.00588719	0.187359
Adherent RPMI	KEGG_LINOLEIC_ACID_METABOLISM	CYP2D6	0.0964467	cyclophosphamide	0.2383	0.334746	0.00586304	0.187755
Adherent RPMI	KEGG_CYSTEINE_AND_METHIONINE_METABOLISM	TUBB	0.12537	vinblastine	0.247583	0.372953	0.00269031	0.18777
Adherent RPMI	KEGG_AMINO_SUGAR_AND_NUCLEOTIDE_SUGAR_METABOLISM	PIK3CA	-0.305844	PF-04691502	-0.0272108	-0.333055	0.00593544	0.187863
Adherent RPMI	KEGG_GLYCOSPHINGOLIPID_BIOSYNTHESIS_GANGLIO_SERIES	ERBB2	-0.20385	mubritinib	-0.116511	-0.320361	0.00795345	0.188255
Adherent RPMI	KEGG_LINOLEIC_ACID_METABOLISM	GSK3B	0.17118	LY2090314	0.162322	0.333502	0.00601889	0.188315
Adherent RPMI	KEGG_LINOLEIC_ACID_METABOLISM	JUN	-0.280464	TWS-119	-0.052019	-0.332483	0.00601475	0.188315
Adherent RPMI	KEGG_METABOLISM_OF_XENOBIOTICS_BY_CYTOCHROME_P450	PDGFRA	-0.215867	cediranib	-0.172118	-0.387985	0.0015254	0.188733
Adherent RPMI	KEGG_METABOLISM_OF_XENOBIOTICS_BY_CYTOCHROME_P450	EGFR	0.286217	canertinib	0.116504	0.402721	0.0014643	0.188733
Adherent RPMI	KEGG_ARACHIDONIC_ACID_METABOLISM	EGFR	0.301195	tyrphostin-AG-99	0.0321207	0.333316	0.00604094	0.188844
Adherent RPMI	KEGG_ARACHIDONIC_ACID_METABOLISM	JAK3	0.125991	LY2784544	0.206803	0.332794	0.00610518	0.188844
Adherent RPMI	KEGG_LINOLEIC_ACID_METABOLISM	CDK1	0.108125	kenpaullone	0.223972	0.332097	0.00619232	0.189833
Adherent RPMI	KEGG_LINOLEIC_ACID_METABOLISM	ADORA1	0.0755118	CGS-15943	0.256459	0.331971	0.00620688	0.189833
Adherent RPMI	KEGG_LINOLEIC_ACID_METABOLISM	EGFR	0.355314	tyrphostin-AG-99	-0.0240055	0.331308	0.00629308	0.190331
Adherent RPMI	KEGG_METABOLISM_OF_XENOBIOTICS_BY_CYTOCHROME_P450	EGFR	0.286217	WZ8040	0.110287	0.396504	0.00165908	0.190609
Adherent RPMI	KEGG_METABOLISM_OF_XENOBIOTICS_BY_CYTOCHROME_P450	TUBE1	-0.138987	vinblastine	-0.245321	-0.384308	0.00168061	0.190609
Adherent RPMI	KEGG_RETINOL_METABOLISM	PDGFRB	-0.261436	MK-2461	-0.0684632	-0.329899	0.00638649	0.191033
Adherent RPMI	KEGG_RETINOL_METABOLISM	GABRB3	-0.183392	clonazepam	-0.146719	-0.330111	0.00635494	0.191033
Adherent RPMI	KEGG_RETINOL_METABOLISM	EGFR	0.330243	tyrphostin-AG-99	-0.000353221	0.32989	0.00647805	0.191666
Adherent RPMI	KEGG_STEROID_HORMONE_BIOSYNTHESIS	BIRC5	0.0134392	YM-155	-0.358764	-0.345324	0.00443625	0.191674
Adherent RPMI	KEGG_RETINOL_METABOLISM	PDGFRB	-0.261436	tandutinib	-0.0671997	-0.328635	0.00657108	0.192328
Adherent RPMI	KEGG_GLYCOSPHINGOLIPID_BIOSYNTHESIS_LACTO_AND_NEOLACTO_SERIES	EGFR	0.312322	CNX-2006	0.0373875	0.349709	0.00430864	0.192629
Adherent RPMI	KEGG_GLYCOSPHINGOLIPID_BIOSYNTHESIS_LACTO_AND_NEOLACTO_SERIES	FGFR1	-0.304989	lucitanib	-0.0414826	-0.346471	0.00431682	0.192629
Adherent RPMI	KEGG_PHENYLALANINE_METABOLISM	PIK3CA	0.180107	PIK-75	0.166005	0.346111	0.00464322	0.194444
Adherent RPMI	KEGG_NICOTINATE_AND_NICOTINAMIDE_METABOLISM	PIK3CA	-0.253034	taselisib	-0.242119	-0.495154	7.14489e-05	0.194484
Adherent RPMI	KEGG_GLYCOSPHINGOLIPID_BIOSYNTHESIS_LACTO_AND_NEOLACTO_SERIES	ERBB2	0.198233	BMS-690514	0.149929	0.348162	0.00444839	0.195298
Adherent RPMI	KEGG_GLYCOSPHINGOLIPID_BIOSYNTHESIS_GANGLIO_SERIES	TP53	-0.199856	aspirin	-0.118492	-0.318348	0.00833049	0.195479
Adherent RPMI	KEGG_ARACHIDONIC_ACID_METABOLISM	BRAF	-0.16691	RAF265	-0.162795	-0.329705	0.00641463	0.196187
Adherent RPMI	KEGG_ARACHIDONIC_ACID_METABOLISM	RARG	0.126001	CD-437	0.203777	0.329778	0.00649368	0.196398
Adherent RPMI	KEGG_GLYCOSAMINOGLYCAN_BIOSYNTHESIS_HEPARAN_SULFATE	EGFR	-0.251137	BIBX-1382	-0.157971	-0.409108	0.000866452	0.19654
Adherent RPMI	KEGG_AMINO_SUGAR_AND_NUCLEOTIDE_SUGAR_METABOLISM	KDR	-0.10673	AEE788	-0.223195	-0.329925	0.00638277	0.197431
Adherent RPMI	KEGG_AMINO_SUGAR_AND_NUCLEOTIDE_SUGAR_METABOLISM	EGFR	-0.226762	BMS-599626	-0.103234	-0.329996	0.00637204	0.197431
Adherent RPMI	KEGG_Core_Glycolysis	TUBB	0.220084	2-methoxyestradiol	0.130715	0.350799	0.00421476	0.197803
Adherent RPMI	KEGG_Core_Glycolysis	CYP19A1	0.06002	nicotine	0.291357	0.351377	0.00416489	0.197803
Adherent RPMI	KEGG_Core_Glycolysis	ERBB2	-0.193472	AV-412	-0.154866	-0.348338	0.00412916	0.197803
Adherent RPMI	KEGG_GLYCOSAMINOGLYCAN_BIOSYNTHESIS_HEPARAN_SULFATE	EGFR	-0.251137	dacomitinib	-0.153615	-0.404751	0.000974502	0.197869
Adherent RPMI	KEGG_GLYCOSAMINOGLYCAN_BIOSYNTHESIS_HEPARAN_SULFATE	TXNRD1	0.331674	spermidine	0.0884377	0.420112	0.00101769	0.197869
Adherent RPMI	KEGG_Core_Glycolysis	RRM2	0.141766	clofarabine	0.20729	0.349056	0.00436842	0.19818
Adherent RPMI	KEGG_Core_Glycolysis	PIK3CA	-0.240571	GDC-0941	-0.105522	-0.346094	0.004358	0.19818
Adherent RPMI	KEGG_GLYCOSAMINOGLYCAN_BIOSYNTHESIS_CHONDROITIN_SULFATE	EGFR	-0.18579	BIBU-1361	-0.17781	-0.3636	0.00284034	0.198241
Adherent RPMI	KEGG_RETINOL_METABOLISM	AURKA	-0.141284	tozasertib	-0.185385	-0.32667	0.00688048	0.199241
Adherent RPMI	KEGG_Core_Glycolysis	ERBB2	-0.193472	ARRY-334543	-0.150855	-0.344327	0.00454438	0.199571
Adherent RPMI	KEGG_Core_Glycolysis	PIK3CD	0.266824	PIK-75	0.0803028	0.347127	0.00454571	0.199571
Adherent RPMI	KEGG_RETINOL_METABOLISM	KDR	0.0187708	BMS-690514	0.307476	0.326247	0.00696922	0.199686
Adherent RPMI	KEGG_GLYCOSPHINGOLIPID_BIOSYNTHESIS_LACTO_AND_NEOLACTO_SERIES	RET	-0.103911	sorafenib	-0.239147	-0.343058	0.00469156	0.199743
Adherent RPMI	KEGG_GLYCOSPHINGOLIPID_BIOSYNTHESIS_LACTO_AND_NEOLACTO_SERIES	ERBB2	0.198233	poziotinib	0.147331	0.345564	0.00469639	0.199743
Adherent RPMI	KEGG_Core_Glycolysis	EGFR	-0.17285	ZM-306416	-0.170683	-0.343533	0.00463529	0.199751
Adherent RPMI	KEGG_Core_Glycolysis	CACNA2D2	0.149864	spironolactone	0.195699	0.345563	0.00469657	0.199751
Adherent RPMI	KEGG_SPHINGOLIPID_METABOLISM	PSMA4	-0.110977	carfilzomib	-0.317143	-0.42812	0.000513825	0.199805
Adherent RPMI	KEGG_Core_Glycolysis	ADRA1A	-0.119836	RS-17053	-0.22117	-0.341006	0.00492181	0.199958
Adherent RPMI	KEGG_Core_Glycolysis	TUBB	0.220084	vindesine	0.123362	0.343446	0.00491006	0.199958
Adherent RPMI	KEGG_Core_Glycolysis	ERBB2	-0.193472	WZ-4002	-0.148448	-0.34192	0.0048221	0.199958
Adherent RPMI	KEGG_LINOLEIC_ACID_METABOLISM	JAK3	0.111943	LY2784544	0.215784	0.327727	0.00676327	0.200105
Adherent RPMI	KEGG_LINOLEIC_ACID_METABOLISM	ATP1A1	0.227133	ciclopirox	0.101067	0.3282	0.00669744	0.200105
Adherent RPMI	KEGG_PHENYLALANINE_METABOLISM	DPP4	-0.064399	atorvastatin	-0.277128	-0.341527	0.0048652	0.200653
Adherent RPMI	KEGG_LINOLEIC_ACID_METABOLISM	MARK3	-0.110938	7-hydroxystaurosporine	-0.215733	-0.326671	0.00688031	0.201378
Adherent RPMI	KEGG_RETINOL_METABOLISM	PREP	-0.122046	baicalein	-0.203085	-0.325132	0.00713382	0.202273
Adherent RPMI	KEGG_ARACHIDONIC_ACID_METABOLISM	ADORA1	0.0649037	CGS-15943	0.262067	0.326971	0.00686631	0.203153
Adherent RPMI	KEGG_ARACHIDONIC_ACID_METABOLISM	TXNRD1	-0.334253	spermidine	0.0074895	-0.326764	0.00686508	0.203153
Adherent RPMI	KEGG_GLYCOSPHINGOLIPID_BIOSYNTHESIS_GANGLIO_SERIES	VDR	-0.104748	ercalcitriol	-0.211351	-0.316099	0.00876752	0.203976
Adherent RPMI	KEGG_NICOTINATE_AND_NICOTINAMIDE_METABOLISM	EGFR	-0.16901	afatinib	-0.282664	-0.451673	0.00026369	0.204697
Adherent RPMI	KEGG_NICOTINATE_AND_NICOTINAMIDE_METABOLISM	EGFR	-0.16901	pelitinib	-0.279617	-0.448627	0.000288618	0.204697
Adherent RPMI	KEGG_NICOTINATE_AND_NICOTINAMIDE_METABOLISM	PIK3CA	-0.253034	CH5132799	-0.194086	-0.44712	0.000300804	0.204697
Adherent RPMI	KEGG_Core_Glycolysis	RRM2	0.141766	triapine	0.199674	0.341441	0.00511768	0.204858
Adherent RPMI	KEGG_Core_Glycolysis	PPM1D	0.176572	GSK2830371	0.164131	0.340704	0.00519384	0.204893
Adherent RPMI	KEGG_Core_Glycolysis	CDK6	0.105893	palbociclib	0.234088	0.339981	0.00527134	0.20498
Adherent RPMI	KEGG_GALACTOSE_METABOLISM	ERBB2	-0.24259	BMS-599626	-0.108662	-0.351252	0.00385072	0.205523
Adherent RPMI	KEGG_GALACTOSE_METABOLISM	CHRM3	0.0729173	dicycloverine	0.282557	0.355474	0.00383203	0.205523
Adherent RPMI	KEGG_GLYCOSPHINGOLIPID_BIOSYNTHESIS_GANGLIO_SERIES	HTR7	0.17824	amisulpride	0.135625	0.313865	0.00897158	0.206954
Adherent RPMI	KEGG_Core_Glycolysis	EGFR	-0.17285	BMS-599626	-0.164129	-0.336979	0.00540818	0.207339
Adherent RPMI	KEGG_GLYCOSPHINGOLIPID_BIOSYNTHESIS_GANGLIO_SERIES	NAMPT	-0.108946	FK-866	-0.205485	-0.314431	0.00910506	0.208269
Adherent RPMI	KEGG_ARACHIDONIC_ACID_METABOLISM	TUBB4B	0.148056	albendazole	0.177077	0.325133	0.00713381	0.20861
Adherent RPMI	KEGG_ARACHIDONIC_ACID_METABOLISM	PRKCG	0.0805386	ingenol-mebutate	0.244121	0.32466	0.00720401	0.20861
Adherent RPMI	KEGG_Core_Glycolysis	PIK3CA	-0.240571	idelalisib	-0.0955173	-0.336089	0.00552419	0.208845
Adherent RPMI	KEGG_ARACHIDONIC_ACID_METABOLISM	ERBB2	0.217323	mubritinib	0.106612	0.323936	0.00730724	0.209372
Adherent RPMI	KEGG_RETINOL_METABOLISM	EGFR	0.330243	vatalanib	-0.00751724	0.322726	0.00748909	0.210158
Adherent RPMI	KEGG_GLYCOSAMINOGLYCAN_BIOSYNTHESIS_CHONDROITIN_SULFATE	PIK3CA	-0.281984	idelalisib	-0.0782413	-0.360226	0.00309355	0.210516
Adherent RPMI	KEGG_STEROID_HORMONE_BIOSYNTHESIS	BRAF	-0.0922672	RAF265	-0.247791	-0.340059	0.0050317	0.210712
Adherent RPMI	KEGG_STEROID_HORMONE_BIOSYNTHESIS	CYP2C18	0.134781	cyclophosphamide	0.208167	0.342948	0.00496058	0.210712
Adherent RPMI	KEGG_GLYCOSAMINOGLYCAN_BIOSYNTHESIS_HEPARAN_SULFATE	EGFR	-0.251137	AV-412	-0.146942	-0.398078	0.00116478	0.211368
Adherent RPMI	KEGG_GALACTOSE_METABOLISM	EGFR	-0.154112	pelitinib	-0.195142	-0.349254	0.00403928	0.211441
Adherent RPMI	KEGG_AMINO_SUGAR_AND_NUCLEOTIDE_SUGAR_METABOLISM	EGFR	-0.226762	vatalanib	-0.0991378	-0.3259	0.00700409	0.211835
Adherent RPMI	KEGG_AMINO_SUGAR_AND_NUCLEOTIDE_SUGAR_METABOLISM	PIK3CA	-0.305844	PF-05212384	-0.0201725	-0.326016	0.00698536	0.211835
Adherent RPMI	KEGG_PHENYLALANINE_METABOLISM	ERBB2	0.198275	GW-583340	0.14097	0.339245	0.00535313	0.214282
Adherent RPMI	KEGG_PHENYLALANINE_METABOLISM	PIK3CA	0.180107	PI-103	0.159421	0.339528	0.005322	0.214282
Adherent RPMI	KEGG_VALINE_LEUCINE_AND_ISOLEUCINE_BIOSYNTHESIS	TUBB	0.122589	verubulin	0.408902	0.531491	7.87601e-05	0.214385
Adherent RPMI	KEGG_AMINO_SUGAR_AND_NUCLEOTIDE_SUGAR_METABOLISM	PDE3A	0.0942188	anagrelide	0.230662	0.32488	0.00717019	0.214475
Adherent RPMI	KEGG_O_GLYCAN_BIOSYNTHESIS	EGFR	0.27488	AP26113	0.107846	0.382726	0.00220742	0.214593
Adherent RPMI	KEGG_Core_Glycolysis	CDK4	0.0546216	abemaciclib	0.280961	0.335582	0.00576753	0.215058
Adherent RPMI	KEGG_O_GLYCAN_BIOSYNTHESIS	ERBB2	0.149354	poziotinib	0.23152	0.380874	0.00229186	0.215118
Adherent RPMI	KEGG_LINOLEIC_ACID_METABOLISM	CYP17A1	0.145634	galeterone	0.17747	0.323104	0.00742973	0.215146
Adherent RPMI	KEGG_LINOLEIC_ACID_METABOLISM	DPP4	-0.0722839	atorvastatin	-0.250065	-0.322349	0.00760001	0.215492
Adherent RPMI	KEGG_LINOLEIC_ACID_METABOLISM	ATP1A1	0.227133	digitoxin	0.0950754	0.322208	0.00756743	0.215492
Adherent RPMI	KEGG_PYRIMIDINE_METABOLISM	MERTK	0.171051	UNC2250	0.191211	0.362262	0.00333686	0.21569
Adherent RPMI	KEGG_PYRIMIDINE_METABOLISM	EGFR	-0.23831	BIBX-1382	-0.117229	-0.355539	0.0034706	0.21569
Adherent RPMI	KEGG_PYRIMIDINE_METABOLISM	EGFR	-0.23831	icotinib	-0.116087	-0.354397	0.00356578	0.21569
Adherent RPMI	KEGG_PYRIMIDINE_METABOLISM	ERBB2	-0.179617	BMS-599626	-0.17612	-0.355737	0.00345354	0.21569
Adherent RPMI	KEGG_PYRIMIDINE_METABOLISM	GRIN2C	-0.188819	CGP-37849	-0.165887	-0.354706	0.00353939	0.21569
Adherent RPMI	KEGG_GLYCOSPHINGOLIPID_BIOSYNTHESIS_LACTO_AND_NEOLACTO_SERIES	TUBB	-0.158524	cabazitaxel	-0.179864	-0.338389	0.0052333	0.215834
Adherent RPMI	KEGG_GLYCOSPHINGOLIPID_BIOSYNTHESIS_LACTO_AND_NEOLACTO_SERIES	EGFR	0.312322	brigatinib	0.028226	0.340548	0.00521035	0.215834
Adherent RPMI	KEGG_Core_Glycolysis	EGFR	-0.17285	AEE788	-0.160595	-0.333445	0.00587964	0.216275
Adherent RPMI	KEGG_GLYCOSPHINGOLIPID_BIOSYNTHESIS_GANGLIO_SERIES	MDM2	0.242395	CGM097	0.0680404	0.310435	0.00961668	0.218138
Adherent RPMI	KEGG_METABOLISM_OF_XENOBIOTICS_BY_CYTOCHROME_P450	ERBB2	0.1855	ARRY-334543	0.201995	0.387496	0.0020044	0.21824
Adherent RPMI	KEGG_GALACTOSE_METABOLISM	PIK3CB	0.186575	AZD6482	0.163628	0.350203	0.00426519	0.219053
Adherent RPMI	KEGG_GALACTOSE_METABOLISM	CDK6	0.146319	abemaciclib	0.202573	0.348892	0.004384	0.219132
Adherent RPMI	KEGG_GALACTOSE_METABOLISM	TBXAS1	0.0915669	nicotine	0.256836	0.348403	0.00442773	0.219132
Adherent RPMI	KEGG_GLYCOSAMINOGLYCAN_BIOSYNTHESIS_CHONDROITIN_SULFATE	EGFR	-0.18579	ZM-306416	-0.170064	-0.355855	0.0034437	0.219372
Adherent RPMI	KEGG_GLYCOSAMINOGLYCAN_BIOSYNTHESIS_CHONDROITIN_SULFATE	VDR	-0.0845869	ercalcitriol	-0.270829	-0.355416	0.00347988	0.219372
Adherent RPMI	KEGG_GLYCOSAMINOGLYCAN_BIOSYNTHESIS_CHONDROITIN_SULFATE	ERBB2	-0.192134	CP-724714	-0.163268	-0.355402	0.00348077	0.219372
Adherent RPMI	KEGG_GLYCOSAMINOGLYCAN_BIOSYNTHESIS_CHONDROITIN_SULFATE	ERBB2	-0.192134	XL-647	-0.16249	-0.354624	0.00354606	0.219372
Adherent RPMI	KEGG_METABOLISM_OF_XENOBIOTICS_BY_CYTOCHROME_P450	ERBB2	0.1855	BMS-690514	0.198927	0.384428	0.00213145	0.219895
Adherent RPMI	KEGG_METABOLISM_OF_XENOBIOTICS_BY_CYTOCHROME_P450	SELL	-0.189814	baicalein	-0.184318	-0.374131	0.00218118	0.219895
Adherent RPMI	KEGG_GLYCOSAMINOGLYCAN_BIOSYNTHESIS_HEPARAN_SULFATE	EGFR	-0.251137	poziotinib	-0.143027	-0.394163	0.00129382	0.220111
Adherent RPMI	KEGG_PHENYLALANINE_METABOLISM	ERBB2	0.198275	BMS-599626	0.136538	0.334813	0.0058549	0.220425
Adherent RPMI	KEGG_PHENYLALANINE_METABOLISM	ERBB2	0.198275	PD-168393	0.136086	0.334361	0.00591147	0.220425
Adherent RPMI	KEGG_PHENYLALANINE_METABOLISM	FLT3	0.230969	TG-02	0.104117	0.335086	0.00582327	0.220425
Adherent RPMI	KEGG_PHENYLALANINE_METABOLISM	ATP1A1	0.24584	digitoxin	0.0894536	0.335293	0.00579987	0.220425
Adherent RPMI	KEGG_PHENYLALANINE_METABOLISM	XDH	-0.10696	baicalein	-0.226419	-0.333379	0.00588896	0.220425
Adherent RPMI	KEGG_AMINO_SUGAR_AND_NUCLEOTIDE_SUGAR_METABOLISM	KDR	-0.10673	ZM-306416	-0.215934	-0.322664	0.00754404	0.220805
Adherent RPMI	KEGG_AMINO_SUGAR_AND_NUCLEOTIDE_SUGAR_METABOLISM	BRAF	0.209044	TAK-632	0.113567	0.322611	0.00750654	0.220805
Adherent RPMI	KEGG_PHENYLALANINE_METABOLISM	CHRM1	0.204223	terfenadine	0.129067	0.33329	0.0060442	0.221131
Adherent RPMI	KEGG_PHENYLALANINE_METABOLISM	PSMB5	-0.112823	carfilzomib	-0.218515	-0.331338	0.00617411	0.221131
Adherent RPMI	KEGG_PHENYLALANINE_METABOLISM	ERBB2	0.198275	canertinib	0.134388	0.332663	0.00612309	0.221131
Adherent RPMI	KEGG_GLYCOSAMINOGLYCAN_BIOSYNTHESIS_HEPARAN_SULFATE	EGFR	-0.251137	osimertinib	-0.13771	-0.388847	0.00148901	0.221131
Adherent RPMI	KEGG_GLYCOSAMINOGLYCAN_BIOSYNTHESIS_HEPARAN_SULFATE	EGFR	-0.251137	pelitinib	-0.138187	-0.389324	0.00147075	0.221131
Adherent RPMI	KEGG_GLYCOSAMINOGLYCAN_BIOSYNTHESIS_HEPARAN_SULFATE	EGFR	-0.251137	neratinib	-0.136372	-0.387509	0.00154353	0.221131
Adherent RPMI	KEGG_Core_Glycolysis	EPHB4	-0.0889009	XL-647	-0.243001	-0.331902	0.00609561	0.22123
Adherent RPMI	KEGG_STEROID_HORMONE_BIOSYNTHESIS	TUBA1B	-0.166736	vinorelbine	-0.168948	-0.335684	0.00557802	0.221296
Adherent RPMI	KEGG_STEROID_HORMONE_BIOSYNTHESIS	MIF	-0.133086	chicago-sky-blue-6b	-0.201731	-0.334817	0.00569094	0.221296
Adherent RPMI	KEGG_STEROID_HORMONE_BIOSYNTHESIS	EGFR	0.289544	mubritinib	0.0493786	0.338922	0.00538913	0.221296
Adherent RPMI	KEGG_STEROID_HORMONE_BIOSYNTHESIS	FGFR1	-0.117594	erdafitinib	-0.217896	-0.33549	0.00560414	0.221296
Adherent RPMI	KEGG_STEROID_HORMONE_BIOSYNTHESIS	PIK3CA	0.211857	GSK2126458	0.124649	0.336506	0.00566319	0.221296
Adherent RPMI	KEGG_VALINE_LEUCINE_AND_ISOLEUCINE_BIOSYNTHESIS	TOP2A	0.0857749	voreloxin	0.348867	0.434642	0.000748895	0.221323
Adherent RPMI	KEGG_VALINE_LEUCINE_AND_ISOLEUCINE_BIOSYNTHESIS	TOP2A	0.0857749	etoposide-phosphate	0.316868	0.402643	0.00146648	0.221323
Adherent RPMI	KEGG_VALINE_LEUCINE_AND_ISOLEUCINE_BIOSYNTHESIS	PDGFRA	0.0901972	ENMD-2076	0.290023	0.38022	0.00232368	0.221323
Adherent RPMI	KEGG_VALINE_LEUCINE_AND_ISOLEUCINE_BIOSYNTHESIS	PDGFRB	0.149166	CP-673451	0.238854	0.38802	0.00198259	0.221323
Adherent RPMI	KEGG_VALINE_LEUCINE_AND_ISOLEUCINE_BIOSYNTHESIS	MERTK	0.138321	UNC2250	0.295027	0.433348	0.000771365	0.221323
Adherent RPMI	KEGG_VALINE_LEUCINE_AND_ISOLEUCINE_BIOSYNTHESIS	TUBA1B	0.14039	colchicine	0.247442	0.387832	0.0019904	0.221323
Adherent RPMI	KEGG_VALINE_LEUCINE_AND_ISOLEUCINE_BIOSYNTHESIS	TUBA1B	0.14039	epothilone-b	0.259949	0.400339	0.00153594	0.221323
Adherent RPMI	KEGG_VALINE_LEUCINE_AND_ISOLEUCINE_BIOSYNTHESIS	TUBA1C	0.14027	colchicine	0.247442	0.387713	0.00199598	0.221323
Adherent RPMI	KEGG_VALINE_LEUCINE_AND_ISOLEUCINE_BIOSYNTHESIS	TUBA1C	0.14027	epothilone-b	0.259949	0.400219	0.00153952	0.221323
Adherent RPMI	KEGG_VALINE_LEUCINE_AND_ISOLEUCINE_BIOSYNTHESIS	TUBA4A	0.137326	colchicine	0.247442	0.384769	0.00211619	0.221323
Adherent RPMI	KEGG_VALINE_LEUCINE_AND_ISOLEUCINE_BIOSYNTHESIS	TUBA4A	0.137326	epothilone-b	0.259949	0.397275	0.00163321	0.221323
Adherent RPMI	KEGG_VALINE_LEUCINE_AND_ISOLEUCINE_BIOSYNTHESIS	TUBB	0.122589	ABT-751	0.304409	0.426998	0.000875804	0.221323
Adherent RPMI	KEGG_VALINE_LEUCINE_AND_ISOLEUCINE_BIOSYNTHESIS	TUBB	0.122589	epothilone-b	0.259949	0.382538	0.0022164	0.221323
Adherent RPMI	KEGG_VALINE_LEUCINE_AND_ISOLEUCINE_BIOSYNTHESIS	TUBB	0.122589	dolastatin-10	0.256903	0.379492	0.00235796	0.221323
Adherent RPMI	KEGG_VALINE_LEUCINE_AND_ISOLEUCINE_BIOSYNTHESIS	TUBB	0.122589	CYT-997	0.328321	0.45091	0.000521733	0.221323
Adherent RPMI	KEGG_VALINE_LEUCINE_AND_ISOLEUCINE_BIOSYNTHESIS	TUBB	0.122589	vindesine	0.276413	0.399002	0.0015785	0.221323
Adherent RPMI	KEGG_VALINE_LEUCINE_AND_ISOLEUCINE_BIOSYNTHESIS	TUBB	0.122589	vinblastine	0.345691	0.46828	0.000355607	0.221323
Adherent RPMI	KEGG_VALINE_LEUCINE_AND_ISOLEUCINE_BIOSYNTHESIS	FGFR1	0.185112	danusertib	0.225171	0.410283	0.00125062	0.221323
Adherent RPMI	KEGG_VALINE_LEUCINE_AND_ISOLEUCINE_BIOSYNTHESIS	FGFR1	0.185112	PD-173074	0.217767	0.402878	0.00145946	0.221323
Adherent RPMI	KEGG_VALINE_LEUCINE_AND_ISOLEUCINE_BIOSYNTHESIS	FGFR1	0.185112	LY2874455	0.239438	0.42455	0.000924838	0.221323
Adherent RPMI	KEGG_VALINE_LEUCINE_AND_ISOLEUCINE_BIOSYNTHESIS	SRC	0.0446654	KX2-391	0.364322	0.408988	0.00128347	0.221323
Adherent RPMI	KEGG_VALINE_LEUCINE_AND_ISOLEUCINE_BIOSYNTHESIS	ADRA2B	0.130477	norepinephrine	0.261067	0.391544	0.00184456	0.221323
Adherent RPMI	KEGG_VALINE_LEUCINE_AND_ISOLEUCINE_BIOSYNTHESIS	AURKA	0.0926085	ENMD-2076	0.290023	0.382631	0.00221175	0.221323
Adherent RPMI	KEGG_VALINE_LEUCINE_AND_ISOLEUCINE_BIOSYNTHESIS	AURKA	0.0926085	barasertib	0.322558	0.415167	0.0011292	0.221323
Adherent RPMI	KEGG_VALINE_LEUCINE_AND_ISOLEUCINE_BIOSYNTHESIS	AURKA	0.0926085	MK-5108	0.308563	0.401172	0.00151077	0.221323
Adherent RPMI	KEGG_VALINE_LEUCINE_AND_ISOLEUCINE_BIOSYNTHESIS	AURKA	0.0926085	MK-8745	0.289068	0.381676	0.00225641	0.221323
Adherent RPMI	KEGG_VALINE_LEUCINE_AND_ISOLEUCINE_BIOSYNTHESIS	JUN	0.10054	vinblastine	0.345691	0.446231	0.000578628	0.221323
Adherent RPMI	KEGG_VALINE_LEUCINE_AND_ISOLEUCINE_BIOSYNTHESIS	TUBE1	0.0449148	vinblastine	0.345691	0.390606	0.00188131	0.221323
Adherent RPMI	KEGG_GLYCOSPHINGOLIPID_BIOSYNTHESIS_GANGLIO_SERIES	ERBB2	-0.20385	vandetanib	-0.10653	-0.31038	0.00997326	0.222518
Adherent RPMI	KEGG_GLYCOSPHINGOLIPID_BIOSYNTHESIS_GANGLIO_SERIES	PKIA	-0.163869	A-674563	-0.146736	-0.310605	0.00992353	0.222518
Adherent RPMI	KEGG_O_GLYCAN_BIOSYNTHESIS	EGFR	0.27488	canertinib	0.0956214	0.370502	0.00282894	0.223041
Adherent RPMI	KEGG_O_GLYCAN_BIOSYNTHESIS	EGFR	0.27488	lapatinib	0.0943486	0.369229	0.00290012	0.223041
Adherent RPMI	KEGG_O_GLYCAN_BIOSYNTHESIS	EGFR	0.27488	lidocaine	0.102405	0.377286	0.00246799	0.223041
Adherent RPMI	KEGG_O_GLYCAN_BIOSYNTHESIS	EGFR	0.27488	pelitinib	0.0934833	0.368364	0.00294985	0.223041
Adherent RPMI	KEGG_O_GLYCAN_BIOSYNTHESIS	EGFR	0.27488	tyrphostin-AG-494	0.0947693	0.36965	0.00287686	0.223041
Adherent RPMI	KEGG_O_GLYCAN_BIOSYNTHESIS	ERBB2	0.149354	dacomitinib	0.219565	0.368919	0.00291803	0.223041
Adherent RPMI	KEGG_O_GLYCAN_BIOSYNTHESIS	ERBB2	0.149354	XL-647	0.220696	0.37005	0.00285485	0.223041
Adherent RPMI	KEGG_NICOTINATE_AND_NICOTINAMIDE_METABOLISM	ERBB2	-0.153593	afatinib	-0.282664	-0.436256	0.000409709	0.223046
Adherent RPMI	KEGG_AMINO_SUGAR_AND_NUCLEOTIDE_SUGAR_METABOLISM	EGFR	-0.226762	icotinib	-0.0949361	-0.321698	0.00771341	0.223361
Adherent RPMI	KEGG_GLYCOSPHINGOLIPID_BIOSYNTHESIS_GANGLIO_SERIES	TUBB4B	-0.194346	mebendazole	-0.114548	-0.308894	0.0103058	0.223752
Adherent RPMI	KEGG_GLYCOSPHINGOLIPID_BIOSYNTHESIS_GANGLIO_SERIES	GABRD	0.160009	oxazepam	0.147557	0.307567	0.0101939	0.223752
Adherent RPMI	KEGG_GLYCOSPHINGOLIPID_BIOSYNTHESIS_GANGLIO_SERIES	MAP2K1	0.190217	MEK162	0.116915	0.307132	0.0102847	0.223752
Adherent RPMI	KEGG_GLYCOSPHINGOLIPID_BIOSYNTHESIS_GANGLIO_SERIES	AKT1	-0.149976	uprosertib	-0.158698	-0.308674	0.0103574	0.223752
Adherent RPMI	KEGG_O_GLYCAN_BIOSYNTHESIS	EGFR	0.27488	alvocidib	0.0919983	0.366879	0.0030428	0.223851
Adherent RPMI	KEGG_PHENYLALANINE_METABOLISM	PSMA3	-0.111668	carfilzomib	-0.218515	-0.330183	0.00634506	0.224302
Adherent RPMI	KEGG_GALACTOSE_METABOLISM	BLK	-0.0274943	ibrutinib	-0.315511	-0.343005	0.0046981	0.224355
Adherent RPMI	KEGG_GALACTOSE_METABOLISM	TNF	-0.0881829	hypoestoxide	-0.254852	-0.343034	0.00469528	0.224355
Adherent RPMI	KEGG_METABOLISM_OF_XENOBIOTICS_BY_CYTOCHROME_P450	EGFR	0.286217	BIBU-1361	0.0942238	0.380441	0.00231391	0.224945
Adherent RPMI	KEGG_STEROID_HORMONE_BIOSYNTHESIS	EGFR	0.289544	tyrphostin-AG-1478	0.045139	0.334683	0.00587035	0.225057
Adherent RPMI	KEGG_VALINE_LEUCINE_AND_ISOLEUCINE_BIOSYNTHESIS	PDGFRB	0.149166	cediranib	0.223802	0.372968	0.0026897	0.22555
Adherent RPMI	KEGG_VALINE_LEUCINE_AND_ISOLEUCINE_BIOSYNTHESIS	TUBA1A	0.024619	vinblastine	0.345691	0.37031	0.00284053	0.22555
Adherent RPMI	KEGG_VALINE_LEUCINE_AND_ISOLEUCINE_BIOSYNTHESIS	TUBA4A	0.137326	cabazitaxel	0.231901	0.369228	0.00290017	0.22555
Adherent RPMI	KEGG_VALINE_LEUCINE_AND_ISOLEUCINE_BIOSYNTHESIS	TUBB	0.122589	colchicine	0.247442	0.370032	0.00285578	0.22555
Adherent RPMI	KEGG_VALINE_LEUCINE_AND_ISOLEUCINE_BIOSYNTHESIS	AURKA	0.0926085	SNS-314	0.27734	0.369949	0.00286086	0.22555
Adherent RPMI	KEGG_VALINE_LEUCINE_AND_ISOLEUCINE_BIOSYNTHESIS	PTK2	0.0851295	ENMD-2076	0.290023	0.375152	0.00257466	0.22555
Adherent RPMI	KEGG_NICOTINATE_AND_NICOTINAMIDE_METABOLISM	EGFR	-0.16901	canertinib	-0.257749	-0.426758	0.000535161	0.225693
Adherent RPMI	KEGG_NICOTINATE_AND_NICOTINAMIDE_METABOLISM	EGFR	-0.16901	poziotinib	-0.254775	-0.423785	0.0005804	0.225693
Adherent RPMI	KEGG_AMINO_SUGAR_AND_NUCLEOTIDE_SUGAR_METABOLISM	PIK3CD	0.244884	AZD6482	0.0751277	0.320012	0.00790722	0.226563
Adherent RPMI	KEGG_NICOTINATE_AND_NICOTINAMIDE_METABOLISM	EGFR	-0.16901	lapatinib	-0.239563	-0.408573	0.00087851	0.226586
Adherent RPMI	KEGG_NICOTINATE_AND_NICOTINAMIDE_METABOLISM	ERBB2	-0.153593	canertinib	-0.257749	-0.411341	0.00081651	0.226586
Adherent RPMI	KEGG_NICOTINATE_AND_NICOTINAMIDE_METABOLISM	ERBB2	-0.153593	poziotinib	-0.254775	-0.408368	0.000883341	0.226586
Adherent RPMI	KEGG_NICOTINATE_AND_NICOTINAMIDE_METABOLISM	PIK3CA	-0.253034	PF-05212384	-0.153948	-0.406983	0.000915667	0.226586
Adherent RPMI	KEGG_GLYCOSAMINOGLYCAN_BIOSYNTHESIS_CHONDROITIN_SULFATE	PKIA	-0.151449	A-674563	-0.200936	-0.352384	0.00374664	0.22663
Adherent RPMI	KEGG_Core_Glycolysis	PIK3CD	0.266824	PI-103	0.0640513	0.330876	0.00634919	0.227401
Adherent RPMI	KEGG_GLYCOSPHINGOLIPID_BIOSYNTHESIS_LACTO_AND_NEOLACTO_SERIES	MAP2K1	0.076768	MEK162	0.260314	0.337082	0.00559866	0.227456
Adherent RPMI	KEGG_GLYCOSPHINGOLIPID_BIOSYNTHESIS_GANGLIO_SERIES	EGFR	-0.251356	vatalanib	-0.0560113	-0.307368	0.0106612	0.228502
Adherent RPMI	KEGG_CYSTEINE_AND_METHIONINE_METABOLISM	RPL23A	0.141339	anisomycin	0.219363	0.360702	0.0034446	0.228688
Adherent RPMI	KEGG_CYSTEINE_AND_METHIONINE_METABOLISM	ERBB2	-0.250178	WZ-4002	-0.106138	-0.356316	0.00340518	0.228688
Adherent RPMI	KEGG_VALINE_LEUCINE_AND_ISOLEUCINE_BIOSYNTHESIS	PDGFRB	0.149166	PD-173074	0.217767	0.366932	0.00303903	0.229785
Adherent RPMI	KEGG_AMINO_SUGAR_AND_NUCLEOTIDE_SUGAR_METABOLISM	ERBB2	-0.246674	CP-724714	-0.071073	-0.317747	0.00844791	0.229952
Adherent RPMI	KEGG_AMINO_SUGAR_AND_NUCLEOTIDE_SUGAR_METABOLISM	FLT3	0.000654805	BMS-690514	-0.319361	-0.318707	0.00826259	0.229952
Adherent RPMI	KEGG_AMINO_SUGAR_AND_NUCLEOTIDE_SUGAR_METABOLISM	PIK3CD	0.244884	NVP-BEZ235	0.0725921	0.317477	0.0083361	0.229952
Adherent RPMI	KEGG_AMINO_SUGAR_AND_NUCLEOTIDE_SUGAR_METABOLISM	ERBB3	-0.0604332	AZD8931	-0.25762	-0.318053	0.00838745	0.229952
Adherent RPMI	KEGG_AMINO_SUGAR_AND_NUCLEOTIDE_SUGAR_METABOLISM	TNFSF10	0.137179	ONC201	0.181292	0.318472	0.00816476	0.229952
Adherent RPMI	KEGG_GLYCOSPHINGOLIPID_BIOSYNTHESIS_GANGLIO_SERIES	RPS6KB1	0.104384	U-0126	0.200112	0.304496	0.0108472	0.230672
Adherent RPMI	KEGG_CYSTEINE_AND_METHIONINE_METABOLISM	CDK4	0.137733	ribociclib	0.218921	0.356653	0.00373885	0.231291
Adherent RPMI	KEGG_CYSTEINE_AND_METHIONINE_METABOLISM	RPS2	0.0676847	emetine	0.290099	0.357784	0.00365376	0.231291
Adherent RPMI	KEGG_CYSTEINE_AND_METHIONINE_METABOLISM	TNF	0.0378526	CPI-1189	0.317713	0.355566	0.0038237	0.231291
Adherent RPMI	KEGG_CYSTEINE_AND_METHIONINE_METABOLISM	GRIN2C	-0.197527	D-Serine	-0.155776	-0.353303	0.00366267	0.231291
Adherent RPMI	KEGG_STEROID_HORMONE_BIOSYNTHESIS	EGFR	0.289544	vandetanib	0.0431484	0.332692	0.00611886	0.231327
Adherent RPMI	KEGG_Core_Glycolysis	EGFR	-0.17285	AV-412	-0.154866	-0.327716	0.00671671	0.231429
Adherent RPMI	KEGG_Core_Glycolysis	BRAF	0.101867	AZ-628	0.226593	0.32846	0.00666344	0.231429
Adherent RPMI	KEGG_Core_Glycolysis	TUBE1	0.135909	vinblastine	0.19251	0.328419	0.00666911	0.231429
Adherent RPMI	KEGG_Core_Glycolysis	GJB3	0.191235	flufenamic-acid	0.136197	0.327432	0.0068056	0.231561
Adherent RPMI	KEGG_RETINOL_METABOLISM	PIK3CA	0.168149	alpelisib	0.149315	0.317464	0.00833768	0.231583
Adherent RPMI	KEGG_PHENYLALANINE_METABOLISM	RPS6KB1	-0.235001	U-0126	-0.0931834	-0.328184	0.00664052	0.231737
Adherent RPMI	KEGG_RETINOL_METABOLISM	PDGFRB	-0.261436	nintedanib	-0.0563801	-0.317816	0.00843474	0.231913
Adherent RPMI	KEGG_Core_Glycolysis	KDR	-0.0834851	XL-647	-0.243001	-0.326486	0.00691066	0.232232
Adherent RPMI	KEGG_GLYCOSPHINGOLIPID_BIOSYNTHESIS_LACTO_AND_NEOLACTO_SERIES	MAP2K1	0.076768	trametinib	0.258486	0.335254	0.00580484	0.232365
Adherent RPMI	KEGG_CYSTEINE_AND_METHIONINE_METABOLISM	TOP2A	0.100823	etoposide-phosphate	0.252043	0.352866	0.00403956	0.232728
Adherent RPMI	KEGG_CYSTEINE_AND_METHIONINE_METABOLISM	RPL13A	0.13466	anisomycin	0.219363	0.354023	0.00394489	0.232728
Adherent RPMI	KEGG_CYSTEINE_AND_METHIONINE_METABOLISM	ABL1	0.0774006	KW-2449	0.274687	0.352088	0.00410394	0.232728
Adherent RPMI	KEGG_ARACHIDONIC_ACID_METABOLISM	SRC	0.0186476	saracatinib	0.299559	0.318207	0.00820826	0.232738
Adherent RPMI	KEGG_O_GLYCAN_BIOSYNTHESIS	TUBA1B	-0.175496	vinorelbine	-0.182707	-0.358203	0.00325232	0.232969
Adherent RPMI	KEGG_GLYCOSPHINGOLIPID_BIOSYNTHESIS_LACTO_AND_NEOLACTO_SERIES	EGFR	0.312322	WHI-P154	0.0220837	0.334405	0.00590654	0.233009
Adherent RPMI	KEGG_LINOLEIC_ACID_METABOLISM	DRD2	-0.142324	raclopride	-0.176097	-0.318421	0.00831591	0.23336
Adherent RPMI	KEGG_PYRIMIDINE_METABOLISM	TUBA1A	0.10596	vinblastine	0.245504	0.351464	0.00415772	0.233441
Adherent RPMI	KEGG_PYRIMIDINE_METABOLISM	EGFR	-0.23831	WZ-4002	-0.108439	-0.346749	0.00428805	0.233441
Adherent RPMI	KEGG_PYRIMIDINE_METABOLISM	RRM1	0.0521953	clofarabine	0.298623	0.350818	0.00421341	0.233441
Adherent RPMI	KEGG_PYRIMIDINE_METABOLISM	IMPDH2	0.0888709	thioguanine	0.261807	0.350678	0.00422415	0.233441
Adherent RPMI	KEGG_PYRIMIDINE_METABOLISM	ERBB2	-0.179617	AEE788	-0.167684	-0.347301	0.00423075	0.233441
Adherent RPMI	KEGG_GLYCOSPHINGOLIPID_BIOSYNTHESIS_LACTO_AND_NEOLACTO_SERIES	ERBB2	0.198233	BMS-599626	0.135395	0.333628	0.00600363	0.233455
Adherent RPMI	KEGG_Core_Glycolysis	MPL	0.0881077	eltrombopag	0.23771	0.325818	0.00703332	0.233472
Adherent RPMI	KEGG_CYSTEINE_AND_METHIONINE_METABOLISM	TUBB	0.12537	CYT-997	0.225422	0.350792	0.00421541	0.23417
Adherent RPMI	KEGG_NICOTINATE_AND_NICOTINAMIDE_METABOLISM	EGFR	-0.16901	BMS-690514	-0.231407	-0.400417	0.00109572	0.234217
Adherent RPMI	KEGG_NICOTINATE_AND_NICOTINAMIDE_METABOLISM	PIK3CA	-0.253034	GDC-0349	-0.146553	-0.399588	0.0011186	0.234217
Adherent RPMI	KEGG_GLYCOSPHINGOLIPID_BIOSYNTHESIS_GANGLIO_SERIES	AKT2	-0.0901817	triciribine	-0.214876	-0.305058	0.0112212	0.234772
Adherent RPMI	KEGG_GLYCOSPHINGOLIPID_BIOSYNTHESIS_GANGLIO_SERIES	PIK3CA	-0.244602	GDC-0980	-0.0598003	-0.304402	0.011385	0.234772
Adherent RPMI	KEGG_GLYCOSPHINGOLIPID_BIOSYNTHESIS_GANGLIO_SERIES	ERBB4	0.0204668	poziotinib	-0.325215	-0.304748	0.0113004	0.234772
Adherent RPMI	KEGG_GLYCOSPHINGOLIPID_BIOSYNTHESIS_GANGLIO_SERIES	CHRM3	0.156138	dicycloverine	0.146733	0.302871	0.0112079	0.234772
Adherent RPMI	KEGG_GLYCOSPHINGOLIPID_BIOSYNTHESIS_GANGLIO_SERIES	VDR	-0.104748	tacalcitol	-0.199226	-0.303974	0.0114915	0.235187
Adherent RPMI	KEGG_GLYCOSPHINGOLIPID_BIOSYNTHESIS_LACTO_AND_NEOLACTO_SERIES	EGFR	0.312322	erlotinib	0.0200842	0.332406	0.00615394	0.23593
Adherent RPMI	KEGG_GLYCOSPHINGOLIPID_BIOSYNTHESIS_LACTO_AND_NEOLACTO_SERIES	ERBB2	0.198233	AV-412	0.133464	0.331697	0.00624363	0.236044
Adherent RPMI	KEGG_Core_Glycolysis	GRIN1	0.0862461	homoquinolinic-acid	0.23784	0.324086	0.00728445	0.236734
Adherent RPMI	KEGG_Core_Glycolysis	CHRNB4	0.0325884	nicotine	0.291357	0.323946	0.00730552	0.236734
Adherent RPMI	KEGG_VALINE_LEUCINE_AND_ISOLEUCINE_BIOSYNTHESIS	ADRA1B	0.102972	norepinephrine	0.261067	0.364038	0.00321935	0.23684
Adherent RPMI	KEGG_AMINO_SUGAR_AND_NUCLEOTIDE_SUGAR_METABOLISM	PDGFRB	0.132109	flumatinib	0.182279	0.314387	0.00888086	0.236997
Adherent RPMI	KEGG_AMINO_SUGAR_AND_NUCLEOTIDE_SUGAR_METABOLISM	TP53	-0.238111	aspirin	-0.0777903	-0.315901	0.00880554	0.236997
Adherent RPMI	KEGG_O_GLYCAN_BIOSYNTHESIS	EGFR	0.27488	WZ-3146	0.0864781	0.361358	0.00339994	0.237298
Adherent RPMI	KEGG_VALINE_LEUCINE_AND_ISOLEUCINE_BIOSYNTHESIS	AURKA	0.0926085	KW-2449	0.269857	0.362466	0.00332183	0.237948
Adherent RPMI	KEGG_Core_Glycolysis	CDK6	0.105893	ribociclib	0.216004	0.321896	0.00761498	0.238252
Adherent RPMI	KEGG_Core_Glycolysis	CACNB4	0.126616	spironolactone	0.195699	0.322315	0.00755073	0.238252
Adherent RPMI	KEGG_Core_Glycolysis	CHRNA5	0.0308761	nicotine	0.291357	0.322233	0.00756357	0.238252
Adherent RPMI	KEGG_RETINOL_METABOLISM	TACR2	-0.195707	FK-888	-0.120404	-0.31611	0.00876539	0.238594
Adherent RPMI	KEGG_SPHINGOLIPID_METABOLISM	RPL3	-0.101644	homoharringtonine	-0.297222	-0.398866	0.00113976	0.240102
Adherent RPMI	KEGG_SPHINGOLIPID_METABOLISM	PSMA1	-0.0795433	carfilzomib	-0.317143	-0.396686	0.00120847	0.240102
Adherent RPMI	KEGG_SPHINGOLIPID_METABOLISM	PSMA3	-0.0658183	carfilzomib	-0.317143	-0.382961	0.00173684	0.240102
Adherent RPMI	KEGG_SPHINGOLIPID_METABOLISM	PSMB3	-0.0914039	carfilzomib	-0.317143	-0.408547	0.000879194	0.240102
Adherent RPMI	KEGG_SPHINGOLIPID_METABOLISM	PSMB5	-0.253279	bortezomib	-0.142551	-0.39583	0.00123605	0.240102
Adherent RPMI	KEGG_SPHINGOLIPID_METABOLISM	TUBB1	-0.0650281	docetaxel	-0.318555	-0.383584	0.00171131	0.240102
Adherent RPMI	KEGG_SPHINGOLIPID_METABOLISM	TUBB6	-0.0879558	vinorelbine	-0.293532	-0.381488	0.0018044	0.240102
Adherent RPMI	KEGG_SPHINGOLIPID_METABOLISM	MET	0.150206	PHA-665752	0.249537	0.399743	0.00155306	0.240102
Adherent RPMI	KEGG_SPHINGOLIPID_METABOLISM	MAP4	-0.0825951	docetaxel	-0.318555	-0.401151	0.00107481	0.240102
Adherent RPMI	KEGG_SPHINGOLIPID_METABOLISM	SLK	-0.137943	danusertib	-0.25321	-0.391153	0.00140281	0.240102
Adherent RPMI	KEGG_SPHINGOLIPID_METABOLISM	PIK3CA	-0.193537	PIK-75	-0.190568	-0.384105	0.00168938	0.240102
Adherent RPMI	KEGG_SPHINGOLIPID_METABOLISM	PIK3CG	-0.137763	buparlisib	-0.261454	-0.399217	0.00112946	0.240102
Adherent RPMI	KEGG_SPHINGOLIPID_METABOLISM	HSP90AA1	-0.117539	ganetespib	-0.27988	-0.397418	0.00118534	0.240102
Adherent RPMI	KEGG_SPHINGOLIPID_METABOLISM	PLK3	-0.0558731	NMS-1286937	-0.324627	-0.3805	0.00185237	0.240102
Adherent RPMI	KEGG_SULFUR_METABOLISM	PSMA2	-0.165374	bortezomib	-0.222084	-0.387458	0.00154575	0.240499
Adherent RPMI	KEGG_SULFUR_METABOLISM	PSMA3	-0.1476	bortezomib	-0.222084	-0.369684	0.00244154	0.240499
Adherent RPMI	KEGG_SULFUR_METABOLISM	PSMA5	-0.143112	bortezomib	-0.222084	-0.365196	0.00272955	0.240499
Adherent RPMI	KEGG_SULFUR_METABOLISM	PSMB4	-0.169617	bortezomib	-0.222084	-0.391701	0.00138113	0.240499
Adherent RPMI	KEGG_SULFUR_METABOLISM	EGFR	0.244801	BMS-690514	0.153907	0.398708	0.00158818	0.240499
Adherent RPMI	KEGG_SULFUR_METABOLISM	EGFR	0.244801	canertinib	0.158597	0.403398	0.00144392	0.240499
Adherent RPMI	KEGG_SULFUR_METABOLISM	EGFR	0.244801	BIBX-1382	0.19211	0.436911	0.000713818	0.240499
Adherent RPMI	KEGG_SULFUR_METABOLISM	EGFR	0.244801	afatinib	0.130136	0.374937	0.00258513	0.240499
Adherent RPMI	KEGG_SULFUR_METABOLISM	EGFR	0.244801	mubritinib	0.138981	0.383781	0.00216034	0.240499
Adherent RPMI	KEGG_SULFUR_METABOLISM	EGFR	0.244801	BMS-599626	0.130569	0.375369	0.00256428	0.240499
Adherent RPMI	KEGG_SULFUR_METABOLISM	EGFR	0.244801	lapatinib	0.193348	0.438149	0.000694931	0.240499
Adherent RPMI	KEGG_SULFUR_METABOLISM	EGFR	0.244801	osimertinib	0.140656	0.385457	0.00208744	0.240499
Adherent RPMI	KEGG_SULFUR_METABOLISM	EGFR	0.244801	PD-168393	0.161113	0.405914	0.00136814	0.240499
Adherent RPMI	KEGG_SULFUR_METABOLISM	EGFR	0.244801	ZM-306416	0.148558	0.393359	0.00177417	0.240499
Adherent RPMI	KEGG_SULFUR_METABOLISM	EGFR	0.244801	AZD8931	0.181475	0.426276	0.000889668	0.240499
Adherent RPMI	KEGG_SULFUR_METABOLISM	EGFR	0.244801	rociletinib	0.133903	0.378704	0.00239579	0.240499
Adherent RPMI	KEGG_SULFUR_METABOLISM	EGFR	0.244801	WZ8040	0.147602	0.392403	0.00181018	0.240499
Adherent RPMI	KEGG_SULFUR_METABOLISM	EGFR	0.244801	PD-153035	0.12961	0.374411	0.00261206	0.240499
Adherent RPMI	KEGG_SULFUR_METABOLISM	EGFR	0.244801	neratinib	0.149786	0.394587	0.00172863	0.240499
Adherent RPMI	KEGG_SULFUR_METABOLISM	EGFR	0.244801	poziotinib	0.167668	0.412469	0.00119601	0.240499
Adherent RPMI	KEGG_SULFUR_METABOLISM	BRAF	-0.170235	RAF265	-0.228395	-0.398629	0.00114729	0.240499
Adherent RPMI	KEGG_SULFUR_METABOLISM	AKT2	0.171292	AT7867	0.20471	0.376002	0.00253232	0.240499
Adherent RPMI	KEGG_SULFUR_METABOLISM	ERBB2	0.222287	BMS-690514	0.153907	0.376194	0.00252218	0.240499
Adherent RPMI	KEGG_SULFUR_METABOLISM	ERBB2	0.222287	canertinib	0.158597	0.380884	0.00229153	0.240499
Adherent RPMI	KEGG_SULFUR_METABOLISM	ERBB2	0.222287	BIBX-1382	0.19211	0.414397	0.00114814	0.240499
Adherent RPMI	KEGG_SULFUR_METABOLISM	ERBB2	0.222287	lapatinib	0.193348	0.415635	0.00111897	0.240499
Adherent RPMI	KEGG_SULFUR_METABOLISM	ERBB2	0.222287	PD-168393	0.161113	0.3834	0.00217872	0.240499
Adherent RPMI	KEGG_SULFUR_METABOLISM	ERBB2	0.222287	AZD8931	0.181475	0.403762	0.00143117	0.240499
Adherent RPMI	KEGG_SULFUR_METABOLISM	ERBB2	0.222287	neratinib	0.149786	0.372073	0.00273897	0.240499
Adherent RPMI	KEGG_SULFUR_METABOLISM	ERBB2	0.222287	poziotinib	0.167668	0.389955	0.00190555	0.240499
Adherent RPMI	KEGG_SULFUR_METABOLISM	TUBE1	-0.198351	vinblastine	-0.174594	-0.372946	0.00224604	0.240499
Adherent RPMI	KEGG_LINOLEIC_ACID_METABOLISM	FLT3	0.121636	TG-02	0.193967	0.315603	0.00866347	0.240632
Adherent RPMI	KEGG_Core_Glycolysis	EGFR	-0.17285	WZ-4002	-0.148448	-0.321298	0.0077858	0.240829
Adherent RPMI	KEGG_NICOTINATE_AND_NICOTINAMIDE_METABOLISM	EGFR	-0.16901	XL-647	-0.226569	-0.395579	0.00124495	0.240969
Adherent RPMI	KEGG_NICOTINATE_AND_NICOTINAMIDE_METABOLISM	ERBB2	-0.153593	lapatinib	-0.239563	-0.393156	0.0013279	0.240969
Adherent RPMI	KEGG_GLYCOSAMINOGLYCAN_BIOSYNTHESIS_HEPARAN_SULFATE	EGFR	-0.251137	XL-647	-0.13105	-0.382186	0.00177331	0.241348
Adherent RPMI	KEGG_PHENYLALANINE_METABOLISM	ERBB2	0.198275	tucatinib	0.127116	0.325391	0.00709403	0.241375
Adherent RPMI	KEGG_PHENYLALANINE_METABOLISM	CDK4	-0.0828297	ryuvidine	-0.243009	-0.325839	0.00701452	0.241375
Adherent RPMI	KEGG_METABOLISM_OF_XENOBIOTICS_BY_CYTOCHROME_P450	PDGFRA	-0.215867	ponatinib	-0.149499	-0.365367	0.00271745	0.242436
Adherent RPMI	KEGG_METABOLISM_OF_XENOBIOTICS_BY_CYTOCHROME_P450	TUBA1B	-0.187653	vinorelbine	-0.171106	-0.358759	0.00320635	0.242436
Adherent RPMI	KEGG_METABOLISM_OF_XENOBIOTICS_BY_CYTOCHROME_P450	EGFR	0.286217	BMS-599626	0.0842809	0.370498	0.00282927	0.242436
Adherent RPMI	KEGG_METABOLISM_OF_XENOBIOTICS_BY_CYTOCHROME_P450	EGFR	0.286217	ZM-306416	0.0802405	0.366458	0.00306857	0.242436
Adherent RPMI	KEGG_METABOLISM_OF_XENOBIOTICS_BY_CYTOCHROME_P450	EGFR	0.286217	GW-583340	0.0792154	0.365433	0.00313338	0.242436
Adherent RPMI	KEGG_METABOLISM_OF_XENOBIOTICS_BY_CYTOCHROME_P450	ERBB2	0.1855	afatinib	0.179556	0.365057	0.00315501	0.242436
Adherent RPMI	KEGG_METABOLISM_OF_XENOBIOTICS_BY_CYTOCHROME_P450	ERBB2	0.1855	tucatinib	0.18304	0.36854	0.00293892	0.242436
Adherent RPMI	KEGG_METABOLISM_OF_XENOBIOTICS_BY_CYTOCHROME_P450	ADORA1	0.082724	CGS-15943	0.287467	0.370191	0.00284746	0.242436
Adherent RPMI	KEGG_AMINO_SUGAR_AND_NUCLEOTIDE_SUGAR_METABOLISM	EGFR	-0.226762	PP-121	-0.0873274	-0.314089	0.0091742	0.242448
Adherent RPMI	KEGG_SULFUR_METABOLISM	EGFR	0.244801	WZ-4002	0.125303	0.370104	0.00285178	0.24258
Adherent RPMI	KEGG_GLYCOSPHINGOLIPID_BIOSYNTHESIS_GANGLIO_SERIES	PIK3CA	-0.244602	PF-04691502	-0.057622	-0.302224	0.0119431	0.242605
Adherent RPMI	KEGG_RETINOL_METABOLISM	PIK3CA	0.168149	MLN0128	0.145401	0.313549	0.00903103	0.243391
Adherent RPMI	KEGG_METABOLISM_OF_XENOBIOTICS_BY_CYTOCHROME_P450	EGFR	0.286217	pelitinib	0.0738127	0.36003	0.00349396	0.24386
Adherent RPMI	KEGG_METABOLISM_OF_XENOBIOTICS_BY_CYTOCHROME_P450	ERBB2	0.1855	AZD8931	0.175035	0.360535	0.00345744	0.24386
Adherent RPMI	KEGG_METABOLISM_OF_XENOBIOTICS_BY_CYTOCHROME_P450	ROCK1	-0.0639789	Y-39983	-0.293356	-0.357335	0.00332231	0.24386
Adherent RPMI	KEGG_GLYCOSPHINGOLIPID_BIOSYNTHESIS_LACTO_AND_NEOLACTO_SERIES	HTR7	0.176976	lurasidone	0.14935	0.326326	0.0069595	0.243955
Adherent RPMI	KEGG_GLYCOSPHINGOLIPID_BIOSYNTHESIS_LACTO_AND_NEOLACTO_SERIES	PDGFRB	-0.0854517	sorafenib	-0.239147	-0.324599	0.00721921	0.243955
Adherent RPMI	KEGG_GLYCOSPHINGOLIPID_BIOSYNTHESIS_LACTO_AND_NEOLACTO_SERIES	ALK	-0.120361	lorlatinib	-0.204764	-0.325125	0.00713502	0.243955
Adherent RPMI	KEGG_GLYCOSPHINGOLIPID_BIOSYNTHESIS_LACTO_AND_NEOLACTO_SERIES	BCL2	-0.121051	gambogic-acid	-0.203668	-0.324719	0.00719954	0.243955
Adherent RPMI	KEGG_GLYCOSPHINGOLIPID_BIOSYNTHESIS_LACTO_AND_NEOLACTO_SERIES	FGFR1	-0.304989	semaxanib	-0.0198838	-0.324873	0.00717641	0.243955
Adherent RPMI	KEGG_GLYCOSPHINGOLIPID_BIOSYNTHESIS_LACTO_AND_NEOLACTO_SERIES	MAP2K1	0.076768	TAK-733	0.247498	0.324265	0.00725951	0.243955
Adherent RPMI	KEGG_GLYCOSPHINGOLIPID_BIOSYNTHESIS_LACTO_AND_NEOLACTO_SERIES	ERBB2	0.198233	ARRY-334543	0.126969	0.325202	0.00712278	0.243955
Adherent RPMI	KEGG_GLYCOSPHINGOLIPID_BIOSYNTHESIS_LACTO_AND_NEOLACTO_SERIES	APP	-0.141578	Ro-90-7501	-0.184876	-0.326454	0.00691631	0.243955
Adherent RPMI	KEGG_GLYCOSPHINGOLIPID_BIOSYNTHESIS_LACTO_AND_NEOLACTO_SERIES	SELL	-0.115651	baicalein	-0.210013	-0.325664	0.00704424	0.243955
Adherent RPMI	KEGG_VALINE_LEUCINE_AND_ISOLEUCINE_BIOSYNTHESIS	TOP2A	0.0857749	valrubicin	0.248216	0.333991	0.00595748	0.244029
Adherent RPMI	KEGG_VALINE_LEUCINE_AND_ISOLEUCINE_BIOSYNTHESIS	TOP2A	0.0857749	teniposide	0.265177	0.350952	0.00420238	0.244029
Adherent RPMI	KEGG_VALINE_LEUCINE_AND_ISOLEUCINE_BIOSYNTHESIS	TOP2A	0.0857749	daunorubicin	0.25341	0.339185	0.00536085	0.244029
Adherent RPMI	KEGG_VALINE_LEUCINE_AND_ISOLEUCINE_BIOSYNTHESIS	TOP2A	0.0857749	amsacrine	0.2374	0.323175	0.00741833	0.244029
Adherent RPMI	KEGG_VALINE_LEUCINE_AND_ISOLEUCINE_BIOSYNTHESIS	TOP2A	0.0857749	amonafide	0.237227	0.323002	0.00744452	0.244029
Adherent RPMI	KEGG_VALINE_LEUCINE_AND_ISOLEUCINE_BIOSYNTHESIS	PDGFRA	0.0901972	CP-673451	0.238854	0.329052	0.00658682	0.244029
Adherent RPMI	KEGG_VALINE_LEUCINE_AND_ISOLEUCINE_BIOSYNTHESIS	PDGFRA	0.0901972	cediranib	0.223802	0.313999	0.0089498	0.244029
Adherent RPMI	KEGG_VALINE_LEUCINE_AND_ISOLEUCINE_BIOSYNTHESIS	PDGFRB	0.149166	quizartinib	0.164907	0.314073	0.00893701	0.244029
Adherent RPMI	KEGG_VALINE_LEUCINE_AND_ISOLEUCINE_BIOSYNTHESIS	PDGFRB	0.149166	vatalanib	0.187282	0.336448	0.00566998	0.244029
Adherent RPMI	KEGG_VALINE_LEUCINE_AND_ISOLEUCINE_BIOSYNTHESIS	PDGFRB	0.149166	crenolanib	0.18964	0.338806	0.00540202	0.244029
Adherent RPMI	KEGG_VALINE_LEUCINE_AND_ISOLEUCINE_BIOSYNTHESIS	PDGFRB	0.149166	nintedanib	0.16884	0.318006	0.00824334	0.244029
Adherent RPMI	KEGG_VALINE_LEUCINE_AND_ISOLEUCINE_BIOSYNTHESIS	RPL11	0.107926	anisomycin	0.214361	0.322287	0.00755557	0.244029
Adherent RPMI	KEGG_VALINE_LEUCINE_AND_ISOLEUCINE_BIOSYNTHESIS	RPL8	0.101354	anisomycin	0.214361	0.315716	0.00864123	0.244029
Adherent RPMI	KEGG_VALINE_LEUCINE_AND_ISOLEUCINE_BIOSYNTHESIS	RSL24D1	0.0997022	anisomycin	0.214361	0.314063	0.00893841	0.244029
Adherent RPMI	KEGG_VALINE_LEUCINE_AND_ISOLEUCINE_BIOSYNTHESIS	TUBA1B	0.14039	ixabepilone	0.202656	0.343046	0.00495021	0.244029
Adherent RPMI	KEGG_VALINE_LEUCINE_AND_ISOLEUCINE_BIOSYNTHESIS	TUBA1B	0.14039	vinorelbine	0.197679	0.338069	0.00548827	0.244029
Adherent RPMI	KEGG_VALINE_LEUCINE_AND_ISOLEUCINE_BIOSYNTHESIS	TUBA1C	0.14027	ixabepilone	0.202656	0.342927	0.00496267	0.244029
Adherent RPMI	KEGG_VALINE_LEUCINE_AND_ISOLEUCINE_BIOSYNTHESIS	TUBA1C	0.14027	vinorelbine	0.197679	0.337949	0.00550125	0.244029
Adherent RPMI	KEGG_VALINE_LEUCINE_AND_ISOLEUCINE_BIOSYNTHESIS	TUBA3D	0.0695741	colchicine	0.247442	0.317016	0.00841253	0.244029
Adherent RPMI	KEGG_VALINE_LEUCINE_AND_ISOLEUCINE_BIOSYNTHESIS	TUBA4A	0.137326	ixabepilone	0.202656	0.339983	0.00527102	0.244029
Adherent RPMI	KEGG_VALINE_LEUCINE_AND_ISOLEUCINE_BIOSYNTHESIS	TUBA4A	0.137326	vinorelbine	0.197679	0.335006	0.00583355	0.244029
Adherent RPMI	KEGG_VALINE_LEUCINE_AND_ISOLEUCINE_BIOSYNTHESIS	TUBA4A	0.137326	podophyllotoxin	0.206653	0.343979	0.00485689	0.244029
Adherent RPMI	KEGG_VALINE_LEUCINE_AND_ISOLEUCINE_BIOSYNTHESIS	TUBA4A	0.137326	vincristine	0.21911	0.356436	0.00375657	0.244029
Adherent RPMI	KEGG_VALINE_LEUCINE_AND_ISOLEUCINE_BIOSYNTHESIS	TUBB	0.122589	ixabepilone	0.202656	0.325246	0.00711548	0.244029
Adherent RPMI	KEGG_VALINE_LEUCINE_AND_ISOLEUCINE_BIOSYNTHESIS	TUBB	0.122589	parbendazole	0.213158	0.335747	0.00574962	0.244029
Adherent RPMI	KEGG_VALINE_LEUCINE_AND_ISOLEUCINE_BIOSYNTHESIS	TUBB	0.122589	cabazitaxel	0.231901	0.35449	0.00390655	0.244029
Adherent RPMI	KEGG_VALINE_LEUCINE_AND_ISOLEUCINE_BIOSYNTHESIS	TUBB	0.122589	vinorelbine	0.197679	0.320268	0.00786675	0.244029
Adherent RPMI	KEGG_VALINE_LEUCINE_AND_ISOLEUCINE_BIOSYNTHESIS	TUBB	0.122589	albendazole	0.217292	0.339881	0.00528046	0.244029
Adherent RPMI	KEGG_VALINE_LEUCINE_AND_ISOLEUCINE_BIOSYNTHESIS	TUBB	0.122589	podophyllotoxin	0.206653	0.329242	0.00656142	0.244029
Adherent RPMI	KEGG_VALINE_LEUCINE_AND_ISOLEUCINE_BIOSYNTHESIS	TUBB	0.122589	oxibendazole	0.203436	0.326025	0.00700239	0.244029
Adherent RPMI	KEGG_VALINE_LEUCINE_AND_ISOLEUCINE_BIOSYNTHESIS	TUBB	0.122589	vincristine	0.21911	0.341699	0.00509028	0.244029
Adherent RPMI	KEGG_VALINE_LEUCINE_AND_ISOLEUCINE_BIOSYNTHESIS	TUBB	0.122589	flubendazole	0.226476	0.349066	0.00436772	0.244029
Adherent RPMI	KEGG_VALINE_LEUCINE_AND_ISOLEUCINE_BIOSYNTHESIS	TUBB2A	0.0715686	colchicine	0.247442	0.319011	0.00807595	0.244029
Adherent RPMI	KEGG_VALINE_LEUCINE_AND_ISOLEUCINE_BIOSYNTHESIS	TUBB2B	0.0782666	colchicine	0.247442	0.325709	0.00704784	0.244029
Adherent RPMI	KEGG_VALINE_LEUCINE_AND_ISOLEUCINE_BIOSYNTHESIS	KDR	0.0541427	ENMD-2076	0.290023	0.344165	0.00483684	0.244029
Adherent RPMI	KEGG_VALINE_LEUCINE_AND_ISOLEUCINE_BIOSYNTHESIS	MTOR	0.0636403	PKI-179	0.256333	0.319974	0.00791364	0.244029
Adherent RPMI	KEGG_VALINE_LEUCINE_AND_ISOLEUCINE_BIOSYNTHESIS	EGFR	-0.0885233	AZD8931	-0.227545	-0.316068	0.00877351	0.244029
Adherent RPMI	KEGG_VALINE_LEUCINE_AND_ISOLEUCINE_BIOSYNTHESIS	EGFR	-0.0885233	poziotinib	-0.226582	-0.315106	0.00896507	0.244029
Adherent RPMI	KEGG_VALINE_LEUCINE_AND_ISOLEUCINE_BIOSYNTHESIS	FGFR1	0.185112	sorafenib	0.147128	0.33224	0.00617571	0.244029
Adherent RPMI	KEGG_VALINE_LEUCINE_AND_ISOLEUCINE_BIOSYNTHESIS	FGFR1	0.185112	nintedanib	0.16884	0.353952	0.00395075	0.244029
Adherent RPMI	KEGG_VALINE_LEUCINE_AND_ISOLEUCINE_BIOSYNTHESIS	FGFR1	0.185112	erdafitinib	0.145922	0.331034	0.00632997	0.244029
Adherent RPMI	KEGG_VALINE_LEUCINE_AND_ISOLEUCINE_BIOSYNTHESIS	GLRA1	0.105312	colchicine	0.247442	0.352754	0.00404854	0.244029
Adherent RPMI	KEGG_VALINE_LEUCINE_AND_ISOLEUCINE_BIOSYNTHESIS	SRC	0.0446654	ENMD-2076	0.290023	0.334688	0.00586988	0.244029
Adherent RPMI	KEGG_VALINE_LEUCINE_AND_ISOLEUCINE_BIOSYNTHESIS	ERBB2	-0.0981521	afatinib	-0.223614	-0.321766	0.00770143	0.244029
Adherent RPMI	KEGG_VALINE_LEUCINE_AND_ISOLEUCINE_BIOSYNTHESIS	ERBB2	-0.0981521	AZD8931	-0.227545	-0.325697	0.00703911	0.244029
Adherent RPMI	KEGG_VALINE_LEUCINE_AND_ISOLEUCINE_BIOSYNTHESIS	ERBB2	-0.0981521	poziotinib	-0.226582	-0.324734	0.00719731	0.244029
Adherent RPMI	KEGG_VALINE_LEUCINE_AND_ISOLEUCINE_BIOSYNTHESIS	AURKA	0.0926085	danusertib	0.225171	0.317779	0.00828167	0.244029
Adherent RPMI	KEGG_VALINE_LEUCINE_AND_ISOLEUCINE_BIOSYNTHESIS	AURKA	0.0926085	AT-9283	0.232152	0.32476	0.00718945	0.244029
Adherent RPMI	KEGG_VALINE_LEUCINE_AND_ISOLEUCINE_BIOSYNTHESIS	AURKA	0.0926085	PF-03814735	0.226132	0.318741	0.00812071	0.244029
Adherent RPMI	KEGG_VALINE_LEUCINE_AND_ISOLEUCINE_BIOSYNTHESIS	AURKA	0.0926085	tozasertib	0.227644	0.320252	0.0078688	0.244029
Adherent RPMI	KEGG_VALINE_LEUCINE_AND_ISOLEUCINE_BIOSYNTHESIS	AURKA	0.0926085	JNJ-7706621	0.223278	0.315886	0.0086109	0.244029
Adherent RPMI	KEGG_VALINE_LEUCINE_AND_ISOLEUCINE_BIOSYNTHESIS	AURKA	0.0926085	AMG900	0.228309	0.320917	0.00776608	0.244029
Adherent RPMI	KEGG_VALINE_LEUCINE_AND_ISOLEUCINE_BIOSYNTHESIS	ADRB3	0.0829911	norepinephrine	0.261067	0.344058	0.00484837	0.244029
Adherent RPMI	KEGG_VALINE_LEUCINE_AND_ISOLEUCINE_BIOSYNTHESIS	SLC18A2	0.055459	norepinephrine	0.261067	0.316525	0.00849799	0.244029
Adherent RPMI	KEGG_VALINE_LEUCINE_AND_ISOLEUCINE_BIOSYNTHESIS	POLE2	0.108626	cladribine	0.206099	0.314725	0.00881987	0.244029
Adherent RPMI	KEGG_VALINE_LEUCINE_AND_ISOLEUCINE_BIOSYNTHESIS	PLK3	0.107174	GW-843682X	0.220744	0.327918	0.0067355	0.244029
Adherent RPMI	KEGG_VALINE_LEUCINE_AND_ISOLEUCINE_BIOSYNTHESIS	NRAS	0.135706	lonafarnib	0.216973	0.352679	0.0040544	0.244029
Adherent RPMI	KEGG_VALINE_LEUCINE_AND_ISOLEUCINE_BIOSYNTHESIS	FGFR4	0.0748625	LY2874455	0.239438	0.314301	0.00889737	0.244029
Adherent RPMI	KEGG_VALINE_LEUCINE_AND_ISOLEUCINE_BIOSYNTHESIS	ACACA	0.0857151	KD-023	0.239028	0.324743	0.00719145	0.244029
Adherent RPMI	KEGG_VALINE_LEUCINE_AND_ISOLEUCINE_BIOSYNTHESIS	USP1	0.154696	NSC-632839	0.200506	0.355202	0.00385264	0.244029
Adherent RPMI	KEGG_VALINE_LEUCINE_AND_ISOLEUCINE_BIOSYNTHESIS	TUBD1	-0.0207826	vinblastine	0.345691	0.324908	0.00716637	0.244029
Adherent RPMI	KEGG_VALINE_LEUCINE_AND_ISOLEUCINE_BIOSYNTHESIS	TUBG1	0.0104283	vinblastine	0.345691	0.356119	0.00378039	0.244029
Adherent RPMI	KEGG_Core_Glycolysis	TUBB	0.220084	epothilone-b	0.0983986	0.318482	0.00816258	0.24416
Adherent RPMI	KEGG_Core_Glycolysis	EGFR	-0.17285	gefitinib	-0.146795	-0.319645	0.00808502	0.24416
Adherent RPMI	KEGG_Core_Glycolysis	RRM1	0.103085	fludarabine-phosphate	0.216062	0.319147	0.0080533	0.24416
Adherent RPMI	KEGG_GLYCOSAMINOGLYCAN_BIOSYNTHESIS_CHONDROITIN_SULFATE	EGFR	-0.18579	XL-647	-0.16249	-0.34828	0.00413467	0.244665
Adherent RPMI	KEGG_SPHINGOLIPID_METABOLISM	RPL19	-0.113482	puromycin	-0.261037	-0.374519	0.00216006	0.244987
Adherent RPMI	KEGG_SPHINGOLIPID_METABOLISM	CAMK1D	-0.204835	bosutinib	-0.169847	-0.374682	0.00215001	0.244987
Adherent RPMI	KEGG_SPHINGOLIPID_METABOLISM	HSP90AA1	-0.117539	BIIB021	-0.257086	-0.374624	0.00215305	0.244987
Adherent RPMI	KEGG_GLYCOSAMINOGLYCAN_BIOSYNTHESIS_CHONDROITIN_SULFATE	GABRB3	0.0869683	oxazepam	0.262341	0.349309	0.00434469	0.245515
Adherent RPMI	KEGG_GLYCOSAMINOGLYCAN_BIOSYNTHESIS_CHONDROITIN_SULFATE	ERBB2	-0.192134	BIBX-1382	-0.154463	-0.346596	0.00430455	0.245515
Adherent RPMI	KEGG_GLYCOSAMINOGLYCAN_BIOSYNTHESIS_CHONDROITIN_SULFATE	PTK2	0.208032	defactinib	0.140466	0.348498	0.00441964	0.245515
Adherent RPMI	KEGG_PHENYLALANINE_METABOLISM	CHRM1	0.204223	pilocarpine	0.119287	0.32351	0.00736795	0.245642
Adherent RPMI	KEGG_PHENYLALANINE_METABOLISM	ROCK1	-0.0747118	Y-39983	-0.248823	-0.323535	0.00739995	0.245642
Adherent RPMI	KEGG_VALINE_LEUCINE_AND_ISOLEUCINE_BIOSYNTHESIS	AURKA	0.0926085	CCT137690	0.220358	0.312966	0.00913677	0.246241
Adherent RPMI	KEGG_GLYCOSPHINGOLIPID_BIOSYNTHESIS_LACTO_AND_NEOLACTO_SERIES	FGFR1	-0.304989	ponatinib	-0.0179762	-0.322965	0.00749363	0.246352
Adherent RPMI	KEGG_GLYCOSPHINGOLIPID_BIOSYNTHESIS_LACTO_AND_NEOLACTO_SERIES	TUBG1	-0.0901795	vinblastine	-0.232671	-0.322851	0.00751184	0.246352
Adherent RPMI	KEGG_Core_Glycolysis	TUBB	0.220084	ixabepilone	0.0973192	0.317403	0.00834903	0.247022
Adherent RPMI	KEGG_VALINE_LEUCINE_AND_ISOLEUCINE_BIOSYNTHESIS	TUBA8	0.051864	epothilone-b	0.259949	0.311813	0.00935002	0.247095
Adherent RPMI	KEGG_VALINE_LEUCINE_AND_ISOLEUCINE_BIOSYNTHESIS	CSF1R	0.0881127	cediranib	0.223802	0.311915	0.00933025	0.247095
Adherent RPMI	KEGG_LINOLEIC_ACID_METABOLISM	ESR1	0.113749	clomifene	0.194794	0.308543	0.00999336	0.248295
Adherent RPMI	KEGG_LINOLEIC_ACID_METABOLISM	ESR1	0.113749	levonorgestrel	0.196033	0.309782	0.00974517	0.248295
Adherent RPMI	KEGG_LINOLEIC_ACID_METABOLISM	VDR	0.0622348	ercalcitriol	0.246116	0.30835	0.010034	0.248295
Adherent RPMI	KEGG_LINOLEIC_ACID_METABOLISM	FGFR2	-0.0751052	erdafitinib	-0.237127	-0.312232	0.00956907	0.248295
Adherent RPMI	KEGG_LINOLEIC_ACID_METABOLISM	ADRA1B	-0.217181	cyproheptadine	-0.0959397	-0.313121	0.00937965	0.248295
Adherent RPMI	KEGG_LINOLEIC_ACID_METABOLISM	AKT1	0.0251584	GSK2110183	0.283582	0.30874	0.0099528	0.248295
Adherent RPMI	KEGG_LINOLEIC_ACID_METABOLISM	AKT2	0.0807834	uprosertib	0.230243	0.311027	0.00949819	0.248295
Adherent RPMI	KEGG_LINOLEIC_ACID_METABOLISM	ERBB2	0.223381	GW-583340	0.0854056	0.308787	0.00994224	0.248295
Adherent RPMI	KEGG_LINOLEIC_ACID_METABOLISM	PIK3CA	0.18541	GDC-0980	0.126356	0.311765	0.00935914	0.248295
Adherent RPMI	KEGG_LINOLEIC_ACID_METABOLISM	PIK3CA	0.18541	BGT226	0.123356	0.308766	0.00994721	0.248295
Adherent RPMI	KEGG_LINOLEIC_ACID_METABOLISM	CTPS1	0.0588844	acivicin	0.254456	0.31334	0.00907085	0.248295
Adherent RPMI	KEGG_LINOLEIC_ACID_METABOLISM	CACNB2	0.102116	dronedarone	0.206883	0.308998	0.00989855	0.248295
Adherent RPMI	KEGG_Core_Glycolysis	TUBB	0.220084	parbendazole	0.0965007	0.316584	0.00848729	0.248413
Adherent RPMI	KEGG_PYRIMIDINE_METABOLISM	EGFR	-0.23831	BIBU-1361	-0.105034	-0.343344	0.00465786	0.248602
Adherent RPMI	KEGG_GLYCOSAMINOGLYCAN_BIOSYNTHESIS_CHONDROITIN_SULFATE	BCL2	0.124757	gambogic-acid	0.2221	0.346857	0.00457227	0.248914
Adherent RPMI	KEGG_STEROID_HORMONE_BIOSYNTHESIS	SELL	-0.131819	baicalein	-0.196125	-0.327944	0.00667968	0.24907
Adherent RPMI	KEGG_LINOLEIC_ACID_METABOLISM	PDGFRB	-0.18397	CP-673451	-0.125247	-0.309217	0.0102313	0.250897
Adherent RPMI	KEGG_VALINE_LEUCINE_AND_ISOLEUCINE_BIOSYNTHESIS	EGFR	-0.0885233	afatinib	-0.223614	-0.312137	0.00959096	0.251025
Adherent RPMI	KEGG_Core_Glycolysis	TOP2A	0.0784101	trovafloxacin	0.237095	0.315505	0.00868045	0.251364
Adherent RPMI	KEGG_LINOLEIC_ACID_METABOLISM	FGFR1	-0.19393	LY2874455	-0.11473	-0.308661	0.0103607	0.251801
Adherent RPMI	KEGG_VALINE_LEUCINE_AND_ISOLEUCINE_BIOSYNTHESIS	PDGFRA	0.0901972	PD-173074	0.217767	0.307964	0.0101121	0.252525
Adherent RPMI	KEGG_VALINE_LEUCINE_AND_ISOLEUCINE_BIOSYNTHESIS	KDR	0.0541427	PLX-4720	0.255476	0.309619	0.00977406	0.252525
Adherent RPMI	KEGG_VALINE_LEUCINE_AND_ISOLEUCINE_BIOSYNTHESIS	FGFR1	0.185112	sunitinib	0.123729	0.308841	0.00993168	0.252525
Adherent RPMI	KEGG_VALINE_LEUCINE_AND_ISOLEUCINE_BIOSYNTHESIS	CHRM5	0.0318191	VU0238429	0.276412	0.308231	0.0100583	0.252525
Adherent RPMI	KEGG_VALINE_LEUCINE_AND_ISOLEUCINE_BIOSYNTHESIS	PNP	0.102839	cladribine	0.206099	0.308938	0.00991153	0.252525
Adherent RPMI	KEGG_STEROID_HORMONE_BIOSYNTHESIS	ALK	-0.218631	NVP-TAE684	-0.107554	-0.326185	0.00695962	0.252588
Adherent RPMI	KEGG_STEROID_HORMONE_BIOSYNTHESIS	IMPDH2	0.139606	mycophenolate-mofetil	0.187209	0.326815	0.00688841	0.252588
Adherent RPMI	KEGG_GLYCOSPHINGOLIPID_BIOSYNTHESIS_GANGLIO_SERIES	AKT1	-0.149976	GSK2110183	-0.149935	-0.299911	0.0125491	0.253026
Adherent RPMI	KEGG_GLYCOSPHINGOLIPID_BIOSYNTHESIS_LACTO_AND_NEOLACTO_SERIES	TYMS	0.151734	leucovorin	0.168742	0.320476	0.00783511	0.253415
Adherent RPMI	KEGG_GLYCOSPHINGOLIPID_BIOSYNTHESIS_LACTO_AND_NEOLACTO_SERIES	FGFR1	-0.304989	PD-173074	-0.0150486	-0.320037	0.00801442	0.253415
Adherent RPMI	KEGG_GLYCOSPHINGOLIPID_BIOSYNTHESIS_LACTO_AND_NEOLACTO_SERIES	CTPS1	0.146826	acivicin	0.171696	0.318522	0.00815625	0.253415
Adherent RPMI	KEGG_GLYCOSPHINGOLIPID_BIOSYNTHESIS_LACTO_AND_NEOLACTO_SERIES	PREP	-0.109055	baicalein	-0.210013	-0.319068	0.00819268	0.253415
Adherent RPMI	KEGG_GLYCOSPHINGOLIPID_BIOSYNTHESIS_LACTO_AND_NEOLACTO_SERIES	SPHK1	-0.0394566	idronoxil	-0.281035	-0.320491	0.00793207	0.253415
Adherent RPMI	KEGG_Core_Glycolysis	ERBB2	-0.193472	CP-724714	-0.121748	-0.31522	0.00894104	0.253516
Adherent RPMI	KEGG_Core_Glycolysis	NEK11	0.0256981	dabrafenib	0.288706	0.314404	0.00887746	0.253516
Adherent RPMI	KEGG_LINOLEIC_ACID_METABOLISM	HTR2A	0.112491	SB-216641	0.193468	0.305959	0.0105306	0.253666
Adherent RPMI	KEGG_AMINO_SUGAR_AND_NUCLEOTIDE_SUGAR_METABOLISM	MDM2	0.263484	JNJ-26481585	0.0442918	0.307775	0.0101505	0.253994
Adherent RPMI	KEGG_AMINO_SUGAR_AND_NUCLEOTIDE_SUGAR_METABOLISM	EGFR	-0.226762	erlotinib	-0.0826612	-0.309423	0.0101833	0.253994
Adherent RPMI	KEGG_AMINO_SUGAR_AND_NUCLEOTIDE_SUGAR_METABOLISM	EGFR	-0.226762	BIBU-1361	-0.0845036	-0.311266	0.00978282	0.253994
Adherent RPMI	KEGG_AMINO_SUGAR_AND_NUCLEOTIDE_SUGAR_METABOLISM	EGFR	-0.226762	WZ8040	-0.0838069	-0.310569	0.00993277	0.253994
Adherent RPMI	KEGG_AMINO_SUGAR_AND_NUCLEOTIDE_SUGAR_METABOLISM	AMD1	0.184197	trometamol	0.123034	0.307231	0.0102643	0.253994
Adherent RPMI	KEGG_AMINO_SUGAR_AND_NUCLEOTIDE_SUGAR_METABOLISM	SLK	-0.198157	danusertib	-0.112118	-0.310275	0.00999609	0.253994
Adherent RPMI	KEGG_AMINO_SUGAR_AND_NUCLEOTIDE_SUGAR_METABOLISM	RPS6KB1	0.0855378	U-0126	0.223742	0.309279	0.00984045	0.253994
Adherent RPMI	KEGG_SULFUR_METABOLISM	EGFR	0.244801	orantinib	0.121132	0.365933	0.00310118	0.254288
Adherent RPMI	KEGG_SULFUR_METABOLISM	EGFR	0.244801	vandetanib	0.119918	0.364719	0.00317627	0.254288
Adherent RPMI	KEGG_PYRIMIDINE_METABOLISM	POLD1	0.0444412	clofarabine	0.298623	0.343064	0.00494844	0.254622
Adherent RPMI	KEGG_PYRIMIDINE_METABOLISM	BRAF	0.114876	GDC-0879	0.2281	0.342976	0.00495774	0.254622
Adherent RPMI	KEGG_RETINOL_METABOLISM	ADRA2A	-0.170499	epinephrine	-0.140188	-0.310688	0.00990656	0.254656
Adherent RPMI	KEGG_RETINOL_METABOLISM	TYMS	0.164984	leucovorin	0.143927	0.30891	0.00991679	0.254656
Adherent RPMI	KEGG_RETINOL_METABOLISM	PDGFRB	-0.261436	flumatinib	-0.0493059	-0.310742	0.00989493	0.254656
Adherent RPMI	KEGG_RETINOL_METABOLISM	PDGFRB	-0.261436	tivozanib	-0.0498712	-0.311307	0.00977298	0.254656
Adherent RPMI	KEGG_RETINOL_METABOLISM	ADORA2B	-0.0367395	CGS-15943	0.347046	0.310306	0.0096419	0.254656
Adherent RPMI	KEGG_GLYCOSPHINGOLIPID_BIOSYNTHESIS_LACTO_AND_NEOLACTO_SERIES	ERBB2	0.198233	AEE788	0.119282	0.317515	0.00832903	0.254737
Adherent RPMI	KEGG_RETINOL_METABOLISM	PIK3CA	0.168149	GDC-0980	0.140258	0.308407	0.0100214	0.254937
Adherent RPMI	KEGG_GLYCOSAMINOGLYCAN_BIOSYNTHESIS_HEPARAN_SULFATE	EGFR	-0.251137	canertinib	-0.126998	-0.378135	0.00196837	0.255139
Adherent RPMI	KEGG_Core_Glycolysis	ERBB3	-0.058623	AZD8931	-0.255739	-0.314362	0.00911955	0.255912
Adherent RPMI	KEGG_SPHINGOLIPID_METABOLISM	HSP90AA1	-0.117539	NVP-AUY922	-0.253579	-0.371118	0.00235123	0.256002
Adherent RPMI	KEGG_ARACHIDONIC_ACID_METABOLISM	ERBB2	0.217323	vandetanib	0.095608	0.312931	0.00914338	0.25658
Adherent RPMI	KEGG_Core_Glycolysis	PDGFRA	0.121131	quizartinib	0.190192	0.311323	0.00944381	0.257061
Adherent RPMI	KEGG_Core_Glycolysis	TUBB	0.220084	paclitaxel	0.0917692	0.311853	0.0093423	0.257061
Adherent RPMI	KEGG_Core_Glycolysis	RRM2	0.141766	fludarabine	0.169669	0.311436	0.00942139	0.257061
Adherent RPMI	KEGG_AMINO_SUGAR_AND_NUCLEOTIDE_SUGAR_METABOLISM	RXRB	0.0896837	bexarotene	0.216123	0.305806	0.0105624	0.257327
Adherent RPMI	KEGG_AMINO_SUGAR_AND_NUCLEOTIDE_SUGAR_METABOLISM	LYN	0.129684	bafetinib	0.175998	0.305682	0.010588	0.257327
Adherent RPMI	KEGG_SULFUR_METABOLISM	EGFR	0.244801	XL-647	0.116574	0.361375	0.00339827	0.25751
Adherent RPMI	KEGG_SULFUR_METABOLISM	ERBB2	0.222287	mubritinib	0.138981	0.361268	0.00340571	0.25751
Adherent RPMI	KEGG_GLYCOSAMINOGLYCAN_BIOSYNTHESIS_HEPARAN_SULFATE	EGFR	-0.251137	AEE788	-0.124807	-0.375944	0.00208241	0.257651
Adherent RPMI	KEGG_PHENYLALANINE_METABOLISM	ERBB2	0.198275	lapatinib	0.122035	0.32031	0.00786103	0.257804
Adherent RPMI	KEGG_SULFUR_METABOLISM	PSMA2	-0.165374	carfilzomib	-0.184681	-0.350054	0.00396394	0.257957
Adherent RPMI	KEGG_SULFUR_METABOLISM	PSMB4	-0.169617	carfilzomib	-0.184681	-0.354298	0.00357433	0.257957
Adherent RPMI	KEGG_SULFUR_METABOLISM	PSMD2	-0.127649	bortezomib	-0.222084	-0.349733	0.0039949	0.257957
Adherent RPMI	KEGG_SULFUR_METABOLISM	ERBB2	0.222287	afatinib	0.130136	0.352423	0.00407501	0.257957
Adherent RPMI	KEGG_SULFUR_METABOLISM	ERBB2	0.222287	BMS-599626	0.130569	0.352856	0.00404077	0.257957
Adherent RPMI	KEGG_SULFUR_METABOLISM	ERBB2	0.222287	CP-724714	0.134318	0.356606	0.00374317	0.257957
Adherent RPMI	KEGG_SULFUR_METABOLISM	XPO1	-0.130239	KPT-276	-0.222045	-0.352283	0.00375468	0.257957
Adherent RPMI	KEGG_Core_Glycolysis	TUBB	0.220084	colchicine	0.090014	0.310097	0.009684	0.25843
Adherent RPMI	KEGG_Core_Glycolysis	RRM1	0.103085	clofarabine	0.20729	0.310375	0.00962748	0.25843
Adherent RPMI	KEGG_VALINE_LEUCINE_AND_ISOLEUCINE_BIOSYNTHESIS	PAH	0.0453032	norepinephrine	0.261067	0.30637	0.0104462	0.258496
Adherent RPMI	KEGG_VALINE_LEUCINE_AND_ISOLEUCINE_BIOSYNTHESIS	AURKA	0.0926085	alisertib	0.213064	0.305673	0.0105904	0.258749
Adherent RPMI	KEGG_VALINE_LEUCINE_AND_ISOLEUCINE_BIOSYNTHESIS	CDK4	0.0797555	PHA-848125	0.225218	0.304973	0.0107416	0.258749
Adherent RPMI	KEGG_VALINE_LEUCINE_AND_ISOLEUCINE_BIOSYNTHESIS	USP14	0.104924	VLX600	0.200458	0.305382	0.010654	0.258749
Adherent RPMI	KEGG_GLYCOSAMINOGLYCAN_BIOSYNTHESIS_HEPARAN_SULFATE	EGFR	-0.251137	ZM-306416	-0.122907	-0.374044	0.0021864	0.258755
Adherent RPMI	KEGG_AMINO_SUGAR_AND_NUCLEOTIDE_SUGAR_METABOLISM	AKT1	-0.0680272	canertinib	-0.238911	-0.306938	0.0107624	0.25925
Adherent RPMI	KEGG_PHENYLALANINE_METABOLISM	EGFR	0.411845	lidocaine	-0.0923946	0.31945	0.00800352	0.259352
Adherent RPMI	KEGG_VALINE_LEUCINE_AND_ISOLEUCINE_BIOSYNTHESIS	ABL1	0.034499	KW-2449	0.269857	0.304356	0.0108771	0.259715
Adherent RPMI	KEGG_Core_Glycolysis	TOP2A	0.0784101	etoposide-phosphate	0.229942	0.308352	0.0100338	0.260114
Adherent RPMI	KEGG_Core_Glycolysis	ESR2	0.113976	estrone	0.194904	0.30888	0.00992381	0.260114
Adherent RPMI	KEGG_Core_Glycolysis	RPL8	0.256174	puromycin	0.0524066	0.30858	0.0099868	0.260114
Adherent RPMI	KEGG_PYRIMIDINE_METABOLISM	EGFR	-0.23831	OSI-420	-0.100639	-0.338949	0.0051666	0.260435
Adherent RPMI	KEGG_STEROID_HORMONE_BIOSYNTHESIS	EGFR	0.289544	CNX-2006	0.0345982	0.324142	0.00727584	0.26059
Adherent RPMI	KEGG_O_GLYCAN_BIOSYNTHESIS	EGFR	0.27488	WZ-4002	0.0780677	0.352948	0.00403174	0.261295
Adherent RPMI	KEGG_O_GLYCAN_BIOSYNTHESIS	FLT4	0.188097	tivozanib	0.165928	0.354025	0.00394452	0.261295
Adherent RPMI	KEGG_O_GLYCAN_BIOSYNTHESIS	ERBB3	0.111206	AZD8931	0.243792	0.354997	0.00386869	0.261295
Adherent RPMI	KEGG_PHENYLALANINE_METABOLISM	POLD1	-0.214158	cytarabine	-0.103926	-0.318084	0.00838108	0.26169
Adherent RPMI	KEGG_PHENYLALANINE_METABOLISM	PSMB3	-0.0991717	carfilzomib	-0.218515	-0.317687	0.00846022	0.26169
Adherent RPMI	KEGG_PHENYLALANINE_METABOLISM	ERBB2	0.198275	ARRY-334543	0.119365	0.31764	0.00830688	0.26169
Adherent RPMI	KEGG_PHENYLALANINE_METABOLISM	TXNRD1	-0.325786	spermidine	0.00682168	-0.318964	0.00821321	0.26169
Adherent RPMI	KEGG_VALINE_LEUCINE_AND_ISOLEUCINE_BIOSYNTHESIS	TOP2A	0.0857749	etoposide	0.216271	0.302046	0.0113972	0.261938
Adherent RPMI	KEGG_VALINE_LEUCINE_AND_ISOLEUCINE_BIOSYNTHESIS	FGFR1	0.185112	pazopanib	0.116864	0.301976	0.011414	0.261938
Adherent RPMI	KEGG_VALINE_LEUCINE_AND_ISOLEUCINE_BIOSYNTHESIS	RET	0.0776289	danusertib	0.225171	0.3028	0.0112245	0.261938
Adherent RPMI	KEGG_VALINE_LEUCINE_AND_ISOLEUCINE_BIOSYNTHESIS	USP14	0.104924	WP1130	0.198486	0.303409	0.0110891	0.261938
Adherent RPMI	KEGG_VALINE_LEUCINE_AND_ISOLEUCINE_BIOSYNTHESIS	CXCL8	0.0371715	carboxyamidotriazole	0.26465	0.301821	0.0114514	0.261938
Adherent RPMI	KEGG_OTHER_GLYCAN_DEGRADATION	PIK3CA	-0.235188	GDC-0941	-0.169996	-0.405185	0.000963556	0.26228
Adherent RPMI	KEGG_LINOLEIC_ACID_METABOLISM	PIK3CA	0.18541	MLN0128	0.118258	0.303668	0.011031	0.262435
Adherent RPMI	KEGG_LINOLEIC_ACID_METABOLISM	LPAR1	-0.150724	BMS-986020	-0.15487	-0.305594	0.0110875	0.262435
Adherent RPMI	KEGG_PHENYLALANINE_METABOLISM	FGFR3	-0.045494	erdafitinib	-0.269116	-0.31461	0.00906683	0.263131
Adherent RPMI	KEGG_PHENYLALANINE_METABOLISM	BCR	-0.127828	ponatinib	-0.185175	-0.313003	0.00940586	0.263131
Adherent RPMI	KEGG_PHENYLALANINE_METABOLISM	PSMA2	-0.193823	bortezomib	-0.120381	-0.314205	0.00915162	0.263131
Adherent RPMI	KEGG_PHENYLALANINE_METABOLISM	PSMA4	-0.195594	bortezomib	-0.120381	-0.315976	0.00879074	0.263131
Adherent RPMI	KEGG_PHENYLALANINE_METABOLISM	PSMA5	-0.0972369	carfilzomib	-0.218515	-0.315752	0.00883359	0.263131
Adherent RPMI	KEGG_PHENYLALANINE_METABOLISM	TUBB4B	0.267662	albendazole	0.0479281	0.31559	0.00866537	0.263131
Adherent RPMI	KEGG_PHENYLALANINE_METABOLISM	SLC47A2	-0.0692143	cimetidine	-0.243469	-0.312683	0.0094735	0.263131
Adherent RPMI	KEGG_PHENYLALANINE_METABOLISM	MAP3K2	0.133921	bosutinib	0.177545	0.311466	0.00941553	0.263131
Adherent RPMI	KEGG_PHENYLALANINE_METABOLISM	ERBB2	0.198275	AEE788	0.113881	0.312156	0.00928829	0.263131
Adherent RPMI	KEGG_PHENYLALANINE_METABOLISM	LSM6	-0.198783	uridine	-0.114906	-0.313689	0.00925758	0.263131
Adherent RPMI	KEGG_O_GLYCAN_BIOSYNTHESIS	PSMA2	-0.191542	carfilzomib	-0.156491	-0.348033	0.00415845	0.263239
Adherent RPMI	KEGG_GLYCOSPHINGOLIPID_BIOSYNTHESIS_LACTO_AND_NEOLACTO_SERIES	ERBB2	0.198233	lapatinib	0.117128	0.315361	0.00870482	0.263273
Adherent RPMI	KEGG_VALINE_LEUCINE_AND_ISOLEUCINE_BIOSYNTHESIS	FLT3	-0.118036	BMS-690514	-0.185457	-0.303493	0.0116098	0.26335
Adherent RPMI	KEGG_Core_Glycolysis	ERBB4	-0.00732928	poziotinib	-0.301734	-0.309064	0.0102666	0.263639
Adherent RPMI	KEGG_GLYCOSAMINOGLYCAN_DEGRADATION	TP53	-0.280955	aspirin	-0.145736	-0.426691	0.000536059	0.263793
Adherent RPMI	KEGG_GLYCOSAMINOGLYCAN_DEGRADATION	ERBB2	-0.152368	afatinib	-0.271353	-0.423721	0.000581469	0.263793
Adherent RPMI	KEGG_GLYCOSAMINOGLYCAN_DEGRADATION	PIK3CA	-0.256198	taselisib	-0.171001	-0.427199	0.000528363	0.263793
Adherent RPMI	KEGG_GLYCOSAMINOGLYCAN_DEGRADATION	PIK3CA	-0.256198	CH5132799	-0.171042	-0.42724	0.000528064	0.263793
Adherent RPMI	KEGG_GLYCOSAMINOGLYCAN_DEGRADATION	PIK3CA	-0.256198	buparlisib	-0.168876	-0.425074	0.000560004	0.263793
Adherent RPMI	KEGG_GLYCOSAMINOGLYCAN_DEGRADATION	CA7	-0.173692	indisulam	-0.260757	-0.434449	0.000430618	0.263793
Adherent RPMI	KEGG_Core_Glycolysis	PDGFRB	0.116016	quizartinib	0.190192	0.306208	0.01048	0.264077
Adherent RPMI	KEGG_Core_Glycolysis	PSMB7	0.113259	bortezomib	0.188173	0.301432	0.0115449	0.264077
Adherent RPMI	KEGG_Core_Glycolysis	TUBB	0.220084	docetaxel	0.0828989	0.302982	0.011183	0.264077
Adherent RPMI	KEGG_Core_Glycolysis	TUBB	0.220084	vinorelbine	0.0843935	0.304477	0.0108523	0.264077
Adherent RPMI	KEGG_Core_Glycolysis	TUBB	0.220084	fenbendazole	0.0820605	0.302144	0.011376	0.264077
Adherent RPMI	KEGG_Core_Glycolysis	TUBB	0.220084	oxibendazole	0.0818808	0.301964	0.0114165	0.264077
Adherent RPMI	KEGG_Core_Glycolysis	RRM1	0.103085	triapine	0.199674	0.30276	0.0112327	0.264077
Adherent RPMI	KEGG_Core_Glycolysis	LYN	0.130596	ponatinib	0.173335	0.303932	0.0109734	0.264077
Adherent RPMI	KEGG_Core_Glycolysis	PIK3CA	-0.240571	PF-05212384	-0.0632416	-0.303813	0.0115301	0.264077
Adherent RPMI	KEGG_Core_Glycolysis	KCNJ11	0.0623661	chlorpropamide	0.240137	0.302504	0.0112938	0.264077
Adherent RPMI	KEGG_Core_Glycolysis	CHRNA9	0.0105566	nicotine	0.291357	0.301914	0.0114283	0.264077
Adherent RPMI	KEGG_Core_Glycolysis	NQO1	0.133645	menadione	0.168269	0.301914	0.0114284	0.264077
Adherent RPMI	KEGG_Core_Glycolysis	JUN	0.114042	vinblastine	0.19251	0.306552	0.0104067	0.264077
Adherent RPMI	KEGG_NICOTINATE_AND_NICOTINAMIDE_METABOLISM	EGFR	-0.16901	osimertinib	-0.217427	-0.386437	0.00158945	0.264146
Adherent RPMI	KEGG_NICOTINATE_AND_NICOTINAMIDE_METABOLISM	ERBB2	-0.153593	BMS-690514	-0.231407	-0.385	0.0016497	0.264146
Adherent RPMI	KEGG_STEROID_HORMONE_BIOSYNTHESIS	EGFR	0.289544	WZ-3146	0.0324627	0.322007	0.00759842	0.264754
Adherent RPMI	KEGG_STEROID_HORMONE_BIOSYNTHESIS	ADRA1B	-0.176755	epinephrine	-0.145106	-0.321861	0.0076839	0.264754
Adherent RPMI	KEGG_STEROID_HORMONE_BIOSYNTHESIS	PIK3CA	0.211857	voxtalisib	0.110197	0.322054	0.00759148	0.264754
Adherent RPMI	KEGG_LINOLEIC_ACID_METABOLISM	ERBB2	0.223381	vandetanib	0.0790451	0.302426	0.0113117	0.264929
Adherent RPMI	KEGG_LINOLEIC_ACID_METABOLISM	CDK1	0.108125	TG-02	0.193967	0.302092	0.0113875	0.264929
Adherent RPMI	Oxidative_phosphorylation	FRK	-0.153381	dasatinib	-0.308356	-0.461737	0.000194721	0.265015
Adherent RPMI	Oxidative_phosphorylation	HCK	-0.167237	dasatinib	-0.308356	-0.475593	0.00013332	0.265015
Adherent RPMI	KEGG_GALACTOSE_METABOLISM	EGFR	-0.154112	neratinib	-0.181029	-0.335141	0.00565122	0.265218
Adherent RPMI	KEGG_SPHINGOLIPID_METABOLISM	BCL2	-0.0496174	docetaxel	-0.318555	-0.368173	0.0025353	0.265427
Adherent RPMI	KEGG_STEROID_HORMONE_BIOSYNTHESIS	FGFR4	-0.103185	erdafitinib	-0.217896	-0.321081	0.00782253	0.266011
Adherent RPMI	KEGG_STEROID_HORMONE_BIOSYNTHESIS	TUBD1	-0.101576	vinblastine	-0.218997	-0.320573	0.00791582	0.266011
Adherent RPMI	KEGG_CYSTEINE_AND_METHIONINE_METABOLISM	RRM2	0.099252	hydroxyurea	0.243445	0.342697	0.00498603	0.266117
Adherent RPMI	KEGG_CYSTEINE_AND_METHIONINE_METABOLISM	RRM2	0.099252	triapine	0.244294	0.343546	0.00489927	0.266117
Adherent RPMI	KEGG_O_GLYCAN_BIOSYNTHESIS	EGFR	0.27488	rociletinib	0.0748798	0.34976	0.00430436	0.266283
Adherent RPMI	KEGG_SPHINGOLIPID_METABOLISM	RPL3	-0.101644	puromycin	-0.261037	-0.362681	0.00290666	0.266378
Adherent RPMI	KEGG_SPHINGOLIPID_METABOLISM	TUBB1	-0.0650281	vinorelbine	-0.293532	-0.35856	0.00322226	0.266378
Adherent RPMI	KEGG_SPHINGOLIPID_METABOLISM	RET	-0.10668	danusertib	-0.25321	-0.35989	0.0031187	0.266378
Adherent RPMI	KEGG_SPHINGOLIPID_METABOLISM	CDK1	-0.169578	AT-7519	-0.189704	-0.359282	0.00316582	0.266378
Adherent RPMI	KEGG_SPHINGOLIPID_METABOLISM	HSP90AA1	-0.117539	PU-H71	-0.240422	-0.357961	0.00327288	0.266378
Adherent RPMI	KEGG_SPHINGOLIPID_METABOLISM	PLK2	-0.0342438	NMS-1286937	-0.324627	-0.358871	0.00319827	0.266378
Adherent RPMI	KEGG_SPHINGOLIPID_METABOLISM	CDH5	-0.0816068	fosbretabulin	-0.274475	-0.356082	0.00342514	0.266378
Adherent RPMI	KEGG_SPHINGOLIPID_METABOLISM	CA6	-0.0301982	indisulam	-0.326186	-0.356384	0.00339949	0.266378
Adherent RPMI	KEGG_SPHINGOLIPID_METABOLISM	XPO1	-0.0471591	selinexor	-0.318293	-0.365452	0.00271172	0.266378
Adherent RPMI	KEGG_GLYCOSPHINGOLIPID_BIOSYNTHESIS_GANGLIO_SERIES	MDM2	0.242395	idasanutlin	0.0518917	0.294287	0.0133146	0.266489
Adherent RPMI	KEGG_LINOLEIC_ACID_METABOLISM	ESR1	0.113749	estramustine	0.187198	0.300947	0.0116582	0.266893
Adherent RPMI	KEGG_LINOLEIC_ACID_METABOLISM	TXNRD1	-0.307661	spermidine	0.00439289	-0.303268	0.011668	0.266893
Adherent RPMI	KEGG_GLYCOSPHINGOLIPID_BIOSYNTHESIS_GANGLIO_SERIES	EGFR	-0.251356	icotinib	-0.0447526	-0.296109	0.0136305	0.266922
Adherent RPMI	KEGG_GLYCOSPHINGOLIPID_BIOSYNTHESIS_GANGLIO_SERIES	MAP2K2	0.218845	PD-198306	0.0745197	0.293365	0.0135649	0.266922
Adherent RPMI	KEGG_GLYCOSPHINGOLIPID_BIOSYNTHESIS_GANGLIO_SERIES	AKT1	-0.149976	A-674563	-0.146736	-0.296712	0.0134562	0.266922
Adherent RPMI	KEGG_SPHINGOLIPID_METABOLISM	PSMA8	-0.0274726	carfilzomib	-0.317143	-0.344615	0.00451266	0.267032
Adherent RPMI	KEGG_SPHINGOLIPID_METABOLISM	KDR	-0.0728373	axitinib	-0.276686	-0.349523	0.00401401	0.267032
Adherent RPMI	KEGG_SPHINGOLIPID_METABOLISM	TLR4	-0.116792	paclitaxel	-0.235548	-0.35234	0.00375045	0.267032
Adherent RPMI	KEGG_SPHINGOLIPID_METABOLISM	CDK1	-0.169578	PF-573228	-0.177267	-0.346844	0.00427881	0.267032
Adherent RPMI	KEGG_SPHINGOLIPID_METABOLISM	HSP90AA1	-0.117539	AT13387	-0.22783	-0.345368	0.0044321	0.267032
Adherent RPMI	KEGG_SPHINGOLIPID_METABOLISM	CA14	-0.0256825	indisulam	-0.326186	-0.351868	0.00379265	0.267032
Adherent RPMI	KEGG_SPHINGOLIPID_METABOLISM	GSK3B	-0.173653	PF-573228	-0.177267	-0.35092	0.00388069	0.267032
Adherent RPMI	KEGG_SPHINGOLIPID_METABOLISM	GSK3B	-0.173653	BX-912	-0.172038	-0.345691	0.00439883	0.267032
Adherent RPMI	KEGG_SPHINGOLIPID_METABOLISM	TUBA8	-0.111218	epothilone-b	-0.237965	-0.349183	0.00404608	0.267032
Adherent RPMI	KEGG_SPHINGOLIPID_METABOLISM	CSF1R	-0.119646	linifanib	-0.225897	-0.345544	0.004415	0.267032
Adherent RPMI	KEGG_SPHINGOLIPID_METABOLISM	XDH	-0.0564492	curcumin	-0.28892	-0.345369	0.00443201	0.267032
Adherent RPMI	KEGG_ARACHIDONIC_ACID_METABOLISM	ADORA2A	0.0483286	CGS-15943	0.262067	0.310395	0.00962417	0.267316
Adherent RPMI	KEGG_GLYCOSAMINOGLYCAN_BIOSYNTHESIS_CHONDROITIN_SULFATE	EGFR	-0.18579	BIBX-1382	-0.154463	-0.340253	0.00500865	0.267324
Adherent RPMI	KEGG_VALINE_LEUCINE_AND_ISOLEUCINE_BIOSYNTHESIS	TUBB	0.122589	paclitaxel	0.177373	0.299962	0.0118875	0.26742
Adherent RPMI	KEGG_AMINO_SUGAR_AND_NUCLEOTIDE_SUGAR_METABOLISM	BRAF	0.209044	PLX-4720	0.0933952	0.302439	0.0113082	0.267661
Adherent RPMI	KEGG_AMINO_SUGAR_AND_NUCLEOTIDE_SUGAR_METABOLISM	BLK	-0.00852405	ibrutinib	-0.296251	-0.304775	0.0112933	0.267661
Adherent RPMI	KEGG_SULFUR_METABOLISM	AKT2	0.171292	GSK2110183	0.178072	0.349364	0.00434055	0.268522
Adherent RPMI	KEGG_SPHINGOLIPID_METABOLISM	PSMA2	-0.198864	bortezomib	-0.142551	-0.341414	0.00487679	0.269182
Adherent RPMI	KEGG_SPHINGOLIPID_METABOLISM	TUBA3D	-0.0472789	vinorelbine	-0.293532	-0.340811	0.00494379	0.269182
Adherent RPMI	KEGG_SPHINGOLIPID_METABOLISM	TUBB2B	-0.0476377	vinorelbine	-0.293532	-0.34117	0.00490359	0.269182
Adherent RPMI	KEGG_SPHINGOLIPID_METABOLISM	CA12	-0.0137823	indisulam	-0.326186	-0.339968	0.00504346	0.269182
Adherent RPMI	KEGG_SPHINGOLIPID_METABOLISM	PLK3	-0.0558731	GW-843682X	-0.284173	-0.340046	0.00503319	0.269182
Adherent RPMI	KEGG_AMINO_SUGAR_AND_NUCLEOTIDE_SUGAR_METABOLISM	NQO1	0.179345	menadione	0.122296	0.301641	0.011496	0.269759
Adherent RPMI	KEGG_GLYCOSPHINGOLIPID_BIOSYNTHESIS_GANGLIO_SERIES	CSNK1D	-0.181182	D-4476	-0.114092	-0.295273	0.013879	0.269847
Adherent RPMI	KEGG_RETINOL_METABOLISM	PDGFRA	-0.203868	pazopanib	-0.102751	-0.306619	0.0108397	0.270693
Adherent RPMI	KEGG_RETINOL_METABOLISM	PSMA4	-0.130841	bortezomib	-0.176134	-0.306975	0.0107536	0.270693
Adherent RPMI	KEGG_RETINOL_METABOLISM	KDR	0.0187708	neratinib	0.285306	0.304077	0.0109391	0.270693
Adherent RPMI	KEGG_Core_Glycolysis	TUBB	0.220084	dolastatin-10	0.0793582	0.299442	0.0120109	0.271209
Adherent RPMI	KEGG_Core_Glycolysis	CHRNA7	0.00788592	nicotine	0.291357	0.299243	0.012056	0.271209
Adherent RPMI	KEGG_O_GLYCAN_BIOSYNTHESIS	EGFR	0.27488	vandetanib	0.0729042	0.347785	0.00448411	0.271239
Adherent RPMI	KEGG_GLYCOSPHINGOLIPID_BIOSYNTHESIS_LACTO_AND_NEOLACTO_SERIES	ERBB2	0.198233	GW-583340	0.115099	0.313332	0.00907188	0.271359
Adherent RPMI	KEGG_VALINE_LEUCINE_AND_ISOLEUCINE_BIOSYNTHESIS	TNFSF10	0.100287	ONC201	0.198493	0.298779	0.0121672	0.271469
Adherent RPMI	KEGG_VALINE_LEUCINE_AND_ISOLEUCINE_BIOSYNTHESIS	TUBB1	0.0218788	vindesine	0.276413	0.298292	0.0122872	0.271917
Adherent RPMI	KEGG_SULFUR_METABOLISM	ERBB2	0.222287	WZ-4002	0.125303	0.34759	0.00450272	0.272365
Adherent RPMI	KEGG_AMINO_SUGAR_AND_NUCLEOTIDE_SUGAR_METABOLISM	FNTA	0.162708	tipifarnib	0.137997	0.300706	0.0117112	0.272459
Adherent RPMI	KEGG_GALACTOSE_METABOLISM	ERBB2	-0.24259	WZ-4002	-0.0901068	-0.332697	0.00598508	0.273129
Adherent RPMI	KEGG_GALACTOSE_METABOLISM	GPRC6A	0.195265	ornithine	0.138224	0.333489	0.00602047	0.273129
Adherent RPMI	KEGG_METABOLISM_OF_XENOBIOTICS_BY_CYTOCHROME_P450	EGFR	0.286217	AEE788	0.0669371	0.353154	0.00401453	0.273189
Adherent RPMI	KEGG_GALACTOSE_METABOLISM	EGFR	-0.154112	osimertinib	-0.176218	-0.330331	0.00632094	0.273598
Adherent RPMI	KEGG_GALACTOSE_METABOLISM	EGFR	-0.154112	ZM-306416	-0.176153	-0.330265	0.00633236	0.273598
Adherent RPMI	KEGG_GALACTOSE_METABOLISM	PIK3CA	-0.258038	PP-121	-0.073244	-0.331282	0.00618206	0.273598
Adherent RPMI	KEGG_PHENYLALANINE_METABOLISM	FGFR1	-0.125231	ponatinib	-0.185175	-0.310406	0.00996834	0.274079
Adherent RPMI	KEGG_AMINO_SUGAR_AND_NUCLEOTIDE_SUGAR_METABOLISM	CDK5	0.246774	alvocidib	0.0531787	0.299953	0.0118892	0.274257
Adherent RPMI	KEGG_GLYCOSPHINGOLIPID_BIOSYNTHESIS_LACTO_AND_NEOLACTO_SERIES	ATP2C1	-0.269472	methoxyflurane	-0.0439143	-0.313386	0.00932176	0.274526
Adherent RPMI	KEGG_GLYCOSPHINGOLIPID_BIOSYNTHESIS_LACTO_AND_NEOLACTO_SERIES	TUBE1	-0.0804514	vinblastine	-0.232671	-0.313123	0.00937948	0.274526
Adherent RPMI	KEGG_CYSTEINE_AND_METHIONINE_METABOLISM	OPRK1	0.204648	salvinorin-a	0.134665	0.339313	0.00534536	0.274529
Adherent RPMI	KEGG_CYSTEINE_AND_METHIONINE_METABOLISM	RRM1	0.0609236	clofarabine	0.279087	0.340011	0.00526841	0.274529
Adherent RPMI	KEGG_GALACTOSE_METABOLISM	KDR	-0.0458638	BMS-690514	-0.283401	-0.329265	0.00647864	0.275544
Adherent RPMI	KEGG_GLYCOSPHINGOLIPID_BIOSYNTHESIS_LACTO_AND_NEOLACTO_SERIES	KDR	-0.0731343	sorafenib	-0.239147	-0.312281	0.00955821	0.276492
Adherent RPMI	KEGG_GLYCOSPHINGOLIPID_BIOSYNTHESIS_LACTO_AND_NEOLACTO_SERIES	FGFR1	-0.304989	AZD4547	-0.00594964	-0.310939	0.00985294	0.276492
Adherent RPMI	KEGG_GLYCOSPHINGOLIPID_BIOSYNTHESIS_LACTO_AND_NEOLACTO_SERIES	GABRB3	-0.124088	ivermectin	-0.187152	-0.311239	0.00978833	0.276492
Adherent RPMI	KEGG_GLYCOSPHINGOLIPID_BIOSYNTHESIS_LACTO_AND_NEOLACTO_SERIES	BIRC5	-0.0113688	YM-155	-0.300065	-0.311433	0.00974433	0.276492
Adherent RPMI	KEGG_VALINE_LEUCINE_AND_ISOLEUCINE_BIOSYNTHESIS	PDGFRB	0.149166	imatinib	0.147834	0.297	0.0126098	0.276806
Adherent RPMI	KEGG_GLYOXYLATE_AND_DICARBOXYLATE_METABOLISM	ERBB2	-0.124126	afatinib	-0.297838	-0.421964	0.000610202	0.276828
Adherent RPMI	KEGG_GLYOXYLATE_AND_DICARBOXYLATE_METABOLISM	ERBB2	-0.124126	AZD8931	-0.300154	-0.42428	0.000572062	0.276828
Adherent RPMI	KEGG_GLYOXYLATE_AND_DICARBOXYLATE_METABOLISM	ERBB2	-0.124126	dacomitinib	-0.299112	-0.423238	0.000589764	0.276828
Adherent RPMI	KEGG_GLYCOSPHINGOLIPID_BIOSYNTHESIS_LACTO_AND_NEOLACTO_SERIES	ERBB2	0.198233	TAK-285	0.110336	0.308569	0.0099882	0.277427
Adherent RPMI	KEGG_GLYCOSPHINGOLIPID_BIOSYNTHESIS_GANGLIO_SERIES	PIK3CA	-0.244602	voxtalisib	-0.048853	-0.293455	0.0144289	0.278549
Adherent RPMI	KEGG_VALINE_LEUCINE_AND_ISOLEUCINE_BIOSYNTHESIS	PDGFRB	0.149166	sorafenib	0.147128	0.296294	0.0127918	0.278555
Adherent RPMI	KEGG_RIBOFLAVIN_METABOLISM	EGFR	-0.11596	lapatinib	-0.29596	-0.41192	0.000803897	0.278865
Adherent RPMI	KEGG_RIBOFLAVIN_METABOLISM	EGFR	-0.11596	AZD8931	-0.28319	-0.39915	0.0011313	0.278865
Adherent RPMI	KEGG_RIBOFLAVIN_METABOLISM	EGFR	-0.11596	poziotinib	-0.281566	-0.397527	0.00118192	0.278865
Adherent RPMI	KEGG_RIBOFLAVIN_METABOLISM	EGFR	-0.11596	XL-647	-0.318187	-0.434147	0.000434167	0.278865
Adherent RPMI	KEGG_RIBOFLAVIN_METABOLISM	BRAF	0.236136	LGX818	0.184754	0.42089	0.00100011	0.278865
Adherent RPMI	KEGG_RIBOFLAVIN_METABOLISM	BRAF	0.236136	GDC-0879	0.241963	0.478099	0.00028429	0.278865
Adherent RPMI	KEGG_RIBOFLAVIN_METABOLISM	FLT4	-0.0761401	XL-647	-0.318187	-0.394327	0.0012886	0.278865
Adherent RPMI	KEGG_RIBOFLAVIN_METABOLISM	ERBB2	-0.111493	lapatinib	-0.29596	-0.407452	0.000905276	0.278865
Adherent RPMI	KEGG_RIBOFLAVIN_METABOLISM	ERBB2	-0.111493	AZD8931	-0.28319	-0.394682	0.0012768	0.278865
Adherent RPMI	KEGG_RIBOFLAVIN_METABOLISM	ERBB2	-0.111493	poziotinib	-0.281566	-0.393059	0.00133183	0.278865
Adherent RPMI	KEGG_RIBOFLAVIN_METABOLISM	ERBB2	-0.111493	XL-647	-0.318187	-0.429679	0.000491976	0.278865
Adherent RPMI	KEGG_RIBOFLAVIN_METABOLISM	MAPK1	0.293176	U-0126	0.213269	0.506445	0.000146076	0.278865
Adherent RPMI	KEGG_RIBOFLAVIN_METABOLISM	MAPK1	0.293176	CHIR-99021	0.120782	0.413958	0.0011594	0.278865
Adherent RPMI	KEGG_GLYCOSPHINGOLIPID_BIOSYNTHESIS_GANGLIO_SERIES	HRH1	-0.135365	terfenadine	-0.157543	-0.292908	0.0145961	0.279786
Adherent RPMI	KEGG_GLYCOSPHINGOLIPID_BIOSYNTHESIS_GANGLIO_SERIES	EGFR	-0.251356	BIBU-1361	-0.0400819	-0.291438	0.0150593	0.279786
Adherent RPMI	KEGG_GLYCOSPHINGOLIPID_BIOSYNTHESIS_GANGLIO_SERIES	TACR2	0.125881	FK-888	0.162699	0.28858	0.0149384	0.279786
Adherent RPMI	KEGG_GLYCOSPHINGOLIPID_BIOSYNTHESIS_GANGLIO_SERIES	PIK3CD	0.206456	TG100-115	0.081695	0.288151	0.0150683	0.279786
Adherent RPMI	KEGG_GLYCOSPHINGOLIPID_BIOSYNTHESIS_GANGLIO_SERIES	ERBB4	0.0204668	canertinib	-0.312282	-0.291815	0.014943	0.279786
Adherent RPMI	KEGG_GLYCOSPHINGOLIPID_BIOSYNTHESIS_GANGLIO_SERIES	IFNG	-0.0493957	tanshinone-i	-0.24188	-0.291276	0.0151097	0.279786
Adherent RPMI	KEGG_PYRIMIDINE_METABOLISM	SRC	-0.0862867	PD-168393	-0.248824	-0.335111	0.00565507	0.279875
Adherent RPMI	KEGG_PHENYLALANINE_METABOLISM	ATP1A1	0.24584	ciclopirox	0.0612953	0.307135	0.0102843	0.279939
Adherent RPMI	KEGG_SPHINGOLIPID_METABOLISM	NOS2	-0.0471106	curcumin	-0.28892	-0.336031	0.00553188	0.28037
Adherent RPMI	KEGG_SPHINGOLIPID_METABOLISM	CDK1	-0.169578	dinaciclib	-0.165517	-0.335094	0.00565755	0.28037
Adherent RPMI	KEGG_SPHINGOLIPID_METABOLISM	PIK3CA	-0.193537	GDC-0941	-0.142267	-0.335804	0.00556104	0.28037
Adherent RPMI	KEGG_SPHINGOLIPID_METABOLISM	PIK3CG	-0.137763	VE-822	-0.197272	-0.335035	0.00566508	0.28037
Adherent RPMI	KEGG_STEROID_HORMONE_BIOSYNTHESIS	TUBB2B	-0.148746	vinorelbine	-0.168948	-0.317694	0.0084589	0.280794
Adherent RPMI	KEGG_CYSTEINE_AND_METHIONINE_METABOLISM	TOP2A	0.100823	voreloxin	0.236304	0.337127	0.00559396	0.281977
Adherent RPMI	KEGG_NICOTINATE_AND_NICOTINAMIDE_METABOLISM	ERBB2	-0.153593	XL-647	-0.226569	-0.380162	0.00186811	0.282499
Adherent RPMI	KEGG_CYSTEINE_AND_METHIONINE_METABOLISM	EGFR	-0.164359	gefitinib	-0.170333	-0.334692	0.00570907	0.282547
Adherent RPMI	KEGG_GLYCOSAMINOGLYCAN_BIOSYNTHESIS_CHONDROITIN_SULFATE	ERBB2	-0.192134	GW-583340	-0.144881	-0.337014	0.00540318	0.282836
Adherent RPMI	KEGG_CYSTEINE_AND_METHIONINE_METABOLISM	NRAS	0.168154	lonafarnib	0.166939	0.335093	0.0058228	0.28303
Adherent RPMI	KEGG_O_GLYCAN_BIOSYNTHESIS	DPP4	-0.0635934	atorvastatin	-0.278629	-0.342223	0.00478802	0.283326
Adherent RPMI	KEGG_SULFUR_METABOLISM	EGFR	0.244801	tyrphostin-AG-1478	0.099804	0.344605	0.00478929	0.283401
Adherent RPMI	KEGG_ARACHIDONIC_ACID_METABOLISM	ADRA1A	0.107963	dronedarone	0.199047	0.30701	0.0103098	0.283466
Adherent RPMI	KEGG_O_GLYCAN_BIOSYNTHESIS	EGFR	0.27488	ZM-306416	0.0682663	0.343147	0.00493983	0.283854
Adherent RPMI	KEGG_O_GLYCAN_BIOSYNTHESIS	CDK6	0.249049	alvocidib	0.0919983	0.341047	0.00515574	0.283854
Adherent RPMI	KEGG_O_GLYCAN_BIOSYNTHESIS	CA12	-0.0973411	indisulam	-0.241936	-0.339277	0.00512722	0.283854
Adherent RPMI	KEGG_O_GLYCAN_BIOSYNTHESIS	KCNT2	0.136061	12-O-tetradecanoylphorbol-13-acetate	0.204451	0.340512	0.00521407	0.283854
Adherent RPMI	KEGG_RIBOFLAVIN_METABOLISM	EGFR	-0.11596	BMS-690514	-0.26574	-0.381701	0.00179537	0.284101
Adherent RPMI	KEGG_RIBOFLAVIN_METABOLISM	BRAF	0.236136	dabrafenib	0.152006	0.388142	0.00197742	0.284101
Adherent RPMI	KEGG_RIBOFLAVIN_METABOLISM	BRAF	0.236136	SB-590885	0.149318	0.385455	0.00208744	0.284101
Adherent RPMI	KEGG_RIBOFLAVIN_METABOLISM	ERBB2	-0.111493	BMS-690514	-0.26574	-0.377233	0.00201575	0.284101
Adherent RPMI	KEGG_RIBOFLAVIN_METABOLISM	ERBB2	-0.111493	tucatinib	-0.267305	-0.378798	0.00193682	0.284101
Adherent RPMI	KEGG_RIBOFLAVIN_METABOLISM	EPHB4	-0.0663172	XL-647	-0.318187	-0.384504	0.00167202	0.284101
Adherent RPMI	KEGG_RIBOFLAVIN_METABOLISM	ERBB3	-0.0934371	AZD8931	-0.28319	-0.376627	0.00204739	0.284101
Adherent RPMI	KEGG_VALINE_LEUCINE_AND_ISOLEUCINE_BIOSYNTHESIS	ALOX5	0.108305	tepoxalin	0.186597	0.294902	0.0131509	0.284102
Adherent RPMI	KEGG_GLYCOSPHINGOLIPID_BIOSYNTHESIS_LACTO_AND_NEOLACTO_SERIES	MAP2K1	0.076768	PD-318088	0.230118	0.306886	0.0103365	0.284202
Adherent RPMI	KEGG_GLYCOSAMINOGLYCAN_BIOSYNTHESIS_HEPARAN_SULFATE	EGFR	-0.251137	mubritinib	-0.116059	-0.367196	0.0025988	0.284568
Adherent RPMI	KEGG_GLYCOSAMINOGLYCAN_BIOSYNTHESIS_HEPARAN_SULFATE	EGFR	-0.251137	BMS-599626	-0.115819	-0.366956	0.00261359	0.284568
Adherent RPMI	KEGG_RETINOL_METABOLISM	TRPV1	-0.140199	SB-366791	-0.163	-0.303199	0.0116879	0.284643
Adherent RPMI	KEGG_RETINOL_METABOLISM	TUBE1	-0.123667	vinblastine	-0.179441	-0.303107	0.011712	0.284643
Adherent RPMI	KEGG_LINOLEIC_ACID_METABOLISM	CACNA1C	0.0903145	dronedarone	0.206883	0.297197	0.0125614	0.284934
Adherent RPMI	KEGG_SPHINGOLIPID_METABOLISM	PSMB11	-0.0146057	carfilzomib	-0.317143	-0.331749	0.0061178	0.28551
Adherent RPMI	KEGG_SPHINGOLIPID_METABOLISM	TUBA1A	-0.0348349	vinorelbine	-0.293532	-0.328367	0.00661221	0.28551
Adherent RPMI	KEGG_SPHINGOLIPID_METABOLISM	TUBA1C	-0.0355454	vinorelbine	-0.293532	-0.329078	0.00650596	0.28551
Adherent RPMI	KEGG_SPHINGOLIPID_METABOLISM	TUBB1	-0.0650281	cabazitaxel	-0.26377	-0.328798	0.00654628	0.28551
Adherent RPMI	KEGG_SPHINGOLIPID_METABOLISM	RET	-0.10668	linifanib	-0.225897	-0.332577	0.00600115	0.28551
Adherent RPMI	KEGG_SPHINGOLIPID_METABOLISM	PIK3CA	-0.193537	NVP-BEZ235	-0.133621	-0.327158	0.00680227	0.28551
Adherent RPMI	KEGG_SPHINGOLIPID_METABOLISM	PIK3CG	-0.137763	PIK-75	-0.190568	-0.328331	0.00661777	0.28551
Adherent RPMI	KEGG_SPHINGOLIPID_METABOLISM	MMP13	-0.0406638	curcumin	-0.28892	-0.329584	0.00643276	0.28551
Adherent RPMI	KEGG_SPHINGOLIPID_METABOLISM	CHRM5	-0.133	VU0238429	-0.195585	-0.328585	0.00657899	0.28551
Adherent RPMI	KEGG_SPHINGOLIPID_METABOLISM	CHRNA7	-0.127901	ivermectin	-0.198508	-0.326409	0.00692272	0.28551
Adherent RPMI	KEGG_SPHINGOLIPID_METABOLISM	ICAM1	-0.0754316	polydatin	-0.25122	-0.326652	0.00688287	0.28551
Adherent RPMI	KEGG_VALINE_LEUCINE_AND_ISOLEUCINE_BIOSYNTHESIS	KIF11	0.0293066	ispinesib	0.264908	0.294215	0.013334	0.285788
Adherent RPMI	KEGG_VALINE_LEUCINE_AND_ISOLEUCINE_BIOSYNTHESIS	KDR	0.0541427	LY2874455	0.239438	0.293581	0.0135059	0.287211
Adherent RPMI	KEGG_VALINE_LEUCINE_AND_ISOLEUCINE_BIOSYNTHESIS	TOP2A	0.0857749	podophyllotoxin	0.206653	0.292428	0.0138284	0.287335
Adherent RPMI	KEGG_VALINE_LEUCINE_AND_ISOLEUCINE_BIOSYNTHESIS	TUBB6	0.0452495	colchicine	0.247442	0.292692	0.0137518	0.287335
Adherent RPMI	KEGG_VALINE_LEUCINE_AND_ISOLEUCINE_BIOSYNTHESIS	FGFR4	0.0748625	PD-173074	0.217767	0.292629	0.0137687	0.287335
Adherent RPMI	KEGG_GLYCOSPHINGOLIPID_BIOSYNTHESIS_GANGLIO_SERIES	HRH1	-0.135365	tranilast	-0.154288	-0.289653	0.0156455	0.287751
Adherent RPMI	KEGG_Core_Glycolysis	RRM2	0.141766	hydroxyurea	0.15409	0.295857	0.0129022	0.287868
Adherent RPMI	KEGG_RETINOL_METABOLISM	JUN	-0.262163	TWS-119	-0.0400092	-0.302172	0.0119567	0.288019
Adherent RPMI	KEGG_LINOLEIC_ACID_METABOLISM	PKIA	0.0953273	CCT128930	0.200902	0.29623	0.0128072	0.288109
Adherent RPMI	KEGG_CYSTEINE_AND_METHIONINE_METABOLISM	TOP2A	0.100823	daunorubicin	0.232489	0.333311	0.00604145	0.288506
Adherent RPMI	KEGG_GLYCOSAMINOGLYCAN_DEGRADATION	PIK3CA	-0.256198	PIK-75	-0.158558	-0.414756	0.00074489	0.289656
Adherent RPMI	KEGG_GLYCOSAMINOGLYCAN_BIOSYNTHESIS_CHONDROITIN_SULFATE	CDK1	-0.0779983	kenpaullone	-0.25711	-0.335109	0.00565545	0.290456
Adherent RPMI	KEGG_CYSTEINE_AND_METHIONINE_METABOLISM	EGFR	-0.164359	canertinib	-0.16608	-0.330439	0.00630499	0.29114
Adherent RPMI	KEGG_CYSTEINE_AND_METHIONINE_METABOLISM	CASP3	0.166898	PETCM	0.164283	0.331181	0.00631053	0.29114
Adherent RPMI	KEGG_SULFUR_METABOLISM	ERBB2	0.222287	vandetanib	0.119918	0.342205	0.00503715	0.291726
Adherent RPMI	KEGG_VALINE_LEUCINE_AND_ISOLEUCINE_BIOSYNTHESIS	AURKA	0.0926085	ZM-447439	0.198684	0.291292	0.0141516	0.291823
Adherent RPMI	KEGG_GLYCOSPHINGOLIPID_BIOSYNTHESIS_GANGLIO_SERIES	TOP2A	-0.0948857	norfloxacin	-0.193429	-0.288314	0.0160941	0.292054
Adherent RPMI	KEGG_GLYCOSPHINGOLIPID_BIOSYNTHESIS_GANGLIO_SERIES	CFTR	-0.177467	capsaicin	-0.111038	-0.288505	0.01603	0.292054
Adherent RPMI	KEGG_METABOLISM_OF_XENOBIOTICS_BY_CYTOCHROME_P450	ERBB2	0.1855	neratinib	0.163187	0.348687	0.00440224	0.292266
Adherent RPMI	KEGG_SPHINGOLIPID_METABOLISM	APP	-0.0358216	curcumin	-0.28892	-0.324742	0.00719646	0.29237
Adherent RPMI	KEGG_PYRIMIDINE_METABOLISM	HTR2A	-0.119266	lurasidone	-0.212741	-0.332007	0.00608154	0.292974
Adherent RPMI	KEGG_PYRIMIDINE_METABOLISM	TUBA1B	0.157684	ixabepilone	0.174709	0.332393	0.0061558	0.292974
Adherent RPMI	KEGG_PYRIMIDINE_METABOLISM	GRIN2C	-0.188819	D-Serine	-0.142041	-0.33086	0.00624265	0.292974
Adherent RPMI	KEGG_Core_Glycolysis	PDGFRA	0.121131	ponatinib	0.173335	0.294467	0.0132658	0.293573
Adherent RPMI	KEGG_SULFUR_METABOLISM	EGFR	0.244801	erlotinib	0.0944964	0.339297	0.00534703	0.293734
Adherent RPMI	KEGG_SULFUR_METABOLISM	EGFR	0.244801	dacomitinib	0.0951325	0.339933	0.00527548	0.293734
Adherent RPMI	KEGG_SULFUR_METABOLISM	ERBB2	0.222287	XL-647	0.116574	0.338861	0.00539555	0.293734
Adherent RPMI	KEGG_PYRIMIDINE_METABOLISM	HTR7	-0.117004	lurasidone	-0.212741	-0.329746	0.00640843	0.293988
Adherent RPMI	KEGG_PYRIMIDINE_METABOLISM	TOP2A	0.0979608	etoposide-phosphate	0.229649	0.32761	0.00677904	0.293988
Adherent RPMI	KEGG_PYRIMIDINE_METABOLISM	BRAF	0.114876	RAF265	0.212761	0.327638	0.00677551	0.293988
Adherent RPMI	KEGG_PYRIMIDINE_METABOLISM	FGFR1	0.158251	regorafenib	0.168407	0.326657	0.00691228	0.293988
Adherent RPMI	KEGG_PYRIMIDINE_METABOLISM	ERBB2	-0.179617	CP-724714	-0.147237	-0.326854	0.00685119	0.293988
Adherent RPMI	KEGG_PYRIMIDINE_METABOLISM	CDK4	0.172664	PHA-848125	0.155988	0.328652	0.00663799	0.293988
Adherent RPMI	KEGG_GALACTOSE_METABOLISM	PDGFRA	0.0876022	orantinib	0.238219	0.325821	0.00703291	0.294516
Adherent RPMI	KEGG_VALINE_LEUCINE_AND_ISOLEUCINE_BIOSYNTHESIS	PDGFRB	0.149166	flumatinib	0.141223	0.290388	0.0144079	0.294874
Adherent RPMI	KEGG_RETINOL_METABOLISM	AKT2	0.115227	GSK2110183	0.18262	0.297847	0.0124012	0.296107
Adherent RPMI	KEGG_VALINE_LEUCINE_AND_ISOLEUCINE_BIOSYNTHESIS	CDK5	0.0523868	1-azakenpaullone	0.237343	0.289729	0.0145993	0.296562
Adherent RPMI	KEGG_GALACTOSE_METABOLISM	PIK3CA	-0.258038	buparlisib	-0.0666721	-0.32471	0.00720108	0.29699
Adherent RPMI	KEGG_SPHINGOLIPID_METABOLISM	PIK3CA	-0.193537	PF-05212384	-0.129864	-0.323401	0.00742295	0.297136
Adherent RPMI	KEGG_PYRIMIDINE_METABOLISM	EGFR	-0.23831	mubritinib	-0.0861315	-0.324441	0.00724683	0.297449
Adherent RPMI	KEGG_PYRIMIDINE_METABOLISM	ERBB2	-0.179617	vandetanib	-0.144374	-0.323991	0.00732148	0.297449
Adherent RPMI	KEGG_PYRIMIDINE_METABOLISM	NRAS	0.147008	lonafarnib	0.177422	0.324431	0.00723551	0.297449
Adherent RPMI	KEGG_NICOTINATE_AND_NICOTINAMIDE_METABOLISM	KDR	-0.139245	BMS-690514	-0.231407	-0.370652	0.00237966	0.297487
Adherent RPMI	KEGG_NICOTINATE_AND_NICOTINAMIDE_METABOLISM	KDR	-0.139245	XL-647	-0.226569	-0.365814	0.00268705	0.297487
Adherent RPMI	KEGG_NICOTINATE_AND_NICOTINAMIDE_METABOLISM	EGFR	-0.16901	WZ-4002	-0.204344	-0.373354	0.0022227	0.297487
Adherent RPMI	KEGG_NICOTINATE_AND_NICOTINAMIDE_METABOLISM	EGFR	-0.16901	dacomitinib	-0.195122	-0.364132	0.00280276	0.297487
Adherent RPMI	KEGG_NICOTINATE_AND_NICOTINAMIDE_METABOLISM	EGFR	-0.16901	GW-583340	-0.196273	-0.365283	0.00272323	0.297487
Adherent RPMI	KEGG_NICOTINATE_AND_NICOTINAMIDE_METABOLISM	EGFR	-0.16901	neratinib	-0.194579	-0.363588	0.00284154	0.297487
Adherent RPMI	KEGG_NICOTINATE_AND_NICOTINAMIDE_METABOLISM	PIK3CA	-0.253034	GSK2126458	-0.111442	-0.364476	0.00277992	0.297487
Adherent RPMI	KEGG_NICOTINATE_AND_NICOTINAMIDE_METABOLISM	EPHB4	-0.149136	XL-647	-0.226569	-0.375704	0.00209571	0.297487
Adherent RPMI	KEGG_PHENYLALANINE_METABOLISM	FLT3	0.230969	crenolanib	0.0725846	0.303554	0.0110567	0.297985
Adherent RPMI	KEGG_CYSTEINE_AND_METHIONINE_METABOLISM	POLD1	0.0251028	clofarabine	0.279087	0.30419	0.0109126	0.298119
Adherent RPMI	KEGG_CYSTEINE_AND_METHIONINE_METABOLISM	HTR2A	-0.158436	lurasidone	-0.150265	-0.308702	0.0103506	0.298119
Adherent RPMI	KEGG_CYSTEINE_AND_METHIONINE_METABOLISM	TOP2A	0.100823	teniposide	0.212894	0.313716	0.00899893	0.298119
Adherent RPMI	KEGG_CYSTEINE_AND_METHIONINE_METABOLISM	TOP2A	0.100823	nemorubicin	0.207326	0.308149	0.0100754	0.298119
Adherent RPMI	KEGG_CYSTEINE_AND_METHIONINE_METABOLISM	PDGFRB	0.0374465	quizartinib	0.271505	0.308952	0.00990837	0.298119
Adherent RPMI	KEGG_CYSTEINE_AND_METHIONINE_METABOLISM	PDGFRB	0.0374465	CP-673451	0.269499	0.306945	0.0103235	0.298119
Adherent RPMI	KEGG_CYSTEINE_AND_METHIONINE_METABOLISM	TUBB	0.12537	vindesine	0.193734	0.319104	0.00806069	0.298119
Adherent RPMI	KEGG_CYSTEINE_AND_METHIONINE_METABOLISM	KCNK1	0.122641	quinidine	0.185073	0.307714	0.0101636	0.298119
Adherent RPMI	KEGG_CYSTEINE_AND_METHIONINE_METABOLISM	KCNK1	0.122641	ibutilide	0.182841	0.305481	0.0106325	0.298119
Adherent RPMI	KEGG_CYSTEINE_AND_METHIONINE_METABOLISM	KDR	-0.0276538	BMS-690514	-0.277068	-0.304722	0.0113065	0.298119
Adherent RPMI	KEGG_CYSTEINE_AND_METHIONINE_METABOLISM	EGFR	-0.164359	AEE788	-0.153386	-0.317745	0.00844812	0.298119
Adherent RPMI	KEGG_CYSTEINE_AND_METHIONINE_METABOLISM	EGFR	-0.164359	osimertinib	-0.156171	-0.32053	0.00792395	0.298119
Adherent RPMI	KEGG_CYSTEINE_AND_METHIONINE_METABOLISM	EGFR	-0.164359	PD-168393	-0.154924	-0.319283	0.00815433	0.298119
Adherent RPMI	KEGG_CYSTEINE_AND_METHIONINE_METABOLISM	EGFR	-0.164359	pelitinib	-0.153507	-0.317867	0.00842486	0.298119
Adherent RPMI	KEGG_CYSTEINE_AND_METHIONINE_METABOLISM	EGFR	-0.164359	GW-583340	-0.159876	-0.324236	0.00728086	0.298119
Adherent RPMI	KEGG_CYSTEINE_AND_METHIONINE_METABOLISM	EGFR	-0.164359	brigatinib	-0.160832	-0.325191	0.00712403	0.298119
Adherent RPMI	KEGG_CYSTEINE_AND_METHIONINE_METABOLISM	FGFR1	0.123906	erdafitinib	0.198246	0.322152	0.00757627	0.298119
Adherent RPMI	KEGG_CYSTEINE_AND_METHIONINE_METABOLISM	OPRK1	0.204648	sufentanil	0.106266	0.310914	0.00952122	0.298119
Adherent RPMI	KEGG_CYSTEINE_AND_METHIONINE_METABOLISM	RRM1	0.0609236	hydroxyurea	0.243445	0.304368	0.0108748	0.298119
Adherent RPMI	KEGG_CYSTEINE_AND_METHIONINE_METABOLISM	RRM1	0.0609236	triapine	0.244294	0.305218	0.0106915	0.298119
Adherent RPMI	KEGG_CYSTEINE_AND_METHIONINE_METABOLISM	RRM2	0.099252	fludarabine-phosphate	0.219322	0.318574	0.00814755	0.298119
Adherent RPMI	KEGG_CYSTEINE_AND_METHIONINE_METABOLISM	RRM2	0.099252	fludarabine	0.214915	0.314167	0.00892105	0.298119
Adherent RPMI	KEGG_CYSTEINE_AND_METHIONINE_METABOLISM	RRM2	0.099252	gemcitabine	0.219485	0.318737	0.00812117	0.298119
Adherent RPMI	KEGG_CYSTEINE_AND_METHIONINE_METABOLISM	RRM2B	0.0229918	clofarabine	0.279087	0.302079	0.0113903	0.298119
Adherent RPMI	KEGG_CYSTEINE_AND_METHIONINE_METABOLISM	ITGB3	0.146759	DU-728	0.175604	0.322363	0.00754259	0.298119
Adherent RPMI	KEGG_CYSTEINE_AND_METHIONINE_METABOLISM	LYN	0.148836	bafetinib	0.158999	0.307835	0.0101386	0.298119
Adherent RPMI	KEGG_CYSTEINE_AND_METHIONINE_METABOLISM	SCN1A	0.172901	oxcarbazepine	0.130723	0.303624	0.0110415	0.298119
Adherent RPMI	KEGG_CYSTEINE_AND_METHIONINE_METABOLISM	AURKA	0.0297721	KW-2449	0.274687	0.304459	0.0108558	0.298119
Adherent RPMI	KEGG_CYSTEINE_AND_METHIONINE_METABOLISM	CDK4	0.137733	P276-00	0.173926	0.311659	0.00937966	0.298119
Adherent RPMI	KEGG_CYSTEINE_AND_METHIONINE_METABOLISM	PIK3CA	-0.176848	alpelisib	-0.138514	-0.315362	0.0089126	0.298119
Adherent RPMI	KEGG_CYSTEINE_AND_METHIONINE_METABOLISM	PIK3CA	-0.176848	CH5132799	-0.129315	-0.306163	0.0109507	0.298119
Adherent RPMI	KEGG_CYSTEINE_AND_METHIONINE_METABOLISM	PIK3CD	0.135143	ZSTK-474	0.185923	0.321066	0.00774203	0.298119
Adherent RPMI	KEGG_CYSTEINE_AND_METHIONINE_METABOLISM	ROCK1	0.18235	Y-39983	0.146263	0.328613	0.00664371	0.298119
Adherent RPMI	KEGG_CYSTEINE_AND_METHIONINE_METABOLISM	ROCK1	0.18235	U-0126	0.124731	0.307081	0.0102953	0.298119
Adherent RPMI	KEGG_CYSTEINE_AND_METHIONINE_METABOLISM	CDK5	0.0832158	1-azakenpaullone	0.231333	0.314549	0.00885155	0.298119
Adherent RPMI	KEGG_CYSTEINE_AND_METHIONINE_METABOLISM	ATR	0.181172	NVP-BEZ235	0.123053	0.304225	0.0109054	0.298119
Adherent RPMI	KEGG_CYSTEINE_AND_METHIONINE_METABOLISM	ATR	0.181172	VE-821	0.138459	0.319631	0.00797133	0.298119
Adherent RPMI	KEGG_CYSTEINE_AND_METHIONINE_METABOLISM	ATR	0.181172	AZ20	0.133535	0.314706	0.00882336	0.298119
Adherent RPMI	KEGG_CYSTEINE_AND_METHIONINE_METABOLISM	ATR	0.181172	VE-822	0.128402	0.309574	0.00978323	0.298119
Adherent RPMI	KEGG_CYSTEINE_AND_METHIONINE_METABOLISM	CSF1R	0.0314801	quizartinib	0.271505	0.302986	0.0111822	0.298119
Adherent RPMI	KEGG_CYSTEINE_AND_METHIONINE_METABOLISM	NGF	0.0917252	clenbuterol	0.216097	0.307822	0.0101413	0.298119
Adherent RPMI	KEGG_CYSTEINE_AND_METHIONINE_METABOLISM	CDH5	0.0832512	fosbretabulin	0.235599	0.31885	0.00810321	0.298119
Adherent RPMI	KEGG_CYSTEINE_AND_METHIONINE_METABOLISM	FPGS	0.0523326	raltitrexed	0.260311	0.312644	0.00919599	0.298119
Adherent RPMI	KEGG_CYSTEINE_AND_METHIONINE_METABOLISM	USP1	0.113791	NSC-632839	0.203274	0.317064	0.00840532	0.298119
Adherent RPMI	KEGG_CYSTEINE_AND_METHIONINE_METABOLISM	TUBD1	0.0551865	vinblastine	0.247583	0.30277	0.0112308	0.298119
Adherent RPMI	KEGG_AMINO_SUGAR_AND_NUCLEOTIDE_SUGAR_METABOLISM	TYMS	0.0961802	doxifluridine	0.198739	0.294919	0.0131467	0.29821
Adherent RPMI	KEGG_AMINO_SUGAR_AND_NUCLEOTIDE_SUGAR_METABOLISM	PIK3CD	0.244884	SB-2343	0.0504542	0.295339	0.0130376	0.29821
Adherent RPMI	KEGG_SULFUR_METABOLISM	PSMA3	-0.1476	carfilzomib	-0.184681	-0.332281	0.00604301	0.29852
Adherent RPMI	KEGG_SULFUR_METABOLISM	RELA	-0.108715	bortezomib	-0.222084	-0.330799	0.00625116	0.29852
Adherent RPMI	KEGG_SULFUR_METABOLISM	EGFR	0.244801	AEE788	0.0874512	0.332252	0.00617385	0.29852
Adherent RPMI	KEGG_SULFUR_METABOLISM	EGFR	0.244801	AV-412	0.0910829	0.335884	0.00573427	0.29852
Adherent RPMI	KEGG_SULFUR_METABOLISM	BRAF	-0.170235	dabrafenib	-0.16291	-0.333144	0.00592239	0.29852
Adherent RPMI	KEGG_SULFUR_METABOLISM	NEU1	0.095285	oseltamivir-phosphate	0.240601	0.335886	0.00573385	0.29852
Adherent RPMI	KEGG_SULFUR_METABOLISM	ERBB2	0.222287	TAK-285	0.1103	0.332587	0.00613198	0.29852
Adherent RPMI	KEGG_ARACHIDONIC_ACID_METABOLISM	CACNA1C	0.104876	dronedarone	0.199047	0.303923	0.0109745	0.298727
Adherent RPMI	KEGG_SULFUR_METABOLISM	PSMA4	-0.107924	bortezomib	-0.222084	-0.330008	0.00637033	0.298966
Adherent RPMI	KEGG_O_GLYCAN_BIOSYNTHESIS	FLT3	0.0834672	BMS-690514	0.253583	0.33705	0.00560229	0.299009
Adherent RPMI	KEGG_PYRIMIDINE_METABOLISM	TUBA1B	0.157684	epothilone-b	0.162253	0.319938	0.00792025	0.299429
Adherent RPMI	KEGG_PYRIMIDINE_METABOLISM	AKT2	-0.102603	GDC-0068	-0.218357	-0.320959	0.00784549	0.299429
Adherent RPMI	KEGG_PYRIMIDINE_METABOLISM	PIK3CA	-0.113472	alpelisib	-0.207971	-0.321443	0.00775984	0.299429
Adherent RPMI	KEGG_PYRIMIDINE_METABOLISM	PIK3CA	-0.113472	taselisib	-0.209411	-0.322883	0.00750667	0.299429
Adherent RPMI	KEGG_PYRIMIDINE_METABOLISM	KRAS	0.144196	lonafarnib	0.177422	0.321619	0.00765736	0.299429
Adherent RPMI	KEGG_RETINOL_METABOLISM	TXNRD1	-0.315775	spermidine	0.0162352	-0.29954	0.012655	0.299538
Adherent RPMI	KEGG_GLYCOSPHINGOLIPID_BIOSYNTHESIS_LACTO_AND_NEOLACTO_SERIES	USP1	-0.0994735	NSC-632839	-0.206293	-0.305766	0.0110473	0.300709
Adherent RPMI	KEGG_PYRIMIDINE_METABOLISM	FLT4	-0.0398314	XL-647	-0.278821	-0.318652	0.00827166	0.300797
Adherent RPMI	KEGG_PYRIMIDINE_METABOLISM	ADORA2B	-0.0483689	CGS-15943	-0.269625	-0.317994	0.00839844	0.300797
Adherent RPMI	KEGG_PYRIMIDINE_METABOLISM	MPO	0.155053	cefdinir	0.162084	0.317137	0.00839397	0.300797
Adherent RPMI	KEGG_PYRIMIDINE_METABOLISM	TUBD1	0.0720285	vinblastine	0.245504	0.317532	0.00832572	0.300797
Adherent RPMI	KEGG_STEROID_HORMONE_BIOSYNTHESIS	CACNA1C	0.14705	dronedarone	0.161084	0.308133	0.0100781	0.301018
Adherent RPMI	KEGG_STEROID_HORMONE_BIOSYNTHESIS	EGFR	0.289544	brigatinib	0.0186775	0.308221	0.0100601	0.301018
Adherent RPMI	KEGG_STEROID_HORMONE_BIOSYNTHESIS	SRC	0.0684649	PD-168393	0.240215	0.30868	0.00996559	0.301018
Adherent RPMI	KEGG_STEROID_HORMONE_BIOSYNTHESIS	IMPDH2	0.139606	mycophenolic-acid	0.170631	0.310237	0.00965734	0.301018
Adherent RPMI	KEGG_STEROID_HORMONE_BIOSYNTHESIS	SCN1A	-0.22109	mephenytoin	-0.089099	-0.310189	0.0100141	0.301018
Adherent RPMI	KEGG_STEROID_HORMONE_BIOSYNTHESIS	CDK1	0.159033	kenpaullone	0.14863	0.307663	0.010174	0.301018
Adherent RPMI	KEGG_STEROID_HORMONE_BIOSYNTHESIS	PIK3CA	0.211857	PIK-75	0.0966064	0.308463	0.01001	0.301018
Adherent RPMI	KEGG_STEROID_HORMONE_BIOSYNTHESIS	GCLM	-0.139198	buthionine-sulfoximine	-0.171519	-0.310718	0.00990032	0.301018
Adherent RPMI	KEGG_STEROID_HORMONE_BIOSYNTHESIS	CYP2D6	0.103721	cyclophosphamide	0.208167	0.311887	0.00933602	0.301018
Adherent RPMI	KEGG_STEROID_HORMONE_BIOSYNTHESIS	IKBKB	-0.113807	PF-573228	-0.199063	-0.31287	0.00943361	0.301018
Adherent RPMI	KEGG_ARACHIDONIC_ACID_METABOLISM	ESR1	0.140688	levonorgestrel	0.162298	0.302986	0.0111821	0.301364
Adherent RPMI	KEGG_VALINE_LEUCINE_AND_ISOLEUCINE_BIOSYNTHESIS	TOP2A	0.0857749	doxorubicin	0.188411	0.274186	0.0199115	0.301427
Adherent RPMI	KEGG_VALINE_LEUCINE_AND_ISOLEUCINE_BIOSYNTHESIS	TOP2A	0.0857749	idarubicin	0.199795	0.28557	0.0158639	0.301427
Adherent RPMI	KEGG_VALINE_LEUCINE_AND_ISOLEUCINE_BIOSYNTHESIS	TOP2A	0.0857749	nemorubicin	0.183044	0.268819	0.0221299	0.301427
Adherent RPMI	KEGG_VALINE_LEUCINE_AND_ISOLEUCINE_BIOSYNTHESIS	RXRB	0.150658	bexarotene	0.121786	0.272443	0.0205988	0.301427
Adherent RPMI	KEGG_VALINE_LEUCINE_AND_ISOLEUCINE_BIOSYNTHESIS	FGFR3	0.0490326	PD-173074	0.217767	0.266799	0.0230339	0.301427
Adherent RPMI	KEGG_VALINE_LEUCINE_AND_ISOLEUCINE_BIOSYNTHESIS	FGFR3	0.0490326	LY2874455	0.239438	0.288471	0.014972	0.301427
Adherent RPMI	KEGG_VALINE_LEUCINE_AND_ISOLEUCINE_BIOSYNTHESIS	KIT	0.0453004	CP-673451	0.238854	0.284155	0.0163232	0.301427
Adherent RPMI	KEGG_VALINE_LEUCINE_AND_ISOLEUCINE_BIOSYNTHESIS	KIT	0.0453004	cediranib	0.223802	0.269102	0.0220032	0.301427
Adherent RPMI	KEGG_VALINE_LEUCINE_AND_ISOLEUCINE_BIOSYNTHESIS	PDGFRA	0.0901972	crenolanib	0.18964	0.279838	0.0177883	0.301427
Adherent RPMI	KEGG_VALINE_LEUCINE_AND_ISOLEUCINE_BIOSYNTHESIS	PDGFRA	0.0901972	trapidil	0.182172	0.272369	0.0206302	0.301427
Adherent RPMI	KEGG_VALINE_LEUCINE_AND_ISOLEUCINE_BIOSYNTHESIS	PDGFRB	0.149166	sunitinib	0.123729	0.272895	0.0204203	0.301427
Adherent RPMI	KEGG_VALINE_LEUCINE_AND_ISOLEUCINE_BIOSYNTHESIS	RPL10L	0.0592296	anisomycin	0.214361	0.273591	0.0201489	0.301427
Adherent RPMI	KEGG_VALINE_LEUCINE_AND_ISOLEUCINE_BIOSYNTHESIS	TUBA1A	0.024619	colchicine	0.247442	0.272061	0.0207536	0.301427
Adherent RPMI	KEGG_VALINE_LEUCINE_AND_ISOLEUCINE_BIOSYNTHESIS	TUBA1A	0.024619	epothilone-b	0.259949	0.284568	0.01619	0.301427
Adherent RPMI	KEGG_VALINE_LEUCINE_AND_ISOLEUCINE_BIOSYNTHESIS	TUBA1B	0.14039	epothilone-d	0.140939	0.281329	0.0172693	0.301427
Adherent RPMI	KEGG_VALINE_LEUCINE_AND_ISOLEUCINE_BIOSYNTHESIS	TUBA1C	0.14027	epothilone-d	0.140939	0.281209	0.0173096	0.301427
Adherent RPMI	KEGG_VALINE_LEUCINE_AND_ISOLEUCINE_BIOSYNTHESIS	TUBA3D	0.0695741	ixabepilone	0.202656	0.27223	0.0206841	0.301427
Adherent RPMI	KEGG_VALINE_LEUCINE_AND_ISOLEUCINE_BIOSYNTHESIS	TUBA3D	0.0695741	vinorelbine	0.197679	0.267253	0.0228266	0.301427
Adherent RPMI	KEGG_VALINE_LEUCINE_AND_ISOLEUCINE_BIOSYNTHESIS	TUBA4A	0.137326	epothilone-d	0.140939	0.278266	0.0183579	0.301427
Adherent RPMI	KEGG_VALINE_LEUCINE_AND_ISOLEUCINE_BIOSYNTHESIS	TUBB	0.122589	D-64131	0.144847	0.267436	0.0227434	0.301427
Adherent RPMI	KEGG_VALINE_LEUCINE_AND_ISOLEUCINE_BIOSYNTHESIS	TUBB	0.122589	docetaxel	0.151768	0.274358	0.019846	0.301427
Adherent RPMI	KEGG_VALINE_LEUCINE_AND_ISOLEUCINE_BIOSYNTHESIS	TUBB1	0.0218788	colchicine	0.247442	0.269321	0.0219089	0.301427
Adherent RPMI	KEGG_VALINE_LEUCINE_AND_ISOLEUCINE_BIOSYNTHESIS	TUBB1	0.0218788	epothilone-b	0.259949	0.281828	0.0170988	0.301427
Adherent RPMI	KEGG_VALINE_LEUCINE_AND_ISOLEUCINE_BIOSYNTHESIS	TUBB2A	0.0715686	ixabepilone	0.202656	0.274225	0.0198972	0.301427
Adherent RPMI	KEGG_VALINE_LEUCINE_AND_ISOLEUCINE_BIOSYNTHESIS	TUBB2A	0.0715686	vinorelbine	0.197679	0.269248	0.0219405	0.301427
Adherent RPMI	KEGG_VALINE_LEUCINE_AND_ISOLEUCINE_BIOSYNTHESIS	TUBB2B	0.0782666	ixabepilone	0.202656	0.280923	0.0174055	0.301427
Adherent RPMI	KEGG_VALINE_LEUCINE_AND_ISOLEUCINE_BIOSYNTHESIS	TUBB2B	0.0782666	vinorelbine	0.197679	0.275946	0.0192302	0.301427
Adherent RPMI	KEGG_VALINE_LEUCINE_AND_ISOLEUCINE_BIOSYNTHESIS	KCNK1	0.143871	ibutilide	0.126533	0.270404	0.0214446	0.301427
Adherent RPMI	KEGG_VALINE_LEUCINE_AND_ISOLEUCINE_BIOSYNTHESIS	HTR1A	0.123907	xanomeline	0.158343	0.282249	0.016954	0.301427
Adherent RPMI	KEGG_VALINE_LEUCINE_AND_ISOLEUCINE_BIOSYNTHESIS	HTR1A	0.123907	pardoprunox	0.153142	0.277049	0.0188079	0.301427
Adherent RPMI	KEGG_VALINE_LEUCINE_AND_ISOLEUCINE_BIOSYNTHESIS	KDR	0.0541427	axitinib	0.21668	0.270823	0.0212701	0.301427
Adherent RPMI	KEGG_VALINE_LEUCINE_AND_ISOLEUCINE_BIOSYNTHESIS	KDR	0.0541427	cediranib	0.223802	0.277944	0.0184741	0.301427
Adherent RPMI	KEGG_VALINE_LEUCINE_AND_ISOLEUCINE_BIOSYNTHESIS	KDR	0.0541427	PD-173074	0.217767	0.271909	0.0208157	0.301427
Adherent RPMI	KEGG_VALINE_LEUCINE_AND_ISOLEUCINE_BIOSYNTHESIS	ALOX5	0.108305	baicalein	0.16653	0.274834	0.0196591	0.301427
Adherent RPMI	KEGG_VALINE_LEUCINE_AND_ISOLEUCINE_BIOSYNTHESIS	MTOR	0.0636403	PI-103	0.204141	0.267781	0.0225883	0.301427
Adherent RPMI	KEGG_VALINE_LEUCINE_AND_ISOLEUCINE_BIOSYNTHESIS	MTOR	0.0636403	torin-1	0.211231	0.274871	0.0196442	0.301427
Adherent RPMI	KEGG_VALINE_LEUCINE_AND_ISOLEUCINE_BIOSYNTHESIS	EGFR	-0.0885233	BMS-690514	-0.185457	-0.27398	0.0217384	0.301427
Adherent RPMI	KEGG_VALINE_LEUCINE_AND_ISOLEUCINE_BIOSYNTHESIS	EGFR	-0.0885233	dacomitinib	-0.188309	-0.276833	0.0204889	0.301427
Adherent RPMI	KEGG_VALINE_LEUCINE_AND_ISOLEUCINE_BIOSYNTHESIS	FGFR1	0.185112	orantinib	0.0901462	0.275258	0.0194954	0.301427
Adherent RPMI	KEGG_VALINE_LEUCINE_AND_ISOLEUCINE_BIOSYNTHESIS	FGFR1	0.185112	semaxanib	0.0927372	0.277849	0.0185094	0.301427
Adherent RPMI	KEGG_VALINE_LEUCINE_AND_ISOLEUCINE_BIOSYNTHESIS	FGFR1	0.185112	MK-2461	0.0818846	0.266996	0.0229463	0.301427
Adherent RPMI	KEGG_VALINE_LEUCINE_AND_ISOLEUCINE_BIOSYNTHESIS	FGFR1	0.185112	dovitinib	0.100358	0.28547	0.0158957	0.301427
Adherent RPMI	KEGG_VALINE_LEUCINE_AND_ISOLEUCINE_BIOSYNTHESIS	FGFR1	0.185112	lucitanib	0.0969908	0.282103	0.0170073	0.301427
Adherent RPMI	KEGG_VALINE_LEUCINE_AND_ISOLEUCINE_BIOSYNTHESIS	FGFR2	0.0441054	LY2874455	0.239438	0.283544	0.0165273	0.301427
Adherent RPMI	KEGG_VALINE_LEUCINE_AND_ISOLEUCINE_BIOSYNTHESIS	RET	0.0776289	PP-1	0.201736	0.279364	0.0179581	0.301427
Adherent RPMI	KEGG_VALINE_LEUCINE_AND_ISOLEUCINE_BIOSYNTHESIS	GABRB3	0.0910959	ivermectin	0.176362	0.267458	0.0227344	0.301427
Adherent RPMI	KEGG_VALINE_LEUCINE_AND_ISOLEUCINE_BIOSYNTHESIS	GLRA1	0.105312	ginkgolide-a	0.174566	0.279877	0.017774	0.301427
Adherent RPMI	KEGG_VALINE_LEUCINE_AND_ISOLEUCINE_BIOSYNTHESIS	ADRA1D	0.0180649	norepinephrine	0.261067	0.279131	0.018042	0.301427
Adherent RPMI	KEGG_VALINE_LEUCINE_AND_ISOLEUCINE_BIOSYNTHESIS	DCK	0.0153476	fludarabine-phosphate	0.264655	0.280003	0.0177289	0.301427
Adherent RPMI	KEGG_VALINE_LEUCINE_AND_ISOLEUCINE_BIOSYNTHESIS	RRM1	0.00739577	fludarabine-phosphate	0.264655	0.272051	0.0207577	0.301427
Adherent RPMI	KEGG_VALINE_LEUCINE_AND_ISOLEUCINE_BIOSYNTHESIS	ADRA2B	0.130477	carvedilol	0.139447	0.269924	0.021648	0.301427
Adherent RPMI	KEGG_VALINE_LEUCINE_AND_ISOLEUCINE_BIOSYNTHESIS	ADRA2B	0.130477	oxymetazoline	0.141037	0.271514	0.020981	0.301427
Adherent RPMI	KEGG_VALINE_LEUCINE_AND_ISOLEUCINE_BIOSYNTHESIS	KIF11	0.0293066	K-858	0.237248	0.266555	0.0231441	0.301427
Adherent RPMI	KEGG_VALINE_LEUCINE_AND_ISOLEUCINE_BIOSYNTHESIS	ERBB2	-0.0981521	BMS-690514	-0.185457	-0.283609	0.0177734	0.301427
Adherent RPMI	KEGG_VALINE_LEUCINE_AND_ISOLEUCINE_BIOSYNTHESIS	ERBB2	-0.0981521	dacomitinib	-0.188309	-0.286461	0.0167381	0.301427
Adherent RPMI	KEGG_VALINE_LEUCINE_AND_ISOLEUCINE_BIOSYNTHESIS	FNTA	0.0504757	lonafarnib	0.216973	0.267449	0.0227383	0.301427
Adherent RPMI	KEGG_VALINE_LEUCINE_AND_ISOLEUCINE_BIOSYNTHESIS	AURKA	0.0926085	MLN-8054	0.189709	0.282317	0.0169329	0.301427
Adherent RPMI	KEGG_VALINE_LEUCINE_AND_ISOLEUCINE_BIOSYNTHESIS	AURKA	0.0926085	GSK1070916	0.182898	0.275507	0.0193979	0.301427
Adherent RPMI	KEGG_VALINE_LEUCINE_AND_ISOLEUCINE_BIOSYNTHESIS	CDK1	0.0405891	1-azakenpaullone	0.237343	0.277932	0.0184787	0.301427
Adherent RPMI	KEGG_VALINE_LEUCINE_AND_ISOLEUCINE_BIOSYNTHESIS	CDK4	0.0797555	palbociclib	0.202913	0.282669	0.0168141	0.301427
Adherent RPMI	KEGG_VALINE_LEUCINE_AND_ISOLEUCINE_BIOSYNTHESIS	CDK4	0.0797555	abemaciclib	0.196169	0.275925	0.0192385	0.301427
Adherent RPMI	KEGG_VALINE_LEUCINE_AND_ISOLEUCINE_BIOSYNTHESIS	CDK4	0.0797555	ribociclib	0.207122	0.286878	0.0154634	0.301427
Adherent RPMI	KEGG_VALINE_LEUCINE_AND_ISOLEUCINE_BIOSYNTHESIS	PIK3CB	0.0840251	PI-103	0.204141	0.288166	0.0150635	0.301427
Adherent RPMI	KEGG_VALINE_LEUCINE_AND_ISOLEUCINE_BIOSYNTHESIS	GRIN2B	0.0471475	homoquinolinic-acid	0.238461	0.285609	0.0158517	0.301427
Adherent RPMI	KEGG_VALINE_LEUCINE_AND_ISOLEUCINE_BIOSYNTHESIS	TRPC3	0.131443	SKF-96365	0.139267	0.27071	0.021318	0.301427
Adherent RPMI	KEGG_VALINE_LEUCINE_AND_ISOLEUCINE_BIOSYNTHESIS	GNAS	0.0820732	forskolin	0.202097	0.28417	0.016318	0.301427
Adherent RPMI	KEGG_VALINE_LEUCINE_AND_ISOLEUCINE_BIOSYNTHESIS	PLK3	0.107174	BI-2536	0.172691	0.279865	0.0177777	0.301427
Adherent RPMI	KEGG_VALINE_LEUCINE_AND_ISOLEUCINE_BIOSYNTHESIS	CSF1R	0.0881127	crenolanib	0.18964	0.277753	0.0185463	0.301427
Adherent RPMI	KEGG_VALINE_LEUCINE_AND_ISOLEUCINE_BIOSYNTHESIS	VCAM1	0.128601	carvedilol	0.139447	0.268048	0.0224697	0.301427
Adherent RPMI	KEGG_VALINE_LEUCINE_AND_ISOLEUCINE_BIOSYNTHESIS	CHRNA7	0.104066	ivermectin	0.176362	0.280428	0.0175807	0.301427
Adherent RPMI	KEGG_VALINE_LEUCINE_AND_ISOLEUCINE_BIOSYNTHESIS	CDH5	0.0133173	fosbretabulin	0.258488	0.271805	0.0208591	0.301427
Adherent RPMI	KEGG_VALINE_LEUCINE_AND_ISOLEUCINE_BIOSYNTHESIS	MYLK	0.081472	RKI-1447	0.189164	0.270636	0.0213478	0.301427
Adherent RPMI	KEGG_VALINE_LEUCINE_AND_ISOLEUCINE_BIOSYNTHESIS	TACR3	0.142413	SB-218795	0.139837	0.28225	0.0169537	0.301427
Adherent RPMI	KEGG_VALINE_LEUCINE_AND_ISOLEUCINE_BIOSYNTHESIS	TTK	-0.0503297	MPI-0479605	0.318175	0.267845	0.0225612	0.301427
Adherent RPMI	KEGG_VALINE_LEUCINE_AND_ISOLEUCINE_BIOSYNTHESIS	MAN2A1	0.126305	kifunensine	0.14458	0.270885	0.0212441	0.301427
Adherent RPMI	KEGG_Core_Glycolysis	ESR2	0.113976	estradiol	0.177938	0.291915	0.0139753	0.301911
Adherent RPMI	KEGG_Core_Glycolysis	MDM2	0.194719	JNJ-26481585	0.0975397	0.292259	0.0138739	0.301911
Adherent RPMI	KEGG_Core_Glycolysis	CA1	0.126924	quinethazone	0.165047	0.291971	0.0139589	0.301911
Adherent RPMI	KEGG_RETINOL_METABOLISM	AKT2	0.115227	uprosertib	0.180486	0.295714	0.01294	0.302343
Adherent RPMI	KEGG_RETINOL_METABOLISM	ABCC8	-0.147827	chlorpropamide	-0.150509	-0.298336	0.0129956	0.302343
Adherent RPMI	KEGG_AMINO_SUGAR_AND_NUCLEOTIDE_SUGAR_METABOLISM	CHRM1	-0.134531	oxyphencyclimine	-0.162155	-0.296686	0.0134628	0.302857
Adherent RPMI	KEGG_AMINO_SUGAR_AND_NUCLEOTIDE_SUGAR_METABOLISM	ADORA2A	-0.185271	CGS-15943	-0.110999	-0.296269	0.0135833	0.303064
Adherent RPMI	KEGG_GLYCOSAMINOGLYCAN_BIOSYNTHESIS_HEPARAN_SULFATE	EGFR	-0.251137	WZ-4002	-0.107329	-0.358466	0.00322927	0.303106
Adherent RPMI	KEGG_GLYCOSAMINOGLYCAN_BIOSYNTHESIS_HEPARAN_SULFATE	EGFR	-0.251137	PD-168393	-0.109522	-0.360659	0.0030599	0.303106
Adherent RPMI	KEGG_GLYCOSAMINOGLYCAN_BIOSYNTHESIS_HEPARAN_SULFATE	EGFR	-0.251137	PD-153035	-0.109523	-0.360659	0.00305986	0.303106
Adherent RPMI	KEGG_GLYCOSAMINOGLYCAN_BIOSYNTHESIS_HEPARAN_SULFATE	ATP1A1	-0.22011	ciclopirox	-0.138819	-0.358929	0.00319382	0.303106
Adherent RPMI	KEGG_VALINE_LEUCINE_AND_ISOLEUCINE_BIOSYNTHESIS	PDGFRB	0.149166	pazopanib	0.116864	0.26603	0.0233896	0.303173
Adherent RPMI	KEGG_O_GLYCAN_BIOSYNTHESIS	EGFR	0.27488	BIBU-1361	0.0594041	0.334284	0.00592105	0.303183
Adherent RPMI	KEGG_O_GLYCAN_BIOSYNTHESIS	FRK	0.110605	dasatinib	0.224652	0.335257	0.00580452	0.303183
Adherent RPMI	KEGG_O_GLYCAN_BIOSYNTHESIS	ERBB2	0.149354	PD-168393	0.184184	0.333537	0.00601465	0.303183
Adherent RPMI	KEGG_VALINE_LEUCINE_AND_ISOLEUCINE_BIOSYNTHESIS	HTR1A	0.123907	zolmitriptan	0.141553	0.26546	0.0236561	0.303932
Adherent RPMI	KEGG_VALINE_LEUCINE_AND_ISOLEUCINE_BIOSYNTHESIS	SRC	0.0446654	1-naphthyl-PP1	0.220758	0.265423	0.0236714	0.303932
Adherent RPMI	KEGG_GLYCOSPHINGOLIPID_BIOSYNTHESIS_GANGLIO_SERIES	PDGFRB	0.194808	orantinib	0.087694	0.282502	0.0168709	0.304123
Adherent RPMI	KEGG_CYSTEINE_AND_METHIONINE_METABOLISM	GRIN1	0.0365975	kynurenic-acid	0.264001	0.300598	0.0117362	0.304246
Adherent RPMI	KEGG_NICOTINATE_AND_NICOTINAMIDE_METABOLISM	EGFR	-0.16901	gefitinib	-0.188384	-0.357394	0.00331748	0.305565
Adherent RPMI	KEGG_NICOTINATE_AND_NICOTINAMIDE_METABOLISM	IMPDH2	-0.0980578	mycophenolic-acid	-0.258722	-0.35678	0.00336772	0.305565
Adherent RPMI	KEGG_NICOTINATE_AND_NICOTINAMIDE_METABOLISM	ERBB2	-0.153593	WZ-4002	-0.204344	-0.357937	0.00327459	0.305565
Adherent RPMI	KEGG_NICOTINATE_AND_NICOTINAMIDE_METABOLISM	PIK3CA	-0.253034	GDC-0941	-0.106702	-0.359736	0.00313063	0.305565
Adherent RPMI	KEGG_SULFUR_METABOLISM	PSMA5	-0.143112	carfilzomib	-0.184681	-0.327792	0.00670427	0.305924
Adherent RPMI	KEGG_SULFUR_METABOLISM	BCL2	-0.0816945	gambogic-acid	-0.245227	-0.326922	0.00683947	0.305924
Adherent RPMI	KEGG_SULFUR_METABOLISM	ERBB2	0.222287	ARRY-334543	0.104759	0.327046	0.00685575	0.305924
Adherent RPMI	KEGG_RIBOFLAVIN_METABOLISM	HCK	-0.114803	dasatinib	-0.255772	-0.370576	0.00238437	0.305994
Adherent RPMI	KEGG_RIBOFLAVIN_METABOLISM	FGR	-0.113415	dasatinib	-0.255772	-0.369187	0.00247313	0.305994
Adherent RPMI	KEGG_AMINO_SUGAR_AND_NUCLEOTIDE_SUGAR_METABOLISM	PIK3CD	0.244884	ZSTK-474	0.0474562	0.292341	0.013853	0.306505
Adherent RPMI	KEGG_AMINO_SUGAR_AND_NUCLEOTIDE_SUGAR_METABOLISM	LCK	0.0682159	U-0126	0.223742	0.291958	0.0139628	0.306505
Adherent RPMI	KEGG_VALINE_LEUCINE_AND_ISOLEUCINE_BIOSYNTHESIS	HTR1A	0.123907	raclopride	0.140792	0.264699	0.0240102	0.306834
Adherent RPMI	KEGG_RETINOL_METABOLISM	PIK3CA	0.168149	PIK-75	0.126185	0.294334	0.0133018	0.306844
Adherent RPMI	KEGG_CYSTEINE_AND_METHIONINE_METABOLISM	EGFR	-0.164359	PD-153035	-0.137769	-0.302128	0.0119679	0.307326
Adherent RPMI	KEGG_GLYCOSPHINGOLIPID_BIOSYNTHESIS_LACTO_AND_NEOLACTO_SERIES	TUBA1B	-0.203808	ixabepilone	-0.0992546	-0.303062	0.0117237	0.307529
Adherent RPMI	KEGG_GLYCOSPHINGOLIPID_BIOSYNTHESIS_LACTO_AND_NEOLACTO_SERIES	TUBA1B	-0.203808	vinorelbine	-0.0987537	-0.302561	0.0118542	0.307529
Adherent RPMI	KEGG_GLYCOSPHINGOLIPID_BIOSYNTHESIS_LACTO_AND_NEOLACTO_SERIES	MTOR	-0.144511	NVP-BEZ235	-0.158016	-0.302527	0.0118628	0.307529
Adherent RPMI	KEGG_GLYCOSPHINGOLIPID_BIOSYNTHESIS_LACTO_AND_NEOLACTO_SERIES	EGFR	0.312322	vandetanib	-0.0117467	0.300575	0.0117425	0.307529
Adherent RPMI	KEGG_GLYCOSPHINGOLIPID_BIOSYNTHESIS_LACTO_AND_NEOLACTO_SERIES	ERBB2	0.198233	PD-168393	0.101956	0.300189	0.011832	0.307529
Adherent RPMI	KEGG_PYRIMIDINE_METABOLISM	TUBA1B	0.157684	colchicine	0.157064	0.314748	0.00881568	0.307645
Adherent RPMI	KEGG_PYRIMIDINE_METABOLISM	RRM2	0.0166723	clofarabine	0.298623	0.315295	0.00871641	0.307645
Adherent RPMI	KEGG_VALINE_LEUCINE_AND_ISOLEUCINE_BIOSYNTHESIS	TYMS	-0.117866	leucovorin	-0.149259	-0.267125	0.025031	0.308288
Adherent RPMI	KEGG_VALINE_LEUCINE_AND_ISOLEUCINE_BIOSYNTHESIS	RPL3	0.0477678	anisomycin	0.214361	0.262129	0.0252493	0.308288
Adherent RPMI	KEGG_VALINE_LEUCINE_AND_ISOLEUCINE_BIOSYNTHESIS	TUBB	0.122589	epothilone-d	0.140939	0.263528	0.0245698	0.308288
Adherent RPMI	KEGG_VALINE_LEUCINE_AND_ISOLEUCINE_BIOSYNTHESIS	DRD2	0.108208	pardoprunox	0.153142	0.26135	0.0256333	0.308288
Adherent RPMI	KEGG_VALINE_LEUCINE_AND_ISOLEUCINE_BIOSYNTHESIS	FGFR2	0.0441054	PD-173074	0.217767	0.261872	0.0253753	0.308288
Adherent RPMI	KEGG_VALINE_LEUCINE_AND_ISOLEUCINE_BIOSYNTHESIS	HTR1B	0.103861	xanomeline	0.158343	0.262203	0.0252146	0.308288
Adherent RPMI	KEGG_VALINE_LEUCINE_AND_ISOLEUCINE_BIOSYNTHESIS	ADA	0.0568341	cladribine	0.206099	0.262933	0.0248564	0.308288
Adherent RPMI	KEGG_VALINE_LEUCINE_AND_ISOLEUCINE_BIOSYNTHESIS	ERBB2	-0.0981521	neratinib	-0.169726	-0.267879	0.0246486	0.308288
Adherent RPMI	KEGG_VALINE_LEUCINE_AND_ISOLEUCINE_BIOSYNTHESIS	CDK1	0.0405891	JNJ-7706621	0.223278	0.263867	0.0244066	0.308288
Adherent RPMI	KEGG_VALINE_LEUCINE_AND_ISOLEUCINE_BIOSYNTHESIS	SLC5A1	0.00289021	anguidine	0.258311	0.261201	0.0257095	0.308288
Adherent RPMI	KEGG_VALINE_LEUCINE_AND_ISOLEUCINE_BIOSYNTHESIS	ROCK1	0.0697006	Y-39983	0.191945	0.261645	0.0254864	0.308288
Adherent RPMI	KEGG_VALINE_LEUCINE_AND_ISOLEUCINE_BIOSYNTHESIS	PLK3	0.107174	NMS-1286937	0.154889	0.262062	0.0252827	0.308288
Adherent RPMI	KEGG_VALINE_LEUCINE_AND_ISOLEUCINE_BIOSYNTHESIS	ERBB3	-0.0384826	AZD8931	-0.227545	-0.266027	0.0256011	0.308288
Adherent RPMI	KEGG_VALINE_LEUCINE_AND_ISOLEUCINE_BIOSYNTHESIS	CXCR2	0.0960627	SB-225002	0.166686	0.262749	0.0249441	0.308288
Adherent RPMI	KEGG_GLYCOSPHINGOLIPID_BIOSYNTHESIS_LACTO_AND_NEOLACTO_SERIES	TUBB	-0.158524	CYT-997	-0.143444	-0.301968	0.0120112	0.308438
Adherent RPMI	KEGG_PHENYLALANINE_METABOLISM	CDK6	0.163661	alvocidib	0.136858	0.300519	0.0117561	0.308769
Adherent RPMI	KEGG_PHENYLALANINE_METABOLISM	ROCK2	-0.0539561	Y-39983	-0.248823	-0.302779	0.0117972	0.308769
Adherent RPMI	KEGG_PHENYLALANINE_METABOLISM	ERBB3	0.121729	AZD8931	0.179227	0.300957	0.0116558	0.308769
Adherent RPMI	KEGG_VALINE_LEUCINE_AND_ISOLEUCINE_BIOSYNTHESIS	CSF1	0.0441987	axitinib	0.21668	0.260879	0.0258726	0.308883
Adherent RPMI	KEGG_METABOLISM_OF_XENOBIOTICS_BY_CYTOCHROME_P450	EGFR	0.286217	mubritinib	0.0585705	0.344788	0.00477226	0.309288
Adherent RPMI	KEGG_CYSTEINE_AND_METHIONINE_METABOLISM	TUBB	0.12537	dolastatin-10	0.172541	0.297911	0.0123849	0.309589
Adherent RPMI	KEGG_CYSTEINE_AND_METHIONINE_METABOLISM	FGFR1	0.123906	sunitinib	0.173955	0.297861	0.0123972	0.309589
Adherent RPMI	KEGG_CYSTEINE_AND_METHIONINE_METABOLISM	PIK3CB	0.112673	ZSTK-474	0.185923	0.298597	0.0122124	0.309589
Adherent RPMI	KEGG_ARACHIDONIC_ACID_METABOLISM	KDR	-0.00726219	neratinib	0.30814	0.300878	0.0116734	0.30959
Adherent RPMI	KEGG_ARACHIDONIC_ACID_METABOLISM	AKT2	0.139237	AZD5363	0.161451	0.300688	0.0117148	0.30959
Adherent RPMI	KEGG_PHENYLALANINE_METABOLISM	TRPV1	-0.113893	SB-366791	-0.188311	-0.302204	0.0119488	0.309759
Adherent RPMI	KEGG_SPHINGOLIPID_METABOLISM	RPL15	-0.0594586	puromycin	-0.261037	-0.320496	0.00793117	0.310795
Adherent RPMI	KEGG_SPHINGOLIPID_METABOLISM	PSMA5	0.000598409	carfilzomib	-0.317143	-0.316544	0.0086776	0.310795
Adherent RPMI	KEGG_SPHINGOLIPID_METABOLISM	TUBB	0.00163366	docetaxel	-0.318555	-0.316922	0.00861	0.310795
Adherent RPMI	KEGG_SPHINGOLIPID_METABOLISM	MAP4	-0.0825951	paclitaxel	-0.235548	-0.318143	0.00837081	0.310795
Adherent RPMI	KEGG_SPHINGOLIPID_METABOLISM	FLT3	0.0054308	NMS-1286937	-0.324627	-0.319196	0.00816989	0.310795
Adherent RPMI	KEGG_SPHINGOLIPID_METABOLISM	CDK1	-0.169578	alvocidib	-0.148834	-0.318412	0.00831831	0.310795
Adherent RPMI	KEGG_SPHINGOLIPID_METABOLISM	CDK1	-0.169578	TG-02	-0.147083	-0.31666	0.00865699	0.310795
Adherent RPMI	KEGG_SPHINGOLIPID_METABOLISM	CA6	-0.0301982	curcumin	-0.28892	-0.319118	0.00818426	0.310795
Adherent RPMI	KEGG_CYSTEINE_AND_METHIONINE_METABOLISM	FASN	0.163572	morin	0.133613	0.297185	0.0125648	0.310921
Adherent RPMI	KEGG_RIBOFLAVIN_METABOLISM	MDM2	0.179974	nutlin-3	0.191133	0.371107	0.00279298	0.311323
Adherent RPMI	KEGG_RIBOFLAVIN_METABOLISM	KDR	-0.045148	XL-647	-0.318187	-0.363335	0.00285933	0.311323
Adherent RPMI	KEGG_RIBOFLAVIN_METABOLISM	BRAF	0.236136	TAK-632	0.136448	0.372584	0.00270962	0.311323
Adherent RPMI	KEGG_GLYCOSPHINGOLIPID_BIOSYNTHESIS_GANGLIO_SERIES	EGFR	-0.251356	PD-153035	-0.0326737	-0.28403	0.017615	0.311351
Adherent RPMI	KEGG_GLYCOSPHINGOLIPID_BIOSYNTHESIS_GANGLIO_SERIES	CAMK1D	-0.0557785	bosutinib	-0.228516	-0.284295	0.017521	0.311351
Adherent RPMI	KEGG_GLYCOSPHINGOLIPID_BIOSYNTHESIS_GANGLIO_SERIES	PIM3	0.121268	SGI-1776	0.159451	0.280719	0.0174778	0.311351
Adherent RPMI	KEGG_Core_Glycolysis	ADRA2A	0.0644963	idazoxan	0.22386	0.288356	0.0150073	0.311567
Adherent RPMI	KEGG_Core_Glycolysis	RPL23	0.153861	anisomycin	0.134348	0.288209	0.0150516	0.311567
Adherent RPMI	KEGG_Core_Glycolysis	TUBB	0.220084	podophyllotoxin	0.0680503	0.288134	0.0150739	0.311567
Adherent RPMI	KEGG_Core_Glycolysis	EGFR	-0.17285	pelitinib	-0.118427	-0.291277	0.0151091	0.311567
Adherent RPMI	KEGG_Core_Glycolysis	CDK4	0.0546216	palbociclib	0.234088	0.28871	0.0148988	0.311567
Adherent RPMI	KEGG_Core_Glycolysis	CDK5	0.150952	1-azakenpaullone	0.138054	0.289005	0.0148095	0.311567
Adherent RPMI	KEGG_ARACHIDONIC_ACID_METABOLISM	LCK	0.000265515	saracatinib	0.299559	0.299825	0.0119191	0.31196
Adherent RPMI	KEGG_CYSTEINE_AND_METHIONINE_METABOLISM	RPL23	0.0758127	anisomycin	0.219363	0.295176	0.0130775	0.312254
Adherent RPMI	KEGG_CYSTEINE_AND_METHIONINE_METABOLISM	RSL24D1	0.0764547	anisomycin	0.219363	0.295818	0.0129125	0.312254
Adherent RPMI	KEGG_CYSTEINE_AND_METHIONINE_METABOLISM	EGFR	-0.164359	erlotinib	-0.134716	-0.299075	0.0127857	0.312254
Adherent RPMI	KEGG_CYSTEINE_AND_METHIONINE_METABOLISM	CALCA	0.115681	MK-3207	0.179903	0.295584	0.0129738	0.312254
Adherent RPMI	KEGG_GALACTOSE_METABOLISM	ERBB2	-0.24259	vandetanib	-0.0778604	-0.32045	0.00793729	0.31312
Adherent RPMI	KEGG_GALACTOSE_METABOLISM	MAPK1	0.14592	U-0126	0.17444	0.32036	0.00785396	0.31312
Adherent RPMI	KEGG_GALACTOSE_METABOLISM	CHRNB2	0.0631367	nicotine	0.256836	0.319973	0.00791373	0.31312
Adherent RPMI	KEGG_VALINE_LEUCINE_AND_ISOLEUCINE_BIOSYNTHESIS	PDGFRB	0.149166	tivozanib	0.110682	0.259848	0.0263999	0.313306
Adherent RPMI	KEGG_VALINE_LEUCINE_AND_ISOLEUCINE_BIOSYNTHESIS	DPP4	0.127443	atorvastatin	0.132261	0.259703	0.0264733	0.313306
Adherent RPMI	KEGG_Core_Glycolysis	PDGFRA	0.121131	orantinib	0.165906	0.287037	0.0154153	0.313338
Adherent RPMI	KEGG_Core_Glycolysis	TUBB	0.220084	D-64131	0.066923	0.287007	0.0154252	0.313338
Adherent RPMI	KEGG_NICOTINATE_AND_NICOTINAMIDE_METABOLISM	EGFR	-0.16901	AZD8931	-0.184483	-0.353493	0.00364548	0.313394
Adherent RPMI	KEGG_NICOTINATE_AND_NICOTINAMIDE_METABOLISM	AKT1	-0.0937285	canertinib	-0.257749	-0.351477	0.00382921	0.313394
Adherent RPMI	KEGG_NICOTINATE_AND_NICOTINAMIDE_METABOLISM	ERBB2	-0.153593	dacomitinib	-0.195122	-0.348715	0.00409239	0.313394
Adherent RPMI	KEGG_NICOTINATE_AND_NICOTINAMIDE_METABOLISM	ERBB2	-0.153593	GW-583340	-0.196273	-0.349866	0.00398198	0.313394
Adherent RPMI	KEGG_NICOTINATE_AND_NICOTINAMIDE_METABOLISM	ERBB2	-0.153593	neratinib	-0.194579	-0.348171	0.00414481	0.313394
Adherent RPMI	KEGG_NICOTINATE_AND_NICOTINAMIDE_METABOLISM	PIK3CA	-0.253034	MLN0128	-0.0981818	-0.351216	0.0038538	0.313394
Adherent RPMI	KEGG_VALINE_LEUCINE_AND_ISOLEUCINE_BIOSYNTHESIS	PDGFRA	0.0901972	nintedanib	0.16884	0.259037	0.0268235	0.313397
Adherent RPMI	KEGG_VALINE_LEUCINE_AND_ISOLEUCINE_BIOSYNTHESIS	PDGFRB	0.149166	GTP-14564	0.110285	0.25945	0.026604	0.313397
Adherent RPMI	KEGG_VALINE_LEUCINE_AND_ISOLEUCINE_BIOSYNTHESIS	ERBB2	-0.0981521	tucatinib	-0.165164	-0.263316	0.0270567	0.313397
Adherent RPMI	KEGG_VALINE_LEUCINE_AND_ISOLEUCINE_BIOSYNTHESIS	ROCK1	0.0697006	RKI-1447	0.189164	0.258865	0.0269131	0.313397
Adherent RPMI	KEGG_VALINE_LEUCINE_AND_ISOLEUCINE_BIOSYNTHESIS	SELL	0.092122	baicalein	0.16653	0.258652	0.0270253	0.313397
Adherent RPMI	KEGG_NICOTINATE_AND_NICOTINAMIDE_METABOLISM	EGFR	-0.16901	ZM-306416	-0.174896	-0.343906	0.0045924	0.313604
Adherent RPMI	KEGG_NICOTINATE_AND_NICOTINAMIDE_METABOLISM	ERBB2	-0.153593	tucatinib	-0.191185	-0.344778	0.00449483	0.313604
Adherent RPMI	KEGG_NICOTINATE_AND_NICOTINAMIDE_METABOLISM	PIK3CA	-0.253034	alpelisib	-0.0907399	-0.343774	0.00460843	0.313604
Adherent RPMI	KEGG_NICOTINATE_AND_NICOTINAMIDE_METABOLISM	PIK3CA	-0.253034	NVP-BEZ235	-0.0916302	-0.344665	0.00450731	0.313604
Adherent RPMI	KEGG_RETINOL_METABOLISM	KIT	-0.136953	CP-673451	-0.157339	-0.294292	0.0141712	0.31361
Adherent RPMI	KEGG_RETINOL_METABOLISM	PDGFRB	-0.261436	quizartinib	-0.0337404	-0.295176	0.0139079	0.31361
Adherent RPMI	KEGG_RETINOL_METABOLISM	PDGFRB	-0.261436	imatinib	-0.0339592	-0.295395	0.0138425	0.31361
Adherent RPMI	KEGG_RETINOL_METABOLISM	AKT1	0.0092348	canertinib	0.282646	0.291881	0.0139853	0.31361
Adherent RPMI	KEGG_RETINOL_METABOLISM	AURKA	-0.141284	barasertib	-0.153291	-0.294575	0.0140878	0.31361
Adherent RPMI	KEGG_Core_Glycolysis	TUBA1B	0.188034	epothilone-b	0.0983986	0.286433	0.0155974	0.31449
Adherent RPMI	KEGG_O_GLYCAN_BIOSYNTHESIS	ERBB2	0.149354	BMS-599626	0.181475	0.330829	0.00635537	0.314533
Adherent RPMI	KEGG_AMINO_SUGAR_AND_NUCLEOTIDE_SUGAR_METABOLISM	EGFR	-0.226762	PD-153035	-0.066641	-0.293403	0.0144442	0.314537
Adherent RPMI	KEGG_VALINE_LEUCINE_AND_ISOLEUCINE_BIOSYNTHESIS	FNTB	0.0757633	tipifarnib	0.182139	0.257902	0.0274244	0.314976
Adherent RPMI	KEGG_VALINE_LEUCINE_AND_ISOLEUCINE_BIOSYNTHESIS	GRIN2C	-0.107769	CGP-37849	-0.154895	-0.262664	0.0274101	0.314976
Adherent RPMI	KEGG_GLYCOSPHINGOLIPID_BIOSYNTHESIS_LACTO_AND_NEOLACTO_SERIES	TUBB	-0.158524	podophyllotoxin	-0.141979	-0.300504	0.0123908	0.315213
Adherent RPMI	KEGG_CYSTEINE_AND_METHIONINE_METABOLISM	RPL37	0.0747537	anisomycin	0.219363	0.294117	0.0133606	0.315389
Adherent RPMI	KEGG_CYSTEINE_AND_METHIONINE_METABOLISM	MDM2	0.0874083	nutlin-3	0.206416	0.293825	0.0134405	0.315389
Adherent RPMI	KEGG_RETINOL_METABOLISM	PDGFRA	-0.203868	cediranib	-0.0883333	-0.292201	0.0148178	0.315489
Adherent RPMI	KEGG_RETINOL_METABOLISM	PDGFRB	-0.261436	regorafenib	-0.0296905	-0.291126	0.015158	0.315489
Adherent RPMI	KEGG_RETINOL_METABOLISM	KDR	0.0187708	XL-647	0.26878	0.287551	0.0152518	0.315489
Adherent RPMI	KEGG_RETINOL_METABOLISM	EGFR	0.330243	AP26113	-0.0417102	0.288533	0.0149538	0.315489
Adherent RPMI	KEGG_RETINOL_METABOLISM	PIK3CA	0.168149	PI-103	0.119255	0.287404	0.0152993	0.315489
Adherent RPMI	KEGG_RETINOL_METABOLISM	PIK3CA	0.168149	GSK2126458	0.12129	0.289439	0.0146831	0.315489
Adherent RPMI	KEGG_RETINOL_METABOLISM	ATP1A1	0.309026	digitoxin	-0.0190809	0.289945	0.0145357	0.315489
Adherent RPMI	KEGG_RETINOL_METABOLISM	CCR1	0.16098	ZK811752	0.127679	0.288659	0.0149139	0.315489
Adherent RPMI	KEGG_RETINOL_METABOLISM	ATP2C1	-0.334957	sevoflurane	0.0413627	-0.293595	0.014387	0.315489
Adherent RPMI	KEGG_METABOLISM_OF_XENOBIOTICS_BY_CYTOCHROME_P450	ERBB2	0.1855	lapatinib	0.15721	0.34271	0.00498403	0.315501
Adherent RPMI	KEGG_SULFUR_METABOLISM	EGFR	0.244801	icotinib	0.0799177	0.324719	0.00719554	0.315908
Adherent RPMI	KEGG_GLYCOSAMINOGLYCAN_BIOSYNTHESIS_CHONDROITIN_SULFATE	EGFR	-0.18579	GW-583340	-0.144881	-0.330671	0.00626993	0.316051
Adherent RPMI	KEGG_LINOLEIC_ACID_METABOLISM	FGFR3	-0.0570632	erdafitinib	-0.237127	-0.29419	0.0142012	0.316448
Adherent RPMI	KEGG_LINOLEIC_ACID_METABOLISM	BRAF	-0.136323	SB-590885	-0.157172	-0.293495	0.0144157	0.316448
Adherent RPMI	KEGG_LINOLEIC_ACID_METABOLISM	MPO	-0.137468	cefdinir	-0.156241	-0.293709	0.0143517	0.316448
Adherent RPMI	KEGG_ARACHIDONIC_ACID_METABOLISM	EGFR	0.301195	dovitinib	-0.00399952	0.297196	0.0125619	0.316606
Adherent RPMI	KEGG_ARACHIDONIC_ACID_METABOLISM	SRC	0.0186476	PD-168393	0.278557	0.297204	0.0125594	0.316606
Adherent RPMI	KEGG_ARACHIDONIC_ACID_METABOLISM	AKT1	0.000918786	canertinib	0.296533	0.297452	0.012497	0.316606
Adherent RPMI	KEGG_ARACHIDONIC_ACID_METABOLISM	PIK3CA	0.200201	voxtalisib	0.0974869	0.297688	0.0124413	0.316606
Adherent RPMI	KEGG_PYRIMIDINE_METABOLISM	PTK6	-0.169638	vandetanib	-0.144374	-0.314012	0.0091907	0.316672
Adherent RPMI	KEGG_SULFUR_METABOLISM	PSMB2	-0.1018	bortezomib	-0.222084	-0.323884	0.0073406	0.31716
Adherent RPMI	KEGG_STEROID_HORMONE_BIOSYNTHESIS	EGFR	0.289544	AP26113	0.0148589	0.304403	0.0108677	0.318085
Adherent RPMI	KEGG_Core_Glycolysis	TUBA1B	0.188034	ixabepilone	0.0973192	0.285354	0.015934	0.318373
Adherent RPMI	KEGG_Core_Glycolysis	TUBB	0.220084	cabazitaxel	0.0649927	0.285076	0.0160239	0.318373
[truncated: 185,820 more rows]
