# Supplementary material for: The landscape of metabolic pathway dependencies in cancer cell lines
Source: PLoS Comput Biol. 2021 Apr 19;17(4):e1008942. doi: 10.1371/journal.pcbi.1008942 (PMC8084347; doi:10.1371/journal.pcbi.1008942)
Supplement: S7 Table — (XLSX) [file pcbi.1008942.s015.xlsx]

## Sheet: Supp. Table 6
S7 Table. Individual Gene Dependency and Drug Response - Metabolic Pathway Expression associations for Adherent DMEM cell lines
Cells	Metabolic Pathway	gene	crispr_corr	drug	drug_corr	combined.corrs	combined.corrs.pval	p_adj
Adherent DMEM	KEGG_ARACHIDONIC_ACID_METABOLISM	EGFR	0.461347	poziotinib	0.503354	0.964701	1.24338e-08	3.35962e-05
Adherent DMEM	KEGG_ARACHIDONIC_ACID_METABOLISM	EGFR	0.461347	AZD8931	0.472565	0.933911	8.70367e-08	0.000117587
Adherent DMEM	KEGG_LINOLEIC_ACID_METABOLISM	EGFR	0.429315	afatinib	0.520396	0.949711	4.97352e-08	0.000134385
Adherent DMEM	KEGG_LINOLEIC_ACID_METABOLISM	EGFR	0.429315	poziotinib	0.479409	0.908724	1.6164e-07	0.000218375
Adherent DMEM	KEGG_ARACHIDONIC_ACID_METABOLISM	EGFR	0.461347	afatinib	0.417	0.878347	4.22749e-07	0.000293966
Adherent DMEM	KEGG_ARACHIDONIC_ACID_METABOLISM	EGFR	0.461347	dacomitinib	0.413429	0.874776	4.35183e-07	0.000293966
Adherent DMEM	KEGG_LINOLEIC_ACID_METABOLISM	EGFR	0.429315	dacomitinib	0.455232	0.884547	3.73014e-07	0.000335962
Adherent DMEM	KEGG_LINOLEIC_ACID_METABOLISM	EGFR	0.429315	AZD8931	0.4353	0.864615	5.96823e-07	0.000403154
Adherent DMEM	KEGG_LINOLEIC_ACID_METABOLISM	EGFR	0.429315	osimertinib	0.412548	0.841863	1.29312e-06	0.00052794
Adherent DMEM	KEGG_LINOLEIC_ACID_METABOLISM	EGFR	0.429315	pelitinib	0.408666	0.837981	1.36772e-06	0.00052794
Adherent DMEM	KEGG_LINOLEIC_ACID_METABOLISM	EGFR	0.429315	WZ8040	0.408704	0.83802	1.36772e-06	0.00052794
Adherent DMEM	KEGG_ARACHIDONIC_ACID_METABOLISM	EGFR	0.461347	PD-168393	0.373836	0.835183	1.42989e-06	0.000623395
Adherent DMEM	KEGG_ARACHIDONIC_ACID_METABOLISM	EGFR	0.461347	pelitinib	0.366179	0.827526	1.74073e-06	0.000623395
Adherent DMEM	KEGG_ARACHIDONIC_ACID_METABOLISM	EGFR	0.461347	WZ8040	0.377558	0.838905	1.34285e-06	0.000623395
Adherent DMEM	KEGG_ARACHIDONIC_ACID_METABOLISM	EGFR	0.461347	XL-647	0.358558	0.819905	2.07645e-06	0.000623395
Adherent DMEM	KEGG_ARACHIDONIC_ACID_METABOLISM	ERBB2	0.3218	poziotinib	0.503354	0.825155	1.86507e-06	0.000623395
Adherent DMEM	KEGG_LINOLEIC_ACID_METABOLISM	EGFR	0.429315	canertinib	0.380917	0.810233	2.63597e-06	0.000647489
Adherent DMEM	KEGG_LINOLEIC_ACID_METABOLISM	EGFR	0.429315	lapatinib	0.38114	0.810455	2.6111e-06	0.000647489
Adherent DMEM	KEGG_LINOLEIC_ACID_METABOLISM	EGFR	0.429315	PD-168393	0.394022	0.823337	1.93967e-06	0.000647489
Adherent DMEM	KEGG_LINOLEIC_ACID_METABOLISM	ERBB2	0.292532	afatinib	0.520396	0.812928	2.4992e-06	0.000647489
Adherent DMEM	KEGG_LINOLEIC_ACID_METABOLISM	EGFR	0.429315	neratinib	0.375872	0.805187	2.92194e-06	0.000657925
Adherent DMEM	KEGG_ARACHIDONIC_ACID_METABOLISM	EGFR	0.461347	osimertinib	0.345536	0.806882	2.85978e-06	0.000772711
Adherent DMEM	KEGG_ARACHIDONIC_ACID_METABOLISM	EGFR	0.461347	neratinib	0.340835	0.802182	3.25766e-06	0.000800199
Adherent DMEM	KEGG_LINOLEIC_ACID_METABOLISM	EGFR	0.429315	XL-647	0.362413	0.791728	4.15289e-06	0.000863163
Adherent DMEM	KEGG_ARACHIDONIC_ACID_METABOLISM	ERBB2	0.3218	AZD8931	0.472565	0.794365	3.84205e-06	0.000865101
Adherent DMEM	KEGG_ARACHIDONIC_ACID_METABOLISM	EGFR	0.461347	BMS-690514	0.324857	0.786204	4.97352e-06	0.00103373
Adherent DMEM	KEGG_LINOLEIC_ACID_METABOLISM	EGFR	0.429315	gefitinib	0.35452	0.783835	5.40871e-06	0.00104388
Adherent DMEM	KEGG_ARACHIDONIC_ACID_METABOLISM	EGFR	0.461347	gefitinib	0.320653	0.782	5.70712e-06	0.00110147
Adherent DMEM	KEGG_ARACHIDONIC_ACID_METABOLISM	EGFR	0.461347	BMS-599626	0.312918	0.774265	6.51532e-06	0.00117363
Adherent DMEM	KEGG_LINOLEIC_ACID_METABOLISM	ERBB2	0.292532	poziotinib	0.479409	0.771941	6.81373e-06	0.00122738
Adherent DMEM	KEGG_PHENYLALANINE_METABOLISM	EGFR	0.449175	poziotinib	0.42039	0.869565	4.97352e-07	0.00134385
Adherent DMEM	KEGG_LYSINE_DEGRADATION	EGFR	-0.348971	poziotinib	-0.46251	-0.811481	4.99943e-07	0.00135085
Adherent DMEM	KEGG_STEROID_HORMONE_BIOSYNTHESIS	EGFR	0.391684	afatinib	0.427599	0.819283	2.13862e-06	0.00144463
Adherent DMEM	KEGG_STEROID_HORMONE_BIOSYNTHESIS	EGFR	0.391684	gefitinib	0.443507	0.835191	1.42989e-06	0.00144463
Adherent DMEM	KEGG_STEROID_HORMONE_BIOSYNTHESIS	EGFR	0.391684	dacomitinib	0.439139	0.830823	1.57909e-06	0.00144463
Adherent DMEM	KEGG_STEROID_HORMONE_BIOSYNTHESIS	EGFR	0.391684	poziotinib	0.4321	0.823785	1.91481e-06	0.00144463
Adherent DMEM	KEGG_ARACHIDONIC_ACID_METABOLISM	EGFR	0.461347	erlotinib	0.297638	0.758984	8.87774e-06	0.00147625
Adherent DMEM	KEGG_ARACHIDONIC_ACID_METABOLISM	EGFR	0.461347	canertinib	0.295602	0.756948	9.28805e-06	0.00147625
Adherent DMEM	KEGG_LINOLEIC_ACID_METABOLISM	ERBB2	0.292532	dacomitinib	0.455232	0.747764	1.15137e-05	0.00194438
Adherent DMEM	KEGG_PHENYLALANINE_METABOLISM	EGFR	0.449175	erlotinib	0.383718	0.832893	1.45476e-06	0.00196537
Adherent DMEM	KEGG_ARACHIDONIC_ACID_METABOLISM	EGFR	0.461347	AV-412	0.280666	0.742012	1.32544e-05	0.00198964
Adherent DMEM	KEGG_STEROID_HORMONE_BIOSYNTHESIS	EGFR	0.391684	AZD8931	0.382712	0.774397	6.50288e-06	0.00199225
Adherent DMEM	KEGG_STEROID_HORMONE_BIOSYNTHESIS	EGFR	0.391684	pelitinib	0.392119	0.783803	5.40871e-06	0.00199225
Adherent DMEM	KEGG_STEROID_HORMONE_BIOSYNTHESIS	EGFR	0.391684	WZ8040	0.377197	0.768881	7.22404e-06	0.00199225
Adherent DMEM	KEGG_STEROID_HORMONE_BIOSYNTHESIS	EGFR	0.391684	neratinib	0.400458	0.792142	4.14046e-06	0.00199225
Adherent DMEM	KEGG_STEROID_HORMONE_BIOSYNTHESIS	ERBB2	0.33614	dacomitinib	0.439139	0.775279	6.45315e-06	0.00199225
Adherent DMEM	KEGG_STEROID_HORMONE_BIOSYNTHESIS	ERBB2	0.33614	poziotinib	0.4321	0.768241	7.37325e-06	0.00199225
Adherent DMEM	KEGG_STEROID_HORMONE_BIOSYNTHESIS	ERBB2	0.33614	afatinib	0.427599	0.763739	8.25605e-06	0.00202799
Adherent DMEM	KEGG_ARACHIDONIC_ACID_METABOLISM	ERBB2	0.3218	afatinib	0.417	0.7388	1.43486e-05	0.00204052
Adherent DMEM	KEGG_STEROID_HORMONE_BIOSYNTHESIS	EGFR	0.391684	BMS-690514	0.366181	0.757865	9.11398e-06	0.00205216
Adherent DMEM	KEGG_ARACHIDONIC_ACID_METABOLISM	ERBB2	0.3218	dacomitinib	0.413429	0.735229	1.57536e-05	0.00212832
Adherent DMEM	KEGG_ARACHIDONIC_ACID_METABOLISM	EGFR	0.461347	lapatinib	0.26902	0.730367	1.72457e-05	0.00221895
Adherent DMEM	KEGG_LINOLEIC_ACID_METABOLISM	EGFR	0.429315	BMS-690514	0.306891	0.736206	1.52812e-05	0.00233493
Adherent DMEM	KEGG_LINOLEIC_ACID_METABOLISM	EGFR	0.429315	PD-153035	0.306121	0.735436	1.55547e-05	0.00233493
Adherent DMEM	KEGG_STEROID_HORMONE_BIOSYNTHESIS	EGFR	0.391684	XL-647	0.356072	0.747756	1.15137e-05	0.00239308
Adherent DMEM	KEGG_LINOLEIC_ACID_METABOLISM	ERBB2	0.292532	AZD8931	0.4353	0.727832	1.86258e-05	0.00264879
Adherent DMEM	KEGG_LYSINE_DEGRADATION	EGFR	-0.348971	erlotinib	-0.427847	-0.776818	2.24503e-06	0.00287373
Adherent DMEM	KEGG_LYSINE_DEGRADATION	EGFR	-0.348971	canertinib	-0.409784	-0.758755	4.1033e-06	0.00287373
Adherent DMEM	KEGG_LYSINE_DEGRADATION	EGFR	-0.348971	pelitinib	-0.408951	-0.757922	4.25423e-06	0.00287373
Adherent DMEM	KEGG_STEROID_HORMONE_BIOSYNTHESIS	EGFR	0.391684	PD-153035	0.342371	0.734056	1.60147e-05	0.00288479
Adherent DMEM	KEGG_STEROID_HORMONE_BIOSYNTHESIS	ERBB2	0.33614	neratinib	0.400458	0.736598	1.51071e-05	0.00288479
Adherent DMEM	KEGG_ARACHIDONIC_ACID_METABOLISM	EGFR	0.461347	PD-153035	0.254561	0.715908	2.43703e-05	0.00299311
Adherent DMEM	KEGG_STEROID_HORMONE_BIOSYNTHESIS	EGFR	0.391684	erlotinib	0.33546	0.727144	1.89491e-05	0.00315606
Adherent DMEM	KEGG_STEROID_HORMONE_BIOSYNTHESIS	EGFR	0.391684	osimertinib	0.333376	0.72506	1.98568e-05	0.00315606
Adherent DMEM	KEGG_PHENYLALANINE_METABOLISM	EGFR	0.449175	dacomitinib	0.347884	0.79706	3.58094e-06	0.00322523
Adherent DMEM	KEGG_STEROID_HORMONE_BIOSYNTHESIS	EGFR	0.391684	PD-168393	0.326076	0.71776	2.31518e-05	0.00329242
Adherent DMEM	KEGG_STEROID_HORMONE_BIOSYNTHESIS	ERBB2	0.33614	AZD8931	0.382712	0.718852	2.27539e-05	0.00329242
Adherent DMEM	KEGG_STEROID_HORMONE_BIOSYNTHESIS	EGFR	0.391684	lapatinib	0.323425	0.715109	2.48303e-05	0.00332602
Adherent DMEM	KEGG_STEROID_HORMONE_BIOSYNTHESIS	EGFR	0.391684	WZ-4002	0.321798	0.713482	2.58499e-05	0.00332602
Adherent DMEM	KEGG_STEROID_HORMONE_BIOSYNTHESIS	EGFR	0.391684	BMS-599626	0.318953	0.710637	2.76528e-05	0.00339627
Adherent DMEM	KEGG_STEROID_HORMONE_BIOSYNTHESIS	EGFR	0.391684	vandetanib	0.31674	0.708424	2.91075e-05	0.0034195
Adherent DMEM	KEGG_PHENYLALANINE_METABOLISM	EGFR	0.449175	BMS-599626	0.335961	0.785136	5.13516e-06	0.0034688
Adherent DMEM	KEGG_STEROID_HORMONE_BIOSYNTHESIS	EGFR	0.391684	brigatinib	0.314199	0.705883	3.08234e-05	0.0034702
Adherent DMEM	KEGG_PHENYLALANINE_METABOLISM	EGFR	0.449175	afatinib	0.32533	0.774505	6.50288e-06	0.00351416
Adherent DMEM	KEGG_ARACHIDONIC_ACID_METABOLISM	EGFR	0.461347	tyrphostin-AG-1478	0.245786	0.707133	3.00898e-05	0.0035349
Adherent DMEM	KEGG_STEROID_HORMONE_BIOSYNTHESIS	ERBB2	0.33614	BMS-690514	0.366181	0.702321	3.31858e-05	0.00358673
Adherent DMEM	KEGG_LINOLEIC_ACID_METABOLISM	EGFR	0.429315	erlotinib	0.280377	0.709692	2.82745e-05	0.00363798
Adherent DMEM	KEGG_LINOLEIC_ACID_METABOLISM	ERBB2	0.292532	TAK-285	0.418635	0.711167	2.74414e-05	0.00363798
Adherent DMEM	KEGG_METABOLISM_OF_XENOBIOTICS_BY_CYTOCHROME_P450	EGFR	0.414251	WZ8040	0.424101	0.838352	1.36772e-06	0.00369558
Adherent DMEM	KEGG_LINOLEIC_ACID_METABOLISM	EGFR	0.429315	tyrphostin-AG-1478	0.276401	0.705716	3.09851e-05	0.00380553
Adherent DMEM	KEGG_ARACHIDONIC_ACID_METABOLISM	EGFR	0.461347	brigatinib	0.239913	0.70126	3.39443e-05	0.00382156
Adherent DMEM	KEGG_LINOLEIC_ACID_METABOLISM	EGFR	0.429315	BMS-599626	0.273525	0.70284	3.28874e-05	0.00386356
Adherent DMEM	KEGG_GLYCOSPHINGOLIPID_BIOSYNTHESIS_LACTO_AND_NEOLACTO_SERIES	EGFR	0.348922	pelitinib	0.483619	0.832541	1.46719e-06	0.00396435
Adherent DMEM	KEGG_ARACHIDONIC_ACID_METABOLISM	EGFR	0.461347	vandetanib	0.234386	0.695733	3.8893e-05	0.00406384
Adherent DMEM	KEGG_ARACHIDONIC_ACID_METABOLISM	ERBB2	0.3218	PD-168393	0.373836	0.695637	3.91043e-05	0.00406384
Adherent DMEM	KEGG_LINOLEIC_ACID_METABOLISM	EGFR	0.429315	vandetanib	0.266568	0.695883	3.87064e-05	0.00418339
Adherent DMEM	KEGG_LINOLEIC_ACID_METABOLISM	EGFR	0.429315	AV-412	0.267729	0.697044	3.77242e-05	0.00418339
Adherent DMEM	KEGG_LINOLEIC_ACID_METABOLISM	EGFR	0.429315	GW-583340	0.263479	0.692794	4.17279e-05	0.00433649
Adherent DMEM	KEGG_STEROID_HORMONE_BIOSYNTHESIS	ERBB2	0.33614	XL-647	0.356072	0.692212	4.21879e-05	0.0043843
Adherent DMEM	KEGG_LYSINE_DEGRADATION	EGFR	-0.348971	afatinib	-0.384573	-0.733544	9.76303e-06	0.00439662
Adherent DMEM	KEGG_LYSINE_DEGRADATION	EGFR	-0.348971	vandetanib	-0.384586	-0.733557	9.697e-06	0.00439662
Adherent DMEM	KEGG_LINOLEIC_ACID_METABOLISM	ERBB2	0.292532	PD-168393	0.394022	0.686554	4.72609e-05	0.00472959
Adherent DMEM	KEGG_LINOLEIC_ACID_METABOLISM	EGFR	0.429315	BIBU-1361	0.252923	0.682238	5.20479e-05	0.00502262
Adherent DMEM	KEGG_LINOLEIC_ACID_METABOLISM	EGFR	0.429315	brigatinib	0.25003	0.679345	5.57532e-05	0.00519466
Adherent DMEM	KEGG_PHENYLALANINE_METABOLISM	EGFR	0.449175	gefitinib	0.290951	0.740126	1.39632e-05	0.00523092
Adherent DMEM	KEGG_PHENYLALANINE_METABOLISM	EGFR	0.449175	lapatinib	0.282112	0.731287	1.70094e-05	0.00523092
Adherent DMEM	KEGG_PHENYLALANINE_METABOLISM	EGFR	0.449175	pelitinib	0.2797	0.728876	1.80042e-05	0.00523092
Adherent DMEM	KEGG_PHENYLALANINE_METABOLISM	EGFR	0.449175	WZ8040	0.276689	0.725864	1.93594e-05	0.00523092
Adherent DMEM	KEGG_PHENYLALANINE_METABOLISM	EGFR	0.449175	neratinib	0.291431	0.740606	1.37891e-05	0.00523092
Adherent DMEM	KEGG_LINOLEIC_ACID_METABOLISM	EGFR	0.429315	CNX-2006	0.247369	0.676684	5.91725e-05	0.00532947
Adherent DMEM	KEGG_LINOLEIC_ACID_METABOLISM	ERBB2	0.292532	canertinib	0.380917	0.673449	6.31886e-05	0.00533549
Adherent DMEM	KEGG_LINOLEIC_ACID_METABOLISM	ERBB2	0.292532	lapatinib	0.38114	0.673672	6.28032e-05	0.00533549
Adherent DMEM	KEGG_ARACHIDONIC_ACID_METABOLISM	ERBB2	0.3218	XL-647	0.358558	0.680358	5.43109e-05	0.00543511
Adherent DMEM	KEGG_LINOLEIC_ACID_METABOLISM	ERBB2	0.292532	neratinib	0.375872	0.668404	7.09224e-05	0.00580704
Adherent DMEM	KEGG_LYSINE_DEGRADATION	EGFR	-0.348971	BMS-690514	-0.363068	-0.712039	1.83092e-05	0.00592163
Adherent DMEM	KEGG_LYSINE_DEGRADATION	EGFR	-0.348971	ZM-306416	-0.367264	-0.716235	1.59887e-05	0.00592163
Adherent DMEM	KEGG_LYSINE_DEGRADATION	EGFR	-0.348971	dacomitinib	-0.36063	-0.709601	1.97242e-05	0.00592163
Adherent DMEM	KEGG_LINOLEIC_ACID_METABOLISM	EGFR	0.429315	WZ-4002	0.235026	0.664341	7.81341e-05	0.00620936
Adherent DMEM	KEGG_PHENYLALANINE_METABOLISM	EGFR	0.449175	BMS-690514	0.264883	0.714058	2.54644e-05	0.00625499
Adherent DMEM	KEGG_STEROID_HORMONE_BIOSYNTHESIS	ERBB2	0.33614	tucatinib	0.336774	0.672914	6.39222e-05	0.00639696
Adherent DMEM	KEGG_PHENYLALANINE_METABOLISM	EGFR	0.449175	PD-168393	0.255804	0.70498	3.16689e-05	0.00658226
Adherent DMEM	KEGG_PHENYLALANINE_METABOLISM	ERBB2	0.286931	poziotinib	0.42039	0.707322	2.99157e-05	0.00658226
Adherent DMEM	KEGG_LYSINE_DEGRADATION	EGFR	-0.348971	BIBU-1361	-0.353381	-0.702352	2.49028e-05	0.00672874
Adherent DMEM	KEGG_LINOLEIC_ACID_METABOLISM	EGFR	0.429315	OSI-420	0.229201	0.658516	8.79195e-05	0.00678738
Adherent DMEM	KEGG_LINOLEIC_ACID_METABOLISM	EGFR	0.429315	CGP-52411	0.2267	0.656015	9.24702e-05	0.0069199
Adherent DMEM	KEGG_LINOLEIC_ACID_METABOLISM	ERBB2	0.292532	XL-647	0.362413	0.654945	9.47581e-05	0.0069199
Adherent DMEM	KEGG_LINOLEIC_ACID_METABOLISM	EGFR	0.429315	alvocidib	0.224355	0.65367	9.78416e-05	0.00695706
Adherent DMEM	KEGG_STEROID_HORMONE_BIOSYNTHESIS	EGFR	0.391684	canertinib	0.274496	0.66618	7.46277e-05	0.00703992
Adherent DMEM	KEGG_STEROID_HORMONE_BIOSYNTHESIS	EGFR	0.391684	alvocidib	0.271681	0.663365	7.99121e-05	0.00703992
Adherent DMEM	KEGG_STEROID_HORMONE_BIOSYNTHESIS	EGFR	0.391684	AV-412	0.269174	0.660858	8.35801e-05	0.00703992
Adherent DMEM	KEGG_STEROID_HORMONE_BIOSYNTHESIS	ERBB2	0.33614	lapatinib	0.323425	0.659565	8.59798e-05	0.00703992
Adherent DMEM	KEGG_STEROID_HORMONE_BIOSYNTHESIS	ERBB2	0.33614	PD-168393	0.326076	0.662216	8.16404e-05	0.00703992
Adherent DMEM	KEGG_STEROID_HORMONE_BIOSYNTHESIS	ERBB2	0.33614	TAK-285	0.329033	0.665173	7.66917e-05	0.00703992
Adherent DMEM	KEGG_STEROID_HORMONE_BIOSYNTHESIS	ERBB2	0.33614	WZ-4002	0.321798	0.657938	8.92126e-05	0.00708978
Adherent DMEM	KEGG_STEROID_HORMONE_BIOSYNTHESIS	ERBB2	0.33614	BMS-599626	0.318953	0.655093	9.44348e-05	0.00729036
Adherent DMEM	KEGG_LINOLEIC_ACID_METABOLISM	EGFR	0.429315	ZM-306416	0.221013	0.650328	0.000105426	0.00730415
Adherent DMEM	KEGG_GLYCOSPHINGOLIPID_BIOSYNTHESIS_GANGLIO_SERIES	EGFR	-0.286185	afatinib	-0.485289	-0.771474	2.7261e-06	0.00736593
Adherent DMEM	KEGG_PHENYLALANINE_METABOLISM	EGFR	0.449175	brigatinib	0.246878	0.696053	3.84329e-05	0.00741755
Adherent DMEM	KEGG_STEROID_HORMONE_BIOSYNTHESIS	ERBB2	0.33614	vandetanib	0.31674	0.65288	9.96321e-05	0.00747794
Adherent DMEM	KEGG_ARACHIDONIC_ACID_METABOLISM	EGFR	0.461347	alvocidib	0.199898	0.661245	8.3033e-05	0.0074785
Adherent DMEM	KEGG_ARACHIDONIC_ACID_METABOLISM	ERBB2	0.3218	neratinib	0.340835	0.662635	8.10933e-05	0.0074785
Adherent DMEM	KEGG_ARACHIDONIC_ACID_METABOLISM	PIK3CA	0.269823	CH5132799	0.392044	0.661868	8.22869e-05	0.0074785
Adherent DMEM	KEGG_LYSINE_DEGRADATION	EGFR	-0.348971	XL-647	-0.34593	-0.6949	3.07606e-05	0.00755593
Adherent DMEM	KEGG_STEROID_HORMONE_BIOSYNTHESIS	ERBB2	0.33614	ARRY-334543	0.314946	0.651086	0.000103972	0.00759273
Adherent DMEM	KEGG_GLYCOSPHINGOLIPID_BIOSYNTHESIS_LACTO_AND_NEOLACTO_SERIES	EGFR	0.348922	erlotinib	0.404166	0.753089	1.03449e-05	0.00814371
Adherent DMEM	KEGG_GLYCOSPHINGOLIPID_BIOSYNTHESIS_LACTO_AND_NEOLACTO_SERIES	EGFR	0.348922	BMS-599626	0.387771	0.736693	1.50698e-05	0.00814371
Adherent DMEM	KEGG_GLYCOSPHINGOLIPID_BIOSYNTHESIS_LACTO_AND_NEOLACTO_SERIES	EGFR	0.348922	dacomitinib	0.428671	0.777594	6.1423e-06	0.00814371
Adherent DMEM	KEGG_GLYCOSPHINGOLIPID_BIOSYNTHESIS_LACTO_AND_NEOLACTO_SERIES	EGFR	0.348922	PD-153035	0.390199	0.739121	1.42367e-05	0.00814371
Adherent DMEM	KEGG_LINOLEIC_ACID_METABOLISM	EGFR	0.429315	BIBX-1382	0.214183	0.643498	0.000122423	0.00826969
Adherent DMEM	KEGG_ARACHIDONIC_ACID_METABOLISM	ERBB3	0.181082	AZD8931	0.472565	0.653646	9.79038e-05	0.00853342
Adherent DMEM	KEGG_ARACHIDONIC_ACID_METABOLISM	EGFR	0.461347	CNX-2006	0.190622	0.651969	0.00010192	0.00860586
Adherent DMEM	KEGG_LINOLEIC_ACID_METABOLISM	EGFR	0.429315	icotinib	0.210115	0.63943	0.000132806	0.00875221
Adherent DMEM	KEGG_STEROID_HORMONE_BIOSYNTHESIS	EGFR	0.391684	GW-583340	0.248902	0.640586	0.000129946	0.00923983
Adherent DMEM	KEGG_ARACHIDONIC_ACID_METABOLISM	ERBB2	0.3218	BMS-690514	0.324857	0.646658	0.000114043	0.00933769
Adherent DMEM	KEGG_LINOLEIC_ACID_METABOLISM	EGFR	0.429315	AEE788	0.204337	0.633652	0.000149517	0.0093952
Adherent DMEM	KEGG_LINOLEIC_ACID_METABOLISM	EGFR	0.429315	rociletinib	0.20528	0.634595	0.000146048	0.0093952
Adherent DMEM	KEGG_GLYCOSPHINGOLIPID_BIOSYNTHESIS_LACTO_AND_NEOLACTO_SERIES	EGFR	0.348922	AZD8931	0.363321	0.712244	2.66457e-05	0.00970089
Adherent DMEM	KEGG_GLYCOSPHINGOLIPID_BIOSYNTHESIS_LACTO_AND_NEOLACTO_SERIES	EGFR	0.348922	poziotinib	0.363023	0.711945	2.68446e-05	0.00970089
Adherent DMEM	KEGG_GLYCOSPHINGOLIPID_BIOSYNTHESIS_LACTO_AND_NEOLACTO_SERIES	ERBB2	0.280202	dacomitinib	0.428671	0.708873	2.87221e-05	0.00970089
Adherent DMEM	KEGG_LYSINE_DEGRADATION	EGFR	-0.348971	neratinib	-0.332586	-0.681556	4.35705e-05	0.00981062
Adherent DMEM	KEGG_ARACHIDONIC_ACID_METABOLISM	EGFR	0.461347	BIBU-1361	0.180362	0.641709	0.000127036	0.0100956
Adherent DMEM	KEGG_GLYCOSAMINOGLYCAN_DEGRADATION	IGF1R	-0.296848	BMS-754807	-0.463865	-0.760713	3.85805e-06	0.0104244
Adherent DMEM	KEGG_GLYCOSPHINGOLIPID_BIOSYNTHESIS_GANGLIO_SERIES	EGFR	-0.286185	mubritinib	-0.418349	-0.704534	2.33275e-05	0.0105052
Adherent DMEM	KEGG_GLYCOSPHINGOLIPID_BIOSYNTHESIS_GANGLIO_SERIES	EGFR	-0.286185	AZD8931	-0.426928	-0.713113	1.75452e-05	0.0105052
Adherent DMEM	KEGG_GLYCOSPHINGOLIPID_BIOSYNTHESIS_GANGLIO_SERIES	EGFR	-0.286185	neratinib	-0.430274	-0.716459	1.59321e-05	0.0105052
Adherent DMEM	KEGG_GLYCOSPHINGOLIPID_BIOSYNTHESIS_GANGLIO_SERIES	EGFR	-0.286185	poziotinib	-0.419252	-0.705437	2.26861e-05	0.0105052
Adherent DMEM	KEGG_GLYCOSPHINGOLIPID_BIOSYNTHESIS_GANGLIO_SERIES	PIK3CA	-0.358881	alpelisib	-0.361283	-0.720165	1.42059e-05	0.0105052
Adherent DMEM	KEGG_VALINE_LEUCINE_AND_ISOLEUCINE_BIOSYNTHESIS	EGFR	-0.38541	AZD8931	-0.343952	-0.729362	1.11685e-05	0.0105434
Adherent DMEM	KEGG_VALINE_LEUCINE_AND_ISOLEUCINE_BIOSYNTHESIS	EGFR	-0.38541	pelitinib	-0.341934	-0.727344	1.17062e-05	0.0105434
Adherent DMEM	KEGG_VALINE_LEUCINE_AND_ISOLEUCINE_BIOSYNTHESIS	EGFR	-0.38541	poziotinib	-0.373203	-0.758613	4.1316e-06	0.0105434
Adherent DMEM	KEGG_LINOLEIC_ACID_METABOLISM	PIK3CA	0.268199	CH5132799	0.356517	0.624716	0.000179358	0.0110142
Adherent DMEM	KEGG_STEROID_HORMONE_BIOSYNTHESIS	ERBB2	0.33614	CP-724714	0.294157	0.630297	0.000160545	0.0111229
Adherent DMEM	KEGG_ARACHIDONIC_ACID_METABOLISM	ERBB2	0.3218	BMS-599626	0.312918	0.634718	0.000145699	0.011248
Adherent DMEM	KEGG_GLYCOSPHINGOLIPID_BIOSYNTHESIS_LACTO_AND_NEOLACTO_SERIES	EGFR	0.348922	neratinib	0.348271	0.697194	3.76123e-05	0.011292
Adherent DMEM	KEGG_RETINOL_METABOLISM	EGFR	0.399516	gefitinib	0.344986	0.744502	1.25954e-05	0.0113443
Adherent DMEM	KEGG_RETINOL_METABOLISM	EGFR	0.399516	WZ8040	0.377423	0.776939	6.27907e-06	0.0113443
Adherent DMEM	KEGG_RETINOL_METABOLISM	EGFR	0.399516	poziotinib	0.358771	0.758288	9.00208e-06	0.0113443
Adherent DMEM	KEGG_VALINE_LEUCINE_AND_ISOLEUCINE_BIOSYNTHESIS	EGFR	-0.38541	ZM-306416	-0.327682	-0.713092	1.75546e-05	0.0118581
Adherent DMEM	KEGG_ARACHIDONIC_ACID_METABOLISM	EGFR	0.461347	rociletinib	0.16805	0.629397	0.000163306	0.012257
Adherent DMEM	KEGG_VALINE_LEUCINE_AND_ISOLEUCINE_BIOSYNTHESIS	EGFR	-0.38541	XL-647	-0.319902	-0.705312	2.2771e-05	0.0123054
Adherent DMEM	KEGG_LYSINE_DEGRADATION	EGFR	-0.348971	osimertinib	-0.318077	-0.667047	6.43323e-05	0.0124161
Adherent DMEM	KEGG_LYSINE_DEGRADATION	EGFR	-0.348971	PD-153035	-0.319082	-0.668053	6.28419e-05	0.0124161
Adherent DMEM	KEGG_GLYCOSPHINGOLIPID_BIOSYNTHESIS_LACTO_AND_NEOLACTO_SERIES	EGFR	0.348922	BIBU-1361	0.338677	0.6876	4.63781e-05	0.0125314
Adherent DMEM	KEGG_ARACHIDONIC_ACID_METABOLISM	EGFR	0.461347	AEE788	0.163436	0.624783	0.000179233	0.012778
Adherent DMEM	KEGG_ARACHIDONIC_ACID_METABOLISM	EGFR	0.461347	ZM-306416	0.163276	0.624623	0.000179706	0.012778
Adherent DMEM	KEGG_STEROID_HORMONE_BIOSYNTHESIS	EGFR	0.391684	CNX-2006	0.229576	0.62126	0.000191816	0.0129572
Adherent DMEM	KEGG_METABOLISM_OF_XENOBIOTICS_BY_CYTOCHROME_P450	EGFR	0.414251	gefitinib	0.307167	0.721418	2.15229e-05	0.0132234
Adherent DMEM	KEGG_METABOLISM_OF_XENOBIOTICS_BY_CYTOCHROME_P450	EGFR	0.414251	dacomitinib	0.301597	0.715847	2.44697e-05	0.0132234
Adherent DMEM	KEGG_METABOLISM_OF_XENOBIOTICS_BY_CYTOCHROME_P450	EGFR	0.414251	brigatinib	0.307366	0.721617	2.14856e-05	0.0132234
Adherent DMEM	KEGG_METABOLISM_OF_XENOBIOTICS_BY_CYTOCHROME_P450	EGFR	0.414251	poziotinib	0.319033	0.733283	1.63132e-05	0.0132234
Adherent DMEM	KEGG_VALINE_LEUCINE_AND_ISOLEUCINE_BIOSYNTHESIS	EGFR	-0.38541	erlotinib	-0.310681	-0.696091	2.95815e-05	0.0133215
Adherent DMEM	KEGG_GLYCOSPHINGOLIPID_BIOSYNTHESIS_LACTO_AND_NEOLACTO_SERIES	EGFR	0.348922	afatinib	0.323382	0.672304	6.46807e-05	0.0134436
Adherent DMEM	KEGG_GLYCOSPHINGOLIPID_BIOSYNTHESIS_LACTO_AND_NEOLACTO_SERIES	EGFR	0.348922	osimertinib	0.328266	0.677188	5.85384e-05	0.0134436
Adherent DMEM	KEGG_GLYCOSPHINGOLIPID_BIOSYNTHESIS_LACTO_AND_NEOLACTO_SERIES	EGFR	0.348922	PD-168393	0.325741	0.674663	6.18333e-05	0.0134436
Adherent DMEM	KEGG_GLYCOSPHINGOLIPID_BIOSYNTHESIS_LACTO_AND_NEOLACTO_SERIES	EGFR	0.348922	canertinib	0.312018	0.660941	8.3406e-05	0.013752
Adherent DMEM	KEGG_GLYCOSPHINGOLIPID_BIOSYNTHESIS_LACTO_AND_NEOLACTO_SERIES	EGFR	0.348922	GW-583340	0.307596	0.656518	9.16123e-05	0.013752
Adherent DMEM	KEGG_GLYCOSPHINGOLIPID_BIOSYNTHESIS_LACTO_AND_NEOLACTO_SERIES	EGFR	0.348922	WZ8040	0.310225	0.659147	8.6589e-05	0.013752
Adherent DMEM	KEGG_GLYCOSPHINGOLIPID_BIOSYNTHESIS_LACTO_AND_NEOLACTO_SERIES	EGFR	0.348922	XL-647	0.315937	0.664859	7.71766e-05	0.013752
Adherent DMEM	KEGG_GLYCOSPHINGOLIPID_BIOSYNTHESIS_LACTO_AND_NEOLACTO_SERIES	ERBB2	0.280202	BMS-599626	0.387771	0.667973	7.16063e-05	0.013752
Adherent DMEM	KEGG_RETINOL_METABOLISM	EGFR	0.399516	BMS-690514	0.310178	0.709695	2.8262e-05	0.0141067
Adherent DMEM	KEGG_RETINOL_METABOLISM	EGFR	0.399516	afatinib	0.289043	0.688559	4.55077e-05	0.0141067
Adherent DMEM	KEGG_RETINOL_METABOLISM	EGFR	0.399516	AZD8931	0.295912	0.695429	3.93406e-05	0.0141067
Adherent DMEM	KEGG_RETINOL_METABOLISM	EGFR	0.399516	dacomitinib	0.314352	0.713868	2.56261e-05	0.0141067
Adherent DMEM	KEGG_RETINOL_METABOLISM	EGFR	0.399516	pelitinib	0.28908	0.688596	4.54829e-05	0.0141067
Adherent DMEM	KEGG_RETINOL_METABOLISM	EGFR	0.399516	neratinib	0.287392	0.686909	4.69874e-05	0.0141067
Adherent DMEM	KEGG_ARACHIDONIC_ACID_METABOLISM	EGFR	0.461347	OSI-420	0.156972	0.618319	0.000205295	0.0141482
Adherent DMEM	KEGG_ARACHIDONIC_ACID_METABOLISM	ERBB2	0.3218	canertinib	0.295602	0.617402	0.000209448	0.0141482
Adherent DMEM	KEGG_PHENYLALANINE_METABOLISM	EGFR	0.449175	canertinib	0.211648	0.660823	8.36298e-05	0.0142007
Adherent DMEM	KEGG_PHENYLALANINE_METABOLISM	EGFR	0.449175	AZD8931	0.211389	0.660564	8.40898e-05	0.0142007
Adherent DMEM	KEGG_PHENYLALANINE_METABOLISM	EGFR	0.449175	BIBU-1361	0.205701	0.654876	9.487e-05	0.0149578
Adherent DMEM	KEGG_PHENYLALANINE_METABOLISM	EGFR	0.449175	XL-647	0.203704	0.652879	9.96445e-05	0.0149578
Adherent DMEM	KEGG_ARACHIDONIC_ACID_METABOLISM	EGFR	0.461347	GW-583340	0.150397	0.611743	0.000235571	0.0155247
Adherent DMEM	KEGG_STEROID_HORMONE_BIOSYNTHESIS	ERBB2	0.33614	canertinib	0.274496	0.610636	0.000239948	0.0158131
Adherent DMEM	KEGG_GLYCOSPHINGOLIPID_BIOSYNTHESIS_LACTO_AND_NEOLACTO_SERIES	EGFR	0.348922	lapatinib	0.297802	0.646724	0.000113894	0.015827
Adherent DMEM	KEGG_GLYCOSPHINGOLIPID_BIOSYNTHESIS_LACTO_AND_NEOLACTO_SERIES	ERBB2	0.280202	AZD8931	0.363321	0.643523	0.000122324	0.015827
Adherent DMEM	KEGG_GLYCOSPHINGOLIPID_BIOSYNTHESIS_LACTO_AND_NEOLACTO_SERIES	ERBB2	0.280202	poziotinib	0.363023	0.643224	0.000123008	0.015827
Adherent DMEM	KEGG_METABOLISM_OF_XENOBIOTICS_BY_CYTOCHROME_P450	EGFR	0.414251	BMS-690514	0.284251	0.698502	3.61699e-05	0.0162885
Adherent DMEM	KEGG_LINOLEIC_ACID_METABOLISM	ERBB2	0.292532	ARRY-334543	0.311574	0.604106	0.000274153	0.0164614
Adherent DMEM	KEGG_STEROID_HORMONE_BIOSYNTHESIS	EGFR	0.391684	ZM-306416	0.215144	0.606828	0.000258872	0.0166541
Adherent DMEM	KEGG_STEROID_HORMONE_BIOSYNTHESIS	ERBB2	0.33614	AV-412	0.269174	0.605314	0.000266668	0.0167567
Adherent DMEM	KEGG_VALINE_LEUCINE_AND_ISOLEUCINE_BIOSYNTHESIS	EGFR	-0.38541	dacomitinib	-0.296206	-0.681616	4.35139e-05	0.0167964
Adherent DMEM	KEGG_LYSINE_DEGRADATION	EGFR	-0.348971	PD-168393	-0.302447	-0.651418	9.40364e-05	0.0169391
Adherent DMEM	KEGG_STEROID_HORMONE_BIOSYNTHESIS	EGFR	0.391684	BIBU-1361	0.211576	0.603261	0.000279164	0.0171432
Adherent DMEM	KEGG_STEROID_HORMONE_BIOSYNTHESIS	EGFR	0.391684	WZ-3146	0.209643	0.601327	0.000289235	0.017367
Adherent DMEM	KEGG_PHENYLALANINE_METABOLISM	EGFR	0.449175	osimertinib	0.1941	0.643275	0.000122871	0.0174735
Adherent DMEM	KEGG_METABOLISM_OF_XENOBIOTICS_BY_CYTOCHROME_P450	EGFR	0.414251	XL-647	0.274406	0.688656	4.53958e-05	0.0175228
Adherent DMEM	KEGG_LINOLEIC_ACID_METABOLISM	ERBB2	0.292532	BMS-690514	0.306891	0.599423	0.000299891	0.0176153
Adherent DMEM	KEGG_ARACHIDONIC_ACID_METABOLISM	ERBB2	0.3218	AV-412	0.280666	0.602466	0.000283056	0.0182099
Adherent DMEM	KEGG_ARACHIDONIC_ACID_METABOLISM	EGFR	0.461347	AP26113	0.139587	0.600934	0.000291697	0.0183294
Adherent DMEM	KEGG_METABOLISM_OF_XENOBIOTICS_BY_CYTOCHROME_P450	EGFR	0.414251	erlotinib	0.259469	0.67372	6.27037e-05	0.018825
Adherent DMEM	KEGG_METABOLISM_OF_XENOBIOTICS_BY_CYTOCHROME_P450	EGFR	0.414251	pelitinib	0.260295	0.674546	6.19204e-05	0.018825
Adherent DMEM	KEGG_PHENYLALANINE_METABOLISM	TUBB	-0.226877	verubulin	-0.407137	-0.634014	0.000146483	0.0188475
Adherent DMEM	KEGG_PHENYLALANINE_METABOLISM	ERBB2	0.286931	dacomitinib	0.347884	0.634816	0.000145277	0.0188475
Adherent DMEM	KEGG_GLYCOSAMINOGLYCAN_BIOSYNTHESIS_CHONDROITIN_SULFATE	ERBB2	-0.335292	afatinib	-0.38549	-0.720782	1.39607e-05	0.0188609
Adherent DMEM	KEGG_GLYCOSAMINOGLYCAN_BIOSYNTHESIS_CHONDROITIN_SULFATE	PIK3CA	-0.415649	GDC-0980	-0.321952	-0.737601	8.65939e-06	0.0188609
Adherent DMEM	KEGG_RETINOL_METABOLISM	EGFR	0.399516	XL-647	0.268829	0.668346	7.0997e-05	0.0191834
Adherent DMEM	KEGG_LINOLEIC_ACID_METABOLISM	EGFR	0.429315	WZ-3146	0.164181	0.593496	0.000337006	0.0193743
Adherent DMEM	KEGG_ARACHIDONIC_ACID_METABOLISM	EGFR	0.461347	WZ-4002	0.135339	0.596685	0.00031649	0.0194354
Adherent DMEM	KEGG_GLYCOSAMINOGLYCAN_BIOSYNTHESIS_HEPARAN_SULFATE	EGFR	-0.319787	WZ-4002	-0.376657	-0.696445	2.92419e-05	0.0197529
Adherent DMEM	KEGG_GLYCOSAMINOGLYCAN_BIOSYNTHESIS_HEPARAN_SULFATE	EGFR	-0.319787	neratinib	-0.389213	-0.709	2.0092e-05	0.0197529
Adherent DMEM	KEGG_GLYCOSAMINOGLYCAN_BIOSYNTHESIS_HEPARAN_SULFATE	EGFR	-0.319787	brigatinib	-0.385891	-0.705679	2.24031e-05	0.0197529
Adherent DMEM	KEGG_GLYCOSAMINOGLYCAN_BIOSYNTHESIS_HEPARAN_SULFATE	EGFR	-0.319787	poziotinib	-0.391732	-0.711519	1.86582e-05	0.0197529
Adherent DMEM	KEGG_LYSINE_DEGRADATION	EGFR	-0.348971	AZD8931	-0.293663	-0.642634	0.000118043	0.0199345
Adherent DMEM	KEGG_LINOLEIC_ACID_METABOLISM	EGFR	0.429315	tyrphostin-AG-99	0.160315	0.58963	0.000362707	0.0204174
Adherent DMEM	KEGG_GLYCOSPHINGOLIPID_BIOSYNTHESIS_LACTO_AND_NEOLACTO_SERIES	ERBB2	0.280202	neratinib	0.348271	0.628473	0.000166663	0.0204692
Adherent DMEM	KEGG_ARACHIDONIC_ACID_METABOLISM	ERBB2	0.3218	lapatinib	0.26902	0.590821	0.000353928	0.0206831
Adherent DMEM	KEGG_ARACHIDONIC_ACID_METABOLISM	ERBB2	0.3218	tucatinib	0.269261	0.591062	0.000352511	0.0206831
Adherent DMEM	KEGG_ARACHIDONIC_ACID_METABOLISM	ATM	0.228972	VE-822	0.361036	0.590007	0.000359772	0.0206831
Adherent DMEM	KEGG_VALINE_LEUCINE_AND_ISOLEUCINE_BIOSYNTHESIS	EGFR	-0.38541	BMS-690514	-0.279911	-0.665321	6.75583e-05	0.0207498
Adherent DMEM	KEGG_VALINE_LEUCINE_AND_ISOLEUCINE_BIOSYNTHESIS	EGFR	-0.38541	osimertinib	-0.278937	-0.664347	6.91147e-05	0.0207498
Adherent DMEM	KEGG_GLYCOSPHINGOLIPID_BIOSYNTHESIS_GANGLIO_SERIES	EGFR	-0.286185	canertinib	-0.384471	-0.670656	5.88235e-05	0.0208188
Adherent DMEM	KEGG_GLYCOSPHINGOLIPID_BIOSYNTHESIS_GANGLIO_SERIES	EGFR	-0.286185	gefitinib	-0.36936	-0.655545	8.47545e-05	0.0208188
Adherent DMEM	KEGG_GLYCOSPHINGOLIPID_BIOSYNTHESIS_GANGLIO_SERIES	EGFR	-0.286185	dacomitinib	-0.381185	-0.66737	6.38418e-05	0.0208188
Adherent DMEM	KEGG_GLYCOSPHINGOLIPID_BIOSYNTHESIS_GANGLIO_SERIES	IMPDH2	-0.272142	AVN-944	-0.387351	-0.659492	7.7293e-05	0.0208188
Adherent DMEM	KEGG_GLYCOSPHINGOLIPID_BIOSYNTHESIS_GANGLIO_SERIES	ERBB2	-0.176936	afatinib	-0.485289	-0.662225	7.25672e-05	0.0208188
Adherent DMEM	KEGG_VALINE_LEUCINE_AND_ISOLEUCINE_BIOSYNTHESIS	EGFR	-0.38541	WZ8040	-0.273601	-0.659011	7.82458e-05	0.021142
Adherent DMEM	KEGG_STEROID_HORMONE_BIOSYNTHESIS	EGFR	0.391684	tyrphostin-AG-1478	0.197879	0.589563	0.000363328	0.0213416
Adherent DMEM	KEGG_STEROID_HORMONE_BIOSYNTHESIS	EGFR	0.391684	OSI-420	0.196469	0.588154	0.000372965	0.0214415
Adherent DMEM	KEGG_PHENYLALANINE_METABOLISM	EGFR	0.449175	PD-153035	0.17276	0.621935	0.000189006	0.0222041
Adherent DMEM	KEGG_PHENYLALANINE_METABOLISM	ERBB2	0.286931	BMS-599626	0.335961	0.622892	0.000185898	0.0222041
Adherent DMEM	KEGG_STEROID_HORMONE_BIOSYNTHESIS	ERBB2	0.33614	GW-583340	0.248902	0.585042	0.000396527	0.0223211
Adherent DMEM	KEGG_GLYCOSAMINOGLYCAN_BIOSYNTHESIS_CHONDROITIN_SULFATE	ERBB2	-0.335292	AZD8931	-0.356988	-0.69228	3.27321e-05	0.0223845
Adherent DMEM	KEGG_GLYCOSAMINOGLYCAN_BIOSYNTHESIS_CHONDROITIN_SULFATE	PIK3CA	-0.415649	PIK-75	-0.27604	-0.691689	3.31377e-05	0.0223845
Adherent DMEM	KEGG_VALINE_LEUCINE_AND_ISOLEUCINE_BIOSYNTHESIS	EGFR	-0.38541	afatinib	-0.262561	-0.647971	0.000103167	0.0225115
Adherent DMEM	KEGG_VALINE_LEUCINE_AND_ISOLEUCINE_BIOSYNTHESIS	EGFR	-0.38541	vandetanib	-0.260527	-0.645936	0.000108308	0.0225115
Adherent DMEM	KEGG_VALINE_LEUCINE_AND_ISOLEUCINE_BIOSYNTHESIS	EGFR	-0.38541	PD-153035	-0.261923	-0.647333	0.000104743	0.0225115
Adherent DMEM	KEGG_ARACHIDONIC_ACID_METABOLISM	ERBB2	0.3218	ARRY-334543	0.262214	0.584014	0.000404397	0.0227642
Adherent DMEM	KEGG_ARACHIDONIC_ACID_METABOLISM	EGFR	0.461347	CGP-52411	0.121052	0.582399	0.000417726	0.0230346
Adherent DMEM	KEGG_DRUG_METABOLISM_CYTOCHROME_P450	EGFR	0.364357	WZ8040	0.397279	0.761636	8.57933e-06	0.0231813
Adherent DMEM	KEGG_LINOLEIC_ACID_METABOLISM	ADRA2C	-0.287346	paliperidone	-0.301516	-0.588862	0.000420697	0.0231984
Adherent DMEM	KEGG_LINOLEIC_ACID_METABOLISM	EGFR	0.429315	lidocaine	0.150462	0.579777	0.000439398	0.0232795
Adherent DMEM	KEGG_LINOLEIC_ACID_METABOLISM	EGFR	0.429315	tyrphostin-AG-494	0.151322	0.580637	0.000431901	0.0232795
Adherent DMEM	KEGG_METABOLISM_OF_XENOBIOTICS_BY_CYTOCHROME_P450	EGFR	0.414251	afatinib	0.236772	0.651023	0.00010417	0.0234557
Adherent DMEM	KEGG_METABOLISM_OF_XENOBIOTICS_BY_CYTOCHROME_P450	EGFR	0.414251	neratinib	0.241337	0.655587	9.34401e-05	0.0234557
Adherent DMEM	KEGG_METABOLISM_OF_XENOBIOTICS_BY_CYTOCHROME_P450	ERBB2	0.334619	poziotinib	0.319033	0.653652	9.79038e-05	0.0234557
Adherent DMEM	KEGG_LYSINE_DEGRADATION	EGFR	-0.348971	gefitinib	-0.283774	-0.632745	0.00015087	0.0239794
Adherent DMEM	KEGG_ARACHIDONIC_ACID_METABOLISM	EGFR	0.461347	icotinib	0.116966	0.578313	0.000451658	0.0244076
Adherent DMEM	KEGG_GLYCOSPHINGOLIPID_BIOSYNTHESIS_LACTO_AND_NEOLACTO_SERIES	EGFR	0.348922	vandetanib	0.268054	0.616977	0.000211387	0.0248334
Adherent DMEM	KEGG_GLYCOSAMINOGLYCAN_BIOSYNTHESIS_CHONDROITIN_SULFATE	ERBB2	-0.335292	mubritinib	-0.338214	-0.673506	5.45881e-05	0.0250119
Adherent DMEM	KEGG_GLYCOSAMINOGLYCAN_BIOSYNTHESIS_CHONDROITIN_SULFATE	PIK3CA	-0.415649	PF-05212384	-0.257076	-0.672725	5.55408e-05	0.0250119
Adherent DMEM	KEGG_GLYCOSPHINGOLIPID_BIOSYNTHESIS_GANGLIO_SERIES	EGFR	-0.286185	lapatinib	-0.356778	-0.642963	0.000117213	0.0251132
Adherent DMEM	KEGG_GLYCOSPHINGOLIPID_BIOSYNTHESIS_GANGLIO_SERIES	EGFR	-0.286185	XL-647	-0.355436	-0.641622	0.000120826	0.0251132
Adherent DMEM	KEGG_GLYCOSPHINGOLIPID_BIOSYNTHESIS_LACTO_AND_NEOLACTO_SERIES	EGFR	0.348922	rociletinib	0.264397	0.61332	0.000228322	0.0257053
Adherent DMEM	KEGG_PHENYLALANINE_METABOLISM	ERBB2	0.286931	afatinib	0.32533	0.612261	0.000233407	0.0262778
Adherent DMEM	KEGG_GLYCOSAMINOGLYCAN_BIOSYNTHESIS_CHONDROITIN_SULFATE	EGFR	-0.279041	afatinib	-0.38549	-0.664531	6.87846e-05	0.0265509
Adherent DMEM	KEGG_METABOLISM_OF_XENOBIOTICS_BY_CYTOCHROME_P450	EGFR	0.414251	AZD8931	0.226242	0.640493	0.000130058	0.027032
Adherent DMEM	KEGG_METABOLISM_OF_XENOBIOTICS_BY_CYTOCHROME_P450	EGFR	0.414251	osimertinib	0.21906	0.633311	0.000150586	0.0271255
Adherent DMEM	KEGG_METABOLISM_OF_XENOBIOTICS_BY_CYTOCHROME_P450	ERBB2	0.334619	dacomitinib	0.301597	0.636216	0.000141447	0.0271255
Adherent DMEM	KEGG_RETINOL_METABOLISM	ERBB2	0.289153	poziotinib	0.358771	0.647924	0.000110711	0.0271946
Adherent DMEM	KEGG_GLYCOSPHINGOLIPID_BIOSYNTHESIS_LACTO_AND_NEOLACTO_SERIES	EGFR	0.348922	BMS-690514	0.25903	0.607953	0.000253165	0.027362
Adherent DMEM	KEGG_GLYCOSPHINGOLIPID_BIOSYNTHESIS_LACTO_AND_NEOLACTO_SERIES	ERBB2	0.280202	PD-168393	0.325741	0.605943	0.000263311	0.0273641
Adherent DMEM	KEGG_GLYCOSAMINOGLYCAN_BIOSYNTHESIS_CHONDROITIN_SULFATE	ERBB2	-0.335292	neratinib	-0.313345	-0.648637	0.000101498	0.0274247
Adherent DMEM	KEGG_GLYCOSAMINOGLYCAN_BIOSYNTHESIS_CHONDROITIN_SULFATE	PIK3CA	-0.415649	alpelisib	-0.237357	-0.653005	9.03199e-05	0.0274247
Adherent DMEM	KEGG_GLYCOSAMINOGLYCAN_BIOSYNTHESIS_CHONDROITIN_SULFATE	PIK3CA	-0.415649	CH5132799	-0.235491	-0.651139	9.46873e-05	0.0274247
Adherent DMEM	KEGG_RETINOL_METABOLISM	ERBB2	0.289153	tucatinib	0.354377	0.64353	0.000122299	0.0275376
Adherent DMEM	KEGG_GLYCOSPHINGOLIPID_BIOSYNTHESIS_LACTO_AND_NEOLACTO_SERIES	ERBB2	0.280202	afatinib	0.323382	0.603583	0.000277224	0.027743
Adherent DMEM	KEGG_AMINOACYL_TRNA_BIOSYNTHESIS	EGFR	-0.281052	erlotinib	-0.413766	-0.694818	3.08455e-05	0.0277815
Adherent DMEM	KEGG_AMINOACYL_TRNA_BIOSYNTHESIS	EGFR	-0.281052	ZM-306416	-0.415217	-0.696269	2.9374e-05	0.0277815
Adherent DMEM	KEGG_AMINOACYL_TRNA_BIOSYNTHESIS	EGFR	-0.281052	poziotinib	-0.422559	-0.703611	2.39973e-05	0.0277815
Adherent DMEM	KEGG_LINOLEIC_ACID_METABOLISM	PIK3CA	0.268199	alpelisib	0.301074	0.569273	0.000535748	0.0278383
Adherent DMEM	KEGG_GLYCOSAMINOGLYCAN_BIOSYNTHESIS_HEPARAN_SULFATE	EGFR	-0.319787	BMS-690514	-0.324173	-0.64396	0.000114204	0.0280364
Adherent DMEM	KEGG_GLYCOSAMINOGLYCAN_BIOSYNTHESIS_HEPARAN_SULFATE	EGFR	-0.319787	afatinib	-0.334323	-0.654111	8.7773e-05	0.0280364
Adherent DMEM	KEGG_GLYCOSAMINOGLYCAN_BIOSYNTHESIS_HEPARAN_SULFATE	EGFR	-0.319787	gefitinib	-0.3375	-0.657287	8.14152e-05	0.0280364
Adherent DMEM	KEGG_GLYCOSAMINOGLYCAN_BIOSYNTHESIS_HEPARAN_SULFATE	EGFR	-0.319787	AZD8931	-0.352214	-0.672002	5.66256e-05	0.0280364
Adherent DMEM	KEGG_GLYCOSAMINOGLYCAN_BIOSYNTHESIS_HEPARAN_SULFATE	EGFR	-0.319787	dacomitinib	-0.321234	-0.641021	0.000122665	0.0280364
Adherent DMEM	KEGG_GLYCOSAMINOGLYCAN_BIOSYNTHESIS_HEPARAN_SULFATE	EGFR	-0.319787	pelitinib	-0.341032	-0.660819	7.48499e-05	0.0280364
Adherent DMEM	KEGG_GLYCOSAMINOGLYCAN_BIOSYNTHESIS_HEPARAN_SULFATE	ERBB2	-0.251228	neratinib	-0.389213	-0.640441	0.000124514	0.0280364
Adherent DMEM	KEGG_GLYCOSAMINOGLYCAN_BIOSYNTHESIS_HEPARAN_SULFATE	ERBB2	-0.251228	poziotinib	-0.391732	-0.64296	0.000117232	0.0280364
Adherent DMEM	KEGG_LINOLEIC_ACID_METABOLISM	PIK3CA	0.268199	GSK2126458	0.29952	0.56772	0.000551452	0.0281136
Adherent DMEM	KEGG_METABOLISM_OF_XENOBIOTICS_BY_CYTOCHROME_P450	EGFR	0.414251	PD-168393	0.21389	0.628141	0.000167794	0.0283363
Adherent DMEM	KEGG_LINOLEIC_ACID_METABOLISM	ERBB2	0.292532	BMS-599626	0.273525	0.566057	0.000569406	0.0284914
Adherent DMEM	KEGG_ARACHIDONIC_ACID_METABOLISM	EGFR	0.461347	lidocaine	0.107318	0.568665	0.000541579	0.0286931
Adherent DMEM	KEGG_AMINO_SUGAR_AND_NUCLEOTIDE_SUGAR_METABOLISM	EGFR	-0.201894	afatinib	-0.490529	-0.692423	3.26283e-05	0.0293873
Adherent DMEM	KEGG_AMINO_SUGAR_AND_NUCLEOTIDE_SUGAR_METABOLISM	EGFR	-0.201894	AZD8931	-0.496732	-0.698627	2.7544e-05	0.0293873
Adherent DMEM	KEGG_AMINO_SUGAR_AND_NUCLEOTIDE_SUGAR_METABOLISM	ERBB3	-0.221856	AZD8931	-0.496732	-0.718588	1.48379e-05	0.0293873
Adherent DMEM	KEGG_GLYCOSAMINOGLYCAN_BIOSYNTHESIS_CHONDROITIN_SULFATE	ERBB2	-0.335292	poziotinib	-0.306192	-0.641484	0.000121175	0.0297649
Adherent DMEM	KEGG_VALINE_LEUCINE_AND_ISOLEUCINE_BIOSYNTHESIS	EGFR	-0.38541	canertinib	-0.246431	-0.631841	0.000154397	0.0297987
Adherent DMEM	KEGG_GLYCOSPHINGOLIPID_BIOSYNTHESIS_LACTO_AND_NEOLACTO_SERIES	EGFR	0.348922	AV-412	0.248152	0.597075	0.000314128	0.0298033
Adherent DMEM	KEGG_GLYCOSPHINGOLIPID_BIOSYNTHESIS_LACTO_AND_NEOLACTO_SERIES	ERBB2	0.280202	XL-647	0.315937	0.596138	0.000319872	0.0298033
Adherent DMEM	KEGG_GLYCOSAMINOGLYCAN_BIOSYNTHESIS_CHONDROITIN_SULFATE	EGFR	-0.279041	AZD8931	-0.356988	-0.636029	0.00013922	0.0299029
Adherent DMEM	KEGG_GLYCOSAMINOGLYCAN_BIOSYNTHESIS_CHONDROITIN_SULFATE	PIK3CA	-0.415649	TG100-115	-0.219075	-0.634723	0.00014387	0.0299029
Adherent DMEM	KEGG_GLYCOSPHINGOLIPID_BIOSYNTHESIS_LACTO_AND_NEOLACTO_SERIES	EGFR	0.348922	gefitinib	0.238368	0.587291	0.000379032	0.0301219
Adherent DMEM	KEGG_GLYCOSPHINGOLIPID_BIOSYNTHESIS_LACTO_AND_NEOLACTO_SERIES	EGFR	0.348922	lidocaine	0.239687	0.588609	0.000369607	0.0301219
Adherent DMEM	KEGG_GLYCOSPHINGOLIPID_BIOSYNTHESIS_LACTO_AND_NEOLACTO_SERIES	EGFR	0.348922	WZ-4002	0.240956	0.589878	0.000360742	0.0301219
Adherent DMEM	KEGG_GLYCOSPHINGOLIPID_BIOSYNTHESIS_LACTO_AND_NEOLACTO_SERIES	ERBB2	0.280202	canertinib	0.312018	0.59222	0.000344665	0.0301219
Adherent DMEM	KEGG_GLYCOSPHINGOLIPID_BIOSYNTHESIS_LACTO_AND_NEOLACTO_SERIES	ERBB2	0.280202	GW-583340	0.307596	0.587798	0.000375153	0.0301219
Adherent DMEM	KEGG_ARACHIDONIC_ACID_METABOLISM	EGFR	0.461347	WZ-3146	0.102427	0.563774	0.00059456	0.0308942
Adherent DMEM	KEGG_LINOLEIC_ACID_METABOLISM	ERBB2	0.292532	AV-412	0.267729	0.560261	0.000633428	0.0311186
Adherent DMEM	KEGG_LINOLEIC_ACID_METABOLISM	ERBB2	0.292532	vandetanib	0.266568	0.5591	0.000646372	0.0311874
Adherent DMEM	KEGG_GLYCOSPHINGOLIPID_BIOSYNTHESIS_LACTO_AND_NEOLACTO_SERIES	EGFR	0.348922	tyrphostin-AG-1478	0.234917	0.583839	0.000405951	0.0313394
Adherent DMEM	KEGG_LYSINE_DEGRADATION	EGFR	-0.348971	brigatinib	-0.269244	-0.618215	0.000213485	0.0320465
Adherent DMEM	KEGG_LINOLEIC_ACID_METABOLISM	ERBB2	0.292532	GW-583340	0.263479	0.556011	0.000684307	0.0320554
Adherent DMEM	KEGG_LINOLEIC_ACID_METABOLISM	PIK3CA	0.268199	taselisib	0.287534	0.555734	0.000688087	0.0320554
Adherent DMEM	KEGG_METABOLISM_OF_XENOBIOTICS_BY_CYTOCHROME_P450	ERBB2	0.334619	BMS-690514	0.284251	0.618871	0.000202932	0.0322543
Adherent DMEM	KEGG_GLYCOSPHINGOLIPID_BIOSYNTHESIS_GANGLIO_SERIES	PIK3CA	-0.358881	PIK-75	-0.26946	-0.628342	0.000167188	0.0322674
Adherent DMEM	KEGG_LINOLEIC_ACID_METABOLISM	EGFR	0.429315	WHI-P154	0.124093	0.553408	0.000719656	0.0324085
Adherent DMEM	KEGG_LINOLEIC_ACID_METABOLISM	ERBB4	0.0331561	afatinib	0.520396	0.553552	0.000717916	0.0324085
Adherent DMEM	KEGG_LINOLEIC_ACID_METABOLISM	EGFR	0.429315	mubritinib	0.122972	0.552287	0.000734813	0.0325486
Adherent DMEM	KEGG_GLYCOSPHINGOLIPID_BIOSYNTHESIS_LACTO_AND_NEOLACTO_SERIES	ERBB2	0.280202	lapatinib	0.297802	0.578004	0.000454443	0.0341085
Adherent DMEM	KEGG_LINOLEIC_ACID_METABOLISM	CHRM1	0.230722	terfenadine	0.316939	0.547661	0.0008006	0.0343369
Adherent DMEM	KEGG_LINOLEIC_ACID_METABOLISM	ERBB3	0.112384	AZD8931	0.4353	0.547684	0.000800029	0.0343369
Adherent DMEM	KEGG_ARACHIDONIC_ACID_METABOLISM	ERBB2	0.3218	vandetanib	0.234386	0.556186	0.000681696	0.0347536
Adherent DMEM	KEGG_PYRIMIDINE_METABOLISM	EGFR	-0.277815	BMS-690514	-0.426655	-0.70447	2.33464e-05	0.0348289
Adherent DMEM	KEGG_PYRIMIDINE_METABOLISM	EGFR	-0.277815	WZ8040	-0.423284	-0.701099	2.57801e-05	0.0348289
Adherent DMEM	KEGG_ARACHIDONIC_ACID_METABOLISM	EGFR	0.461347	PP-121	0.0933379	0.554685	0.000701963	0.0351242
Adherent DMEM	KEGG_GLYCOSAMINOGLYCAN_BIOSYNTHESIS_HEPARAN_SULFATE	ERBB2	-0.251228	WZ-4002	-0.376657	-0.627885	0.000169056	0.0351377
Adherent DMEM	KEGG_PHENYLALANINE_METABOLISM	EGFR	0.449175	WZ-4002	0.145435	0.594611	0.000329707	0.0356348
Adherent DMEM	KEGG_METABOLISM_OF_XENOBIOTICS_BY_CYTOCHROME_P450	EGFR	0.414251	BMS-599626	0.192473	0.606724	0.000259456	0.0359415
Adherent DMEM	KEGG_METABOLISM_OF_XENOBIOTICS_BY_CYTOCHROME_P450	EGFR	0.414251	alvocidib	0.188969	0.60322	0.000279338	0.0359415
Adherent DMEM	KEGG_METABOLISM_OF_XENOBIOTICS_BY_CYTOCHROME_P450	ERBB2	0.334619	tucatinib	0.270299	0.604918	0.000269204	0.0359415
Adherent DMEM	KEGG_METABOLISM_OF_XENOBIOTICS_BY_CYTOCHROME_P450	ERBB2	0.334619	XL-647	0.274406	0.609025	0.000247458	0.0359415
Adherent DMEM	KEGG_TYROSINE_METABOLISM	TUBB	-0.254583	verubulin	-0.46802	-0.722603	1.33475e-05	0.036065
Adherent DMEM	KEGG_METABOLISM_OF_XENOBIOTICS_BY_CYTOCHROME_P450	EGFR	0.414251	AV-412	0.184562	0.598813	0.00030346	0.0372703
Adherent DMEM	KEGG_LINOLEIC_ACID_METABOLISM	FLT4	0.179689	XL-647	0.362413	0.542101	0.000883447	0.037298
Adherent DMEM	KEGG_VALINE_LEUCINE_AND_ISOLEUCINE_BIOSYNTHESIS	EGFR	-0.38541	gefitinib	-0.233693	-0.619103	0.000209033	0.0376538
Adherent DMEM	KEGG_LINOLEIC_ACID_METABOLISM	ERBB2	0.292532	tucatinib	0.24734	0.539872	0.000919207	0.0382107
Adherent DMEM	KEGG_GLYCOSAMINOGLYCAN_BIOSYNTHESIS_CHONDROITIN_SULFATE	EGFR	-0.279041	mubritinib	-0.338214	-0.617255	0.000218381	0.0393376
Adherent DMEM	KEGG_GLYCOSAMINOGLYCAN_BIOSYNTHESIS_CHONDROITIN_SULFATE	EGFR	-0.279041	WZ-3146	-0.339503	-0.618544	0.000211815	0.0393376
Adherent DMEM	KEGG_ARACHIDONIC_ACID_METABOLISM	ERBB2	0.3218	TAK-285	0.222525	0.544325	0.000849465	0.0409867
Adherent DMEM	KEGG_ARACHIDONIC_ACID_METABOLISM	PIK3CA	0.269823	alpelisib	0.274966	0.54479	0.000843273	0.0409867
Adherent DMEM	KEGG_GLYCOSAMINOGLYCAN_BIOSYNTHESIS_CHONDROITIN_SULFATE	ERBB2	-0.335292	TAK-285	-0.27717	-0.612462	0.000245613	0.041478
Adherent DMEM	KEGG_GLYCOSAMINOGLYCAN_BIOSYNTHESIS_HEPARAN_SULFATE	EGFR	-0.319787	mubritinib	-0.298112	-0.617899	0.000215164	0.0415267
Adherent DMEM	KEGG_RETINOL_METABOLISM	JUN	-0.32264	vinblastine	-0.298377	-0.621018	0.000199855	0.041539
Adherent DMEM	KEGG_GLYCOSPHINGOLIPID_BIOSYNTHESIS_GANGLIO_SERIES	EGFR	-0.286185	pelitinib	-0.328575	-0.61476	0.000232398	0.0418626
Adherent DMEM	KEGG_GLYCOSPHINGOLIPID_BIOSYNTHESIS_GANGLIO_SERIES	EGFR	-0.286185	WZ-3146	-0.325366	-0.611551	0.000250896	0.04237
Adherent DMEM	KEGG_AMINOACYL_TRNA_BIOSYNTHESIS	EGFR	-0.281052	AZD8931	-0.386031	-0.667083	6.42191e-05	0.04338
Adherent DMEM	KEGG_STEROID_HORMONE_BIOSYNTHESIS	EGFR	0.391684	rociletinib	0.156675	0.548359	0.00078946	0.0435331
Adherent DMEM	KEGG_GLYCOSPHINGOLIPID_BIOSYNTHESIS_GANGLIO_SERIES	ERBB2	-0.176936	neratinib	-0.430274	-0.60721	0.000277487	0.0441041
Adherent DMEM	KEGG_RETINOL_METABOLISM	EGFR	0.399516	mubritinib	0.186066	0.585582	0.000392175	0.0446185
Adherent DMEM	KEGG_RETINOL_METABOLISM	EGFR	0.399516	BMS-599626	0.201461	0.600977	0.000291473	0.0446185
Adherent DMEM	KEGG_RETINOL_METABOLISM	EGFR	0.399516	lapatinib	0.199986	0.599502	0.00029958	0.0446185
Adherent DMEM	KEGG_RETINOL_METABOLISM	EGFR	0.399516	osimertinib	0.190518	0.590034	0.000359586	0.0446185
Adherent DMEM	KEGG_RETINOL_METABOLISM	EGFR	0.399516	PD-168393	0.188478	0.587994	0.000373822	0.0446185
Adherent DMEM	KEGG_RETINOL_METABOLISM	EGFR	0.399516	ZM-306416	0.198205	0.597721	0.000309788	0.0446185
Adherent DMEM	KEGG_RETINOL_METABOLISM	EGFR	0.399516	AV-412	0.186439	0.585956	0.000389377	0.0446185
Adherent DMEM	KEGG_RETINOL_METABOLISM	EGFR	0.399516	brigatinib	0.189617	0.589134	0.000365989	0.0446185
Adherent DMEM	KEGG_RETINOL_METABOLISM	ERBB2	0.289153	BMS-690514	0.310178	0.599331	0.000300538	0.0446185
Adherent DMEM	KEGG_RETINOL_METABOLISM	ERBB2	0.289153	AZD8931	0.295912	0.585065	0.000396315	0.0446185
Adherent DMEM	KEGG_RETINOL_METABOLISM	ERBB2	0.289153	dacomitinib	0.314352	0.603505	0.000277672	0.0446185
Adherent DMEM	KEGG_GLYCOSPHINGOLIPID_BIOSYNTHESIS_GANGLIO_SERIES	ERBB2	-0.176936	AZD8931	-0.426928	-0.603864	0.000300069	0.0450438
Adherent DMEM	KEGG_DRUG_METABOLISM_CYTOCHROME_P450	EGFR	0.364357	gefitinib	0.318848	0.683204	5.0904e-05	0.0458475
Adherent DMEM	KEGG_DRUG_METABOLISM_CYTOCHROME_P450	EGFR	0.364357	poziotinib	0.3233	0.687657	4.62911e-05	0.0458475
Adherent DMEM	KEGG_VALINE_LEUCINE_AND_ISOLEUCINE_BIOSYNTHESIS	EGFR	-0.38541	PD-168393	-0.222229	-0.607639	0.000274667	0.0463843
Adherent DMEM	KEGG_STEROID_HORMONE_BIOSYNTHESIS	EGFR	0.391684	mubritinib	0.151889	0.543573	0.000861414	0.0465508
Adherent DMEM	KEGG_LYSINE_DEGRADATION	EGFR	-0.348971	BMS-599626	-0.251053	-0.600024	0.000327491	0.0465726
Adherent DMEM	KEGG_LINOLEIC_ACID_METABOLISM	ERBB2	0.292532	WZ-4002	0.235026	0.527557	0.00114048	0.0466905
Adherent DMEM	KEGG_PHENYLALANINE_METABOLISM	ERBB2	0.286931	neratinib	0.291431	0.578362	0.000451397	0.0469106
Adherent DMEM	KEGG_PHENYLALANINE_METABOLISM	EGFR	0.449175	tyrphostin-AG-1478	0.127211	0.576386	0.000468779	0.0469127
Adherent DMEM	KEGG_GLYCOSPHINGOLIPID_BIOSYNTHESIS_GANGLIO_SERIES	ERBB2	-0.176936	mubritinib	-0.418349	-0.595284	0.000365053	0.0480778
Adherent DMEM	KEGG_GLYCOSPHINGOLIPID_BIOSYNTHESIS_GANGLIO_SERIES	ERBB2	-0.176936	poziotinib	-0.419252	-0.596187	0.000357884	0.0480778
Adherent DMEM	KEGG_GLYCOSPHINGOLIPID_BIOSYNTHESIS_GANGLIO_SERIES	PIK3CA	-0.358881	GDC-0980	-0.234785	-0.593666	0.000378004	0.0480778
Adherent DMEM	KEGG_GLYCOSPHINGOLIPID_BIOSYNTHESIS_GANGLIO_SERIES	PIK3CA	-0.358881	BGT226	-0.233253	-0.592135	0.000391455	0.0480778
Adherent DMEM	KEGG_LYSINE_DEGRADATION	EGFR	-0.348971	lapatinib	-0.237193	-0.586164	0.000448034	0.0484235
Adherent DMEM	KEGG_LYSINE_DEGRADATION	EGFR	-0.348971	WZ-4002	-0.238589	-0.58756	0.000434224	0.0484235
Adherent DMEM	KEGG_LYSINE_DEGRADATION	EGFR	-0.348971	WZ-3146	-0.244749	-0.59372	0.000377589	0.0484235
Adherent DMEM	KEGG_LYSINE_DEGRADATION	EGFR	-0.348971	OSI-420	-0.240712	-0.589683	0.00041284	0.0484235
Adherent DMEM	KEGG_LYSINE_DEGRADATION	ERBB2	-0.129967	poziotinib	-0.46251	-0.592477	0.00038838	0.0484235
Adherent DMEM	KEGG_LYSINE_DEGRADATION	ERBB3	-0.204808	vandetanib	-0.384586	-0.589394	0.000415453	0.0484235
Adherent DMEM	KEGG_PHENYLALANINE_METABOLISM	EGFR	0.449175	GW-583340	0.120332	0.569508	0.000533435	0.0484725
Adherent DMEM	KEGG_PHENYLALANINE_METABOLISM	ERBB2	0.286931	lapatinib	0.282112	0.569044	0.000538185	0.0484725
Adherent DMEM	KEGG_PHENYLALANINE_METABOLISM	TXNRD1	-0.461812	spermidine	-0.117938	-0.57975	0.000518922	0.0484725
Adherent DMEM	KEGG_METABOLISM_OF_XENOBIOTICS_BY_CYTOCHROME_P450	EGFR	0.414251	lapatinib	0.168753	0.583004	0.000412753	0.0484895
Adherent DMEM	KEGG_RETINOL_METABOLISM	ERBB2	0.289153	afatinib	0.289043	0.578196	0.000452653	0.0485917
Adherent DMEM	KEGG_RETINOL_METABOLISM	ERBB2	0.289153	neratinib	0.287392	0.576545	0.000467573	0.0485917
Adherent DMEM	KEGG_GLYCOSPHINGOLIPID_BIOSYNTHESIS_LACTO_AND_NEOLACTO_SERIES	ERBB2	0.280202	TAK-285	0.276816	0.557018	0.000671687	0.0490513
Adherent DMEM	KEGG_Core_Glycolysis	EGFR	-0.236973	AZD8931	-0.459008	-0.695981	2.96853e-05	0.0501979
Adherent DMEM	KEGG_Core_Glycolysis	ERBB3	-0.228247	AZD8931	-0.459008	-0.687255	3.71561e-05	0.0501979
Adherent DMEM	KEGG_AMINO_SUGAR_AND_NUCLEOTIDE_SUGAR_METABOLISM	EGFR	-0.201894	poziotinib	-0.459164	-0.661058	7.44632e-05	0.0502999
Adherent DMEM	KEGG_DRUG_METABOLISM_CYTOCHROME_P450	EGFR	0.364357	dacomitinib	0.275728	0.640085	0.000131052	0.0505862
Adherent DMEM	KEGG_DRUG_METABOLISM_CYTOCHROME_P450	EGFR	0.364357	pelitinib	0.294381	0.658738	8.72232e-05	0.0505862
Adherent DMEM	KEGG_DRUG_METABOLISM_CYTOCHROME_P450	EGFR	0.364357	brigatinib	0.287052	0.651409	0.000103225	0.0505862
Adherent DMEM	KEGG_DRUG_METABOLISM_CYTOCHROME_P450	EGFR	0.364357	XL-647	0.279424	0.643781	0.000121603	0.0505862
Adherent DMEM	KEGG_GLYCOSPHINGOLIPID_BIOSYNTHESIS_GANGLIO_SERIES	IGF1R	-0.254153	AZD3463	-0.333308	-0.587461	0.000435214	0.0511282
Adherent DMEM	KEGG_METABOLISM_OF_XENOBIOTICS_BY_CYTOCHROME_P450	EGFR	0.414251	canertinib	0.161179	0.57543	0.000477645	0.051138
Adherent DMEM	KEGG_METABOLISM_OF_XENOBIOTICS_BY_CYTOCHROME_P450	ERBB2	0.334619	neratinib	0.241337	0.575956	0.000472771	0.051138
Adherent DMEM	KEGG_METABOLISM_OF_XENOBIOTICS_BY_CYTOCHROME_P450	PDE5A	-0.217839	papaverine	-0.364209	-0.582048	0.000492076	0.051138
Adherent DMEM	KEGG_METABOLISM_OF_XENOBIOTICS_BY_CYTOCHROME_P450	ERBB2	0.334619	afatinib	0.236772	0.571391	0.000514436	0.0514817
Adherent DMEM	KEGG_DRUG_METABOLISM_CYTOCHROME_P450	EGFR	0.364357	BMS-690514	0.268039	0.632396	0.000153284	0.0517717
Adherent DMEM	KEGG_GLYCOSPHINGOLIPID_BIOSYNTHESIS_GANGLIO_SERIES	EGFR	-0.286185	BMS-690514	-0.291514	-0.5777	0.000543438	0.0522558
Adherent DMEM	KEGG_GLYCOSPHINGOLIPID_BIOSYNTHESIS_GANGLIO_SERIES	EGFR	-0.286185	WZ-4002	-0.294968	-0.581154	0.000502669	0.0522558
Adherent DMEM	KEGG_GLYCOSPHINGOLIPID_BIOSYNTHESIS_GANGLIO_SERIES	EGFR	-0.286185	GW-583340	-0.294898	-0.581083	0.000503188	0.0522558
Adherent DMEM	KEGG_GLYCOSPHINGOLIPID_BIOSYNTHESIS_GANGLIO_SERIES	EGFR	-0.286185	AV-412	-0.290119	-0.576304	0.000560851	0.0522558
Adherent DMEM	KEGG_GLYCOSPHINGOLIPID_BIOSYNTHESIS_GANGLIO_SERIES	EGFR	-0.286185	OSI-420	-0.292872	-0.579057	0.000527525	0.0522558
Adherent DMEM	KEGG_GLYCOSPHINGOLIPID_BIOSYNTHESIS_GANGLIO_SERIES	PIK3CA	-0.358881	CH5132799	-0.224489	-0.58337	0.000477445	0.0522558
Adherent DMEM	KEGG_PHENYLALANINE_METABOLISM	EGFR	0.449175	AV-412	0.112867	0.562043	0.000613447	0.0534688
Adherent DMEM	KEGG_GLYCOSAMINOGLYCAN_BIOSYNTHESIS_CHONDROITIN_SULFATE	ERBB2	-0.335292	AV-412	-0.263254	-0.598546	0.000338263	0.053764
Adherent DMEM	KEGG_PHENYLALANINE_METABOLISM	MDM2	-0.287849	AMG-232	-0.281458	-0.569307	0.000653906	0.0539241
Adherent DMEM	KEGG_PHENYLALANINE_METABOLISM	ROCK1	-0.133195	RKI-1447	-0.435786	-0.568981	0.000658585	0.0539241
Adherent DMEM	KEGG_RETINOL_METABOLISM	EGFR	0.399516	erlotinib	0.169208	0.568725	0.000541032	0.0541433
Adherent DMEM	KEGG_GLYCOSPHINGOLIPID_BIOSYNTHESIS_GANGLIO_SERIES	CTPS1	-0.354752	acivicin	-0.218311	-0.573062	0.000601827	0.0542046
Adherent DMEM	KEGG_GLYCOSAMINOGLYCAN_BIOSYNTHESIS_HEPARAN_SULFATE	ERBB2	-0.251228	AZD8931	-0.352214	-0.603443	0.000302899	0.0545623
Adherent DMEM	KEGG_PHENYLALANINE_METABOLISM	EGFR	0.449175	vandetanib	0.106253	0.555428	0.000691979	0.054992
Adherent DMEM	KEGG_GLYCOSPHINGOLIPID_BIOSYNTHESIS_GANGLIO_SERIES	GSK3B	-0.28726	kenpaullone	-0.283221	-0.570481	0.000636814	0.0555055
Adherent DMEM	KEGG_GLYCOSPHINGOLIPID_BIOSYNTHESIS_LACTO_AND_NEOLACTO_SERIES	ERBB2	0.280202	vandetanib	0.268054	0.548256	0.000791113	0.0562523
Adherent DMEM	KEGG_VALINE_LEUCINE_AND_ISOLEUCINE_BIOSYNTHESIS	EGFR	-0.38541	lapatinib	-0.206158	-0.591568	0.000396408	0.0565495
Adherent DMEM	KEGG_VALINE_LEUCINE_AND_ISOLEUCINE_BIOSYNTHESIS	EGFR	-0.38541	BIBU-1361	-0.204357	-0.589767	0.000412094	0.0565495
Adherent DMEM	KEGG_VALINE_LEUCINE_AND_ISOLEUCINE_BIOSYNTHESIS	EGFR	-0.38541	GW-583340	-0.207111	-0.592521	0.000387993	0.0565495
Adherent DMEM	KEGG_VALINE_LEUCINE_AND_ISOLEUCINE_BIOSYNTHESIS	EGFR	-0.38541	AV-412	-0.203674	-0.589084	0.000418575	0.0565495
Adherent DMEM	KEGG_PHENYLALANINE_METABOLISM	EGFR	0.449175	rociletinib	0.101317	0.550492	0.000759457	0.0570015
Adherent DMEM	KEGG_PHENYLALANINE_METABOLISM	ERBB2	0.286931	BMS-690514	0.264883	0.551814	0.000741241	0.0570015
Adherent DMEM	KEGG_LINOLEIC_ACID_METABOLISM	TUBB4B	0.245396	colchicine	0.267542	0.512938	0.00147654	0.0582216
Adherent DMEM	KEGG_LINOLEIC_ACID_METABOLISM	PIK3CG	0.127727	VE-822	0.385568	0.513296	0.00146687	0.0582216
Adherent DMEM	KEGG_LINOLEIC_ACID_METABOLISM	ERBB4	0.0331561	poziotinib	0.479409	0.512565	0.00148679	0.0582216
Adherent DMEM	KEGG_GLYCOSAMINOGLYCAN_BIOSYNTHESIS_CHONDROITIN_SULFATE	EGFR	-0.279041	neratinib	-0.313345	-0.592386	0.000389229	0.0584276
Adherent DMEM	KEGG_GLYCOSAMINOGLYCAN_BIOSYNTHESIS_HEPARAN_SULFATE	EGFR	-0.319787	vandetanib	-0.27726	-0.597048	0.000350677	0.0592206
Adherent DMEM	KEGG_ARACHIDONIC_ACID_METABOLISM	EGFR	0.461347	WHI-P154	0.0595048	0.520851	0.0012837	0.0598029
Adherent DMEM	KEGG_ARACHIDONIC_ACID_METABOLISM	PIK3CA	0.269823	GSK2126458	0.251784	0.521608	0.00126648	0.0598029
Adherent DMEM	KEGG_METABOLISM_OF_XENOBIOTICS_BY_CYTOCHROME_P450	ERBB2	0.334619	AZD8931	0.226242	0.560862	0.000626527	0.0604599
Adherent DMEM	KEGG_PYRIMIDINE_METABOLISM	EGFR	-0.277815	erlotinib	-0.387409	-0.665224	6.77092e-05	0.0609835
Adherent DMEM	KEGG_GLYCOSPHINGOLIPID_BIOSYNTHESIS_GANGLIO_SERIES	IGF1R	-0.254153	BMS-754807	-0.31051	-0.564663	0.000723559	0.0610955
Adherent DMEM	KEGG_GLYCOSPHINGOLIPID_BIOSYNTHESIS_GANGLIO_SERIES	BLK	-0.206465	ibrutinib	-0.356765	-0.56323	0.000746905	0.0611557
Adherent DMEM	KEGG_LINOLEIC_ACID_METABOLISM	GJA8	0.271535	flufenamic-acid	0.234927	0.506461	0.00165299	0.0611832
Adherent DMEM	KEGG_LINOLEIC_ACID_METABOLISM	ERBB2	0.292532	BIBX-1382	0.214183	0.506715	0.00164647	0.0611832
Adherent DMEM	KEGG_LINOLEIC_ACID_METABOLISM	ERBB2	0.292532	CP-724714	0.2155	0.508032	0.00160884	0.0611832
Adherent DMEM	KEGG_LINOLEIC_ACID_METABOLISM	ATM	0.121334	VE-822	0.385568	0.506902	0.00164129	0.0611832
Adherent DMEM	KEGG_GLYCOSPHINGOLIPID_BIOSYNTHESIS_GANGLIO_SERIES	ERBB2	-0.176936	canertinib	-0.384471	-0.561407	0.000776364	0.0616981
Adherent DMEM	KEGG_GLYCOSAMINOGLYCAN_BIOSYNTHESIS_CHONDROITIN_SULFATE	EGFR	-0.279041	poziotinib	-0.306192	-0.585233	0.000457599	0.0618216
Adherent DMEM	KEGG_GLYCOSAMINOGLYCAN_BIOSYNTHESIS_CHONDROITIN_SULFATE	ERBB2	-0.335292	lapatinib	-0.250701	-0.585993	0.000450015	0.0618216
Adherent DMEM	KEGG_STEROID_HORMONE_BIOSYNTHESIS	ATM	0.170593	VE-822	0.355628	0.52622	0.00116783	0.0618723
Adherent DMEM	KEGG_GLYCOSPHINGOLIPID_BIOSYNTHESIS_LACTO_AND_NEOLACTO_SERIES	FGFR1	-0.292313	erdafitinib	-0.262247	-0.554559	0.000899246	0.0623016
Adherent DMEM	KEGG_ARACHIDONIC_ACID_METABOLISM	PIK3CA	0.269823	taselisib	0.247515	0.517339	0.00136568	0.0625435
Adherent DMEM	KEGG_GLYCOSAMINOGLYCAN_BIOSYNTHESIS_CHONDROITIN_SULFATE	ERBB2	-0.335292	ARRY-334543	-0.247227	-0.582519	0.000486671	0.0626183
Adherent DMEM	KEGG_GLYCOSPHINGOLIPID_BIOSYNTHESIS_LACTO_AND_NEOLACTO_SERIES	ERBB2	0.280202	BMS-690514	0.25903	0.539232	0.000929651	0.0627979
Adherent DMEM	KEGG_PHENYLALANINE_METABOLISM	DPP4	-0.137467	atorvastatin	-0.417386	-0.554853	0.000893181	0.0635099
Adherent DMEM	KEGG_PHENYLALANINE_METABOLISM	ERBB2	0.286931	PD-168393	0.255804	0.542736	0.000873587	0.0635099
Adherent DMEM	KEGG_RETINOL_METABOLISM	ERBB2	0.289153	XL-647	0.268829	0.557982	0.000659999	0.0636899
Adherent DMEM	KEGG_GLYCOSAMINOGLYCAN_BIOSYNTHESIS_CHONDROITIN_SULFATE	ERBB2	-0.335292	dacomitinib	-0.244412	-0.579704	0.000519441	0.0637968
Adherent DMEM	KEGG_LYSINE_DEGRADATION	EGFR	-0.348971	icotinib	-0.223005	-0.571976	0.000616269	0.0640446
Adherent DMEM	KEGG_ARACHIDONIC_ACID_METABOLISM	MDM2	-0.272086	CGM097	-0.259915	-0.532001	0.00144917	0.0641913
Adherent DMEM	KEGG_ARACHIDONIC_ACID_METABOLISM	ERBB2	0.3218	CP-724714	0.192362	0.514162	0.00144482	0.0641913
Adherent DMEM	KEGG_GLYCOSPHINGOLIPID_BIOSYNTHESIS_GANGLIO_SERIES	ERBB2	-0.176936	dacomitinib	-0.381185	-0.558121	0.000833159	0.0643199
Adherent DMEM	KEGG_GLYCOSPHINGOLIPID_BIOSYNTHESIS_GANGLIO_SERIES	EGFR	-0.286185	rociletinib	-0.270442	-0.556627	0.000860402	0.0645779
Adherent DMEM	KEGG_PYRIMIDINE_METABOLISM	EGFR	-0.277815	ZM-306416	-0.363865	-0.641679	0.000120694	0.0652229
Adherent DMEM	KEGG_PYRIMIDINE_METABOLISM	EGFR	-0.277815	XL-647	-0.366665	-0.64448	0.000112421	0.0652229
Adherent DMEM	KEGG_RETINOL_METABOLISM	EGFR	0.399516	alvocidib	0.155227	0.554743	0.000701093	0.0653225
Adherent DMEM	KEGG_STEROID_HORMONE_BIOSYNTHESIS	EGFR	0.391684	BIBX-1382	0.129121	0.520805	0.00128454	0.0654871
Adherent DMEM	KEGG_STEROID_HORMONE_BIOSYNTHESIS	EGFR	0.391684	icotinib	0.129693	0.521377	0.00127147	0.0654871
Adherent DMEM	KEGG_GLYCOSAMINOGLYCAN_BIOSYNTHESIS_HEPARAN_SULFATE	EGFR	-0.319787	WZ-3146	-0.268555	-0.588342	0.000426102	0.0656629
Adherent DMEM	KEGG_GLYCOSAMINOGLYCAN_BIOSYNTHESIS_HEPARAN_SULFATE	EGFR	-0.319787	GW-583340	-0.265078	-0.584865	0.00046173	0.0656629
Adherent DMEM	KEGG_GLYCOSAMINOGLYCAN_BIOSYNTHESIS_HEPARAN_SULFATE	ERBB2	-0.251228	afatinib	-0.334323	-0.585552	0.000454505	0.0656629
Adherent DMEM	KEGG_TYROSINE_METABOLISM	TUBB	-0.254583	CYT-997	-0.409029	-0.663611	7.01807e-05	0.0667097
Adherent DMEM	KEGG_TYROSINE_METABOLISM	MST1R	-0.249443	MK-2461	-0.411844	-0.661287	7.4067e-05	0.0667097
Adherent DMEM	KEGG_PHENYLALANINE_METABOLISM	ERBB2	0.286931	tucatinib	0.250186	0.537118	0.000963471	0.0667512
Adherent DMEM	KEGG_GLYCOSPHINGOLIPID_BIOSYNTHESIS_GANGLIO_SERIES	EGFR	-0.286185	osimertinib	-0.266049	-0.552234	0.00094493	0.0672371
Adherent DMEM	KEGG_GLYCOSPHINGOLIPID_BIOSYNTHESIS_GANGLIO_SERIES	EGFR	-0.286185	brigatinib	-0.266015	-0.5522	0.000945599	0.0672371
Adherent DMEM	KEGG_GLYCOSPHINGOLIPID_BIOSYNTHESIS_GANGLIO_SERIES	NAE1	-0.107084	pevonedistat	-0.443854	-0.550939	0.000970615	0.0672462
Adherent DMEM	KEGG_GLYCOSPHINGOLIPID_BIOSYNTHESIS_LACTO_AND_NEOLACTO_SERIES	ERBB2	0.280202	tucatinib	0.251919	0.532121	0.0010537	0.0694416
Adherent DMEM	KEGG_GLYCOSPHINGOLIPID_BIOSYNTHESIS_LACTO_AND_NEOLACTO_SERIES	EGFR	0.348922	OSI-420	0.178852	0.527774	0.00113604	0.0697632
Adherent DMEM	KEGG_GLYCOSPHINGOLIPID_BIOSYNTHESIS_LACTO_AND_NEOLACTO_SERIES	ERBB2	0.280202	ARRY-334543	0.249358	0.52956	0.00110124	0.0697632
Adherent DMEM	KEGG_GLYCOSPHINGOLIPID_BIOSYNTHESIS_LACTO_AND_NEOLACTO_SERIES	ERBB2	0.280202	AV-412	0.248152	0.528354	0.00112448	0.0697632
Adherent DMEM	KEGG_ARACHIDONIC_ACID_METABOLISM	MDM2	-0.272086	AMG-232	-0.254164	-0.52625	0.00163079	0.069943
Adherent DMEM	KEGG_ARACHIDONIC_ACID_METABOLISM	SRC	0.133911	PD-168393	0.373836	0.507748	0.00161717	0.069943
Adherent DMEM	KEGG_LINOLEIC_ACID_METABOLISM	ERBB2	0.292532	AEE788	0.204337	0.496869	0.00195191	0.0712711
Adherent DMEM	KEGG_ARACHIDONIC_ACID_METABOLISM	EGFR	0.461347	BIBX-1382	0.0438533	0.5052	0.00168952	0.0713294
Adherent DMEM	KEGG_LYSINE_DEGRADATION	EGFR	-0.348971	WZ8040	-0.216125	-0.565095	0.000716805	0.0717336
Adherent DMEM	KEGG_PYRIMIDINE_METABOLISM	EGFR	-0.277815	AZD8931	-0.346668	-0.624483	0.000184262	0.071755
Adherent DMEM	KEGG_PYRIMIDINE_METABOLISM	EGFR	-0.277815	poziotinib	-0.346298	-0.624113	0.000185894	0.071755
Adherent DMEM	KEGG_GLYCOSAMINOGLYCAN_BIOSYNTHESIS_HEPARAN_SULFATE	EGFR	-0.319787	ZM-306416	-0.248586	-0.568373	0.000667197	0.0730731
Adherent DMEM	KEGG_GLYCOSAMINOGLYCAN_BIOSYNTHESIS_HEPARAN_SULFATE	EGFR	-0.319787	rociletinib	-0.247986	-0.567774	0.000676102	0.0730731
Adherent DMEM	KEGG_GLYCOSAMINOGLYCAN_BIOSYNTHESIS_HEPARAN_SULFATE	EGFR	-0.319787	XL-647	-0.248999	-0.568786	0.00066133	0.0730731
Adherent DMEM	KEGG_GLYCOSAMINOGLYCAN_BIOSYNTHESIS_HEPARAN_SULFATE	ERBB2	-0.251228	BMS-690514	-0.324173	-0.575401	0.000572086	0.0730731
Adherent DMEM	KEGG_GLYCOSAMINOGLYCAN_BIOSYNTHESIS_HEPARAN_SULFATE	ERBB2	-0.251228	dacomitinib	-0.321234	-0.572462	0.000609789	0.0730731
Adherent DMEM	KEGG_GLYCOSAMINOGLYCAN_BIOSYNTHESIS_HEPARAN_SULFATE	GSK3B	-0.34798	AT7867	-0.220844	-0.568824	0.000660632	0.0730731
Adherent DMEM	KEGG_VALINE_LEUCINE_AND_ISOLEUCINE_BIOSYNTHESIS	EGFR	-0.38541	tyrphostin-AG-1478	-0.190324	-0.575734	0.000568039	0.0730877
Adherent DMEM	KEGG_METABOLISM_OF_XENOBIOTICS_BY_CYTOCHROME_P450	ERBB2	0.334619	PD-168393	0.21389	0.54851	0.000787321	0.0733566
Adherent DMEM	KEGG_GLYCOSPHINGOLIPID_BIOSYNTHESIS_LACTO_AND_NEOLACTO_SERIES	MET	-0.292243	AMG-208	-0.247632	-0.539875	0.00123235	0.0733654
Adherent DMEM	KEGG_GLYCOSPHINGOLIPID_BIOSYNTHESIS_LACTO_AND_NEOLACTO_SERIES	AVPR1B	0.232592	mozavaptan	0.28918	0.521771	0.00126275	0.0733654
Adherent DMEM	KEGG_GLYCOSPHINGOLIPID_BIOSYNTHESIS_LACTO_AND_NEOLACTO_SERIES	ERBB2	0.280202	WZ-4002	0.240956	0.521157	0.00127616	0.0733654
Adherent DMEM	KEGG_LYSINE_DEGRADATION	EGFR	-0.348971	AV-412	-0.211382	-0.560353	0.000793975	0.0739766
Adherent DMEM	KEGG_LYSINE_DEGRADATION	ROCK2	0.251768	RKI-1447	0.298142	0.54991	0.000767688	0.0739766
Adherent DMEM	KEGG_RETINOL_METABOLISM	EGFR	0.399516	canertinib	0.146083	0.5456	0.000830292	0.0747817
Adherent DMEM	KEGG_METABOLISM_OF_XENOBIOTICS_BY_CYTOCHROME_P450	EGFR	0.414251	mubritinib	0.12726	0.54151	0.000892747	0.0753814
Adherent DMEM	KEGG_METABOLISM_OF_XENOBIOTICS_BY_CYTOCHROME_P450	EGFR	0.414251	rociletinib	0.128168	0.542419	0.000878262	0.0753814
Adherent DMEM	KEGG_METABOLISM_OF_XENOBIOTICS_BY_CYTOCHROME_P450	EGFR	0.414251	tyrphostin-AG-1478	0.127353	0.541604	0.000891255	0.0753814
Adherent DMEM	KEGG_GLYCOSPHINGOLIPID_BIOSYNTHESIS_GANGLIO_SERIES	ERBB3	-0.117506	AZD8931	-0.426928	-0.544434	0.00111645	0.0754161
Adherent DMEM	KEGG_GLYCOSPHINGOLIPID_BIOSYNTHESIS_GANGLIO_SERIES	ERBB4	-0.0579984	afatinib	-0.485289	-0.543288	0.00114565	0.0755013
Adherent DMEM	KEGG_VALINE_LEUCINE_AND_ISOLEUCINE_BIOSYNTHESIS	EGFR	-0.38541	icotinib	-0.186586	-0.571996	0.000616043	0.0756613
Adherent DMEM	KEGG_GLYCOSAMINOGLYCAN_BIOSYNTHESIS_HEPARAN_SULFATE	EGFR	-0.319787	PD-168393	-0.243854	-0.563641	0.000740349	0.0769394
Adherent DMEM	KEGG_ARACHIDONIC_ACID_METABOLISM	MET	-0.235015	AMG-208	-0.284408	-0.519423	0.00187339	0.0778754
Adherent DMEM	KEGG_DRUG_METABOLISM_CYTOCHROME_P450	EGFR	0.364357	erlotinib	0.223472	0.587829	0.000374917	0.077925
Adherent DMEM	KEGG_DRUG_METABOLISM_CYTOCHROME_P450	EGFR	0.364357	afatinib	0.236086	0.600443	0.000294855	0.077925
Adherent DMEM	KEGG_DRUG_METABOLISM_CYTOCHROME_P450	EGFR	0.364357	PD-168393	0.224723	0.58908	0.000366325	0.077925
Adherent DMEM	KEGG_DRUG_METABOLISM_CYTOCHROME_P450	EGFR	0.364357	AZD8931	0.223917	0.588274	0.000372156	0.077925
Adherent DMEM	KEGG_DRUG_METABOLISM_CYTOCHROME_P450	ERBB2	0.271807	poziotinib	0.3233	0.595107	0.000326151	0.077925
Adherent DMEM	KEGG_PYRIMIDINE_METABOLISM	EGFR	-0.277815	AV-412	-0.3371	-0.614915	0.000231492	0.0781866
Adherent DMEM	KEGG_LINOLEIC_ACID_METABOLISM	HTR2A	0.120158	SB-216641	0.368143	0.488301	0.002258	0.0782196
Adherent DMEM	KEGG_LINOLEIC_ACID_METABOLISM	AKT1	0.1096	canertinib	0.380917	0.490518	0.00217517	0.0782196
Adherent DMEM	KEGG_LINOLEIC_ACID_METABOLISM	ERBB4	0.0331561	dacomitinib	0.455232	0.488388	0.00225455	0.0782196
Adherent DMEM	KEGG_LINOLEIC_ACID_METABOLISM	ADORA2B	0.0597868	CGS-15943	0.429912	0.489699	0.00220517	0.0782196
Adherent DMEM	KEGG_AMINO_SUGAR_AND_NUCLEOTIDE_SUGAR_METABOLISM	ERBB2	-0.136095	afatinib	-0.490529	-0.626624	0.00017464	0.0786464
Adherent DMEM	KEGG_AMINO_SUGAR_AND_NUCLEOTIDE_SUGAR_METABOLISM	ERBB2	-0.136095	AZD8931	-0.496732	-0.632828	0.000150671	0.0786464
Adherent DMEM	KEGG_GLYCOSAMINOGLYCAN_BIOSYNTHESIS_HEPARAN_SULFATE	PDGFRB	0.240388	imatinib	0.304221	0.544609	0.000845499	0.0788316
Adherent DMEM	KEGG_GLYCOSAMINOGLYCAN_BIOSYNTHESIS_HEPARAN_SULFATE	DPP4	0.154646	atorvastatin	0.389317	0.543963	0.00085526	0.0788316
Adherent DMEM	KEGG_GLYCOSAMINOGLYCAN_BIOSYNTHESIS_HEPARAN_SULFATE	EGFR	-0.319787	erlotinib	-0.23646	-0.556247	0.000867165	0.0788316
Adherent DMEM	KEGG_GLYCOSAMINOGLYCAN_BIOSYNTHESIS_HEPARAN_SULFATE	PIK3CA	-0.293835	alpelisib	-0.261986	-0.555821	0.000875258	0.0788316
Adherent DMEM	KEGG_LYSINE_DEGRADATION	EGFR	-0.348971	GW-583340	-0.205186	-0.554157	0.0009065	0.0790117
Adherent DMEM	KEGG_LYSINE_DEGRADATION	PKN2	-0.448419	Y-27632	-0.107043	-0.555462	0.00088205	0.0790117
Adherent DMEM	KEGG_PHENYLALANINE_METABOLISM	EGFR	0.449175	WHI-P154	0.0759792	0.525154	0.00119014	0.0799613
Adherent DMEM	KEGG_PHENYLALANINE_METABOLISM	EGFR	0.449175	OSI-420	0.0748316	0.524007	0.00121333	0.0799613
Adherent DMEM	KEGG_GLYCOSPHINGOLIPID_BIOSYNTHESIS_LACTO_AND_NEOLACTO_SERIES	JUN	-0.265605	vinblastine	-0.267236	-0.53284	0.00142374	0.0801449
Adherent DMEM	KEGG_STEROID_HORMONE_BIOSYNTHESIS	ERBB3	0.125309	AZD8931	0.382712	0.508021	0.00160918	0.0805188
Adherent DMEM	KEGG_GLYCOSPHINGOLIPID_BIOSYNTHESIS_GANGLIO_SERIES	ERBB2	-0.176936	ARRY-334543	-0.3618	-0.538736	0.00126211	0.0811958
Adherent DMEM	KEGG_GLYCOSPHINGOLIPID_BIOSYNTHESIS_GANGLIO_SERIES	EGFR	-0.286185	CNX-2006	-0.251295	-0.53748	0.00129487	0.0813661
Adherent DMEM	KEGG_ARACHIDONIC_ACID_METABOLISM	PIK3CG	0.103658	CH5132799	0.392044	0.495703	0.00199035	0.0814839
Adherent DMEM	KEGG_GLYCOSPHINGOLIPID_BIOSYNTHESIS_LACTO_AND_NEOLACTO_SERIES	COL1A1	0.249969	halofuginone	0.262813	0.512782	0.00148074	0.0816524
Adherent DMEM	KEGG_GLYCOSPHINGOLIPID_BIOSYNTHESIS_LACTO_AND_NEOLACTO_SERIES	EGFR	0.348922	ZM-306416	0.162534	0.511456	0.00151598	0.0819235
Adherent DMEM	KEGG_GLYCOSAMINOGLYCAN_BIOSYNTHESIS_HEPARAN_SULFATE	EGFR	-0.319787	canertinib	-0.229407	-0.549194	0.00100714	0.0824634
Adherent DMEM	KEGG_GLYCOSAMINOGLYCAN_BIOSYNTHESIS_HEPARAN_SULFATE	EGFR	-0.319787	WZ8040	-0.230263	-0.550051	0.000989113	0.0824634
Adherent DMEM	KEGG_GLYCOSAMINOGLYCAN_BIOSYNTHESIS_HEPARAN_SULFATE	ERBB2	-0.251228	mubritinib	-0.298112	-0.54934	0.00100406	0.0824634
Adherent DMEM	KEGG_LINOLEIC_ACID_METABOLISM	PIK3CG	0.127727	CH5132799	0.356517	0.484244	0.00241619	0.0826397
Adherent DMEM	KEGG_GLYCOSPHINGOLIPID_BIOSYNTHESIS_GANGLIO_SERIES	ERBB2	-0.176936	lapatinib	-0.356778	-0.533714	0.00139933	0.0826765
Adherent DMEM	KEGG_GLYCOSPHINGOLIPID_BIOSYNTHESIS_GANGLIO_SERIES	ERBB2	-0.176936	XL-647	-0.355436	-0.532372	0.00143812	0.0826765
Adherent DMEM	KEGG_GLYCOSPHINGOLIPID_BIOSYNTHESIS_GANGLIO_SERIES	CDK1	-0.0779264	JNJ-7706621	-0.454933	-0.53286	0.00142318	0.0826765
Adherent DMEM	KEGG_GLYCOSPHINGOLIPID_BIOSYNTHESIS_GANGLIO_SERIES	UBA3	-0.0916964	pevonedistat	-0.443854	-0.535551	0.00134705	0.0826765
Adherent DMEM	KEGG_VALINE_LEUCINE_AND_ISOLEUCINE_BIOSYNTHESIS	EGFR	-0.38541	neratinib	-0.180485	-0.565895	0.000704627	0.0827784
Adherent DMEM	KEGG_DRUG_METABOLISM_CYTOCHROME_P450	EGFR	0.364357	neratinib	0.216557	0.580914	0.000429712	0.0829345
Adherent DMEM	KEGG_TYROSINE_METABOLISM	TUBB	-0.254583	podophyllotoxin	-0.386333	-0.640916	0.000123033	0.0831089
Adherent DMEM	KEGG_GLYCOSPHINGOLIPID_BIOSYNTHESIS_LACTO_AND_NEOLACTO_SERIES	EGFR	0.348922	AEE788	0.160054	0.508977	0.00158197	0.0838132
Adherent DMEM	KEGG_GLYCOSPHINGOLIPID_BIOSYNTHESIS_LACTO_AND_NEOLACTO_SERIES	EGFR	0.348922	icotinib	0.158885	0.507807	0.00161559	0.0839484
Adherent DMEM	KEGG_PYRIMIDINE_METABOLISM	EGFR	-0.277815	afatinib	-0.312635	-0.59045	0.000406369	0.0844622
Adherent DMEM	KEGG_PYRIMIDINE_METABOLISM	EGFR	-0.277815	gefitinib	-0.317556	-0.595371	0.000364496	0.0844622
Adherent DMEM	KEGG_PYRIMIDINE_METABOLISM	EGFR	-0.277815	PD-168393	-0.315929	-0.593743	0.000377315	0.0844622
Adherent DMEM	KEGG_PYRIMIDINE_METABOLISM	EGFR	-0.277815	pelitinib	-0.319254	-0.597069	0.000350545	0.0844622
Adherent DMEM	KEGG_PYRIMIDINE_METABOLISM	ERBB2	-0.166687	BMS-690514	-0.426655	-0.593342	0.000381173	0.0844622
Adherent DMEM	KEGG_METABOLISM_OF_XENOBIOTICS_BY_CYTOCHROME_P450	EGFR	0.414251	vandetanib	0.11238	0.526631	0.00115933	0.084533
Adherent DMEM	KEGG_METABOLISM_OF_XENOBIOTICS_BY_CYTOCHROME_P450	EGFR	0.414251	WZ-4002	0.110775	0.525026	0.00119278	0.084533
Adherent DMEM	KEGG_METABOLISM_OF_XENOBIOTICS_BY_CYTOCHROME_P450	EGFR	0.414251	BIBU-1361	0.109517	0.523768	0.00121809	0.084533
Adherent DMEM	KEGG_METABOLISM_OF_XENOBIOTICS_BY_CYTOCHROME_P450	EGFR	0.414251	PD-153035	0.118505	0.532756	0.00104164	0.084533
Adherent DMEM	KEGG_METABOLISM_OF_XENOBIOTICS_BY_CYTOCHROME_P450	ERBB2	0.334619	ARRY-334543	0.195491	0.530111	0.00109133	0.084533
Adherent DMEM	KEGG_METABOLISM_OF_XENOBIOTICS_BY_CYTOCHROME_P450	ERBB2	0.334619	BMS-599626	0.192473	0.527092	0.00114929	0.084533
Adherent DMEM	KEGG_METABOLISM_OF_XENOBIOTICS_BY_CYTOCHROME_P450	ERBB2	0.334619	CP-724714	0.187619	0.522238	0.00125141	0.084533
Adherent DMEM	KEGG_METABOLISM_OF_XENOBIOTICS_BY_CYTOCHROME_P450	PDE4B	-0.176013	papaverine	-0.364209	-0.540222	0.00122299	0.084533
Adherent DMEM	KEGG_LINOLEIC_ACID_METABOLISM	CHRM1	0.230722	pilocarpine	0.250811	0.481533	0.00252891	0.085414
Adherent DMEM	KEGG_RETINOL_METABOLISM	EGFR	0.399516	vandetanib	0.133535	0.533052	0.00103618	0.0864582
Adherent DMEM	KEGG_RETINOL_METABOLISM	ERBB2	0.289153	FERb-033	0.242856	0.532009	0.00105593	0.0864582
Adherent DMEM	KEGG_RETINOL_METABOLISM	PDE5A	-0.292076	papaverine	-0.256826	-0.548903	0.00101361	0.0864582
Adherent DMEM	KEGG_METABOLISM_OF_XENOBIOTICS_BY_CYTOCHROME_P450	ERBB2	0.334619	AV-412	0.184562	0.519182	0.00132175	0.0871066
Adherent DMEM	KEGG_VALINE_LEUCINE_AND_ISOLEUCINE_BIOSYNTHESIS	EGFR	-0.38541	WZ-3146	-0.175856	-0.561265	0.000778449	0.0876404
Adherent DMEM	KEGG_ARACHIDONIC_ACID_METABOLISM	EGFR	0.461347	orantinib	0.0283605	0.489707	0.00220474	0.0889135
Adherent DMEM	KEGG_GLYCOSPHINGOLIPID_BIOSYNTHESIS_LACTO_AND_NEOLACTO_SERIES	DHFR	0.147565	methotrexate	0.354401	0.501966	0.0017884	0.0892476
Adherent DMEM	KEGG_GLYCOSPHINGOLIPID_BIOSYNTHESIS_LACTO_AND_NEOLACTO_SERIES	FGFR1	-0.292313	AZD4547	-0.228684	-0.520996	0.00181666	0.0892476
Adherent DMEM	KEGG_GLYCOSPHINGOLIPID_BIOSYNTHESIS_LACTO_AND_NEOLACTO_SERIES	PPIA	0.211708	cyclosporine	0.290463	0.502171	0.00178189	0.0892476
Adherent DMEM	KEGG_GLYCOSPHINGOLIPID_BIOSYNTHESIS_GANGLIO_SERIES	PIK3CA	-0.358881	taselisib	-0.168606	-0.527487	0.00159026	0.0895185
Adherent DMEM	KEGG_ARACHIDONIC_ACID_METABOLISM	PIK3CA	0.269823	MLN0128	0.218231	0.488054	0.00226687	0.0900747
Adherent DMEM	KEGG_METABOLISM_OF_XENOBIOTICS_BY_CYTOCHROME_P450	HMGCR	-0.0869085	atorvastatin	-0.446726	-0.533634	0.00140184	0.090185
Adherent DMEM	KEGG_PHENYLALANINE_METABOLISM	EGFR	0.449175	icotinib	0.0664812	0.515656	0.00140767	0.09056
Adherent DMEM	KEGG_RETINOL_METABOLISM	TUBB	-0.217855	vindesine	-0.325399	-0.543254	0.00114638	0.0911034
Adherent DMEM	KEGG_VALINE_LEUCINE_AND_ISOLEUCINE_BIOSYNTHESIS	FKBP1A	0.219515	tacrolimus	0.325172	0.544687	0.000844417	0.0912646
Adherent DMEM	KEGG_LYSINE_DEGRADATION	EPHA3	-0.161287	vandetanib	-0.384586	-0.545873	0.00108192	0.0913549
Adherent DMEM	KEGG_ARACHIDONIC_ACID_METABOLISM	ADORA2B	0.0999674	CGS-15943	0.386332	0.486299	0.00233337	0.0913733
Adherent DMEM	KEGG_ARACHIDONIC_ACID_METABOLISM	ERBB2	0.3218	AEE788	0.163436	0.485236	0.00237456	0.091658
Adherent DMEM	KEGG_VALINE_LEUCINE_AND_ISOLEUCINE_BIOSYNTHESIS	EGFR	-0.38541	BMS-599626	-0.169913	-0.555323	0.000884503	0.0919202
Adherent DMEM	KEGG_LINOLEIC_ACID_METABOLISM	PIK3CA	0.268199	PIK-75	0.208094	0.476293	0.00276174	0.092126
Adherent DMEM	KEGG_LINOLEIC_ACID_METABOLISM	SRC	0.0804084	PD-168393	0.394022	0.474431	0.00284891	0.0923522
Adherent DMEM	KEGG_LINOLEIC_ACID_METABOLISM	PIK3CA	0.268199	BGT226	0.20577	0.47397	0.00287105	0.0923522
Adherent DMEM	KEGG_LINOLEIC_ACID_METABOLISM	JUN	-0.275206	vinblastine	-0.223604	-0.49881	0.00282672	0.0923522
Adherent DMEM	KEGG_AMINOACYL_TRNA_BIOSYNTHESIS	EGFR	-0.281052	BMS-690514	-0.325982	-0.607035	0.000278751	0.0937011
Adherent DMEM	KEGG_AMINOACYL_TRNA_BIOSYNTHESIS	EGFR	-0.281052	pelitinib	-0.329522	-0.610574	0.000256659	0.0937011
Adherent DMEM	KEGG_AMINOACYL_TRNA_BIOSYNTHESIS	EGFR	-0.281052	WZ8040	-0.321026	-0.602078	0.000312106	0.0937011
Adherent DMEM	KEGG_AMINOACYL_TRNA_BIOSYNTHESIS	EGFR	-0.281052	XL-647	-0.321224	-0.602277	0.000310615	0.0937011
Adherent DMEM	KEGG_AMINOACYL_TRNA_BIOSYNTHESIS	ERBB3	-0.218883	AZD8931	-0.386031	-0.604914	0.000293051	0.0937011
Adherent DMEM	KEGG_DRUG_METABOLISM_CYTOCHROME_P450	EGFR	0.364357	osimertinib	0.204653	0.56901	0.000538496	0.0940419
Adherent DMEM	KEGG_DRUG_METABOLISM_CYTOCHROME_P450	EGFR	0.364357	AV-412	0.202852	0.567209	0.000556873	0.0940419
Adherent DMEM	KEGG_LYSINE_DEGRADATION	EGFR	-0.348971	lidocaine	-0.194045	-0.543016	0.00115237	0.0943545
Adherent DMEM	KEGG_RETINOL_METABOLISM	TUBB	-0.217855	verubulin	-0.321703	-0.539558	0.00124074	0.0957855
Adherent DMEM	KEGG_LINOLEIC_ACID_METABOLISM	EGFR	0.429315	AP26113	0.0415782	0.470893	0.00302282	0.0960901
Adherent DMEM	KEGG_RETINOL_METABOLISM	TUBB	-0.217855	paclitaxel	-0.319884	-0.53774	0.00128823	0.0966888
Adherent DMEM	KEGG_RETINOL_METABOLISM	EGFR	0.399516	PD-153035	0.118707	0.518224	0.00134443	0.0981798
Adherent DMEM	KEGG_LYSINE_DEGRADATION	ERBB2	-0.129967	canertinib	-0.409784	-0.539751	0.00123598	0.0982242
Adherent DMEM	KEGG_GLYCOSAMINOGLYCAN_BIOSYNTHESIS_CHONDROITIN_SULFATE	EGFR	-0.279041	gefitinib	-0.274387	-0.553428	0.000920395	0.0994763
Adherent DMEM	KEGG_GLYCOSAMINOGLYCAN_BIOSYNTHESIS_CHONDROITIN_SULFATE	ERBB2	-0.335292	GW-583340	-0.220447	-0.555739	0.000876721	0.0994763
Adherent DMEM	KEGG_GLYCOSAMINOGLYCAN_BIOSYNTHESIS_CHONDROITIN_SULFATE	PIK3CA	-0.415649	GSK2126458	-0.13799	-0.553638	0.000916159	0.0994763
Adherent DMEM	KEGG_ARACHIDONIC_ACID_METABOLISM	MET	-0.235015	AMG458	-0.267682	-0.502697	0.00261677	0.0995846
Adherent DMEM	KEGG_GLYCOSAMINOGLYCAN_BIOSYNTHESIS_HEPARAN_SULFATE	EGFR	-0.319787	icotinib	-0.218725	-0.538513	0.00126751	0.100729
Adherent DMEM	KEGG_AMINO_SUGAR_AND_NUCLEOTIDE_SUGAR_METABOLISM	PIK3CA	-0.31706	PIK-75	-0.292184	-0.609244	0.000264781	0.102205
Adherent DMEM	KEGG_AMINO_SUGAR_AND_NUCLEOTIDE_SUGAR_METABOLISM	EGFR	-0.201894	XL-647	-0.400533	-0.602428	0.000309361	0.104487
Adherent DMEM	KEGG_METABOLISM_OF_XENOBIOTICS_BY_CYTOCHROME_P450	PIK3CA	0.149551	MLN0128	0.35647	0.506021	0.0016656	0.104661
Adherent DMEM	KEGG_RETINOL_METABOLISM	EGFR	0.399516	WZ-4002	0.113027	0.512543	0.00148727	0.105753
Adherent DMEM	KEGG_AMINO_SUGAR_AND_NUCLEOTIDE_SUGAR_METABOLISM	EGFR	-0.201894	ZM-306416	-0.385967	-0.587861	0.000431083	0.10589
Adherent DMEM	KEGG_AMINO_SUGAR_AND_NUCLEOTIDE_SUGAR_METABOLISM	EGFR	-0.201894	WZ-3146	-0.386121	-0.588016	0.000429404	0.10589
Adherent DMEM	KEGG_AMINO_SUGAR_AND_NUCLEOTIDE_SUGAR_METABOLISM	ERBB2	-0.136095	poziotinib	-0.459164	-0.595259	0.000365166	0.10589
Adherent DMEM	KEGG_ARACHIDONIC_ACID_METABOLISM	PYGM	0.274929	alvocidib	0.199898	0.474827	0.00283005	0.106205
Adherent DMEM	KEGG_METABOLISM_OF_XENOBIOTICS_BY_CYTOCHROME_P450	ERBB2	0.334619	lapatinib	0.168753	0.503372	0.00174434	0.107118
Adherent DMEM	KEGG_PHENYLALANINE_METABOLISM	TUBB	-0.226877	CYT-997	-0.292468	-0.519345	0.00187646	0.107323
Adherent DMEM	KEGG_PHENYLALANINE_METABOLISM	MET	-0.248329	AMG-208	-0.270259	-0.518588	0.00190655	0.107323
Adherent DMEM	KEGG_PHENYLALANINE_METABOLISM	ERBB2	0.286931	canertinib	0.211648	0.498579	0.00189581	0.107323
Adherent DMEM	KEGG_PHENYLALANINE_METABOLISM	ERBB2	0.286931	ARRY-334543	0.214257	0.501189	0.00181263	0.107323
Adherent DMEM	KEGG_PHENYLALANINE_METABOLISM	ERBB2	0.286931	AZD8931	0.211389	0.49832	0.00190368	0.107323
Adherent DMEM	KEGG_PHENYLALANINE_METABOLISM	GSK3B	0.327186	LY2090314	0.176567	0.503753	0.00173306	0.107323
Adherent DMEM	KEGG_GLYCOSAMINOGLYCAN_BIOSYNTHESIS_CHONDROITIN_SULFATE	EGFR	-0.279041	pelitinib	-0.267148	-0.546189	0.00107467	0.107801
Adherent DMEM	KEGG_GLYCOSAMINOGLYCAN_BIOSYNTHESIS_CHONDROITIN_SULFATE	ERBB2	-0.335292	WZ-4002	-0.210784	-0.546076	0.00107722	0.107801
Adherent DMEM	KEGG_METABOLISM_OF_XENOBIOTICS_BY_CYTOCHROME_P450	MET	-0.176551	AMG-208	-0.345022	-0.521572	0.00179592	0.107835
Adherent DMEM	KEGG_ARACHIDONIC_ACID_METABOLISM	ERBB2	0.3218	GW-583340	0.150397	0.472197	0.00295664	0.107957
Adherent DMEM	KEGG_ARACHIDONIC_ACID_METABOLISM	PPM1D	-0.221821	GSK2830371	-0.274801	-0.496622	0.00294996	0.107957
Adherent DMEM	KEGG_AMINO_SUGAR_AND_NUCLEOTIDE_SUGAR_METABOLISM	EGFR	-0.201894	AV-412	-0.381029	-0.582923	0.000482294	0.108597
Adherent DMEM	KEGG_PHENYLALANINE_METABOLISM	TUBB	-0.226877	D-64131	-0.288376	-0.515253	0.00204107	0.108625
Adherent DMEM	KEGG_PHENYLALANINE_METABOLISM	EGFR	0.449175	WZ-3146	0.0447741	0.493949	0.00205029	0.108625
Adherent DMEM	KEGG_PHENYLALANINE_METABOLISM	ADRA2C	-0.303488	dronedarone	-0.212786	-0.516274	0.00199919	0.108625
Adherent DMEM	KEGG_GLYCOSAMINOGLYCAN_BIOSYNTHESIS_CHONDROITIN_SULFATE	EGFR	-0.279041	alvocidib	-0.264631	-0.543672	0.00113582	0.108995
Adherent DMEM	KEGG_GLYCOSAMINOGLYCAN_BIOSYNTHESIS_CHONDROITIN_SULFATE	EGFR	-0.279041	AV-412	-0.263254	-0.542295	0.00116982	0.108995
Adherent DMEM	KEGG_TYROSINE_METABOLISM	TUBB	-0.254583	D-64131	-0.359331	-0.613914	0.000237011	0.109576
Adherent DMEM	KEGG_TYROSINE_METABOLISM	TUBB	-0.254583	cabazitaxel	-0.358302	-0.612885	0.000243321	0.109576
Adherent DMEM	KEGG_RETINOL_METABOLISM	TUBB	-0.217855	docetaxel	-0.309827	-0.527682	0.00158396	0.109631
Adherent DMEM	KEGG_RETINOL_METABOLISM	ERBB2	0.289153	ARRY-334543	0.218384	0.507537	0.00162296	0.109631
Adherent DMEM	KEGG_GLYCOSAMINOGLYCAN_BIOSYNTHESIS_HEPARAN_SULFATE	ERBB2	-0.251228	ARRY-334543	-0.281457	-0.532685	0.00142824	0.11026
Adherent DMEM	KEGG_AMINO_SUGAR_AND_NUCLEOTIDE_SUGAR_METABOLISM	EGFR	-0.201894	BMS-690514	-0.376882	-0.578777	0.000530864	0.110338
Adherent DMEM	KEGG_GLYCOSAMINOGLYCAN_BIOSYNTHESIS_CHONDROITIN_SULFATE	PIK3CA	-0.415649	taselisib	-0.124078	-0.539726	0.00123667	0.111383
Adherent DMEM	KEGG_STEROID_HORMONE_BIOSYNTHESIS	ERBB2	0.33614	mubritinib	0.151889	0.488029	0.00226773	0.111407
Adherent DMEM	KEGG_GLYCOSAMINOGLYCAN_BIOSYNTHESIS_HEPARAN_SULFATE	ERBB3	-0.178385	AZD8931	-0.352214	-0.5306	0.00149127	0.111928
Adherent DMEM	KEGG_PHENYLALANINE_METABOLISM	ERBB2	0.286931	XL-647	0.203704	0.490636	0.00217102	0.112809
Adherent DMEM	KEGG_LYSINE_DEGRADATION	EGFR	-0.348971	rociletinib	-0.180937	-0.529907	0.00151344	0.113592
Adherent DMEM	KEGG_LYSINE_DEGRADATION	CDC42BPA	0.213784	RKI-1447	0.298142	0.511926	0.001503	0.113592
Adherent DMEM	KEGG_GLYCOSAMINOGLYCAN_BIOSYNTHESIS_HEPARAN_SULFATE	ERBB2	-0.251228	vandetanib	-0.27726	-0.528489	0.00155807	0.113781
Adherent DMEM	KEGG_RETINOL_METABOLISM	TUBB	-0.217855	CYT-997	-0.305533	-0.523388	0.0017296	0.113985
Adherent DMEM	KEGG_ONE_CARBON_POOL_BY_FOLATE	SLC5A1	0.29644	anguidine	0.39571	0.69215	4.22998e-05	0.114294
Adherent DMEM	KEGG_AMINOACYL_TRNA_BIOSYNTHESIS	EGFR	-0.281052	afatinib	-0.303476	-0.584528	0.000465381	0.114314
Adherent DMEM	KEGG_AMINOACYL_TRNA_BIOSYNTHESIS	EGFR	-0.281052	gefitinib	-0.304562	-0.585614	0.000453816	0.114314
Adherent DMEM	KEGG_GLYCOSAMINOGLYCAN_BIOSYNTHESIS_CHONDROITIN_SULFATE	TUBB4B	-0.340797	colchicine	-0.195561	-0.536358	0.00132516	0.115503
Adherent DMEM	KEGG_AMINO_SUGAR_AND_NUCLEOTIDE_SUGAR_METABOLISM	EGFR	-0.201894	canertinib	-0.370889	-0.572783	0.000605044	0.115725
Adherent DMEM	KEGG_AMINO_SUGAR_AND_NUCLEOTIDE_SUGAR_METABOLISM	EGFR	-0.201894	brigatinib	-0.365921	-0.567815	0.000675451	0.115725
Adherent DMEM	KEGG_AMINO_SUGAR_AND_NUCLEOTIDE_SUGAR_METABOLISM	UBA3	-0.233263	pevonedistat	-0.333877	-0.56714	0.000685271	0.115725
Adherent DMEM	KEGG_LINOLEIC_ACID_METABOLISM	EPHA3	0.192375	vandetanib	0.266568	0.458943	0.00368924	0.115911
Adherent DMEM	KEGG_GLYCOSPHINGOLIPID_BIOSYNTHESIS_LACTO_AND_NEOLACTO_SERIES	EGFR	0.348922	WZ-3146	0.135378	0.4843	0.00241373	0.116462
Adherent DMEM	KEGG_METABOLISM_OF_XENOBIOTICS_BY_CYTOCHROME_P450	ERBB2	0.334619	canertinib	0.161179	0.495799	0.00198733	0.116734
Adherent DMEM	KEGG_PYRIMIDINE_METABOLISM	EGFR	-0.277815	WZ-3146	-0.29142	-0.569235	0.000654953	0.117979
Adherent DMEM	KEGG_PYRIMIDINE_METABOLISM	EGFR	-0.277815	CNX-2006	-0.293196	-0.57101	0.00062939	0.117979
Adherent DMEM	KEGG_LYSINE_DEGRADATION	EGFR	-0.348971	CNX-2006	-0.176397	-0.525368	0.00166067	0.118082
Adherent DMEM	KEGG_LYSINE_DEGRADATION	ROCK1	0.2092	RKI-1447	0.298142	0.507342	0.00162848	0.118082
Adherent DMEM	KEGG_ARACHIDONIC_ACID_METABOLISM	EGFR	0.461347	tyrphostin-AG-99	0.0041009	0.465448	0.00330789	0.118085
Adherent DMEM	KEGG_ARACHIDONIC_ACID_METABOLISM	PIK3CA	0.269823	PF-05212384	0.194618	0.464441	0.00336512	0.118085
Adherent DMEM	KEGG_ARACHIDONIC_ACID_METABOLISM	PIK3CG	0.103658	VE-822	0.361036	0.464694	0.00335029	0.118085
Adherent DMEM	KEGG_DRUG_METABOLISM_CYTOCHROME_P450	ERBB2	0.271807	XL-647	0.279424	0.551231	0.000749162	0.119073
Adherent DMEM	KEGG_STEROID_HORMONE_BIOSYNTHESIS	KDR	0.082238	neratinib	0.400458	0.482696	0.00248036	0.119677
Adherent DMEM	KEGG_ARACHIDONIC_ACID_METABOLISM	EGFR	0.461347	mubritinib	0	0.461347	0.00354562	0.119753
Adherent DMEM	KEGG_ARACHIDONIC_ACID_METABOLISM	FLT3	0.137561	BMS-690514	0.324857	0.462418	0.00348298	0.119753
Adherent DMEM	KEGG_ARACHIDONIC_ACID_METABOLISM	PIK3CA	0.269823	SB-2343	0.192149	0.461973	0.00350914	0.119753
Adherent DMEM	KEGG_PHENYLALANINE_METABOLISM	TUBB	-0.226877	colchicine	-0.280817	-0.507694	0.00236932	0.119856
Adherent DMEM	KEGG_PHENYLALANINE_METABOLISM	EGFR	0.449175	mubritinib	0.0323652	0.48154	0.00252841	0.119856
Adherent DMEM	KEGG_PHENYLALANINE_METABOLISM	EGFR	0.449175	AEE788	0.0341113	0.483286	0.00245641	0.119856
Adherent DMEM	KEGG_PHENYLALANINE_METABOLISM	EGFR	0.449175	CNX-2006	0.0346008	0.483776	0.00243527	0.119856
Adherent DMEM	KEGG_PHENYLALANINE_METABOLISM	ROCK2	-0.0691511	RKI-1447	-0.435786	-0.504937	0.00250308	0.119856
Adherent DMEM	KEGG_DRUG_METABOLISM_CYTOCHROME_P450	ERBB2	0.271807	dacomitinib	0.275728	0.547535	0.000802727	0.120498
Adherent DMEM	KEGG_GLYCOSAMINOGLYCAN_BIOSYNTHESIS_CHONDROITIN_SULFATE	IGF1R	-0.263921	BMS-754807	-0.268359	-0.53228	0.00144077	0.121426
Adherent DMEM	KEGG_GLYCOSAMINOGLYCAN_BIOSYNTHESIS_CHONDROITIN_SULFATE	EGFR	-0.279041	lapatinib	-0.250701	-0.529742	0.00151867	0.121426
Adherent DMEM	KEGG_GLYCOSAMINOGLYCAN_BIOSYNTHESIS_CHONDROITIN_SULFATE	EGFR	-0.279041	brigatinib	-0.248973	-0.528014	0.00157288	0.121426
Adherent DMEM	KEGG_GLYCOSAMINOGLYCAN_BIOSYNTHESIS_CHONDROITIN_SULFATE	ERBB2	-0.335292	BMS-690514	-0.193152	-0.528444	0.00155942	0.121426
Adherent DMEM	KEGG_PHENYLALANINE_METABOLISM	DMPK	-0.0667538	RKI-1447	-0.435786	-0.502539	0.00262465	0.122273
Adherent DMEM	KEGG_STEROID_HORMONE_BIOSYNTHESIS	EGFR	0.391684	tyrphostin-AG-494	0.0885055	0.48019	0.00258588	0.12258
Adherent DMEM	KEGG_LYSINE_DEGRADATION	NR3C1	-0.170184	ciclesonide	-0.350688	-0.520872	0.00182128	0.123085
Adherent DMEM	KEGG_LYSINE_DEGRADATION	EPHA10	-0.13626	vandetanib	-0.384586	-0.520846	0.00182213	0.123085
Adherent DMEM	KEGG_LINOLEIC_ACID_METABOLISM	PKIA	0.194766	A-674563	0.259757	0.454522	0.00397009	0.123301
Adherent DMEM	KEGG_GLYCOSAMINOGLYCAN_DEGRADATION	JAK3	-0.234047	AT-9283	-0.418473	-0.65252	9.14424e-05	0.123539
Adherent DMEM	KEGG_RETINOL_METABOLISM	TUBB	-0.217855	vinblastine	-0.298377	-0.516233	0.00200066	0.12402
Adherent DMEM	KEGG_RETINOL_METABOLISM	EGFR	0.399516	BIBU-1361	0.0949227	0.494439	0.00203381	0.12402
Adherent DMEM	KEGG_RETINOL_METABOLISM	EGFR	0.399516	rociletinib	0.0926995	0.492216	0.00211137	0.12402
Adherent DMEM	KEGG_RETINOL_METABOLISM	EGFR	0.399516	GW-583340	0.094932	0.494449	0.00203331	0.12402
Adherent DMEM	KEGG_RETINOL_METABOLISM	EGFR	0.399516	tyrphostin-AG-1478	0.09357	0.493086	0.00208031	0.12402
Adherent DMEM	KEGG_RETINOL_METABOLISM	ERBB2	0.289153	BMS-599626	0.201461	0.490614	0.00217188	0.12486
Adherent DMEM	KEGG_RETINOL_METABOLISM	ERBB2	0.289153	lapatinib	0.199986	0.489139	0.00222731	0.125379
Adherent DMEM	KEGG_STEROID_HORMONE_BIOSYNTHESIS	EGFR	0.391684	lidocaine	0.0858278	0.477512	0.00270541	0.126035
Adherent DMEM	KEGG_GLYCOSAMINOGLYCAN_BIOSYNTHESIS_CHONDROITIN_SULFATE	EGFR	-0.279041	dacomitinib	-0.244412	-0.523453	0.00172731	0.12614
Adherent DMEM	KEGG_GLYCOSAMINOGLYCAN_BIOSYNTHESIS_CHONDROITIN_SULFATE	EGFR	-0.279041	CNX-2006	-0.244418	-0.523459	0.00172711	0.12614
Adherent DMEM	KEGG_LYSINE_DEGRADATION	GSK3B	-0.315942	LY2090314	-0.202306	-0.518248	0.00191924	0.126483
Adherent DMEM	KEGG_GLYCOSAMINOGLYCAN_BIOSYNTHESIS_HEPARAN_SULFATE	EGFR	-0.319787	tyrphostin-AG-1478	-0.202026	-0.521813	0.00178654	0.126565
Adherent DMEM	KEGG_GLYCOSAMINOGLYCAN_BIOSYNTHESIS_HEPARAN_SULFATE	OPRK1	-0.276817	BNTX	-0.2439	-0.520716	0.00182681	0.126565
Adherent DMEM	KEGG_AMINO_SUGAR_AND_NUCLEOTIDE_SUGAR_METABOLISM	IGF1R	-0.177995	BMS-754807	-0.373144	-0.551139	0.000966852	0.126603
Adherent DMEM	KEGG_AMINO_SUGAR_AND_NUCLEOTIDE_SUGAR_METABOLISM	EGFR	-0.201894	gefitinib	-0.349106	-0.551	0.000969417	0.126603
Adherent DMEM	KEGG_AMINO_SUGAR_AND_NUCLEOTIDE_SUGAR_METABOLISM	EGFR	-0.201894	dacomitinib	-0.348398	-0.550293	0.000983963	0.126603
Adherent DMEM	KEGG_AMINO_SUGAR_AND_NUCLEOTIDE_SUGAR_METABOLISM	EGFR	-0.201894	neratinib	-0.357948	-0.559842	0.000802559	0.126603
Adherent DMEM	KEGG_AMINO_SUGAR_AND_NUCLEOTIDE_SUGAR_METABOLISM	GSK3A	-0.32945	CHIR-99021	-0.227941	-0.557391	0.000846281	0.126603
Adherent DMEM	KEGG_ARACHIDONIC_ACID_METABOLISM	ERBB2	0.3218	WZ-4002	0.135339	0.457139	0.0038021	0.12683
Adherent DMEM	KEGG_LYSINE_DEGRADATION	ADRB2	0.197232	oxprenolol	0.297886	0.495118	0.00201004	0.12715
Adherent DMEM	KEGG_LYSINE_DEGRADATION	ERBB2	-0.129967	afatinib	-0.384573	-0.51454	0.00207055	0.12715
Adherent DMEM	KEGG_LYSINE_DEGRADATION	ERBB2	-0.129967	vandetanib	-0.384586	-0.514553	0.00206997	0.12715
Adherent DMEM	KEGG_LINOLEIC_ACID_METABOLISM	STK24	0.186677	bosutinib	0.264555	0.451232	0.0041944	0.127454
Adherent DMEM	KEGG_LINOLEIC_ACID_METABOLISM	ERBB2	0.292532	FERb-033	0.157957	0.450489	0.00424532	0.127454
Adherent DMEM	KEGG_LINOLEIC_ACID_METABOLISM	PIK3CA	0.268199	SB-2343	0.182484	0.450684	0.00423221	0.127454
Adherent DMEM	KEGG_AMINO_SUGAR_AND_NUCLEOTIDE_SUGAR_METABOLISM	MDM2	0.260614	JNJ-26481585	0.267736	0.52835	0.0011245	0.129554
Adherent DMEM	KEGG_AMINO_SUGAR_AND_NUCLEOTIDE_SUGAR_METABOLISM	EGFR	-0.201894	OSI-420	-0.344413	-0.546308	0.00107208	0.129554
Adherent DMEM	KEGG_AMINO_SUGAR_AND_NUCLEOTIDE_SUGAR_METABOLISM	ERBB4	-0.052548	afatinib	-0.490529	-0.543077	0.00115074	0.129554
Adherent DMEM	KEGG_ARACHIDONIC_ACID_METABOLISM	EGFR	0.461347	vatalanib	-0.00633321	0.455013	0.00393754	0.129747
Adherent DMEM	KEGG_GLYCOSPHINGOLIPID_BIOSYNTHESIS_LACTO_AND_NEOLACTO_SERIES	TUBB	-0.201019	verubulin	-0.299366	-0.500385	0.00273853	0.129816
Adherent DMEM	KEGG_GLYCOSPHINGOLIPID_BIOSYNTHESIS_GANGLIO_SERIES	CHRM1	-0.203985	hyoscyamine	-0.303972	-0.507958	0.00235694	0.129968
Adherent DMEM	KEGG_LYSINE_DEGRADATION	RELA	-0.367257	triptolide	-0.144873	-0.51213	0.0021702	0.130308
Adherent DMEM	KEGG_DRUG_METABOLISM_CYTOCHROME_P450	ERBB2	0.271807	BMS-690514	0.268039	0.539846	0.000919828	0.130809
Adherent DMEM	KEGG_GLYCOSAMINOGLYCAN_BIOSYNTHESIS_HEPARAN_SULFATE	EGFR	-0.319787	CNX-2006	-0.196996	-0.516783	0.00197768	0.131675
Adherent DMEM	KEGG_GLYCOSAMINOGLYCAN_BIOSYNTHESIS_HEPARAN_SULFATE	ERBB2	-0.251228	GW-583340	-0.265078	-0.516306	0.00199804	0.131675
Adherent DMEM	KEGG_STEROID_HORMONE_BIOSYNTHESIS	EGFR	0.391684	WHI-P154	0.0819975	0.473682	0.00288427	0.13209
Adherent DMEM	KEGG_RETINOL_METABOLISM	HCAR1	-0.159029	ammonium-lactate	-0.347678	-0.506707	0.0024176	0.133313
Adherent DMEM	KEGG_LINOLEIC_ACID_METABOLISM	FLT4	0.179689	vandetanib	0.266568	0.446257	0.00455424	0.133756
Adherent DMEM	KEGG_LINOLEIC_ACID_METABOLISM	BLK	0.0451336	ibrutinib	0.401273	0.446407	0.0045439	0.133756
Adherent DMEM	KEGG_METABOLISM_OF_XENOBIOTICS_BY_CYTOCHROME_P450	EGFR	0.414251	CGP-52411	0.071632	0.485883	0.0023496	0.135077
Adherent DMEM	KEGG_AMINOACYL_TRNA_BIOSYNTHESIS	EGFR	-0.281052	osimertinib	-0.291549	-0.572602	0.000607685	0.13683
Adherent DMEM	KEGG_AMINO_SUGAR_AND_NUCLEOTIDE_SUGAR_METABOLISM	HTR1A	-0.216084	NAN-190	-0.321058	-0.537142	0.00130421	0.136988
Adherent DMEM	KEGG_AMINO_SUGAR_AND_NUCLEOTIDE_SUGAR_METABOLISM	ERBB2	-0.136095	XL-647	-0.400533	-0.536629	0.00131817	0.136988
Adherent DMEM	KEGG_RETINOL_METABOLISM	EGFR	0.399516	CNX-2006	0.0815225	0.481039	0.0025493	0.137764
Adherent DMEM	KEGG_RETINOL_METABOLISM	EGFR	0.399516	WZ-3146	0.0782344	0.477751	0.00269439	0.138089
Adherent DMEM	KEGG_RETINOL_METABOLISM	FLT4	0.206983	XL-647	0.268829	0.475813	0.00278284	0.138089
Adherent DMEM	KEGG_RETINOL_METABOLISM	ERBB2	0.289153	mubritinib	0.186066	0.475219	0.00281085	0.138089
Adherent DMEM	KEGG_RETINOL_METABOLISM	ERBB2	0.289153	PD-168393	0.188478	0.477631	0.0027003	0.138089
Adherent DMEM	KEGG_RETINOL_METABOLISM	ERBB2	0.289153	AV-412	0.186439	0.475592	0.00279379	0.138089
Adherent DMEM	KEGG_VALINE_LEUCINE_AND_ISOLEUCINE_BIOSYNTHESIS	EGFR	-0.38541	brigatinib	-0.148604	-0.534014	0.00139146	0.139249
Adherent DMEM	KEGG_RETINOL_METABOLISM	EGFR	0.399516	OSI-420	0.0736796	0.473196	0.00290799	0.140311
Adherent DMEM	KEGG_Core_Glycolysis	EGFR	-0.236973	afatinib	-0.382277	-0.61925	0.000208127	0.14059
Adherent DMEM	KEGG_Core_Glycolysis	ERBB2	-0.171684	AZD8931	-0.459008	-0.630692	0.000158708	0.14059
Adherent DMEM	KEGG_GLYCOSAMINOGLYCAN_BIOSYNTHESIS_CHONDROITIN_SULFATE	IGF1R	-0.263921	linsitinib	-0.248289	-0.51221	0.00216685	0.140994
Adherent DMEM	KEGG_GLYCOSAMINOGLYCAN_BIOSYNTHESIS_CHONDROITIN_SULFATE	TUBB4B	-0.340797	vinorelbine	-0.171595	-0.512392	0.00215861	0.140994
Adherent DMEM	KEGG_GLYCOSAMINOGLYCAN_BIOSYNTHESIS_CHONDROITIN_SULFATE	NOS2	-0.272967	curcumin	-0.236955	-0.509922	0.00226633	0.140994
Adherent DMEM	KEGG_GLYCOSAMINOGLYCAN_BIOSYNTHESIS_CHONDROITIN_SULFATE	NOS2	-0.272967	diphenyleneiodonium	-0.236513	-0.50948	0.00228749	0.140994
Adherent DMEM	KEGG_GLYCOSAMINOGLYCAN_BIOSYNTHESIS_CHONDROITIN_SULFATE	EGFR	-0.279041	tyrphostin-AG-1478	-0.228602	-0.507643	0.0023719	0.140994
Adherent DMEM	KEGG_GLYCOSAMINOGLYCAN_BIOSYNTHESIS_CHONDROITIN_SULFATE	FGFR1	0.360948	MK-2461	0.12634	0.487288	0.002296	0.140994
Adherent DMEM	KEGG_GLYCOSAMINOGLYCAN_BIOSYNTHESIS_CHONDROITIN_SULFATE	ERBB2	-0.335292	PD-168393	-0.173116	-0.508408	0.00233589	0.140994
Adherent DMEM	KEGG_GLYCOSAMINOGLYCAN_BIOSYNTHESIS_CHONDROITIN_SULFATE	PIK3CA	-0.415649	BGT226	-0.0913966	-0.507045	0.00240035	0.140994
Adherent DMEM	KEGG_GLYCOSAMINOGLYCAN_BIOSYNTHESIS_CHONDROITIN_SULFATE	GSK3B	-0.33675	kenpaullone	-0.178683	-0.515433	0.00203376	0.140994
Adherent DMEM	KEGG_ARACHIDONIC_ACID_METABOLISM	PIK3CA	0.269823	BGT226	0.179318	0.449141	0.00434107	0.14132
Adherent DMEM	KEGG_PYRIMIDINE_METABOLISM	EGFR	-0.277815	osimertinib	-0.27936	-0.557175	0.000850374	0.143607
Adherent DMEM	KEGG_STEROID_HORMONE_BIOSYNTHESIS	MET	-0.25285	AMG-208	-0.23959	-0.49244	0.00319968	0.144092
Adherent DMEM	KEGG_DRUG_METABOLISM_CYTOCHROME_P450	EGFR	0.364357	lapatinib	0.164185	0.528542	0.00112085	0.144215
Adherent DMEM	KEGG_DRUG_METABOLISM_CYTOCHROME_P450	EGFR	0.364357	BIBU-1361	0.164349	0.528706	0.001118	0.144215
Adherent DMEM	KEGG_GLYCOSPHINGOLIPID_BIOSYNTHESIS_GANGLIO_SERIES	EGFR	-0.286185	PD-168393	-0.215351	-0.501536	0.00267684	0.144656
Adherent DMEM	KEGG_AMINOACYL_TRNA_BIOSYNTHESIS	BRAF	0.143366	TAK-632	0.411701	0.555067	0.000696355	0.144735
Adherent DMEM	KEGG_VALINE_LEUCINE_AND_ISOLEUCINE_BIOSYNTHESIS	GJA1	0.166749	carvedilol	0.336893	0.503643	0.00173649	0.144841
Adherent DMEM	KEGG_VALINE_LEUCINE_AND_ISOLEUCINE_BIOSYNTHESIS	EPHA2	0.166981	regorafenib	0.333888	0.50087	0.00182257	0.144841
Adherent DMEM	KEGG_VALINE_LEUCINE_AND_ISOLEUCINE_BIOSYNTHESIS	FGFR1	0.167967	regorafenib	0.333888	0.501855	0.00179192	0.144841
Adherent DMEM	KEGG_VALINE_LEUCINE_AND_ISOLEUCINE_BIOSYNTHESIS	TEK	0.176401	regorafenib	0.333888	0.510289	0.00154643	0.144841
Adherent DMEM	KEGG_VALINE_LEUCINE_AND_ISOLEUCINE_BIOSYNTHESIS	ADRB2	0.172104	carvedilol	0.336893	0.508997	0.00158139	0.144841
Adherent DMEM	KEGG_VALINE_LEUCINE_AND_ISOLEUCINE_BIOSYNTHESIS	ADRB2	0.172104	clenbuterol	0.335388	0.507492	0.00162402	0.144841
Adherent DMEM	KEGG_VALINE_LEUCINE_AND_ISOLEUCINE_BIOSYNTHESIS	ERBB3	-0.176943	AZD8931	-0.343952	-0.520895	0.00182036	0.144841
Adherent DMEM	KEGG_LINOLEIC_ACID_METABOLISM	AKT2	0.155296	uprosertib	0.284929	0.440225	0.00503043	0.146153
Adherent DMEM	KEGG_PHENYLALANINE_METABOLISM	VKORC1L1	-0.202814	menadione	-0.289518	-0.492332	0.00320683	0.146862
Adherent DMEM	KEGG_STEROID_HORMONE_BIOSYNTHESIS	ERBB2	0.33614	BIBX-1382	0.129121	0.465261	0.0033182	0.14698
Adherent DMEM	KEGG_GLYCOSPHINGOLIPID_BIOSYNTHESIS_GANGLIO_SERIES	ADRA2A	0.27152	lurasidone	0.203309	0.474829	0.00282991	0.147046
Adherent DMEM	KEGG_GLYCOSPHINGOLIPID_BIOSYNTHESIS_GANGLIO_SERIES	PIK3CA	-0.358881	buparlisib	-0.14049	-0.499371	0.00279527	0.147046
Adherent DMEM	KEGG_GLYCOSPHINGOLIPID_BIOSYNTHESIS_LACTO_AND_NEOLACTO_SERIES	EGFR	0.348922	brigatinib	0.118306	0.467228	0.00321252	0.147123
Adherent DMEM	KEGG_GLYCOSPHINGOLIPID_BIOSYNTHESIS_LACTO_AND_NEOLACTO_SERIES	ERBB3	0.104532	AZD8931	0.363321	0.467854	0.00318036	0.147123
Adherent DMEM	KEGG_LINOLEIC_ACID_METABOLISM	PIK3CA	0.268199	GDC-0941	0.170943	0.439142	0.00512049	0.147187
Adherent DMEM	KEGG_ARACHIDONIC_ACID_METABOLISM	EGFR	0.461347	tyrphostin-AG-494	-0.0162004	0.445146	0.00463861	0.147453
Adherent DMEM	KEGG_ARACHIDONIC_ACID_METABOLISM	FLT4	0.0871612	XL-647	0.358558	0.445719	0.0045955	0.147453
Adherent DMEM	KEGG_VALINE_LEUCINE_AND_ISOLEUCINE_BIOSYNTHESIS	EGFR	-0.38541	OSI-420	-0.133044	-0.518454	0.00191127	0.14755
Adherent DMEM	KEGG_LINOLEIC_ACID_METABOLISM	EGFR	0.429315	orantinib	0.00888521	0.4382	0.00520099	0.147927
Adherent DMEM	KEGG_METABOLISM_OF_XENOBIOTICS_BY_CYTOCHROME_P450	PIK3CA	0.149551	alpelisib	0.329382	0.478933	0.00264164	0.148702
Adherent DMEM	KEGG_PHENYLALANINE_METABOLISM	LIMK1	-0.0548598	RKI-1447	-0.435786	-0.490645	0.00331286	0.149189
Adherent DMEM	KEGG_DRUG_METABOLISM_CYTOCHROME_P450	JUN	-0.209705	vinblastine	-0.330485	-0.54019	0.00122398	0.150327
Adherent DMEM	KEGG_ARACHIDONIC_ACID_METABOLISM	MDM2	-0.272086	nutlin-3	-0.198603	-0.470689	0.00483762	0.150994
Adherent DMEM	KEGG_ARACHIDONIC_ACID_METABOLISM	GABRA2	0.194455	CL-218872	0.247845	0.442301	0.00486176	0.150994
Adherent DMEM	KEGG_PHENYLALANINE_METABOLISM	TUBB	-0.226877	podophyllotoxin	-0.262168	-0.489046	0.0034159	0.151308
Adherent DMEM	KEGG_RETINOL_METABOLISM	BLK	0.0716923	ibrutinib	0.395882	0.467574	0.00319444	0.151428
Adherent DMEM	KEGG_VALINE_LEUCINE_AND_ISOLEUCINE_BIOSYNTHESIS	SELE	0.157974	carvedilol	0.336893	0.494867	0.0020185	0.1515
Adherent DMEM	KEGG_GLYCOSPHINGOLIPID_BIOSYNTHESIS_LACTO_AND_NEOLACTO_SERIES	ADRA1A	0.120597	oxymetazoline	0.342249	0.462847	0.00345844	0.151545
Adherent DMEM	KEGG_GLYCOSPHINGOLIPID_BIOSYNTHESIS_LACTO_AND_NEOLACTO_SERIES	CSNK1D	0.183912	D-4476	0.280012	0.463924	0.00339498	0.151545
Adherent DMEM	KEGG_GLYCOSPHINGOLIPID_BIOSYNTHESIS_LACTO_AND_NEOLACTO_SERIES	EGFR	0.348922	alvocidib	0.112689	0.461611	0.00353084	0.151545
Adherent DMEM	KEGG_GLYCOSPHINGOLIPID_BIOSYNTHESIS_LACTO_AND_NEOLACTO_SERIES	EGFR	0.348922	CNX-2006	0.112641	0.461563	0.00353343	0.151545
Adherent DMEM	KEGG_PHENYLALANINE_METABOLISM	EGFR	0.449175	ZM-306416	0.013319	0.462494	0.00347862	0.1516
Adherent DMEM	KEGG_GLYCOSAMINOGLYCAN_BIOSYNTHESIS_CHONDROITIN_SULFATE	INSR	-0.180076	NVP-TAE684	-0.322187	-0.502263	0.00263913	0.151722
Adherent DMEM	KEGG_STEROID_HORMONE_BIOSYNTHESIS	ERBB2	0.33614	FERb-033	0.125875	0.462015	0.00350699	0.152837
Adherent DMEM	KEGG_GLYCOSPHINGOLIPID_BIOSYNTHESIS_GANGLIO_SERIES	EGFR	-0.286185	BMS-599626	-0.208553	-0.494738	0.00305749	0.152988
Adherent DMEM	KEGG_GLYCOSPHINGOLIPID_BIOSYNTHESIS_GANGLIO_SERIES	EGFR	-0.286185	AEE788	-0.209464	-0.495649	0.00300456	0.152988
Adherent DMEM	KEGG_PHENYLALANINE_METABOLISM	EGFR	0.449175	BIBX-1382	0.0109723	0.460147	0.00361634	0.155101
Adherent DMEM	KEGG_ARACHIDONIC_ACID_METABOLISM	PIK3CA	0.269823	buparlisib	0.169877	0.4397	0.0050741	0.155798
Adherent DMEM	KEGG_GLYCOSAMINOGLYCAN_BIOSYNTHESIS_CHONDROITIN_SULFATE	EGFR	-0.279041	GW-583340	-0.220447	-0.499488	0.00278905	0.157
Adherent DMEM	KEGG_GLYCOSAMINOGLYCAN_BIOSYNTHESIS_HEPARAN_SULFATE	TUBB4B	-0.347958	epothilone-d	-0.15601	-0.503968	0.00255237	0.157101
Adherent DMEM	KEGG_GLYCOSAMINOGLYCAN_BIOSYNTHESIS_HEPARAN_SULFATE	EGFR	-0.319787	BMS-599626	-0.182914	-0.502702	0.00261641	0.157101
Adherent DMEM	KEGG_GLYCOSAMINOGLYCAN_BIOSYNTHESIS_HEPARAN_SULFATE	IMPDH2	-0.295354	AVN-944	-0.207432	-0.502786	0.00261197	0.157101
Adherent DMEM	KEGG_GLYCOSAMINOGLYCAN_BIOSYNTHESIS_HEPARAN_SULFATE	GSK3B	-0.34798	kenpaullone	-0.155501	-0.50348	0.00257654	0.157101
Adherent DMEM	KEGG_LYSINE_DEGRADATION	EPHA2	0.261726	regorafenib	0.216372	0.478098	0.00267937	0.157384
Adherent DMEM	KEGG_GLYCOSAMINOGLYCAN_BIOSYNTHESIS_HEPARAN_SULFATE	EGFR	-0.319787	osimertinib	-0.181113	-0.5009	0.00271015	0.157918
Adherent DMEM	KEGG_GLYCOSAMINOGLYCAN_BIOSYNTHESIS_HEPARAN_SULFATE	ERBB2	-0.251228	XL-647	-0.248999	-0.500227	0.00274691	0.157918
Adherent DMEM	KEGG_PHENYLALANINE_METABOLISM	MDM2	-0.287849	idasanutlin	-0.196357	-0.484206	0.00374854	0.158259
Adherent DMEM	KEGG_GLYCOSPHINGOLIPID_BIOSYNTHESIS_LACTO_AND_NEOLACTO_SERIES	KDR	0.0672871	PD-153035	0.390199	0.457486	0.00377998	0.159586
Adherent DMEM	KEGG_STEROID_HORMONE_BIOSYNTHESIS	FLT3	0.0922437	BMS-690514	0.366181	0.458424	0.0037222	0.159641
Adherent DMEM	KEGG_GLYCOSAMINOGLYCAN_DEGRADATION	MTOR	0.278511	everolimus	0.304331	0.582842	0.000413834	0.15974
Adherent DMEM	KEGG_GLYCOSAMINOGLYCAN_DEGRADATION	EGFR	-0.225109	afatinib	-0.374132	-0.599241	0.000333122	0.15974
Adherent DMEM	KEGG_GLYCOSAMINOGLYCAN_DEGRADATION	ERBB2	-0.218551	afatinib	-0.374132	-0.592684	0.000386597	0.15974
Adherent DMEM	KEGG_GLYCOSAMINOGLYCAN_DEGRADATION	PIK3CA	-0.392177	PIK-75	-0.220847	-0.613024	0.000242538	0.15974
Adherent DMEM	KEGG_GLYCOSAMINOGLYCAN_DEGRADATION	INSR	-0.185207	NVP-TAE684	-0.415776	-0.600983	0.000319992	0.15974
Adherent DMEM	KEGG_LINOLEIC_ACID_METABOLISM	GCK	0.152552	LY2608204	0.280105	0.432657	0.00570232	0.160497
Adherent DMEM	KEGG_DRUG_METABOLISM_CYTOCHROME_P450	MET	-0.181938	AMG-208	-0.352873	-0.534811	0.00136839	0.160756
Adherent DMEM	KEGG_PHENYLALANINE_METABOLISM	ERBB2	0.286931	CP-724714	0.168944	0.455875	0.00388116	0.161337
Adherent DMEM	KEGG_PHENYLALANINE_METABOLISM	DDR1	-0.145882	imatinib	-0.335601	-0.481483	0.00394846	0.161648
Adherent DMEM	KEGG_STEROID_HORMONE_BIOSYNTHESIS	EPHA4	0.139544	vandetanib	0.31674	0.456284	0.00385538	0.162769
Adherent DMEM	KEGG_METABOLISM_OF_XENOBIOTICS_BY_CYTOCHROME_P450	EGFR	0.414251	OSI-420	0.0579475	0.472198	0.00295654	0.163032
Adherent DMEM	KEGG_LYSINE_DEGRADATION	ERBB3	-0.204808	AZD8931	-0.293663	-0.498472	0.00284508	0.163562
Adherent DMEM	KEGG_LYSINE_DEGRADATION	HTR1D	0.256311	paliperidone	0.216908	0.47322	0.00290701	0.163641
Adherent DMEM	KEGG_GLYCOSAMINOGLYCAN_BIOSYNTHESIS_HEPARAN_SULFATE	GRIN2C	-0.167908	CPP	-0.329346	-0.497254	0.002913	0.163977
Adherent DMEM	KEGG_GLYCOSAMINOGLYCAN_BIOSYNTHESIS_HEPARAN_SULFATE	ADRA2A	0.329298	epinephrine	0.142031	0.471328	0.00300028	0.164187
Adherent DMEM	KEGG_GLYCOSAMINOGLYCAN_BIOSYNTHESIS_HEPARAN_SULFATE	ERBB2	-0.251228	PD-168393	-0.243854	-0.495082	0.00303826	0.164187
Adherent DMEM	KEGG_STEROID_HORMONE_BIOSYNTHESIS	FLT4	0.0985912	XL-647	0.356072	0.454663	0.0039608	0.164647
Adherent DMEM	KEGG_GLYCOSPHINGOLIPID_BIOSYNTHESIS_GANGLIO_SERIES	GJA5	-0.190171	flufenamic-acid	-0.29814	-0.488311	0.00346542	0.165097
Adherent DMEM	KEGG_GLYCOSPHINGOLIPID_BIOSYNTHESIS_GANGLIO_SERIES	EGFR	-0.286185	ZM-306416	-0.201873	-0.488058	0.00348281	0.165097
Adherent DMEM	KEGG_GLYCOSPHINGOLIPID_BIOSYNTHESIS_GANGLIO_SERIES	PKIA	-0.207018	A-674563	-0.281684	-0.488702	0.00343843	0.165097
Adherent DMEM	KEGG_LINOLEIC_ACID_METABOLISM	TUBB4B	0.245396	albendazole	0.183046	0.428442	0.00611348	0.165186
Adherent DMEM	KEGG_LINOLEIC_ACID_METABOLISM	FLT3	0.122704	BMS-690514	0.306891	0.429595	0.00599838	0.165186
Adherent DMEM	KEGG_LINOLEIC_ACID_METABOLISM	PIK3CG	0.127727	alpelisib	0.301074	0.428801	0.00607849	0.165186
Adherent DMEM	KEGG_LINOLEIC_ACID_METABOLISM	CYP17A1	0.180528	abiraterone	0.248339	0.428866	0.00607214	0.165186
Adherent DMEM	KEGG_PHENYLALANINE_METABOLISM	DRD2	-0.286584	raclopride	-0.19278	-0.479364	0.00411011	0.165226
Adherent DMEM	KEGG_PHENYLALANINE_METABOLISM	MET	-0.248329	tivantinib	-0.230413	-0.478742	0.00415817	0.165226
Adherent DMEM	KEGG_PHENYLALANINE_METABOLISM	PDGFRA	-0.142095	imatinib	-0.335601	-0.477696	0.00424195	0.166112
Adherent DMEM	KEGG_ARACHIDONIC_ACID_METABOLISM	POLE2	-0.182252	cladribine	-0.281038	-0.46329	0.00554573	0.166495
Adherent DMEM	KEGG_ARACHIDONIC_ACID_METABOLISM	GSK3B	0.262218	LY2090314	0.172638	0.434856	0.00549751	0.166495
Adherent DMEM	KEGG_ARACHIDONIC_ACID_METABOLISM	PIK3CA	0.269823	NVP-BEZ235	0.163768	0.433591	0.00561415	0.166697
Adherent DMEM	KEGG_PHENYLALANINE_METABOLISM	MDM2	-0.287849	nutlin-3	-0.188161	-0.47601	0.00437804	0.166731
Adherent DMEM	KEGG_PHENYLALANINE_METABOLISM	CDC42BPA	-0.0401825	RKI-1447	-0.435786	-0.475968	0.00438116	0.166731
Adherent DMEM	KEGG_LINOLEIC_ACID_METABOLISM	PIK3CG	0.127727	GSK2126458	0.29952	0.427248	0.00623656	0.166843
Adherent DMEM	KEGG_GLYCOSAMINOGLYCAN_BIOSYNTHESIS_CHONDROITIN_SULFATE	EGFR	-0.279041	rociletinib	-0.216102	-0.495144	0.00303494	0.167355
Adherent DMEM	KEGG_AMINO_SUGAR_AND_NUCLEOTIDE_SUGAR_METABOLISM	EGFR	-0.201894	AEE788	-0.301756	-0.503651	0.0025678	0.169224
Adherent DMEM	KEGG_AMINO_SUGAR_AND_NUCLEOTIDE_SUGAR_METABOLISM	EGFR	-0.201894	PD-168393	-0.305821	-0.507715	0.0023681	0.169224
Adherent DMEM	KEGG_AMINO_SUGAR_AND_NUCLEOTIDE_SUGAR_METABOLISM	EGFR	-0.201894	GW-583340	-0.305632	-0.507527	0.00237766	0.169224
Adherent DMEM	KEGG_AMINO_SUGAR_AND_NUCLEOTIDE_SUGAR_METABOLISM	EGFR	-0.201894	CNX-2006	-0.322052	-0.523946	0.00170966	0.169224
Adherent DMEM	KEGG_AMINO_SUGAR_AND_NUCLEOTIDE_SUGAR_METABOLISM	BRAF	0.3315	TAK-632	0.166208	0.497708	0.00192469	0.169224
Adherent DMEM	KEGG_AMINO_SUGAR_AND_NUCLEOTIDE_SUGAR_METABOLISM	IMPDH2	-0.216451	AVN-944	-0.297018	-0.513469	0.00211488	0.169224
Adherent DMEM	KEGG_AMINO_SUGAR_AND_NUCLEOTIDE_SUGAR_METABOLISM	ERBB2	-0.136095	BMS-690514	-0.376882	-0.512978	0.00213515	0.169224
Adherent DMEM	KEGG_AMINO_SUGAR_AND_NUCLEOTIDE_SUGAR_METABOLISM	ERBB2	-0.136095	canertinib	-0.370889	-0.506984	0.00240296	0.169224
Adherent DMEM	KEGG_AMINO_SUGAR_AND_NUCLEOTIDE_SUGAR_METABOLISM	ERBB2	-0.136095	AV-412	-0.381029	-0.517124	0.001964	0.169224
Adherent DMEM	KEGG_AMINO_SUGAR_AND_NUCLEOTIDE_SUGAR_METABOLISM	PIK3CA	-0.31706	GDC-0941	-0.202098	-0.519157	0.00188348	0.169224
Adherent DMEM	KEGG_AMINO_SUGAR_AND_NUCLEOTIDE_SUGAR_METABOLISM	PIK3CA	-0.31706	taselisib	-0.196507	-0.513567	0.00211126	0.169224
Adherent DMEM	KEGG_AMINO_SUGAR_AND_NUCLEOTIDE_SUGAR_METABOLISM	ERBB4	-0.052548	poziotinib	-0.459164	-0.511712	0.00218862	0.169224
Adherent DMEM	KEGG_AMINO_SUGAR_AND_NUCLEOTIDE_SUGAR_METABOLISM	PTPN1	0.243377	bis(maltolato)oxovanadium(IV)	0.243166	0.486543	0.00232444	0.169224
Adherent DMEM	KEGG_AMINO_SUGAR_AND_NUCLEOTIDE_SUGAR_METABOLISM	GSK3B	-0.276615	CHIR-99021	-0.227941	-0.504556	0.00252192	0.169224
Adherent DMEM	KEGG_AMINO_SUGAR_AND_NUCLEOTIDE_SUGAR_METABOLISM	PYGM	-0.274274	alvocidib	-0.229707	-0.50398	0.00255184	0.169224
Adherent DMEM	KEGG_AMINO_SUGAR_AND_NUCLEOTIDE_SUGAR_METABOLISM	HTR1A	-0.216084	SB-216641	-0.286279	-0.502363	0.00263393	0.169449
Adherent DMEM	KEGG_LINOLEIC_ACID_METABOLISM	TP53	0.20499	aspirin	0.220647	0.425637	0.00640304	0.169618
Adherent DMEM	KEGG_GLYCOSPHINGOLIPID_BIOSYNTHESIS_GANGLIO_SERIES	EGFR	-0.286185	AP26113	-0.199497	-0.485682	0.00364667	0.169884
Adherent DMEM	KEGG_GLYCOSPHINGOLIPID_BIOSYNTHESIS_GANGLIO_SERIES	EGFR	-0.286185	WZ8040	-0.198492	-0.484677	0.00371563	0.170163
Adherent DMEM	KEGG_STEROID_HORMONE_BIOSYNTHESIS	EGFR	0.391684	AEE788	0.0599191	0.451603	0.00416959	0.170701
Adherent DMEM	KEGG_DRUG_METABOLISM_CYTOCHROME_P450	TUBA1B	-0.269091	epothilone-b	-0.260519	-0.529609	0.00152272	0.171433
Adherent DMEM	KEGG_GLYCOSAMINOGLYCAN_DEGRADATION	IGF1R	-0.296848	AZD3463	-0.251926	-0.548774	0.00101619	0.171608
Adherent DMEM	KEGG_GLYCOSAMINOGLYCAN_DEGRADATION	MTOR	0.278511	sirolimus	0.281997	0.560508	0.000630605	0.171608
Adherent DMEM	KEGG_GLYCOSAMINOGLYCAN_DEGRADATION	EGFR	-0.225109	mubritinib	-0.325425	-0.550534	0.000978813	0.171608
Adherent DMEM	KEGG_GLYCOSAMINOGLYCAN_DEGRADATION	EGFR	-0.225109	AZD8931	-0.332255	-0.557364	0.000846752	0.171608
Adherent DMEM	KEGG_GLYCOSAMINOGLYCAN_DEGRADATION	EGFR	-0.225109	WZ-3146	-0.336026	-0.561134	0.000780618	0.171608
Adherent DMEM	KEGG_GLYCOSAMINOGLYCAN_DEGRADATION	EGFR	-0.225109	neratinib	-0.345031	-0.57014	0.000641455	0.171608
Adherent DMEM	KEGG_GLYCOSAMINOGLYCAN_DEGRADATION	ERBB2	-0.218551	AZD8931	-0.332255	-0.550806	0.000973606	0.171608
Adherent DMEM	KEGG_GLYCOSAMINOGLYCAN_DEGRADATION	ERBB2	-0.218551	neratinib	-0.345031	-0.563582	0.00074134	0.171608
Adherent DMEM	KEGG_GLYCOSAMINOGLYCAN_DEGRADATION	GSK3B	-0.306886	kenpaullone	-0.270579	-0.577466	0.000545862	0.171608
Adherent DMEM	KEGG_PHENYLALANINE_METABOLISM	DRD2	-0.286584	8-hydroxy-PIPAT	-0.1856	-0.472185	0.00470273	0.171748
Adherent DMEM	KEGG_PHENYLALANINE_METABOLISM	EGFR	0.449175	alvocidib	-0.00379145	0.445384	0.00462079	0.171748
Adherent DMEM	KEGG_PHENYLALANINE_METABOLISM	MET	-0.248329	AMG458	-0.223185	-0.471515	0.00476158	0.171748
Adherent DMEM	KEGG_PHENYLALANINE_METABOLISM	ADRB2	-0.139613	oxprenolol	-0.33184	-0.471453	0.00476726	0.171748
Adherent DMEM	KEGG_PHENYLALANINE_METABOLISM	ERBB3	0.231316	AZD8931	0.211389	0.442705	0.00483093	0.171752
Adherent DMEM	KEGG_LINOLEIC_ACID_METABOLISM	PIK3CA	0.268199	buparlisib	0.15605	0.424249	0.00654983	0.171822
Adherent DMEM	KEGG_GLYCOSPHINGOLIPID_BIOSYNTHESIS_GANGLIO_SERIES	CHRM1	-0.203985	oxyphencyclimine	-0.27869	-0.482676	0.00385899	0.172071
Adherent DMEM	KEGG_GLYCOSPHINGOLIPID_BIOSYNTHESIS_GANGLIO_SERIES	EGFR	-0.286185	vatalanib	-0.195299	-0.481484	0.00394834	0.172071
Adherent DMEM	KEGG_GLYCOSPHINGOLIPID_BIOSYNTHESIS_GANGLIO_SERIES	EGFR	-0.286185	alvocidib	-0.196014	-0.482199	0.00389455	0.172071
Adherent DMEM	KEGG_GLYCOSAMINOGLYCAN_BIOSYNTHESIS_CHONDROITIN_SULFATE	KCNH1	-0.0737184	astemizole	-0.407038	-0.480757	0.00400317	0.173115
Adherent DMEM	KEGG_GLYCOSAMINOGLYCAN_BIOSYNTHESIS_CHONDROITIN_SULFATE	EGFR	-0.279041	osimertinib	-0.205249	-0.48429	0.00374223	0.173115
Adherent DMEM	KEGG_GLYCOSAMINOGLYCAN_BIOSYNTHESIS_CHONDROITIN_SULFATE	EGFR	-0.279041	WZ-4002	-0.210784	-0.489825	0.0033653	0.173115
Adherent DMEM	KEGG_GLYCOSAMINOGLYCAN_BIOSYNTHESIS_CHONDROITIN_SULFATE	FGFR1	0.360948	erdafitinib	0.103423	0.46437	0.00336898	0.173115
Adherent DMEM	KEGG_GLYCOSAMINOGLYCAN_BIOSYNTHESIS_CHONDROITIN_SULFATE	ERBB2	-0.335292	CP-724714	-0.146224	-0.481516	0.00394597	0.173115
Adherent DMEM	KEGG_GLYCOSAMINOGLYCAN_BIOSYNTHESIS_CHONDROITIN_SULFATE	ERBB2	-0.335292	XL-647	-0.148387	-0.483679	0.00378597	0.173115
Adherent DMEM	KEGG_GLYCOSAMINOGLYCAN_BIOSYNTHESIS_CHONDROITIN_SULFATE	PIK3CA	-0.415649	PI-103	-0.076161	-0.49181	0.00323874	0.173115
Adherent DMEM	KEGG_GLYCOSAMINOGLYCAN_BIOSYNTHESIS_CHONDROITIN_SULFATE	PIK3CA	-0.415649	buparlisib	-0.0655242	-0.481173	0.0039718	0.173115
Adherent DMEM	KEGG_GLYCOSAMINOGLYCAN_BIOSYNTHESIS_CHONDROITIN_SULFATE	PIK3CB	0.336893	idelalisib	0.121843	0.458736	0.0037023	0.173115
Adherent DMEM	KEGG_GLYCOSAMINOGLYCAN_BIOSYNTHESIS_CHONDROITIN_SULFATE	PIK3CB	0.336893	AZD6482	0.120996	0.457889	0.00375535	0.173115
Adherent DMEM	KEGG_GLYCOSAMINOGLYCAN_BIOSYNTHESIS_CHONDROITIN_SULFATE	PIK3CB	0.336893	ZSTK-474	0.122774	0.459667	0.00364437	0.173115
Adherent DMEM	KEGG_GLYCOSAMINOGLYCAN_BIOSYNTHESIS_CHONDROITIN_SULFATE	PLK3	-0.142015	NMS-1286937	-0.338301	-0.480317	0.00403635	0.173115
Adherent DMEM	KEGG_GLYCOSAMINOGLYCAN_BIOSYNTHESIS_CHONDROITIN_SULFATE	JUN	0.341759	TWS-119	0.115652	0.457412	0.00378509	0.173115
Adherent DMEM	KEGG_GLYCOSAMINOGLYCAN_BIOSYNTHESIS_CHONDROITIN_SULFATE	JUN	0.341759	vinblastine	0.116952	0.458712	0.00370387	0.173115
Adherent DMEM	KEGG_GLYCOSPHINGOLIPID_BIOSYNTHESIS_GANGLIO_SERIES	GJB7	-0.182087	flufenamic-acid	-0.29814	-0.480227	0.00404325	0.17341
Adherent DMEM	KEGG_GLYCOSAMINOGLYCAN_DEGRADATION	IGF1R	-0.296848	GSK1904529A	-0.245361	-0.542209	0.00117224	0.173512
Adherent DMEM	KEGG_GLYCOSAMINOGLYCAN_DEGRADATION	ERBB2	-0.218551	mubritinib	-0.325425	-0.543976	0.00112818	0.173512
Adherent DMEM	KEGG_GLYCOSAMINOGLYCAN_DEGRADATION	PIK3CA	-0.392177	alpelisib	-0.148169	-0.540346	0.00122011	0.173512
Adherent DMEM	KEGG_LINOLEIC_ACID_METABOLISM	CHRM1	0.230722	maprotiline	0.191711	0.422433	0.00674586	0.173594
Adherent DMEM	KEGG_LINOLEIC_ACID_METABOLISM	MET	-0.275632	AMG-208	-0.177149	-0.452781	0.0067155	0.173594
Adherent DMEM	KEGG_METABOLISM_OF_XENOBIOTICS_BY_CYTOCHROME_P450	EGFR	0.414251	AP26113	0.0529705	0.467221	0.00321296	0.173628
Adherent DMEM	KEGG_METABOLISM_OF_XENOBIOTICS_BY_CYTOCHROME_P450	DPP4	-0.0433278	atorvastatin	-0.446726	-0.490053	0.00335022	0.174083
Adherent DMEM	KEGG_METABOLISM_OF_XENOBIOTICS_BY_CYTOCHROME_P450	EGFR	0.414251	CNX-2006	0.0507524	0.465003	0.00333242	0.174083
Adherent DMEM	KEGG_LINOLEIC_ACID_METABOLISM	EGFR	0.429315	dovitinib	-0.00770948	0.421606	0.00683682	0.174274
Adherent DMEM	KEGG_DRUG_METABOLISM_CYTOCHROME_P450	ERBB2	0.271807	afatinib	0.236086	0.507893	0.00161268	0.174298
Adherent DMEM	KEGG_LYSINE_DEGRADATION	ERBB2	-0.129967	BMS-690514	-0.363068	-0.493035	0.00316186	0.174354
Adherent DMEM	KEGG_LYSINE_DEGRADATION	POLD1	0.234765	clofarabine	0.232124	0.466889	0.00323097	0.174551
Adherent DMEM	KEGG_LYSINE_DEGRADATION	NR3C2	0.289902	deoxycorticosterone-acetate	0.174638	0.46454	0.00335923	0.174551
Adherent DMEM	KEGG_LYSINE_DEGRADATION	ERBB2	-0.129967	dacomitinib	-0.36063	-0.490597	0.00331583	0.174551
Adherent DMEM	KEGG_METABOLISM_OF_XENOBIOTICS_BY_CYTOCHROME_P450	EGFR	0.414251	ZM-306416	0.0490675	0.463318	0.00343038	0.174884
Adherent DMEM	KEGG_RETINOL_METABOLISM	EGFR	0.399516	AEE788	0.0580781	0.457595	0.00377366	0.175801
Adherent DMEM	KEGG_METABOLISM_OF_XENOBIOTICS_BY_CYTOCHROME_P450	ERBB2	0.334619	mubritinib	0.12726	0.461879	0.00351439	0.17585
Adherent DMEM	KEGG_GLYCOSAMINOGLYCAN_BIOSYNTHESIS_CHONDROITIN_SULFATE	GSK3B	-0.33675	AT7867	-0.141811	-0.47856	0.0041718	0.176128
Adherent DMEM	KEGG_GLYCOSPHINGOLIPID_BIOSYNTHESIS_GANGLIO_SERIES	ADRA2A	0.27152	paliperidone	0.179947	0.451467	0.00417849	0.176411
Adherent DMEM	KEGG_GLYCOSPHINGOLIPID_BIOSYNTHESIS_GANGLIO_SERIES	ERBB4	-0.0579984	poziotinib	-0.419252	-0.47725	0.0042778	0.176929
Adherent DMEM	KEGG_GLYCOSPHINGOLIPID_BIOSYNTHESIS_GANGLIO_SERIES	KCNK10	0.227749	riluzole	0.221651	0.449401	0.00432172	0.176929
Adherent DMEM	KEGG_STEROID_HORMONE_BIOSYNTHESIS	KDR	0.082238	BMS-690514	0.366181	0.448419	0.00439407	0.177206
Adherent DMEM	KEGG_GLYCOSAMINOGLYCAN_BIOSYNTHESIS_HEPARAN_SULFATE	KIT	0.160334	imatinib	0.304221	0.464554	0.00335842	0.177668
Adherent DMEM	KEGG_GLYCOSAMINOGLYCAN_BIOSYNTHESIS_HEPARAN_SULFATE	OPRK1	-0.276817	naltrexone	-0.21207	-0.488886	0.00342631	0.177668
Adherent DMEM	KEGG_GLYCOSAMINOGLYCAN_BIOSYNTHESIS_HEPARAN_SULFATE	TXK	-0.149046	bosutinib	-0.33898	-0.488026	0.00348498	0.177668
Adherent DMEM	KEGG_GLYCOSAMINOGLYCAN_BIOSYNTHESIS_CHONDROITIN_SULFATE	HMGCR	0.0065117	pitavastatin	0.44257	0.449082	0.00434575	0.177912
Adherent DMEM	KEGG_GLYCOSAMINOGLYCAN_BIOSYNTHESIS_CHONDROITIN_SULFATE	EGFR	-0.279041	CGP-52411	-0.197654	-0.476695	0.00432236	0.177912
Adherent DMEM	KEGG_GLYCOSAMINOGLYCAN_BIOSYNTHESIS_HEPARAN_SULFATE	EGFR	-0.319787	PD-153035	-0.167137	-0.486924	0.00356096	0.17818
Adherent DMEM	KEGG_AMINO_SUGAR_AND_NUCLEOTIDE_SUGAR_METABOLISM	EGFR	-0.201894	osimertinib	-0.294279	-0.496173	0.00297501	0.178452
Adherent DMEM	KEGG_AMINO_SUGAR_AND_NUCLEOTIDE_SUGAR_METABOLISM	EGFR	-0.201894	pelitinib	-0.290015	-0.49191	0.00323259	0.178452
Adherent DMEM	KEGG_AMINO_SUGAR_AND_NUCLEOTIDE_SUGAR_METABOLISM	FLT4	-0.0912007	XL-647	-0.400533	-0.491734	0.00324365	0.178452
Adherent DMEM	KEGG_AMINO_SUGAR_AND_NUCLEOTIDE_SUGAR_METABOLISM	ERBB2	-0.136095	neratinib	-0.357948	-0.494043	0.00309983	0.178452
Adherent DMEM	KEGG_AMINO_SUGAR_AND_NUCLEOTIDE_SUGAR_METABOLISM	PIK3CA	-0.31706	PF-04691502	-0.176888	-0.493948	0.00310553	0.178452
Adherent DMEM	KEGG_AMINO_SUGAR_AND_NUCLEOTIDE_SUGAR_METABOLISM	PIK3CA	-0.31706	buparlisib	-0.173754	-0.490814	0.00330222	0.178452
Adherent DMEM	KEGG_AMINO_SUGAR_AND_NUCLEOTIDE_SUGAR_METABOLISM	JAK3	-0.250333	AZD1480	-0.248025	-0.498358	0.00285164	0.178452
Adherent DMEM	KEGG_AMINO_SUGAR_AND_NUCLEOTIDE_SUGAR_METABOLISM	GSK3B	-0.276615	TWS-119	-0.217842	-0.494457	0.00307549	0.178452
Adherent DMEM	KEGG_GLYCOSPHINGOLIPID_BIOSYNTHESIS_GANGLIO_SERIES	MTOR	0.305551	temsirolimus	0.139256	0.444807	0.00466462	0.178559
Adherent DMEM	KEGG_GLYCOSPHINGOLIPID_BIOSYNTHESIS_GANGLIO_SERIES	ERBB2	-0.176936	WZ-4002	-0.294968	-0.471904	0.00472698	0.178559
Adherent DMEM	KEGG_GLYCOSPHINGOLIPID_BIOSYNTHESIS_GANGLIO_SERIES	ERBB2	-0.176936	GW-583340	-0.294898	-0.471834	0.00473343	0.178559
Adherent DMEM	KEGG_GLYCOSPHINGOLIPID_BIOSYNTHESIS_GANGLIO_SERIES	PIK3CA	-0.358881	PF-05212384	-0.113744	-0.472625	0.00466457	0.178559
Adherent DMEM	KEGG_GLYCOSPHINGOLIPID_BIOSYNTHESIS_GANGLIO_SERIES	JAK3	-0.235606	AT-9283	-0.23837	-0.473975	0.00454858	0.178559
Adherent DMEM	KEGG_GLYCOSPHINGOLIPID_BIOSYNTHESIS_GANGLIO_SERIES	TGFBR2	0.148227	LY2109761	0.295394	0.443621	0.00475805	0.178559
Adherent DMEM	KEGG_PHENYLALANINE_METABOLISM	KIT	-0.13164	imatinib	-0.335601	-0.467241	0.00515711	0.178648
Adherent DMEM	KEGG_PHENYLALANINE_METABOLISM	NR1I2	0.0551025	erlotinib	0.383718	0.43882	0.00514783	0.178648
Adherent DMEM	KEGG_TYROSINE_METABOLISM	TUBB	-0.254583	vindesine	-0.323036	-0.577619	0.000544306	0.178819
Adherent DMEM	KEGG_TYROSINE_METABOLISM	TUBB	-0.254583	vinblastine	-0.326266	-0.580849	0.000506018	0.178819
Adherent DMEM	KEGG_TYROSINE_METABOLISM	LCK	-0.23962	tozasertib	-0.333903	-0.573523	0.000595621	0.178819
Adherent DMEM	KEGG_GLYCOSAMINOGLYCAN_BIOSYNTHESIS_CHONDROITIN_SULFATE	FGFR1	0.360948	pazopanib	0.0869071	0.447855	0.00443521	0.178865
Adherent DMEM	KEGG_GLYCOSPHINGOLIPID_BIOSYNTHESIS_GANGLIO_SERIES	DRD3	0.227739	domperidone	0.211463	0.439202	0.00511513	0.179296
Adherent DMEM	KEGG_GLYCOSPHINGOLIPID_BIOSYNTHESIS_GANGLIO_SERIES	EGFR	-0.286185	erlotinib	-0.182101	-0.468286	0.00505787	0.179296
Adherent DMEM	KEGG_GLYCOSPHINGOLIPID_BIOSYNTHESIS_GANGLIO_SERIES	ERBB2	-0.176936	BMS-690514	-0.291514	-0.46845	0.00504205	0.179296
Adherent DMEM	KEGG_GLYCOSPHINGOLIPID_BIOSYNTHESIS_GANGLIO_SERIES	ERBB2	-0.176936	AV-412	-0.290119	-0.467054	0.00517581	0.179296
Adherent DMEM	KEGG_GLYCOSPHINGOLIPID_BIOSYNTHESIS_GANGLIO_SERIES	PYGM	-0.272847	alvocidib	-0.196014	-0.468861	0.0050042	0.179296
Adherent DMEM	KEGG_GLYCOSPHINGOLIPID_BIOSYNTHESIS_GANGLIO_SERIES	JUN	0.324344	vinblastine	0.117679	0.442023	0.00488385	0.179296
Adherent DMEM	KEGG_GLYCOSPHINGOLIPID_BIOSYNTHESIS_GANGLIO_SERIES	NR3C2	-0.0988027	fluticasone-propionate	-0.366734	-0.465536	0.00532319	0.179791
Adherent DMEM	KEGG_GLYCOSPHINGOLIPID_BIOSYNTHESIS_GANGLIO_SERIES	INSR	-0.109125	NVP-TAE684	-0.356664	-0.465789	0.00529799	0.179791
Adherent DMEM	KEGG_TYROSINE_METABOLISM	TUBB	-0.254583	epothilone-b	-0.307927	-0.56251	0.000758696	0.180589
Adherent DMEM	KEGG_TYROSINE_METABOLISM	TUBB	-0.254583	vincristine	-0.311241	-0.565824	0.000705589	0.180589
Adherent DMEM	KEGG_TYROSINE_METABOLISM	MET	-0.148028	MK-2461	-0.411844	-0.559873	0.000802022	0.180589
Adherent DMEM	KEGG_ARACHIDONIC_ACID_METABOLISM	EPHA3	0.193114	vandetanib	0.234386	0.4275	0.00621025	0.182392
Adherent DMEM	KEGG_PHENYLALANINE_METABOLISM	BCL2	-0.097009	gambogic-acid	-0.367616	-0.464625	0.00541316	0.18283
Adherent DMEM	KEGG_PHENYLALANINE_METABOLISM	EGFR	0.449175	lidocaine	-0.0126321	0.436543	0.00534666	0.18283
Adherent DMEM	KEGG_PHENYLALANINE_METABOLISM	ATM	0.250199	VE-822	0.184796	0.434994	0.00548459	0.182955
Adherent DMEM	KEGG_STEROID_HORMONE_BIOSYNTHESIS	EGFR	0.391684	CGP-52411	0.0536468	0.445331	0.00462432	0.183749
Adherent DMEM	KEGG_GLYCOSPHINGOLIPID_BIOSYNTHESIS_GANGLIO_SERIES	PSMB9	0.302952	bortezomib	0.13093	0.433882	0.00558716	0.184104
Adherent DMEM	KEGG_GLYCOSPHINGOLIPID_BIOSYNTHESIS_GANGLIO_SERIES	TGFB1	-0.305693	D-4476	-0.157209	-0.462902	0.00558571	0.184104
Adherent DMEM	KEGG_GLYCOSAMINOGLYCAN_BIOSYNTHESIS_CHONDROITIN_SULFATE	EGFR	-0.279041	BMS-690514	-0.193152	-0.472193	0.004702	0.184128
Adherent DMEM	KEGG_GLYCOSAMINOGLYCAN_BIOSYNTHESIS_CHONDROITIN_SULFATE	ERBB2	-0.335292	canertinib	-0.137505	-0.472797	0.00464985	0.184128
Adherent DMEM	KEGG_AMINO_SUGAR_AND_NUCLEOTIDE_SUGAR_METABOLISM	EGFR	-0.201894	lapatinib	-0.285998	-0.487892	0.00349425	0.185127
Adherent DMEM	KEGG_DRUG_METABOLISM_CYTOCHROME_P450	EGFR	0.364357	alvocidib	0.131989	0.496346	0.00196909	0.185386
Adherent DMEM	KEGG_DRUG_METABOLISM_CYTOCHROME_P450	ERBB2	0.271807	PD-168393	0.224723	0.49653	0.00196243	0.185386
Adherent DMEM	KEGG_DRUG_METABOLISM_CYTOCHROME_P450	ERBB2	0.271807	AZD8931	0.223917	0.495724	0.00198971	0.185386
Adherent DMEM	KEGG_DRUG_METABOLISM_CYTOCHROME_P450	PIK3CA	0.157133	MLN0128	0.3412	0.498333	0.00190328	0.185386
Adherent DMEM	KEGG_LYSINE_DEGRADATION	DPP4	0.114929	atorvastatin	0.343675	0.458604	0.00371061	0.185668
Adherent DMEM	KEGG_LYSINE_DEGRADATION	EGFR	-0.348971	tyrphostin-AG-1478	-0.13649	-0.485461	0.00366205	0.185668
Adherent DMEM	KEGG_GLYCOSAMINOGLYCAN_BIOSYNTHESIS_HEPARAN_SULFATE	EGFR	-0.319787	AV-412	-0.163056	-0.482843	0.00384698	0.185817
Adherent DMEM	KEGG_GLYCOSAMINOGLYCAN_BIOSYNTHESIS_HEPARAN_SULFATE	RET	0.152132	imatinib	0.304221	0.456353	0.00385112	0.185817
Adherent DMEM	KEGG_TYROSINE_METABOLISM	CYP2D6	-0.210527	GSK1070916	-0.344283	-0.55481	0.000894086	0.185832
Adherent DMEM	KEGG_DRUG_METABOLISM_CYTOCHROME_P450	ERBB2	0.271807	tucatinib	0.221653	0.493461	0.00206734	0.186199
Adherent DMEM	KEGG_AMINO_SUGAR_AND_NUCLEOTIDE_SUGAR_METABOLISM	OPRM1	-0.143366	naltrexone	-0.341698	-0.485064	0.00369024	0.186546
Adherent DMEM	KEGG_AMINO_SUGAR_AND_NUCLEOTIDE_SUGAR_METABOLISM	ERBB2	-0.136095	dacomitinib	-0.348398	-0.484494	0.00372817	0.186546
Adherent DMEM	KEGG_AMINO_SUGAR_AND_NUCLEOTIDE_SUGAR_METABOLISM	CDK1	-0.108344	JNJ-7706621	-0.376426	-0.48477	0.0037096	0.186546
Adherent DMEM	KEGG_GLYCOSPHINGOLIPID_BIOSYNTHESIS_GANGLIO_SERIES	EGFR	-0.286185	icotinib	-0.175185	-0.461371	0.00574511	0.186865
Adherent DMEM	KEGG_GLYCOSPHINGOLIPID_BIOSYNTHESIS_GANGLIO_SERIES	KCNN3	-0.155397	dequalinium	-0.305348	-0.460745	0.00580926	0.186865
Adherent DMEM	KEGG_GLYCOSAMINOGLYCAN_BIOSYNTHESIS_HEPARAN_SULFATE	ERBB2	-0.251228	canertinib	-0.229407	-0.480635	0.00401229	0.186917
Adherent DMEM	KEGG_GLYCOSAMINOGLYCAN_BIOSYNTHESIS_HEPARAN_SULFATE	CMPK1	-0.339539	enocitabine	-0.141845	-0.481384	0.00395604	0.186917
Adherent DMEM	KEGG_METABOLISM_OF_XENOBIOTICS_BY_CYTOCHROME_P450	RPL10L	-0.239508	puromycin	-0.243853	-0.48336	0.00380857	0.187105
Adherent DMEM	KEGG_RETINOL_METABOLISM	ATP2C1	-0.241091	sevoflurane	-0.238561	-0.479652	0.00408793	0.187213
Adherent DMEM	KEGG_LINOLEIC_ACID_METABOLISM	TUBB8	0.14785	colchicine	0.267542	0.415392	0.00756498	0.187528
Adherent DMEM	KEGG_LINOLEIC_ACID_METABOLISM	ERBB2	0.292532	mubritinib	0.122972	0.415504	0.00755093	0.187528
Adherent DMEM	KEGG_LINOLEIC_ACID_METABOLISM	PYGM	0.191258	alvocidib	0.224355	0.415612	0.00753797	0.187528
Adherent DMEM	KEGG_GLYCOSAMINOGLYCAN_BIOSYNTHESIS_CHONDROITIN_SULFATE	TYMS	-0.168464	carmofur	-0.301979	-0.470442	0.00485998	0.187595
Adherent DMEM	KEGG_STEROID_HORMONE_BIOSYNTHESIS	GSK3B	0.187524	LY2090314	0.25562	0.443144	0.00479731	0.18786
Adherent DMEM	KEGG_GLYCOSAMINOGLYCAN_BIOSYNTHESIS_HEPARAN_SULFATE	EGFR	-0.319787	lapatinib	-0.159559	-0.479346	0.00411124	0.188281
Adherent DMEM	KEGG_TYROSINE_METABOLISM	FGFR3	-0.138849	MK-2461	-0.411844	-0.550694	0.000975605	0.188292
Adherent DMEM	KEGG_STEROID_HORMONE_BIOSYNTHESIS	ERBB3	0.125309	vandetanib	0.31674	0.442049	0.00488185	0.188439
Adherent DMEM	KEGG_STEROID_HORMONE_BIOSYNTHESIS	EPHA3	0.124422	vandetanib	0.31674	0.441162	0.00495397	0.18853
Adherent DMEM	KEGG_PHENYLALANINE_METABOLISM	ERBB2	0.286931	WZ-4002	0.145435	0.432367	0.00573013	0.188815
Adherent DMEM	KEGG_GLYCOSAMINOGLYCAN_DEGRADATION	PIK3CA	-0.392177	GDC-0980	-0.141346	-0.533523	0.00140492	0.189805
Adherent DMEM	KEGG_LINOLEIC_ACID_METABOLISM	ERBB4	0.0331561	canertinib	0.380917	0.414074	0.00773027	0.189884
Adherent DMEM	KEGG_GLYCOSPHINGOLIPID_BIOSYNTHESIS_GANGLIO_SERIES	CYP11B1	0.28606	metyrapone	0.143021	0.429081	0.00605048	0.190098
Adherent DMEM	KEGG_GLYCOSPHINGOLIPID_BIOSYNTHESIS_GANGLIO_SERIES	CHIT1	-0.150397	N-acetylmannosamine	-0.308608	-0.459006	0.00600097	0.190098
Adherent DMEM	KEGG_RETINOL_METABOLISM	TUBB	-0.217855	D-64131	-0.259664	-0.477519	0.00425576	0.191651
Adherent DMEM	KEGG_LINOLEIC_ACID_METABOLISM	PRKACA	0.153153	A-674563	0.259757	0.41291	0.00787587	0.191717
Adherent DMEM	KEGG_PHENYLALANINE_METABOLISM	TUBA1A	-0.17918	colchicine	-0.280817	-0.459997	0.00589114	0.191781
Adherent DMEM	KEGG_GLYCOSAMINOGLYCAN_BIOSYNTHESIS_CHONDROITIN_SULFATE	ERBB2	-0.335292	vandetanib	-0.132892	-0.468184	0.00506762	0.192855
Adherent DMEM	KEGG_AMINO_SUGAR_AND_NUCLEOTIDE_SUGAR_METABOLISM	PIK3CA	-0.31706	alpelisib	-0.164719	-0.481779	0.00392596	0.192872
Adherent DMEM	KEGG_METABOLISM_OF_XENOBIOTICS_BY_CYTOCHROME_P450	EGFR	0.414251	GW-583340	0.0397639	0.454015	0.0040049	0.193237
Adherent DMEM	KEGG_AMINO_SUGAR_AND_NUCLEOTIDE_SUGAR_METABOLISM	BRAF	0.3315	dabrafenib	0.122163	0.453663	0.00402833	0.194367
Adherent DMEM	KEGG_STEROID_HORMONE_BIOSYNTHESIS	KDR	0.082238	XL-647	0.356072	0.43831	0.00519213	0.194849
Adherent DMEM	KEGG_GLYCOSAMINOGLYCAN_BIOSYNTHESIS_HEPARAN_SULFATE	BRAF	0.259785	TAK-632	0.18654	0.446325	0.00454958	0.195126
Adherent DMEM	KEGG_GLYCOSAMINOGLYCAN_BIOSYNTHESIS_HEPARAN_SULFATE	HCAR2	-0.175932	niacin	-0.29835	-0.474282	0.00452244	0.195126
Adherent DMEM	KEGG_GLYCOSAMINOGLYCAN_BIOSYNTHESIS_HEPARAN_SULFATE	TGFBR2	0.132707	LY2109761	0.314884	0.44759	0.00445531	0.195126
Adherent DMEM	KEGG_GLYCOSAMINOGLYCAN_BIOSYNTHESIS_HEPARAN_SULFATE	JUN	0.262117	vinblastine	0.185104	0.447222	0.00448257	0.195126
Adherent DMEM	KEGG_ARACHIDONIC_ACID_METABOLISM	HMGCR	-0.0738509	atorvastatin	-0.378309	-0.45216	0.00679093	0.195203
Adherent DMEM	KEGG_ARACHIDONIC_ACID_METABOLISM	EGFR	0.461347	dovitinib	-0.038724	0.422623	0.00672399	0.195203
Adherent DMEM	KEGG_DRUG_METABOLISM_CYTOCHROME_P450	ERBB2	0.271807	neratinib	0.216557	0.488364	0.00225539	0.196583
Adherent DMEM	KEGG_METABOLISM_OF_XENOBIOTICS_BY_CYTOCHROME_P450	JUN	-0.182237	vinblastine	-0.296568	-0.478805	0.0041534	0.196886
Adherent DMEM	KEGG_LINOLEIC_ACID_METABOLISM	CDK1	0.113392	P276-00	0.29712	0.410512	0.00818258	0.197405
Adherent DMEM	KEGG_AMINO_SUGAR_AND_NUCLEOTIDE_SUGAR_METABOLISM	FLT4	-0.0912007	ZM-306416	-0.385967	-0.477168	0.00428426	0.198053
Adherent DMEM	KEGG_AMINO_SUGAR_AND_NUCLEOTIDE_SUGAR_METABOLISM	STK24	-0.219158	bosutinib	-0.257506	-0.476663	0.00432463	0.198053
Adherent DMEM	KEGG_AMINO_SUGAR_AND_NUCLEOTIDE_SUGAR_METABOLISM	PIK3CA	-0.31706	CH5132799	-0.15973	-0.47679	0.00431485	0.198053
Adherent DMEM	KEGG_AMINO_SUGAR_AND_NUCLEOTIDE_SUGAR_METABOLISM	HTR2A	-0.18945	SB-216641	-0.286279	-0.475729	0.00440063	0.198175
Adherent DMEM	KEGG_ARACHIDONIC_ACID_METABOLISM	POLE	-0.169265	cladribine	-0.281038	-0.450303	0.00702028	0.199672
Adherent DMEM	KEGG_PHENYLALANINE_METABOLISM	EGFR	0.449175	AP26113	-0.0216624	0.427513	0.0062089	0.19972
Adherent DMEM	KEGG_METABOLISM_OF_XENOBIOTICS_BY_CYTOCHROME_P450	EGFR	0.414251	BIBX-1382	0.0346888	0.44894	0.00435682	0.200994
Adherent DMEM	KEGG_METABOLISM_OF_XENOBIOTICS_BY_CYTOCHROME_P450	EGFR	0.414251	AEE788	0.0342432	0.448494	0.00438884	0.200994
Adherent DMEM	KEGG_VALINE_LEUCINE_AND_ISOLEUCINE_BIOSYNTHESIS	ADRA1B	0.137984	carvedilol	0.336893	0.474878	0.00282744	0.201046
Adherent DMEM	KEGG_VALINE_LEUCINE_AND_ISOLEUCINE_BIOSYNTHESIS	NR3C2	0.217834	drospirenone	0.257378	0.475212	0.00281117	0.201046
Adherent DMEM	KEGG_PHENYLALANINE_METABOLISM	AKR1C3	0.241799	flufenamic-acid	0.18368	0.425479	0.00641898	0.201675
Adherent DMEM	KEGG_PHENYLALANINE_METABOLISM	GSK3B	0.327186	AZD2858	0.0990134	0.426199	0.00634699	0.201675
Adherent DMEM	KEGG_METABOLISM_OF_XENOBIOTICS_BY_CYTOCHROME_P450	ERBB2	0.334619	vandetanib	0.11238	0.446999	0.00449769	0.202546
Adherent DMEM	KEGG_STEROID_HORMONE_BIOSYNTHESIS	CSF1R	0.199094	linifanib	0.235946	0.43504	0.00548065	0.202859
Adherent DMEM	KEGG_GLYCOSAMINOGLYCAN_BIOSYNTHESIS_HEPARAN_SULFATE	ADRA2A	0.329298	epinastine	0.11321	0.442507	0.00484598	0.202948
Adherent DMEM	KEGG_GLYCOSAMINOGLYCAN_BIOSYNTHESIS_HEPARAN_SULFATE	CTPS1	-0.357171	acivicin	-0.113029	-0.4702	0.00488217	0.202948
Adherent DMEM	KEGG_METABOLISM_OF_XENOBIOTICS_BY_CYTOCHROME_P450	ERBB2	0.334619	WZ-4002	0.110775	0.445395	0.00461998	0.204642
Adherent DMEM	KEGG_AMINO_SUGAR_AND_NUCLEOTIDE_SUGAR_METABOLISM	EGFR	-0.201894	icotinib	-0.271118	-0.473013	0.00463125	0.205142
Adherent DMEM	KEGG_AMINO_SUGAR_AND_NUCLEOTIDE_SUGAR_METABOLISM	TRPV2	-0.114598	SKF-96365	-0.357496	-0.472094	0.00471022	0.205274
Adherent DMEM	KEGG_LINOLEIC_ACID_METABOLISM	PIK3CA	0.268199	GDC-0980	0.13909	0.40729	0.00862191	0.205428
Adherent DMEM	KEGG_LINOLEIC_ACID_METABOLISM	PIK3CA	0.268199	GDC-0349	0.138766	0.406966	0.0086672	0.205428
Adherent DMEM	KEGG_AMINO_SUGAR_AND_NUCLEOTIDE_SUGAR_METABOLISM	EGFR	-0.201894	BMS-599626	-0.2668	-0.468695	0.00501979	0.205507
Adherent DMEM	KEGG_AMINO_SUGAR_AND_NUCLEOTIDE_SUGAR_METABOLISM	BRAF	0.3315	vemurafenib	0.108986	0.440486	0.00500886	0.205507
Adherent DMEM	KEGG_AMINO_SUGAR_AND_NUCLEOTIDE_SUGAR_METABOLISM	NTRK1	-0.142935	danusertib	-0.326617	-0.469552	0.00494038	0.205507
Adherent DMEM	KEGG_AMINO_SUGAR_AND_NUCLEOTIDE_SUGAR_METABOLISM	TRPC1	-0.113498	SKF-96365	-0.357496	-0.470993	0.00480917	0.205507
Adherent DMEM	KEGG_LINOLEIC_ACID_METABOLISM	TUBA1A	-0.214287	vinblastine	-0.223604	-0.43789	0.00876718	0.205991
Adherent DMEM	KEGG_PHENYLALANINE_METABOLISM	TUBB	-0.226877	2-methoxyestradiol	-0.224845	-0.451722	0.00684461	0.206011
Adherent DMEM	KEGG_PHENYLALANINE_METABOLISM	MDM2	-0.287849	CGM097	-0.163469	-0.451317	0.00689379	0.206011
Adherent DMEM	KEGG_PHENYLALANINE_METABOLISM	KDR	0.131307	neratinib	0.291431	0.422738	0.00671148	0.206011
Adherent DMEM	KEGG_PHENYLALANINE_METABOLISM	NQO1	-0.163737	menadione	-0.289518	-0.453255	0.00665767	0.206011
Adherent DMEM	KEGG_PHENYLALANINE_METABOLISM	GPBAR1	-0.264823	betulinic-acid	-0.186139	-0.450962	0.00693821	0.206011
Adherent DMEM	KEGG_GLYCOSPHINGOLIPID_BIOSYNTHESIS_LACTO_AND_NEOLACTO_SERIES	TUBB	-0.201019	vinblastine	-0.267236	-0.468254	0.00506098	0.207193
Adherent DMEM	KEGG_GLYCOSPHINGOLIPID_BIOSYNTHESIS_LACTO_AND_NEOLACTO_SERIES	ERBB2	0.280202	AEE788	0.160054	0.440256	0.00502795	0.207193
Adherent DMEM	KEGG_GLYCOSPHINGOLIPID_BIOSYNTHESIS_LACTO_AND_NEOLACTO_SERIES	EGFR	0.348922	CGP-52411	0.0898906	0.438813	0.00514848	0.20763
Adherent DMEM	KEGG_METABOLISM_OF_XENOBIOTICS_BY_CYTOCHROME_P450	TUBB	-0.129167	verubulin	-0.342305	-0.471472	0.00476563	0.207689
Adherent DMEM	KEGG_GLYCOSPHINGOLIPID_BIOSYNTHESIS_GANGLIO_SERIES	MAP2K2	0.215743	refametinib	0.207131	0.422874	0.00669714	0.207815
Adherent DMEM	KEGG_GLYCOSPHINGOLIPID_BIOSYNTHESIS_GANGLIO_SERIES	IMPDH2	-0.272142	mycophenolic-acid	-0.180201	-0.452343	0.00676823	0.207815
Adherent DMEM	KEGG_VALINE_LEUCINE_AND_ISOLEUCINE_BIOSYNTHESIS	ERBB2	-0.122487	poziotinib	-0.373203	-0.49569	0.00300254	0.208022
Adherent DMEM	KEGG_METABOLISM_OF_XENOBIOTICS_BY_CYTOCHROME_P450	EGFR	0.414251	WHI-P154	0.0281552	0.442406	0.0048536	0.208165
Adherent DMEM	KEGG_ARACHIDONIC_ACID_METABOLISM	DPP4	-0.0677288	atorvastatin	-0.378309	-0.446038	0.00758324	0.209081
Adherent DMEM	KEGG_ARACHIDONIC_ACID_METABOLISM	AKT1	0.101533	triciribine	0.314486	0.416019	0.00748871	0.209081
Adherent DMEM	KEGG_ARACHIDONIC_ACID_METABOLISM	ERBB3	0.181082	vandetanib	0.234386	0.415468	0.0075555	0.209081
Adherent DMEM	KEGG_PYRIMIDINE_METABOLISM	EGFR	-0.277815	BIBU-1361	-0.258663	-0.536478	0.00132211	0.210138
Adherent DMEM	KEGG_DRUG_METABOLISM_CYTOCHROME_P450	EGFR	0.364357	canertinib	0.118079	0.482435	0.00249154	0.210379
Adherent DMEM	KEGG_LINOLEIC_ACID_METABOLISM	HTR1A	0.0361803	SB-216641	0.368143	0.404323	0.00904657	0.210723
Adherent DMEM	KEGG_GLYCOSAMINOGLYCAN_BIOSYNTHESIS_HEPARAN_SULFATE	PDGFRA	0.134424	imatinib	0.304221	0.438645	0.00516269	0.211357
Adherent DMEM	KEGG_PYRIMIDINE_METABOLISM	ERBB2	-0.166687	XL-647	-0.366665	-0.533353	0.00140963	0.211601
Adherent DMEM	KEGG_AMINO_SUGAR_AND_NUCLEOTIDE_SUGAR_METABOLISM	MDM2	0.260614	AMG-232	0.17595	0.436564	0.00534461	0.21237
Adherent DMEM	KEGG_AMINO_SUGAR_AND_NUCLEOTIDE_SUGAR_METABOLISM	EGFR	-0.201894	rociletinib	-0.264083	-0.465978	0.00527992	0.21237
Adherent DMEM	KEGG_PHENYLALANINE_METABOLISM	ADRA2C	-0.303488	ziprasidone	-0.145065	-0.448554	0.00724685	0.212837
Adherent DMEM	KEGG_GLYCOSPHINGOLIPID_BIOSYNTHESIS_LACTO_AND_NEOLACTO_SERIES	MET	-0.292243	cabozantinib	-0.172921	-0.465164	0.00535928	0.212953
Adherent DMEM	KEGG_DRUG_METABOLISM_CYTOCHROME_P450	EGFR	0.364357	BMS-599626	0.11522	0.479576	0.00261293	0.213943
Adherent DMEM	KEGG_GLYCOSPHINGOLIPID_BIOSYNTHESIS_GANGLIO_SERIES	ERBB2	-0.176936	tucatinib	-0.271956	-0.448892	0.00720335	0.213965
Adherent DMEM	KEGG_GLYCOSPHINGOLIPID_BIOSYNTHESIS_GANGLIO_SERIES	JAK3	-0.235606	pacritinib	-0.213525	-0.449131	0.0071724	0.213965
Adherent DMEM	KEGG_GLYCOSPHINGOLIPID_BIOSYNTHESIS_GANGLIO_SERIES	GSK3B	-0.28726	AT7867	-0.161612	-0.448872	0.00720607	0.213965
Adherent DMEM	KEGG_GLYCOSAMINOGLYCAN_BIOSYNTHESIS_HEPARAN_SULFATE	PDGFRB	0.240388	MK-2461	0.196596	0.436985	0.0053065	0.214002
Adherent DMEM	KEGG_PHENYLALANINE_METABOLISM	TUBA1B	-0.166597	colchicine	-0.280817	-0.447414	0.00739688	0.214907
Adherent DMEM	KEGG_GLYCOSAMINOGLYCAN_DEGRADATION	TYMS	-0.211863	carmofur	-0.293746	-0.50561	0.00246949	0.215259
Adherent DMEM	KEGG_GLYCOSAMINOGLYCAN_DEGRADATION	IGF1R	-0.296848	linsitinib	-0.196444	-0.493292	0.00314595	0.215259
Adherent DMEM	KEGG_GLYCOSAMINOGLYCAN_DEGRADATION	MTOR	0.278511	temsirolimus	0.224932	0.503443	0.00174231	0.215259
Adherent DMEM	KEGG_GLYCOSAMINOGLYCAN_DEGRADATION	MTOR	0.278511	SB-2343	0.181746	0.460257	0.00361006	0.215259
Adherent DMEM	KEGG_GLYCOSAMINOGLYCAN_DEGRADATION	MTOR	0.278511	PI-103	0.177978	0.456488	0.00384186	0.215259
Adherent DMEM	KEGG_GLYCOSAMINOGLYCAN_DEGRADATION	MTOR	0.278511	WAY-600	0.183063	0.461574	0.00353264	0.215259
Adherent DMEM	KEGG_GLYCOSAMINOGLYCAN_DEGRADATION	EGFR	-0.225109	canertinib	-0.28227	-0.507379	0.0023851	0.215259
Adherent DMEM	KEGG_GLYCOSAMINOGLYCAN_DEGRADATION	EGFR	-0.225109	WZ-4002	-0.273811	-0.49892	0.00282067	0.215259
Adherent DMEM	KEGG_GLYCOSAMINOGLYCAN_DEGRADATION	EGFR	-0.225109	AV-412	-0.258073	-0.483182	0.00382153	0.215259
Adherent DMEM	KEGG_GLYCOSAMINOGLYCAN_DEGRADATION	EGFR	-0.225109	brigatinib	-0.258973	-0.484082	0.00375612	0.215259
Adherent DMEM	KEGG_GLYCOSAMINOGLYCAN_DEGRADATION	EGFR	-0.225109	poziotinib	-0.268901	-0.49401	0.00310175	0.215259
Adherent DMEM	KEGG_GLYCOSAMINOGLYCAN_DEGRADATION	GABRA5	-0.133633	SB-205384	-0.357138	-0.490771	0.00330507	0.215259
Adherent DMEM	KEGG_GLYCOSAMINOGLYCAN_DEGRADATION	OPRM1	-0.144063	naltrexone	-0.375375	-0.519438	0.00187287	0.215259
Adherent DMEM	KEGG_GLYCOSAMINOGLYCAN_DEGRADATION	IMPDH2	-0.216039	AVN-944	-0.270747	-0.486787	0.00357062	0.215259
Adherent DMEM	KEGG_GLYCOSAMINOGLYCAN_DEGRADATION	ERBB2	-0.218551	canertinib	-0.28227	-0.500821	0.00271427	0.215259
Adherent DMEM	KEGG_GLYCOSAMINOGLYCAN_DEGRADATION	ERBB2	-0.218551	WZ-4002	-0.273811	-0.492362	0.00320514	0.215259
Adherent DMEM	KEGG_GLYCOSAMINOGLYCAN_DEGRADATION	ERBB2	-0.218551	poziotinib	-0.268901	-0.487452	0.00352286	0.215259
Adherent DMEM	KEGG_GLYCOSAMINOGLYCAN_DEGRADATION	PIK3CA	-0.392177	TG100-115	-0.0888977	-0.481075	0.00397981	0.215259
Adherent DMEM	KEGG_GLYCOSAMINOGLYCAN_DEGRADATION	PIK3CA	-0.392177	CH5132799	-0.106365	-0.498542	0.00284152	0.215259
Adherent DMEM	KEGG_GLYCOSAMINOGLYCAN_DEGRADATION	PIK3CB	0.287324	idelalisib	0.170407	0.457731	0.00376477	0.215259
Adherent DMEM	KEGG_GLYCOSAMINOGLYCAN_DEGRADATION	PIK3CB	0.287324	SB-2343	0.181746	0.46907	0.003115	0.215259
Adherent DMEM	KEGG_GLYCOSAMINOGLYCAN_DEGRADATION	PIK3CB	0.287324	PI-103	0.177978	0.465302	0.0033156	0.215259
Adherent DMEM	KEGG_GLYCOSAMINOGLYCAN_DEGRADATION	POLE2	0.265964	cladribine	0.21635	0.482314	0.0024963	0.215259
Adherent DMEM	KEGG_GLYCOSAMINOGLYCAN_DEGRADATION	STK17A	-0.0625535	AT-9283	-0.418473	-0.481026	0.00398333	0.215259
Adherent DMEM	KEGG_GLYCOSAMINOGLYCAN_DEGRADATION	GSK3B	-0.306886	CHIR-98014	-0.209588	-0.516475	0.00199051	0.215259
Adherent DMEM	KEGG_GLYCOSAMINOGLYCAN_DEGRADATION	GSK3B	-0.306886	CHIR-99021	-0.191024	-0.497911	0.00287577	0.215259
Adherent DMEM	KEGG_GLYCOSAMINOGLYCAN_DEGRADATION	PLK3	-0.0914826	NMS-1286937	-0.417939	-0.509421	0.00229014	0.215259
Adherent DMEM	KEGG_GLYCOSAMINOGLYCAN_DEGRADATION	NAE1	-0.128897	pevonedistat	-0.385533	-0.51443	0.00207475	0.215259
Adherent DMEM	KEGG_GLYCOSAMINOGLYCAN_DEGRADATION	UBA3	-0.122197	pevonedistat	-0.385533	-0.507731	0.00236747	0.215259
Adherent DMEM	KEGG_GLYCOSAMINOGLYCAN_DEGRADATION	ERBB3	-0.178454	AZD8931	-0.332255	-0.510709	0.00223117	0.215259
Adherent DMEM	KEGG_LYSINE_DEGRADATION	ERBB2	-0.129967	XL-647	-0.34593	-0.475896	0.00438687	0.215515
Adherent DMEM	KEGG_PYRIMIDINE_METABOLISM	EGFR	-0.277815	lapatinib	-0.246998	-0.524813	0.00167982	0.216137
Adherent DMEM	KEGG_PYRIMIDINE_METABOLISM	NFKBIA	-0.163707	aspirin	-0.362751	-0.526459	0.00162377	0.216137
Adherent DMEM	KEGG_PYRIMIDINE_METABOLISM	ERBB3	-0.181015	AZD8931	-0.346668	-0.527683	0.00158392	0.216137
Adherent DMEM	KEGG_GLYCOSPHINGOLIPID_BIOSYNTHESIS_LACTO_AND_NEOLACTO_SERIES	EGFR	0.348922	orantinib	0.0854218	0.434344	0.00554605	0.21718
Adherent DMEM	KEGG_GLYCOSAMINOGLYCAN_BIOSYNTHESIS_HEPARAN_SULFATE	PIK3CA	-0.293835	PIK-75	-0.170228	-0.464062	0.00546849	0.217292
Adherent DMEM	KEGG_GLYCOSAMINOGLYCAN_BIOSYNTHESIS_HEPARAN_SULFATE	GSK3B	-0.34798	CHIR-98014	-0.115125	-0.463104	0.00556509	0.217926
Adherent DMEM	KEGG_GLYCOSPHINGOLIPID_BIOSYNTHESIS_GANGLIO_SERIES	PSMB1	0.285276	bortezomib	0.13093	0.416206	0.00746554	0.21926
Adherent DMEM	KEGG_AMINOACYL_TRNA_BIOSYNTHESIS	EGFR	-0.281052	vandetanib	-0.262491	-0.543544	0.00113872	0.219773
Adherent DMEM	KEGG_GLYCOSPHINGOLIPID_BIOSYNTHESIS_GANGLIO_SERIES	EGFR	-0.286185	vandetanib	-0.159909	-0.446095	0.00757487	0.220078
Adherent DMEM	KEGG_DRUG_METABOLISM_CYTOCHROME_P450	EGFR	0.364357	tyrphostin-AG-1478	0.109957	0.474314	0.00285429	0.220351
Adherent DMEM	KEGG_DRUG_METABOLISM_CYTOCHROME_P450	ERBB2	0.271807	AV-412	0.202852	0.47466	0.00283829	0.220351
Adherent DMEM	KEGG_RETINOL_METABOLISM	TUBA1B	-0.229614	epothilone-b	-0.23942	-0.469033	0.00498851	0.220966
Adherent DMEM	KEGG_LYSINE_DEGRADATION	AHR	0.102192	atorvastatin	0.343675	0.445867	0.00458392	0.221174
Adherent DMEM	KEGG_GLYCOSPHINGOLIPID_BIOSYNTHESIS_GANGLIO_SERIES	TRPM5	-0.147074	flufenamic-acid	-0.29814	-0.445214	0.00769455	0.221178
Adherent DMEM	KEGG_VALINE_LEUCINE_AND_ISOLEUCINE_BIOSYNTHESIS	ADRA1D	0.129093	carvedilol	0.336893	0.465986	0.00327858	0.221468
Adherent DMEM	KEGG_LINOLEIC_ACID_METABOLISM	FLT4	0.179689	ZM-306416	0.221013	0.400701	0.00959261	0.221532
Adherent DMEM	KEGG_DRUG_METABOLISM_CYTOCHROME_P450	PDE5A	-0.191071	papaverine	-0.30546	-0.496531	0.00295494	0.221784
Adherent DMEM	KEGG_GLYCOSAMINOGLYCAN_BIOSYNTHESIS_HEPARAN_SULFATE	POLE2	0.189239	cladribine	0.242956	0.432194	0.00574632	0.221808
Adherent DMEM	KEGG_GLYCOSAMINOGLYCAN_BIOSYNTHESIS_HEPARAN_SULFATE	TUBB4B	-0.347958	epothilone-b	-0.112357	-0.460315	0.00585655	0.222879
Adherent DMEM	KEGG_PHENYLALANINE_METABOLISM	TUBB	-0.226877	mebendazole	-0.217807	-0.444684	0.00776852	0.223304
Adherent DMEM	KEGG_GLYCOSPHINGOLIPID_BIOSYNTHESIS_LACTO_AND_NEOLACTO_SERIES	ADORA2B	0.0826274	CGS-15943	0.349152	0.43178	0.00578646	0.223357
Adherent DMEM	KEGG_GLYCOSAMINOGLYCAN_DEGRADATION	PIK3CA	-0.392177	PF-05212384	-0.0856293	-0.477806	0.0042328	0.224255
Adherent DMEM	KEGG_GLYCOSAMINOGLYCAN_DEGRADATION	ERBB2	-0.218551	AV-412	-0.258073	-0.476624	0.0043281	0.224895
Adherent DMEM	KEGG_GLYCOSPHINGOLIPID_BIOSYNTHESIS_GANGLIO_SERIES	IMPDH2	-0.272142	thioguanine	-0.17039	-0.442532	0.00807076	0.225054
Adherent DMEM	KEGG_GLYCOSPHINGOLIPID_BIOSYNTHESIS_GANGLIO_SERIES	AURKA	0.0116017	JNJ-7706621	-0.454933	-0.443332	0.00795754	0.225054
Adherent DMEM	KEGG_GLYCOSPHINGOLIPID_BIOSYNTHESIS_GANGLIO_SERIES	ERBB4	-0.0579984	canertinib	-0.384471	-0.442469	0.0080793	0.225054
Adherent DMEM	KEGG_ARACHIDONIC_ACID_METABOLISM	KDR	0.0506937	XL-647	0.358558	0.409252	0.00835231	0.225679
Adherent DMEM	KEGG_ARACHIDONIC_ACID_METABOLISM	SRC	0.133911	dasatinib	0.275921	0.409832	0.0082742	0.225679
Adherent DMEM	KEGG_GLYCOSAMINOGLYCAN_BIOSYNTHESIS_CHONDROITIN_SULFATE	MET	0.21795	LY2801653	0.209586	0.427536	0.00620683	0.227017
Adherent DMEM	KEGG_GLYCOSAMINOGLYCAN_BIOSYNTHESIS_CHONDROITIN_SULFATE	ERBB2	-0.335292	tucatinib	-0.122342	-0.457634	0.00615217	0.227017
Adherent DMEM	KEGG_GLYCOSAMINOGLYCAN_BIOSYNTHESIS_CHONDROITIN_SULFATE	PIK3CA	-0.415649	PP-121	-0.0414097	-0.457058	0.00621734	0.227017
Adherent DMEM	KEGG_PHENYLALANINE_METABOLISM	PDGFRA	-0.142095	lucitanib	-0.300984	-0.44308	0.00799295	0.227336
Adherent DMEM	KEGG_METABOLISM_OF_XENOBIOTICS_BY_CYTOCHROME_P450	EGFR	0.414251	WZ-3146	0.0213918	0.435643	0.00542665	0.227666
Adherent DMEM	KEGG_METABOLISM_OF_XENOBIOTICS_BY_CYTOCHROME_P450	ERBB2	0.334619	TAK-285	0.100465	0.435084	0.00547679	0.227666
Adherent DMEM	KEGG_LYSINE_DEGRADATION	TNFSF10	0.0195985	ONC201	0.423302	0.442901	0.00481606	0.228298
Adherent DMEM	KEGG_AMINO_SUGAR_AND_NUCLEOTIDE_SUGAR_METABOLISM	JAK3	-0.250333	AT-9283	-0.210202	-0.460535	0.00583324	0.228426
Adherent DMEM	KEGG_PYRIMIDINE_METABOLISM	ABL1	-0.100403	saracatinib	-0.409077	-0.509481	0.00228745	0.228851
Adherent DMEM	KEGG_PYRIMIDINE_METABOLISM	EGFR	-0.277815	vandetanib	-0.231027	-0.508842	0.0023163	0.228851
Adherent DMEM	KEGG_PYRIMIDINE_METABOLISM	EGFR	-0.277815	dacomitinib	-0.238486	-0.516301	0.00199828	0.228851
Adherent DMEM	KEGG_PYRIMIDINE_METABOLISM	EGFR	-0.277815	tyrphostin-AG-1478	-0.237142	-0.514957	0.00205343	0.228851
Adherent DMEM	KEGG_PYRIMIDINE_METABOLISM	EGFR	-0.277815	OSI-420	-0.229638	-0.507453	0.00238164	0.228851
Adherent DMEM	KEGG_PYRIMIDINE_METABOLISM	ERBB2	-0.166687	AZD8931	-0.346668	-0.513355	0.00211946	0.228851
Adherent DMEM	KEGG_PYRIMIDINE_METABOLISM	ERBB2	-0.166687	poziotinib	-0.346298	-0.512986	0.00213481	0.228851
Adherent DMEM	KEGG_PYRIMIDINE_METABOLISM	SELE	0.278382	carvedilol	0.204909	0.483291	0.00245621	0.228851
Adherent DMEM	KEGG_PHENYLALANINE_METABOLISM	TUBB	-0.226877	vindesine	-0.215237	-0.442114	0.00813176	0.228875
Adherent DMEM	KEGG_GLYCOSAMINOGLYCAN_BIOSYNTHESIS_HEPARAN_SULFATE	EGFR	-0.319787	vatalanib	-0.137248	-0.457035	0.00621984	0.229154
Adherent DMEM	KEGG_GLYCOSAMINOGLYCAN_BIOSYNTHESIS_HEPARAN_SULFATE	EGFR	-0.319787	BIBU-1361	-0.135938	-0.455726	0.00637023	0.229154
Adherent DMEM	KEGG_GLYCOSAMINOGLYCAN_BIOSYNTHESIS_HEPARAN_SULFATE	PIK3CA	-0.293835	GDC-0980	-0.161518	-0.455353	0.00641212	0.229154
Adherent DMEM	KEGG_GLYCOSAMINOGLYCAN_BIOSYNTHESIS_HEPARAN_SULFATE	PIK3CB	0.310123	PI-103	0.115107	0.42523	0.0064455	0.229154
Adherent DMEM	KEGG_GLYCOSAMINOGLYCAN_BIOSYNTHESIS_HEPARAN_SULFATE	ERBB3	-0.178385	vandetanib	-0.27726	-0.455646	0.00637941	0.229154
Adherent DMEM	KEGG_PYRIMIDINE_METABOLISM	EGFR	-0.277815	canertinib	-0.224507	-0.502322	0.00263626	0.22978
Adherent DMEM	KEGG_PYRIMIDINE_METABOLISM	ERBB2	-0.166687	AV-412	-0.3371	-0.503788	0.0025613	0.22978
Adherent DMEM	KEGG_RETINOL_METABOLISM	TUBB	-0.217855	podophyllotoxin	-0.246916	-0.464771	0.00539784	0.230654
Adherent DMEM	KEGG_RETINOL_METABOLISM	ERBB2	0.289153	canertinib	0.146083	0.435236	0.00546332	0.230654
Adherent DMEM	KEGG_RETINOL_METABOLISM	ERBB2	0.289153	CP-724714	0.146878	0.436031	0.0053929	0.230654
Adherent DMEM	KEGG_GLYCOSAMINOGLYCAN_DEGRADATION	NTRK1	-0.0836621	danusertib	-0.3887	-0.472362	0.00468769	0.231427
Adherent DMEM	KEGG_GLYCOSAMINOGLYCAN_DEGRADATION	IMPDH2	-0.216039	mercaptopurine	-0.256313	-0.472353	0.00468855	0.231427
Adherent DMEM	KEGG_GLYCOSAMINOGLYCAN_DEGRADATION	GSK3A	-0.262499	CHIR-98014	-0.209588	-0.472088	0.00471076	0.231427
Adherent DMEM	KEGG_STEROID_HORMONE_BIOSYNTHESIS	KDR	0.082238	PD-153035	0.342371	0.424609	0.00651256	0.232568
Adherent DMEM	KEGG_STEROID_HORMONE_BIOSYNTHESIS	ERBB4	-0.0156579	dacomitinib	0.439139	0.423481	0.00663222	0.232568
Adherent DMEM	KEGG_STEROID_HORMONE_BIOSYNTHESIS	KCNT2	0.0299693	12-O-tetradecanoylphorbol-13-acetate	0.393149	0.423119	0.00667053	0.232568
Adherent DMEM	KEGG_STEROID_HORMONE_BIOSYNTHESIS	EPHB1	0.105979	vandetanib	0.31674	0.422719	0.00671366	0.232568
Adherent DMEM	KEGG_STEROID_HORMONE_BIOSYNTHESIS	EPHB4	0.0696625	XL-647	0.356072	0.425735	0.00639338	0.232568
Adherent DMEM	KEGG_PHENYLALANINE_METABOLISM	PIK3CD	-0.231704	idelalisib	-0.208793	-0.440497	0.00837037	0.233162
Adherent DMEM	KEGG_LINOLEIC_ACID_METABOLISM	AKT2	0.155296	GSK2110183	0.241705	0.397001	0.0101836	0.233188
Adherent DMEM	KEGG_GLYCOSPHINGOLIPID_BIOSYNTHESIS_GANGLIO_SERIES	DRD3	0.227739	paliperidone	0.179947	0.407686	0.00856676	0.233902
Adherent DMEM	KEGG_GLYCOSPHINGOLIPID_BIOSYNTHESIS_GANGLIO_SERIES	ERBB4	-0.0579984	dacomitinib	-0.381185	-0.439184	0.00857007	0.233902
Adherent DMEM	KEGG_GLYCOSPHINGOLIPID_BIOSYNTHESIS_GANGLIO_SERIES	PLK3	-0.0560044	NMS-1286937	-0.382202	-0.438207	0.00871879	0.235582
Adherent DMEM	KEGG_GLYCOSAMINOGLYCAN_BIOSYNTHESIS_HEPARAN_SULFATE	MTOR	0.168851	temsirolimus	0.253078	0.42193	0.00680097	0.235593
Adherent DMEM	KEGG_GLYCOSAMINOGLYCAN_BIOSYNTHESIS_HEPARAN_SULFATE	EGFR	-0.319787	dovitinib	-0.132612	-0.452399	0.00676143	0.235593
Adherent DMEM	KEGG_STEROID_HORMONE_BIOSYNTHESIS	EPHA10	0.104329	vandetanib	0.31674	0.421069	0.00689872	0.235954
Adherent DMEM	KEGG_AMINOACYL_TRNA_BIOSYNTHESIS	EGFR	-0.281052	dacomitinib	-0.255888	-0.53694	0.00130989	0.235954
Adherent DMEM	KEGG_GLYCOSAMINOGLYCAN_BIOSYNTHESIS_HEPARAN_SULFATE	ATP1A1	-0.322138	ouabain	-0.129016	-0.451154	0.00691489	0.236507
Adherent DMEM	KEGG_PHENYLALANINE_METABOLISM	TUBB	-0.226877	oxibendazole	-0.211001	-0.437878	0.00876914	0.23739
Adherent DMEM	KEGG_PHENYLALANINE_METABOLISM	TUBB	-0.226877	vinblastine	-0.210507	-0.437384	0.00884522	0.23739
Adherent DMEM	KEGG_PHENYLALANINE_METABOLISM	MET	-0.248329	LY2801653	-0.188832	-0.437161	0.0088793	0.23739
Adherent DMEM	KEGG_PHENYLALANINE_METABOLISM	ERBB2	0.286931	GW-583340	0.120332	0.407264	0.00862603	0.23739
Adherent DMEM	KEGG_PHENYLALANINE_METABOLISM	METAP2	-0.114753	oxyquinoline	-0.321897	-0.43665	0.00896144	0.23739
Adherent DMEM	KEGG_GLYCOSPHINGOLIPID_BIOSYNTHESIS_GANGLIO_SERIES	MDM2	0.236241	JNJ-26481585	0.168646	0.404888	0.00896611	0.237514
Adherent DMEM	KEGG_GLYCOSPHINGOLIPID_BIOSYNTHESIS_GANGLIO_SERIES	MAP2K1	0.19798	refametinib	0.207131	0.40511	0.00893237	0.237514
Adherent DMEM	KEGG_PHENYLALANINE_METABOLISM	PIK3CA	0.175071	alpelisib	0.22918	0.404251	0.00905717	0.237597
Adherent DMEM	KEGG_ARACHIDONIC_ACID_METABOLISM	HMGCR	-0.0738509	mevastatin	-0.363001	-0.436852	0.00892877	0.238867
Adherent DMEM	KEGG_ARACHIDONIC_ACID_METABOLISM	BLK	0.0381334	ibrutinib	0.366362	0.404495	0.0090215	0.238981
Adherent DMEM	KEGG_RETINOL_METABOLISM	FLT3	0.1218	BMS-690514	0.310178	0.431978	0.0057677	0.239759
Adherent DMEM	KEGG_PHENYLALANINE_METABOLISM	KIT	-0.13164	lucitanib	-0.300984	-0.432625	0.00961826	0.240313
Adherent DMEM	KEGG_PHENYLALANINE_METABOLISM	PDGFRA	-0.142095	trapidil	-0.290346	-0.432442	0.00964975	0.240313
Adherent DMEM	KEGG_PHENYLALANINE_METABOLISM	TUBB	-0.226877	ixabepilone	-0.206214	-0.433091	0.00953964	0.240313
Adherent DMEM	KEGG_PHENYLALANINE_METABOLISM	DRD2	-0.286584	amisulpride	-0.148246	-0.43483	0.00925376	0.240313
Adherent DMEM	KEGG_PHENYLALANINE_METABOLISM	DRD2	-0.286584	ziprasidone	-0.145065	-0.43165	0.00978327	0.240313
Adherent DMEM	KEGG_PHENYLALANINE_METABOLISM	MET	-0.248329	NVP-BVU972	-0.185679	-0.434008	0.00938862	0.240313
Adherent DMEM	KEGG_PHENYLALANINE_METABOLISM	ERBB2	0.286931	AV-412	0.112867	0.399799	0.00973434	0.240313
Adherent DMEM	KEGG_LINOLEIC_ACID_METABOLISM	AKT1	0.1096	uprosertib	0.284929	0.394529	0.0105888	0.240428
Adherent DMEM	KEGG_RETINOL_METABOLISM	EGFR	0.399516	BIBX-1382	0.0306365	0.430153	0.00594123	0.240827
Adherent DMEM	KEGG_RETINOL_METABOLISM	EGFR	0.399516	tyrphostin-AG-494	0.0303364	0.429853	0.00597165	0.240827
Adherent DMEM	KEGG_RETINOL_METABOLISM	TUBB	-0.217855	epothilone-b	-0.23942	-0.457275	0.00619312	0.241427
Adherent DMEM	KEGG_RETINOL_METABOLISM	EGFR	0.399516	lidocaine	0.0277115	0.427228	0.0062385	0.241427
Adherent DMEM	KEGG_RETINOL_METABOLISM	MET	-0.236421	AMG-208	-0.220305	-0.456726	0.00625458	0.241427
Adherent DMEM	KEGG_GLYCOSAMINOGLYCAN_DEGRADATION	POLB	-0.195756	cytarabine	-0.272952	-0.468708	0.0050185	0.242143
Adherent DMEM	KEGG_STEROID_HORMONE_BIOSYNTHESIS	EGFR	0.391684	dovitinib	0.0258851	0.417569	0.00730335	0.242399
Adherent DMEM	KEGG_STEROID_HORMONE_BIOSYNTHESIS	FLT4	0.0985912	vandetanib	0.31674	0.415331	0.00757255	0.242399
Adherent DMEM	KEGG_STEROID_HORMONE_BIOSYNTHESIS	SRC	0.0912749	PD-168393	0.326076	0.417351	0.007329	0.242399
Adherent DMEM	KEGG_STEROID_HORMONE_BIOSYNTHESIS	PIK3CA	0.208258	alpelisib	0.207798	0.416056	0.00748398	0.242399
Adherent DMEM	KEGG_STEROID_HORMONE_BIOSYNTHESIS	ERBB4	-0.0156579	poziotinib	0.4321	0.416443	0.00743825	0.242399
Adherent DMEM	KEGG_STEROID_HORMONE_BIOSYNTHESIS	DDC	0.0733394	methyldopa	0.34157	0.41491	0.00762543	0.242399
Adherent DMEM	KEGG_GLYCOSPHINGOLIPID_BIOSYNTHESIS_GANGLIO_SERIES	PLK2	-0.0526503	NMS-1286937	-0.382202	-0.434853	0.00924984	0.242651
Adherent DMEM	KEGG_GLYCOSPHINGOLIPID_BIOSYNTHESIS_LACTO_AND_NEOLACTO_SERIES	ALK	0.160612	alectinib	0.264808	0.42542	0.00642553	0.242772
Adherent DMEM	KEGG_GLYCOSPHINGOLIPID_BIOSYNTHESIS_LACTO_AND_NEOLACTO_SERIES	MET	-0.292243	LY2801653	-0.162622	-0.454864	0.00646912	0.242772
Adherent DMEM	KEGG_METABOLISM_OF_XENOBIOTICS_BY_CYTOCHROME_P450	TUBA1A	-0.157706	vinblastine	-0.296568	-0.454274	0.0065378	0.242962
Adherent DMEM	KEGG_METABOLISM_OF_XENOBIOTICS_BY_CYTOCHROME_P450	TUBA1B	-0.245553	ixabepilone	-0.208677	-0.45423	0.00654272	0.242962
Adherent DMEM	KEGG_METABOLISM_OF_XENOBIOTICS_BY_CYTOCHROME_P450	TUBA1B	-0.245553	vinorelbine	-0.20849	-0.454043	0.0065641	0.242962
Adherent DMEM	KEGG_METABOLISM_OF_XENOBIOTICS_BY_CYTOCHROME_P450	TUBB	-0.129167	vindesine	-0.328821	-0.457987	0.00611345	0.242962
Adherent DMEM	KEGG_METABOLISM_OF_XENOBIOTICS_BY_CYTOCHROME_P450	GABRA5	-0.131255	CGS-20625	-0.323722	-0.454977	0.00645547	0.242962
Adherent DMEM	KEGG_METABOLISM_OF_XENOBIOTICS_BY_CYTOCHROME_P450	TRPM4	-0.159066	spermine	-0.300326	-0.459393	0.00595846	0.242962
Adherent DMEM	KEGG_METABOLISM_OF_XENOBIOTICS_BY_CYTOCHROME_P450	SYK	0.1616	GDC-0980	0.265221	0.426821	0.00628063	0.242962
Adherent DMEM	KEGG_METABOLISM_OF_XENOBIOTICS_BY_CYTOCHROME_P450	ERBB2	0.334619	FERb-033	0.0924681	0.427087	0.00625373	0.242962
Adherent DMEM	KEGG_GLYCOSPHINGOLIPID_BIOSYNTHESIS_LACTO_AND_NEOLACTO_SERIES	FGFR1	-0.292313	nintedanib	-0.161492	-0.453804	0.00659313	0.244036
Adherent DMEM	KEGG_LINOLEIC_ACID_METABOLISM	ADRA2A	-0.123681	paliperidone	-0.301516	-0.425197	0.0109419	0.24434
Adherent DMEM	KEGG_LINOLEIC_ACID_METABOLISM	EGFR	0.429315	PP-121	-0.0364236	0.392891	0.0108686	0.24434
Adherent DMEM	KEGG_GLYCOSAMINOGLYCAN_BIOSYNTHESIS_CHONDROITIN_SULFATE	EGFR	-0.279041	PD-168393	-0.173116	-0.452157	0.0067912	0.244664
Adherent DMEM	KEGG_GLYCOSPHINGOLIPID_BIOSYNTHESIS_GANGLIO_SERIES	CDK1	-0.0779264	AT-7519	-0.35544	-0.433367	0.00949359	0.244772
Adherent DMEM	KEGG_GLYCOSPHINGOLIPID_BIOSYNTHESIS_GANGLIO_SERIES	PTPN1	0.169069	bis(maltolato)oxovanadium(IV)	0.232169	0.401239	0.00951186	0.244772
Adherent DMEM	KEGG_AMINO_SUGAR_AND_NUCLEOTIDE_SUGAR_METABOLISM	BRAF	0.3315	LGX818	0.0938211	0.425321	0.00643607	0.244933
Adherent DMEM	KEGG_AMINO_SUGAR_AND_NUCLEOTIDE_SUGAR_METABOLISM	PIK3CA	-0.31706	PP-121	-0.138578	-0.455638	0.00638021	0.244933
Adherent DMEM	KEGG_GLYCOSAMINOGLYCAN_DEGRADATION	EGFR	-0.225109	AP26113	-0.242031	-0.46714	0.00516753	0.244959
Adherent DMEM	KEGG_AMINO_SUGAR_AND_NUCLEOTIDE_SUGAR_METABOLISM	BLK	-0.103761	ibrutinib	-0.350457	-0.454219	0.0065439	0.245578
Adherent DMEM	KEGG_TYROSINE_METABOLISM	TUBB	-0.254583	paclitaxel	-0.280345	-0.534927	0.00136503	0.245888
Adherent DMEM	KEGG_GLYCOSPHINGOLIPID_BIOSYNTHESIS_GANGLIO_SERIES	ERBB2	-0.176936	TAK-285	-0.255508	-0.432444	0.00964934	0.245967
Adherent DMEM	KEGG_LINOLEIC_ACID_METABOLISM	TUBB4B	0.245396	oxibendazole	0.145481	0.390877	0.0112279	0.246719
Adherent DMEM	KEGG_LINOLEIC_ACID_METABOLISM	PIK3CA	0.268199	PF-05212384	0.122661	0.39086	0.0112311	0.246719
Adherent DMEM	KEGG_STEROID_HORMONE_BIOSYNTHESIS	ADORA2B	0.0143866	CGS-15943	0.398614	0.413	0.007864	0.247076
Adherent DMEM	KEGG_GLYCOSPHINGOLIPID_BIOSYNTHESIS_GANGLIO_SERIES	TUBB4B	-0.246782	ixabepilone	-0.184321	-0.431103	0.0098775	0.24712
Adherent DMEM	KEGG_GLYCOSPHINGOLIPID_BIOSYNTHESIS_GANGLIO_SERIES	TUBB4B	-0.246782	colchicine	-0.184819	-0.431601	0.00979181	0.24712
Adherent DMEM	KEGG_STEROID_HORMONE_BIOSYNTHESIS	OPRK1	0.0781168	BNTX	0.333374	0.411491	0.00805538	0.247337
Adherent DMEM	KEGG_STEROID_HORMONE_BIOSYNTHESIS	ERBB4	-0.0156579	afatinib	0.427599	0.411941	0.00799667	0.247337
Adherent DMEM	KEGG_LINOLEIC_ACID_METABOLISM	GSK3B	0.218143	AZD2858	0.171858	0.390001	0.011386	0.248105
Adherent DMEM	KEGG_STEROID_HORMONE_BIOSYNTHESIS	CMPK1	0.244224	enocitabine	0.166334	0.410558	0.00817636	0.248231
Adherent DMEM	KEGG_STEROID_HORMONE_BIOSYNTHESIS	TXK	0.100117	bosutinib	0.309731	0.409848	0.0082721	0.248347
Adherent DMEM	KEGG_GLYCOSPHINGOLIPID_BIOSYNTHESIS_LACTO_AND_NEOLACTO_SERIES	AKT1	0.109681	canertinib	0.312018	0.421699	0.00682645	0.248761
Adherent DMEM	KEGG_GLYCOSPHINGOLIPID_BIOSYNTHESIS_LACTO_AND_NEOLACTO_SERIES	ADORA1	0.0713981	CGS-15943	0.349152	0.42055	0.00695731	0.248761
Adherent DMEM	KEGG_GLYCOSPHINGOLIPID_BIOSYNTHESIS_LACTO_AND_NEOLACTO_SERIES	EPHA10	0.152139	vandetanib	0.268054	0.420194	0.00699699	0.248761
Adherent DMEM	KEGG_GLYCOSPHINGOLIPID_BIOSYNTHESIS_GANGLIO_SERIES	MMP14	-0.131819	marimastat	-0.298363	-0.430182	0.0100392	0.248861
Adherent DMEM	KEGG_METABOLISM_OF_XENOBIOTICS_BY_CYTOCHROME_P450	TUBB	-0.129167	CYT-997	-0.322708	-0.451875	0.00682584	0.249235
Adherent DMEM	KEGG_STEROID_HORMONE_BIOSYNTHESIS	CTSK	0.0835211	odanacatib	0.325306	0.408827	0.00841032	0.249722
Adherent DMEM	KEGG_STEROID_HORMONE_BIOSYNTHESIS	SRC	0.0912749	vandetanib	0.31674	0.408015	0.00852321	0.250323
Adherent DMEM	KEGG_PHENYLALANINE_METABOLISM	GJD4	0.212015	flufenamic-acid	0.18368	0.395696	0.0103974	0.250838
Adherent DMEM	KEGG_PHENYLALANINE_METABOLISM	KDR	0.131307	BMS-690514	0.264883	0.39619	0.0103155	0.250838
Adherent DMEM	KEGG_AMINO_SUGAR_AND_NUCLEOTIDE_SUGAR_METABOLISM	GSK3B	-0.276615	kenpaullone	-0.175285	-0.4519	0.00682263	0.252531
Adherent DMEM	KEGG_ARACHIDONIC_ACID_METABOLISM	TP53	0.275344	aspirin	0.125132	0.400476	0.00962741	0.252556
Adherent DMEM	KEGG_GLYCOSAMINOGLYCAN_BIOSYNTHESIS_HEPARAN_SULFATE	PIK3CA	-0.293835	TG100-115	-0.151388	-0.445223	0.00769338	0.253506
Adherent DMEM	KEGG_GLYCOSAMINOGLYCAN_BIOSYNTHESIS_HEPARAN_SULFATE	REN	-0.263947	VTP-27999	-0.181604	-0.445552	0.00764863	0.253506
Adherent DMEM	KEGG_GLYCOSAMINOGLYCAN_BIOSYNTHESIS_HEPARAN_SULFATE	TGFBR1	0.100634	LY2109761	0.314884	0.415518	0.00754939	0.253506
Adherent DMEM	KEGG_GLYCOSPHINGOLIPID_BIOSYNTHESIS_GANGLIO_SERIES	EGFR	-0.286185	tyrphostin-AG-1478	-0.141652	-0.427837	0.0104554	0.254509
Adherent DMEM	KEGG_GLYCOSPHINGOLIPID_BIOSYNTHESIS_GANGLIO_SERIES	GSK3B	-0.28726	CHIR-99021	-0.141094	-0.428354	0.0103653	0.254509
Adherent DMEM	KEGG_GLYCOSAMINOGLYCAN_BIOSYNTHESIS_HEPARAN_SULFATE	ADA	0.170157	cladribine	0.242956	0.413112	0.00785068	0.255573
Adherent DMEM	KEGG_RETINOL_METABOLISM	ERBB2	0.289153	vandetanib	0.133535	0.422688	0.00671699	0.255624
Adherent DMEM	KEGG_AMINO_SUGAR_AND_NUCLEOTIDE_SUGAR_METABOLISM	PSMB1	0.262007	bortezomib	0.157333	0.41934	0.00709545	0.255625
Adherent DMEM	KEGG_AMINO_SUGAR_AND_NUCLEOTIDE_SUGAR_METABOLISM	CDK1	-0.108344	aminopurvalanol-a	-0.342006	-0.45035	0.00701412	0.255625
Adherent DMEM	KEGG_GLYCOSAMINOGLYCAN_BIOSYNTHESIS_CHONDROITIN_SULFATE	ERBB4	-0.0626566	afatinib	-0.38549	-0.448146	0.00730168	0.256223
Adherent DMEM	KEGG_GLYCOSAMINOGLYCAN_BIOSYNTHESIS_CHONDROITIN_SULFATE	GSK3B	-0.33675	bisindolylmaleimide-ix	-0.111912	-0.448661	0.0072328	0.256223
Adherent DMEM	KEGG_LINOLEIC_ACID_METABOLISM	HCAR2	0.217842	niacin	0.169516	0.387358	0.0118813	0.256825
Adherent DMEM	KEGG_PHENYLALANINE_METABOLISM	BLK	0.139553	ibrutinib	0.253403	0.392956	0.0108578	0.257348
Adherent DMEM	KEGG_PHENYLALANINE_METABOLISM	ERBB2	0.286931	vandetanib	0.106253	0.393184	0.0108174	0.257348
Adherent DMEM	KEGG_LYSINE_DEGRADATION	ADRA2C	0.217552	paliperidone	0.216908	0.43446	0.00553368	0.257446
Adherent DMEM	KEGG_LYSINE_DEGRADATION	ERBB2	-0.129967	neratinib	-0.332586	-0.462552	0.0056215	0.257446
Adherent DMEM	KEGG_LINOLEIC_ACID_METABOLISM	DRD3	-0.117708	paliperidone	-0.301516	-0.419224	0.0121198	0.257857
Adherent DMEM	KEGG_LINOLEIC_ACID_METABOLISM	AKT2	0.155296	triciribine	0.231025	0.386321	0.0120788	0.257857
Adherent DMEM	KEGG_GLYCOSPHINGOLIPID_BIOSYNTHESIS_LACTO_AND_NEOLACTO_SERIES	ABL1	0.120997	PP-2	0.295375	0.416372	0.00744632	0.258029
Adherent DMEM	KEGG_GLYCOSPHINGOLIPID_BIOSYNTHESIS_LACTO_AND_NEOLACTO_SERIES	KDR	0.0672871	neratinib	0.348271	0.415558	0.00754416	0.258029
Adherent DMEM	KEGG_GLYCOSPHINGOLIPID_BIOSYNTHESIS_LACTO_AND_NEOLACTO_SERIES	FGFR1	-0.292313	LY2874455	-0.154624	-0.446936	0.0074606	0.258029
Adherent DMEM	KEGG_LINOLEIC_ACID_METABOLISM	CHRM1	0.230722	cyproheptadine	0.154094	0.384816	0.0123699	0.259168
Adherent DMEM	KEGG_LINOLEIC_ACID_METABOLISM	ADORA1	-0.0451131	CGS-15943	0.429912	0.384799	0.0123733	0.259168
Adherent DMEM	KEGG_METABOLISM_OF_XENOBIOTICS_BY_CYTOCHROME_P450	PSMB5	-0.208988	carfilzomib	-0.239871	-0.448859	0.00720772	0.25967
Adherent DMEM	KEGG_GLYCOSAMINOGLYCAN_BIOSYNTHESIS_HEPARAN_SULFATE	GRIN2C	-0.167908	D-Serine	-0.274568	-0.442476	0.00807858	0.259861
Adherent DMEM	KEGG_RETINOL_METABOLISM	TLR4	-0.130968	paclitaxel	-0.319884	-0.450852	0.00695281	0.260923
Adherent DMEM	KEGG_AMINO_SUGAR_AND_NUCLEOTIDE_SUGAR_METABOLISM	CYP19A1	-0.205399	aminoglutethimide	-0.242321	-0.44772	0.00735619	0.261532
Adherent DMEM	KEGG_GLYCOSAMINOGLYCAN_BIOSYNTHESIS_HEPARAN_SULFATE	MET	0.212703	MK-2461	0.196596	0.4093	0.00834637	0.262231
Adherent DMEM	KEGG_GLYCOSAMINOGLYCAN_BIOSYNTHESIS_HEPARAN_SULFATE	PKIA	-0.220049	AT7867	-0.220844	-0.440893	0.00831213	0.262231
Adherent DMEM	KEGG_GLYCOSPHINGOLIPID_BIOSYNTHESIS_LACTO_AND_NEOLACTO_SERIES	EGFR	0.348922	tyrphostin-AG-494	0.0645818	0.413504	0.00780113	0.263483
Adherent DMEM	KEGG_ARACHIDONIC_ACID_METABOLISM	AKT1	0.101533	canertinib	0.295602	0.397134	0.0101633	0.264051
Adherent DMEM	KEGG_LINOLEIC_ACID_METABOLISM	MMP1	0.233793	ilomastat	0.149224	0.383016	0.0127292	0.264572
Adherent DMEM	KEGG_GLYCOSAMINOGLYCAN_BIOSYNTHESIS_CHONDROITIN_SULFATE	ERBB3	-0.0886282	AZD8931	-0.356988	-0.445616	0.00763977	0.264649
Adherent DMEM	KEGG_GLYCOSPHINGOLIPID_BIOSYNTHESIS_LACTO_AND_NEOLACTO_SERIES	TUBB	-0.201019	CYT-997	-0.242401	-0.443419	0.00794428	0.265006
Adherent DMEM	KEGG_TYROSINE_METABOLISM	RPL10L	-0.173444	puromycin	-0.348875	-0.522319	0.00176809	0.26541
Adherent DMEM	KEGG_TYROSINE_METABOLISM	TUBA1B	-0.216126	epothilone-b	-0.307927	-0.524054	0.00170617	0.26541
Adherent DMEM	KEGG_TYROSINE_METABOLISM	TUBB	-0.254583	dolastatin-10	-0.271838	-0.526421	0.00162503	0.26541
Adherent DMEM	KEGG_RETINOL_METABOLISM	EGFR	0.399516	dovitinib	0.0191709	0.418687	0.00717199	0.265462
Adherent DMEM	KEGG_GLYCOSAMINOGLYCAN_DEGRADATION	FLT3	-0.0438097	NMS-1286937	-0.417939	-0.461748	0.00570573	0.265808
Adherent DMEM	KEGG_PHENYLALANINE_METABOLISM	ADRA2C	-0.303488	carvedilol	-0.1197	-0.423188	0.0113275	0.266147
Adherent DMEM	KEGG_GLYCOSPHINGOLIPID_BIOSYNTHESIS_GANGLIO_SERIES	NOS2	-0.210407	curcumin	-0.21431	-0.424716	0.0110325	0.266158
Adherent DMEM	KEGG_GLYCOSAMINOGLYCAN_DEGRADATION	IGF1R	-0.296848	PQ-401	-0.160516	-0.457364	0.00618285	0.266586
Adherent DMEM	KEGG_GLYCOSAMINOGLYCAN_DEGRADATION	PPAT	-0.196874	mercaptopurine	-0.256313	-0.453187	0.0066657	0.266586
Adherent DMEM	KEGG_GLYCOSAMINOGLYCAN_DEGRADATION	MTOR	0.278511	torin-2	0.144251	0.422762	0.00670905	0.266586
Adherent DMEM	KEGG_GLYCOSAMINOGLYCAN_DEGRADATION	MTOR	0.278511	deforolimus	0.150482	0.428993	0.00605903	0.266586
Adherent DMEM	KEGG_GLYCOSAMINOGLYCAN_DEGRADATION	EGFR	-0.225109	vatalanib	-0.228022	-0.453131	0.00667325	0.266586
Adherent DMEM	KEGG_GLYCOSAMINOGLYCAN_DEGRADATION	EGFR	-0.225109	vandetanib	-0.227869	-0.452978	0.00669157	0.266586
Adherent DMEM	KEGG_GLYCOSAMINOGLYCAN_DEGRADATION	EGFR	-0.225109	dacomitinib	-0.230177	-0.455286	0.00641936	0.266586
Adherent DMEM	KEGG_GLYCOSAMINOGLYCAN_DEGRADATION	EGFR	-0.225109	pelitinib	-0.228671	-0.45378	0.00659607	0.266586
Adherent DMEM	KEGG_GLYCOSAMINOGLYCAN_DEGRADATION	CA1	-0.150868	indisulam	-0.308076	-0.458944	0.00600769	0.266586
Adherent DMEM	KEGG_GLYCOSAMINOGLYCAN_DEGRADATION	GSK3A	-0.262499	CHIR-99021	-0.191024	-0.453523	0.00662621	0.266586
Adherent DMEM	KEGG_PHENYLALANINE_METABOLISM	NR3C1	0.081221	ciclesonide	0.308365	0.389586	0.0114612	0.266967
Adherent DMEM	KEGG_STEROID_HORMONE_BIOSYNTHESIS	JUN	-0.161542	vinblastine	-0.273625	-0.435167	0.00919963	0.267284
Adherent DMEM	KEGG_LINOLEIC_ACID_METABOLISM	GABRA2	0.138929	CL-218872	0.242673	0.381602	0.0130191	0.267616
Adherent DMEM	KEGG_LINOLEIC_ACID_METABOLISM	PKIA	0.194766	CCT128930	0.186568	0.381334	0.0130738	0.267616
Adherent DMEM	KEGG_GLYCOSPHINGOLIPID_BIOSYNTHESIS_LACTO_AND_NEOLACTO_SERIES	BCL2	0.0727206	obatoclax	0.337333	0.410054	0.0082441	0.26838
Adherent DMEM	KEGG_GLYCOSPHINGOLIPID_BIOSYNTHESIS_LACTO_AND_NEOLACTO_SERIES	MMP1	0.260825	ilomastat	0.149241	0.410067	0.00824235	0.26838
Adherent DMEM	KEGG_STEROID_HORMONE_BIOSYNTHESIS	PIK3CA	0.208258	CH5132799	0.194115	0.402373	0.00933824	0.268425
Adherent DMEM	KEGG_AMINO_SUGAR_AND_NUCLEOTIDE_SUGAR_METABOLISM	HTR1A	-0.216084	dihydroergocristine	-0.228892	-0.444975	0.00772722	0.268739
Adherent DMEM	KEGG_AMINO_SUGAR_AND_NUCLEOTIDE_SUGAR_METABOLISM	ERBB3	-0.221856	vandetanib	-0.222902	-0.444758	0.00775781	0.268739
Adherent DMEM	KEGG_STEROID_HORMONE_BIOSYNTHESIS	GJA8	0.20542	flufenamic-acid	0.195483	0.400903	0.00956202	0.269131
Adherent DMEM	KEGG_STEROID_HORMONE_BIOSYNTHESIS	SRC	0.0912749	bosutinib	0.309731	0.401006	0.00954668	0.269131
Adherent DMEM	KEGG_LYSINE_DEGRADATION	ABL1	-0.103274	dasatinib	-0.355838	-0.459112	0.00598995	0.269747
Adherent DMEM	KEGG_GLYCOSPHINGOLIPID_BIOSYNTHESIS_GANGLIO_SERIES	RELA	-0.0581607	triptolide	-0.364558	-0.422719	0.0114196	0.270135
Adherent DMEM	KEGG_GLYCOSPHINGOLIPID_BIOSYNTHESIS_GANGLIO_SERIES	FLT3	-0.0410742	NMS-1286937	-0.382202	-0.423276	0.01131	0.270135
Adherent DMEM	KEGG_GLYCOSPHINGOLIPID_BIOSYNTHESIS_GANGLIO_SERIES	PIK3CA	-0.358881	GSK2126458	-0.0634412	-0.422322	0.0114972	0.270135
Adherent DMEM	KEGG_PHENYLALANINE_METABOLISM	FGR	-0.190105	PRT062607	-0.231183	-0.421288	0.0116997	0.270194
Adherent DMEM	KEGG_AMINOACYL_TRNA_BIOSYNTHESIS	EGFR	-0.281052	PD-168393	-0.246125	-0.527177	0.00160013	0.270222
Adherent DMEM	KEGG_PHENYLALANINE_METABOLISM	EGFR	0.449175	vatalanib	-0.0614516	0.387724	0.0118111	0.270454
Adherent DMEM	KEGG_TYROSINE_METABOLISM	FGFR1	-0.106735	MK-2461	-0.411844	-0.51858	0.00190676	0.271162
Adherent DMEM	KEGG_METABOLISM_OF_XENOBIOTICS_BY_CYTOCHROME_P450	PIK3CA	0.149551	GDC-0980	0.265221	0.414772	0.00764202	0.271694
Adherent DMEM	KEGG_STEROID_HORMONE_BIOSYNTHESIS	CHRNA6	0.195722	nicotine	0.203936	0.399658	0.00975719	0.271793
Adherent DMEM	KEGG_GLYCOSAMINOGLYCAN_BIOSYNTHESIS_HEPARAN_SULFATE	MET	0.212703	AMG458	0.192945	0.405648	0.00885522	0.271896
Adherent DMEM	KEGG_GLYCOSAMINOGLYCAN_BIOSYNTHESIS_HEPARAN_SULFATE	MAPK12	0.350186	U-0126	0.055569	0.405755	0.0088402	0.271896
Adherent DMEM	KEGG_STEROID_HORMONE_BIOSYNTHESIS	KDR	0.082238	vandetanib	0.31674	0.398978	0.0098652	0.271998
Adherent DMEM	KEGG_GLYCOSAMINOGLYCAN_BIOSYNTHESIS_CHONDROITIN_SULFATE	ERBB2	-0.335292	BIBX-1382	-0.108004	-0.443296	0.00796266	0.272343
Adherent DMEM	KEGG_STEROID_HORMONE_BIOSYNTHESIS	EGFR	0.391684	vatalanib	0.0065545	0.398239	0.00998276	0.272459
Adherent DMEM	KEGG_GLYCOSAMINOGLYCAN_BIOSYNTHESIS_HEPARAN_SULFATE	GABRA5	-0.111456	SB-205384	-0.325063	-0.436519	0.00898261	0.272708
Adherent DMEM	KEGG_VALINE_LEUCINE_AND_ISOLEUCINE_BIOSYNTHESIS	NGF	0.116666	clenbuterol	0.335388	0.452054	0.00413871	0.272751
Adherent DMEM	KEGG_GLYCOSAMINOGLYCAN_BIOSYNTHESIS_HEPARAN_SULFATE	ERBB2	-0.251228	CP-724714	-0.183948	-0.435176	0.00919791	0.273107
Adherent DMEM	KEGG_GLYCOSAMINOGLYCAN_BIOSYNTHESIS_HEPARAN_SULFATE	PLK3	-0.148151	NMS-1286937	-0.287534	-0.435685	0.0091155	0.273107
Adherent DMEM	KEGG_DRUG_METABOLISM_CYTOCHROME_P450	TUBA1A	-0.143528	vinblastine	-0.330485	-0.474013	0.00454527	0.273363
Adherent DMEM	KEGG_DRUG_METABOLISM_CYTOCHROME_P450	TUBA1B	-0.269091	ixabepilone	-0.205442	-0.474532	0.00450031	0.273363
Adherent DMEM	KEGG_DRUG_METABOLISM_CYTOCHROME_P450	HMGCR	-0.0918201	atorvastatin	-0.382108	-0.473928	0.00455268	0.273363
Adherent DMEM	KEGG_DRUG_METABOLISM_CYTOCHROME_P450	EGFR	0.364357	vandetanib	0.0821258	0.446483	0.00453814	0.273363
Adherent DMEM	KEGG_DRUG_METABOLISM_CYTOCHROME_P450	EGFR	0.364357	WZ-4002	0.0849804	0.449337	0.00432693	0.273363
Adherent DMEM	KEGG_DRUG_METABOLISM_CYTOCHROME_P450	ADRA1D	-0.180737	midodrine	-0.29586	-0.476597	0.00433031	0.273363
Adherent DMEM	KEGG_DRUG_METABOLISM_CYTOCHROME_P450	ERBB2	0.271807	ARRY-334543	0.178246	0.450053	0.0042755	0.273363
Adherent DMEM	KEGG_DRUG_METABOLISM_CYTOCHROME_P450	ERBB2	0.271807	CP-724714	0.180142	0.451949	0.00414592	0.273363
Adherent DMEM	KEGG_DRUG_METABOLISM_CYTOCHROME_P450	PDE4B	-0.177598	papaverine	-0.30546	-0.483058	0.00383117	0.273363
Adherent DMEM	KEGG_GLYCOSPHINGOLIPID_BIOSYNTHESIS_LACTO_AND_NEOLACTO_SERIES	MMP1	0.260825	marimastat	0.147333	0.408159	0.00850276	0.273505
Adherent DMEM	KEGG_PHENYLALANINE_METABOLISM	PIK3CA	0.175071	taselisib	0.21142	0.386491	0.0120459	0.273514
Adherent DMEM	KEGG_AMINO_SUGAR_AND_NUCLEOTIDE_SUGAR_METABOLISM	ERBB2	-0.136095	PD-168393	-0.305821	-0.441916	0.0081605	0.275064
Adherent DMEM	KEGG_AMINO_SUGAR_AND_NUCLEOTIDE_SUGAR_METABOLISM	ERBB2	-0.136095	GW-583340	-0.305632	-0.441728	0.00818957	0.275064
Adherent DMEM	KEGG_AMINO_SUGAR_AND_NUCLEOTIDE_SUGAR_METABOLISM	MPL	-0.194609	eltrombopag	-0.246733	-0.441342	0.0082458	0.275064
Adherent DMEM	KEGG_GLYCOSAMINOGLYCAN_BIOSYNTHESIS_HEPARAN_SULFATE	ERBB2	-0.251228	BMS-599626	-0.182914	-0.434143	0.00936612	0.275079
Adherent DMEM	KEGG_GLYCOSAMINOGLYCAN_DEGRADATION	ERBB2	-0.218551	dacomitinib	-0.230177	-0.448728	0.00722436	0.275556
Adherent DMEM	KEGG_GLYCOSAMINOGLYCAN_DEGRADATION	HIF1A	-0.121932	carvedilol	-0.328097	-0.450029	0.00705542	0.275556
Adherent DMEM	KEGG_GLYCOSAMINOGLYCAN_DEGRADATION	GSK3B	-0.306886	bisindolylmaleimide-ix	-0.141715	-0.448602	0.00724074	0.275556
Adherent DMEM	KEGG_DRUG_METABOLISM_CYTOCHROME_P450	TRPM4	-0.224673	spermine	-0.247635	-0.472308	0.00469253	0.275635
Adherent DMEM	KEGG_LINOLEIC_ACID_METABOLISM	ERBB3	0.112384	vandetanib	0.266568	0.378952	0.0135722	0.275729
Adherent DMEM	KEGG_RETINOL_METABOLISM	FLT3	0.1218	pacritinib	0.293683	0.415483	0.0075537	0.275812
Adherent DMEM	KEGG_GLYCOSPHINGOLIPID_BIOSYNTHESIS_GANGLIO_SERIES	IGF1R	-0.254153	GSK1904529A	-0.165834	-0.419987	0.011963	0.276274
Adherent DMEM	KEGG_GLYCOSPHINGOLIPID_BIOSYNTHESIS_GANGLIO_SERIES	PIK3CA	-0.358881	GDC-0941	-0.0613513	-0.420233	0.0119115	0.276274
Adherent DMEM	KEGG_STEROID_HORMONE_BIOSYNTHESIS	ERBB2	0.33614	AEE788	0.0599191	0.396059	0.0103356	0.276503
Adherent DMEM	KEGG_STEROID_HORMONE_BIOSYNTHESIS	GRIA1	-0.326098	sevoflurane	-0.10298	-0.429079	0.0102357	0.276503
Adherent DMEM	KEGG_GLYCOSPHINGOLIPID_BIOSYNTHESIS_GANGLIO_SERIES	MMP3	-0.121051	marimastat	-0.298363	-0.419414	0.0120811	0.276636
Adherent DMEM	KEGG_GLYCOSPHINGOLIPID_BIOSYNTHESIS_LACTO_AND_NEOLACTO_SERIES	AHR	0.168226	mexiletine	0.238327	0.406553	0.00872536	0.277364
Adherent DMEM	KEGG_GLYCOSPHINGOLIPID_BIOSYNTHESIS_GANGLIO_SERIES	ADRA2C	0.182268	lurasidone	0.203309	0.385577	0.012223	0.277533
Adherent DMEM	KEGG_LYSINE_DEGRADATION	KDR	-0.0711372	vandetanib	-0.384586	-0.455723	0.00637056	0.277633
Adherent DMEM	KEGG_LYSINE_DEGRADATION	HSP90AA1	0.139935	ganetespib	0.286396	0.426332	0.00633361	0.277633
Adherent DMEM	KEGG_LINOLEIC_ACID_METABOLISM	TNK2	0.113447	bosutinib	0.264555	0.378002	0.0137798	0.277859
Adherent DMEM	KEGG_GLYCOSPHINGOLIPID_BIOSYNTHESIS_GANGLIO_SERIES	MTOR	0.305551	sirolimus	0.0781579	0.383709	0.0125911	0.278863
Adherent DMEM	KEGG_GLYCOSPHINGOLIPID_BIOSYNTHESIS_GANGLIO_SERIES	MMP8	-0.119378	marimastat	-0.298363	-0.417741	0.0124275	0.278863
Adherent DMEM	KEGG_GLYCOSPHINGOLIPID_BIOSYNTHESIS_GANGLIO_SERIES	POU2F2	-0.217033	dolutegravir	-0.199984	-0.417017	0.0125838	0.278863
Adherent DMEM	KEGG_GLYCOSAMINOGLYCAN_BIOSYNTHESIS_CHONDROITIN_SULFATE	EGFR	-0.279041	vatalanib	-0.162128	-0.441169	0.00827141	0.279367
Adherent DMEM	KEGG_GLYCOSAMINOGLYCAN_BIOSYNTHESIS_CHONDROITIN_SULFATE	IGF1R	-0.263921	GSK1904529A	-0.17644	-0.440361	0.00839143	0.279375
Adherent DMEM	KEGG_GLYCOSAMINOGLYCAN_BIOSYNTHESIS_CHONDROITIN_SULFATE	GABRP	-0.155734	sevoflurane	-0.283372	-0.439106	0.00858185	0.279375
Adherent DMEM	KEGG_GLYCOSAMINOGLYCAN_BIOSYNTHESIS_CHONDROITIN_SULFATE	GSK3B	-0.33675	BX-912	-0.10295	-0.439699	0.00849129	0.279375
Adherent DMEM	KEGG_METABOLISM_OF_XENOBIOTICS_BY_CYTOCHROME_P450	EGFR	0.414251	vatalanib	-0.00205161	0.412199	0.00796343	0.279444
Adherent DMEM	KEGG_GLYCOSPHINGOLIPID_BIOSYNTHESIS_GANGLIO_SERIES	GJA9	-0.117622	flufenamic-acid	-0.29814	-0.415762	0.0128555	0.280048
Adherent DMEM	KEGG_GLYCOSPHINGOLIPID_BIOSYNTHESIS_GANGLIO_SERIES	MTOR	0.305551	OSI-027	0.0758548	0.381406	0.0130592	0.280048
Adherent DMEM	KEGG_GLYCOSPHINGOLIPID_BIOSYNTHESIS_GANGLIO_SERIES	EGFR	-0.286185	CGP-52411	-0.128963	-0.415148	0.0129902	0.280048
Adherent DMEM	KEGG_GLYCOSPHINGOLIPID_BIOSYNTHESIS_GANGLIO_SERIES	OPRM1	-0.118324	naltrexone	-0.297633	-0.415957	0.0128131	0.280048
Adherent DMEM	KEGG_Core_Glycolysis	EGFR	-0.236973	gefitinib	-0.32744	-0.564413	0.000727983	0.280463
Adherent DMEM	KEGG_Core_Glycolysis	EGFR	-0.236973	PD-168393	-0.315767	-0.55274	0.000934186	0.280463
Adherent DMEM	KEGG_Core_Glycolysis	EGFR	-0.236973	dacomitinib	-0.323077	-0.560049	0.000799352	0.280463
Adherent DMEM	KEGG_Core_Glycolysis	EGFR	-0.236973	poziotinib	-0.333144	-0.570117	0.000641861	0.280463
Adherent DMEM	KEGG_Core_Glycolysis	ERBB2	-0.171684	afatinib	-0.382277	-0.553961	0.000909981	0.280463
Adherent DMEM	KEGG_GLYCOSAMINOGLYCAN_DEGRADATION	ERBB2	-0.218551	vandetanib	-0.227869	-0.44642	0.00753139	0.281068
Adherent DMEM	KEGG_GLYCOSAMINOGLYCAN_DEGRADATION	GSK3B	-0.306886	AT7867	-0.138377	-0.445263	0.00768766	0.281068
Adherent DMEM	KEGG_GLYCOSAMINOGLYCAN_DEGRADATION	KIF11	-0.0932749	filanesib	-0.351916	-0.445191	0.00769765	0.281068
Adherent DMEM	KEGG_AMINO_SUGAR_AND_NUCLEOTIDE_SUGAR_METABOLISM	CHRM1	-0.193267	hyoscyamine	-0.24335	-0.436617	0.00896646	0.281714
Adherent DMEM	KEGG_AMINO_SUGAR_AND_NUCLEOTIDE_SUGAR_METABOLISM	ERBB2	-0.136095	AEE788	-0.301756	-0.437852	0.008773	0.281714
Adherent DMEM	KEGG_AMINO_SUGAR_AND_NUCLEOTIDE_SUGAR_METABOLISM	CDK1	-0.108344	dinaciclib	-0.329821	-0.438166	0.00872524	0.281714
Adherent DMEM	KEGG_AMINO_SUGAR_AND_NUCLEOTIDE_SUGAR_METABOLISM	PIK3CA	-0.31706	TG100-115	-0.120168	-0.437228	0.00886957	0.281714
Adherent DMEM	KEGG_AMINO_SUGAR_AND_NUCLEOTIDE_SUGAR_METABOLISM	GSK3A	-0.32945	CHIR-98014	-0.108771	-0.43822	0.0087164	0.281714
Adherent DMEM	KEGG_TYROSINE_METABOLISM	TXNRD1	-0.428893	spermidine	-0.0852623	-0.514155	0.00208678	0.281924
Adherent DMEM	KEGG_STEROID_HORMONE_BIOSYNTHESIS	PIK3CA	0.208258	BGT226	0.185935	0.394193	0.0106448	0.281983
Adherent DMEM	KEGG_LINOLEIC_ACID_METABOLISM	TUBA1B	-0.222789	epothilone-d	-0.187484	-0.410273	0.0141026	0.28226
Adherent DMEM	KEGG_PHENYLALANINE_METABOLISM	FGFR1	-0.116223	lucitanib	-0.300984	-0.417207	0.0125431	0.282428
Adherent DMEM	KEGG_GLYCOSPHINGOLIPID_BIOSYNTHESIS_GANGLIO_SERIES	TUBB4B	-0.246782	mebendazole	-0.166447	-0.413229	0.0134176	0.283237
Adherent DMEM	KEGG_GLYCOSPHINGOLIPID_BIOSYNTHESIS_GANGLIO_SERIES	PLA2G4A	-0.0466137	fluticasone-propionate	-0.366734	-0.413347	0.0133903	0.283237
Adherent DMEM	KEGG_ARACHIDONIC_ACID_METABOLISM	KDR	0.0506937	neratinib	0.340835	0.391529	0.0111117	0.283244
Adherent DMEM	KEGG_ARACHIDONIC_ACID_METABOLISM	PIK3CA	0.269823	PIK-75	0.122206	0.39203	0.011022	0.283244
Adherent DMEM	KEGG_LINOLEIC_ACID_METABOLISM	CHRM1	0.230722	oxyphencyclimine	0.143306	0.374028	0.0146749	0.283812
Adherent DMEM	KEGG_LINOLEIC_ACID_METABOLISM	CSNK1D	0.097276	D-4476	0.27662	0.373896	0.0147053	0.283812
Adherent DMEM	KEGG_LINOLEIC_ACID_METABOLISM	AKT2	0.155296	GDC-0068	0.219437	0.374733	0.0145145	0.283812
Adherent DMEM	KEGG_LINOLEIC_ACID_METABOLISM	POLE2	-0.244718	cladribine	-0.164215	-0.408932	0.014423	0.283812
Adherent DMEM	KEGG_LINOLEIC_ACID_METABOLISM	CMPK1	0.236318	enocitabine	0.138105	0.374423	0.0145859	0.283812
Adherent DMEM	KEGG_RIBOFLAVIN_METABOLISM	CHRM1	-0.245	hyoscyamine	-0.317083	-0.562083	0.000765601	0.286796
Adherent DMEM	KEGG_RIBOFLAVIN_METABOLISM	KDR	-0.162892	BMS-690514	-0.391502	-0.554394	0.000901878	0.286796
Adherent DMEM	KEGG_RIBOFLAVIN_METABOLISM	KDR	-0.162892	ZM-306416	-0.436445	-0.599337	0.000332405	0.286796
Adherent DMEM	KEGG_RIBOFLAVIN_METABOLISM	EGFR	-0.176298	BMS-690514	-0.391502	-0.5678	0.000675602	0.286796
Adherent DMEM	KEGG_RIBOFLAVIN_METABOLISM	EGFR	-0.176298	lapatinib	-0.381426	-0.557724	0.000840423	0.286796
Adherent DMEM	KEGG_RIBOFLAVIN_METABOLISM	EGFR	-0.176298	ZM-306416	-0.436445	-0.612743	0.000244048	0.286796
Adherent DMEM	KEGG_RIBOFLAVIN_METABOLISM	EGFR	-0.176298	AZD8931	-0.366647	-0.542946	0.00115397	0.286796
Adherent DMEM	KEGG_RIBOFLAVIN_METABOLISM	EGFR	-0.176298	poziotinib	-0.405446	-0.581745	0.000495821	0.286796
Adherent DMEM	KEGG_RIBOFLAVIN_METABOLISM	EGFR	-0.176298	XL-647	-0.36609	-0.542389	0.00116756	0.286796
Adherent DMEM	KEGG_RIBOFLAVIN_METABOLISM	ERBB2	-0.151069	BMS-690514	-0.391502	-0.54257	0.0011629	0.286796
Adherent DMEM	KEGG_RIBOFLAVIN_METABOLISM	ERBB2	-0.151069	poziotinib	-0.405446	-0.556515	0.000862222	0.286796
Adherent DMEM	KEGG_GLYCOSPHINGOLIPID_BIOSYNTHESIS_LACTO_AND_NEOLACTO_SERIES	FLT4	0.0877415	XL-647	0.315937	0.403678	0.00914277	0.287253
Adherent DMEM	KEGG_METABOLISM_OF_XENOBIOTICS_BY_CYTOCHROME_P450	KDR	0.125129	BMS-690514	0.284251	0.409381	0.00833613	0.288431
Adherent DMEM	KEGG_METABOLISM_OF_XENOBIOTICS_BY_CYTOCHROME_P450	ADRA1D	-0.17107	midodrine	-0.26902	-0.44009	0.00843305	0.288431
Adherent DMEM	KEGG_PYRIMIDINE_METABOLISM	EGFR	-0.277815	AEE788	-0.205282	-0.483097	0.00382806	0.288606
Adherent DMEM	KEGG_PYRIMIDINE_METABOLISM	EGFR	-0.277815	brigatinib	-0.208887	-0.486702	0.00357634	0.288606
Adherent DMEM	KEGG_PYRIMIDINE_METABOLISM	FLT4	-0.114768	XL-647	-0.366665	-0.481434	0.00395204	0.288606
Adherent DMEM	KEGG_PYRIMIDINE_METABOLISM	TEK	0.248439	regorafenib	0.208997	0.457435	0.00378353	0.288606
Adherent DMEM	KEGG_PYRIMIDINE_METABOLISM	ERBB2	-0.166687	PD-168393	-0.315929	-0.482616	0.00386319	0.288606
Adherent DMEM	KEGG_PYRIMIDINE_METABOLISM	ASIC3	-0.124489	aspirin	-0.362751	-0.487241	0.00353791	0.288606
Adherent DMEM	KEGG_PYRIMIDINE_METABOLISM	FLT4	-0.114768	ZM-306416	-0.363865	-0.478633	0.00416631	0.28865
Adherent DMEM	KEGG_PYRIMIDINE_METABOLISM	ERBB2	-0.166687	afatinib	-0.312635	-0.479322	0.00411305	0.28865
Adherent DMEM	KEGG_STEROID_HORMONE_BIOSYNTHESIS	TNK2	0.0823234	bosutinib	0.309731	0.392054	0.0110178	0.289031
Adherent DMEM	KEGG_METABOLISM_OF_XENOBIOTICS_BY_CYTOCHROME_P450	FLT4	0.133302	XL-647	0.274406	0.407707	0.00856452	0.289267
Adherent DMEM	KEGG_ARACHIDONIC_ACID_METABOLISM	MDM2	-0.272086	idasanutlin	-0.15023	-0.422316	0.0114986	0.290366
Adherent DMEM	KEGG_RETINOL_METABOLISM	SRC	0.195341	dasatinib	0.216098	0.411439	0.00806209	0.29045
Adherent DMEM	KEGG_STEROID_HORMONE_BIOSYNTHESIS	DHFR	0.137743	methotrexate	0.253272	0.391015	0.0112034	0.291073
Adherent DMEM	KEGG_RETINOL_METABOLISM	ERBB3	0.114487	AZD8931	0.295912	0.410399	0.0081972	0.291432
Adherent DMEM	KEGG_METABOLISM_OF_XENOBIOTICS_BY_CYTOCHROME_P450	TUBB	-0.129167	podophyllotoxin	-0.308208	-0.437375	0.00884662	0.291507
Adherent DMEM	KEGG_METABOLISM_OF_XENOBIOTICS_BY_CYTOCHROME_P450	EGFR	0.414251	lidocaine	-0.0079154	0.406335	0.00875662	0.291507
Adherent DMEM	KEGG_PHENYLALANINE_METABOLISM	KCNH2	-0.179711	halofantrine	-0.235099	-0.414811	0.0130645	0.291738
Adherent DMEM	KEGG_ARACHIDONIC_ACID_METABOLISM	AKT1	0.101533	GSK2110183	0.286883	0.388415	0.0116815	0.292253
Adherent DMEM	KEGG_LINOLEIC_ACID_METABOLISM	CACNA1C	0.156554	BAY-K-8644-(s)-(-)	0.211066	0.36762	0.0162259	0.292692
Adherent DMEM	KEGG_LINOLEIC_ACID_METABOLISM	TUBA1A	-0.214287	epothilone-d	-0.187484	-0.401771	0.0162486	0.292692
Adherent DMEM	KEGG_LINOLEIC_ACID_METABOLISM	ADRA1B	-0.101992	paliperidone	-0.301516	-0.403508	0.0157839	0.292692
Adherent DMEM	KEGG_LINOLEIC_ACID_METABOLISM	AKT1	0.1096	A-674563	0.259757	0.369357	0.015793	0.292692
Adherent DMEM	KEGG_LINOLEIC_ACID_METABOLISM	PIK3CA	0.268199	MLN0128	0.102794	0.370993	0.0153916	0.292692
Adherent DMEM	KEGG_LINOLEIC_ACID_METABOLISM	PIK3CB	-0.290914	ZSTK-474	-0.11259	-0.403504	0.015785	0.292692
Adherent DMEM	KEGG_LINOLEIC_ACID_METABOLISM	ADORA2A	-0.0617501	CGS-15943	0.429912	0.368162	0.0160901	0.292692
Adherent DMEM	KEGG_LINOLEIC_ACID_METABOLISM	ATP4A	0.11961	omeprazole	0.248181	0.367791	0.016182	0.292692
Adherent DMEM	KEGG_LINOLEIC_ACID_METABOLISM	GSK3B	0.218143	TWS-119	0.150915	0.369058	0.0158671	0.292692
Adherent DMEM	KEGG_LINOLEIC_ACID_METABOLISM	COL1A1	0.251791	halofuginone	0.118659	0.37045	0.0155247	0.292692
Adherent DMEM	KEGG_METABOLISM_OF_XENOBIOTICS_BY_CYTOCHROME_P450	PSMA2	-0.196566	carfilzomib	-0.239871	-0.436437	0.00899632	0.292868
Adherent DMEM	KEGG_GLYCOSPHINGOLIPID_BIOSYNTHESIS_GANGLIO_SERIES	BRAF	0.276779	TAK-632	0.100282	0.377061	0.0139888	0.293005
Adherent DMEM	KEGG_GLYCOSPHINGOLIPID_BIOSYNTHESIS_GANGLIO_SERIES	BRAF	0.276779	vemurafenib	0.0997781	0.376557	0.0141037	0.293139
Adherent DMEM	KEGG_GLYCOSAMINOGLYCAN_BIOSYNTHESIS_HEPARAN_SULFATE	ADRA2A	0.329298	lurasidone	0.0666393	0.395937	0.0103554	0.293824
Adherent DMEM	KEGG_GLYCOSAMINOGLYCAN_BIOSYNTHESIS_HEPARAN_SULFATE	EGFR	-0.319787	AP26113	-0.108142	-0.42793	0.0104393	0.293824
Adherent DMEM	KEGG_GLYCOSAMINOGLYCAN_BIOSYNTHESIS_HEPARAN_SULFATE	PIK3CA	-0.293835	PF-05212384	-0.134456	-0.428291	0.0103764	0.293824
Adherent DMEM	KEGG_GLYCOSAMINOGLYCAN_BIOSYNTHESIS_HEPARAN_SULFATE	EPHA10	-0.151262	vandetanib	-0.27726	-0.428523	0.0103345	0.293824
Adherent DMEM	KEGG_PHENYLALANINE_METABOLISM	NR3C1	0.081221	beclomethasone-dipropionate	0.299044	0.380265	0.013293	0.294406
Adherent DMEM	KEGG_GLYCOSPHINGOLIPID_BIOSYNTHESIS_GANGLIO_SERIES	AKT2	-0.160811	triciribine	-0.248681	-0.409493	0.014289	0.294723
Adherent DMEM	KEGG_GLYCOSAMINOGLYCAN_BIOSYNTHESIS_KERATAN_SULFATE	EGFR	-0.208613	mubritinib	-0.323958	-0.532571	0.00143201	0.295027
Adherent DMEM	KEGG_GLYCOSAMINOGLYCAN_BIOSYNTHESIS_KERATAN_SULFATE	EGFR	-0.208613	AZD8931	-0.339715	-0.548328	0.0010266	0.295027
Adherent DMEM	KEGG_GLYCOSAMINOGLYCAN_BIOSYNTHESIS_KERATAN_SULFATE	GABRA5	-0.087554	SB-205384	-0.449006	-0.53656	0.00132008	0.295027
Adherent DMEM	KEGG_GLYCOSAMINOGLYCAN_BIOSYNTHESIS_KERATAN_SULFATE	GABRB3	-0.34989	sevoflurane	-0.269852	-0.619742	0.000205731	0.295027
Adherent DMEM	KEGG_GLYCOSAMINOGLYCAN_BIOSYNTHESIS_KERATAN_SULFATE	GABRB3	-0.34989	methoxyflurane	-0.227767	-0.577657	0.000543947	0.295027
Adherent DMEM	KEGG_GLYCOSAMINOGLYCAN_BIOSYNTHESIS_KERATAN_SULFATE	ERBB2	-0.211878	mubritinib	-0.323958	-0.535836	0.00133978	0.295027
Adherent DMEM	KEGG_GLYCOSAMINOGLYCAN_BIOSYNTHESIS_KERATAN_SULFATE	ERBB2	-0.211878	AZD8931	-0.339715	-0.551593	0.000957457	0.295027
Adherent DMEM	KEGG_GLYCOSAMINOGLYCAN_BIOSYNTHESIS_KERATAN_SULFATE	PIK3CA	-0.341545	GDC-0980	-0.213022	-0.554567	0.000899124	0.295027
Adherent DMEM	KEGG_GLYCOSAMINOGLYCAN_BIOSYNTHESIS_KERATAN_SULFATE	PIK3CA	-0.341545	PIK-75	-0.200677	-0.542222	0.00117177	0.295027
Adherent DMEM	KEGG_GLYCOSAMINOGLYCAN_BIOSYNTHESIS_KERATAN_SULFATE	PIK3CA	-0.341545	PF-05212384	-0.193961	-0.535506	0.00134834	0.295027
Adherent DMEM	KEGG_GLYCOSAMINOGLYCAN_BIOSYNTHESIS_KERATAN_SULFATE	PIK3CA	-0.341545	BGT226	-0.209964	-0.551509	0.000959287	0.295027
Adherent DMEM	KEGG_GLYCOSAMINOGLYCAN_BIOSYNTHESIS_KERATAN_SULFATE	PKIA	-0.314248	AT7867	-0.215183	-0.52943	0.00152864	0.295027
Adherent DMEM	KEGG_GLYCOSAMINOGLYCAN_BIOSYNTHESIS_KERATAN_SULFATE	UBA3	-0.138227	pevonedistat	-0.408397	-0.546624	0.00106476	0.295027
Adherent DMEM	KEGG_GLYCOSAMINOGLYCAN_BIOSYNTHESIS_KERATAN_SULFATE	PLK4	-0.300929	axitinib	-0.265012	-0.56594	0.000703759	0.295027
Adherent DMEM	KEGG_PHENYLALANINE_METABOLISM	TUBB	-0.226877	cabazitaxel	-0.186238	-0.413115	0.0134432	0.295313
Adherent DMEM	KEGG_AMINO_SUGAR_AND_NUCLEOTIDE_SUGAR_METABOLISM	EGFR	-0.201894	AP26113	-0.230339	-0.432233	0.00968486	0.295375
Adherent DMEM	KEGG_AMINO_SUGAR_AND_NUCLEOTIDE_SUGAR_METABOLISM	EGFR	-0.201894	alvocidib	-0.229707	-0.431601	0.00979178	0.295375
Adherent DMEM	KEGG_AMINO_SUGAR_AND_NUCLEOTIDE_SUGAR_METABOLISM	BRAF	0.3315	RAF265	0.0682374	0.399738	0.00974498	0.295375
Adherent DMEM	KEGG_AMINO_SUGAR_AND_NUCLEOTIDE_SUGAR_METABOLISM	PLK3	-0.0826367	NMS-1286937	-0.348691	-0.431328	0.00983854	0.295375
Adherent DMEM	KEGG_GLYCOSAMINOGLYCAN_BIOSYNTHESIS_CHONDROITIN_SULFATE	FGFR1	0.360948	AZD4547	0.0423756	0.403323	0.00919652	0.295821
Adherent DMEM	KEGG_LYSINE_DEGRADATION	RRM1	0.12726	cladribine	0.293816	0.421076	0.00689758	0.29583
Adherent DMEM	KEGG_GLYCOSAMINOGLYCAN_BIOSYNTHESIS_HEPARAN_SULFATE	EGFR	-0.319787	tyrphostin-AG-494	-0.106784	-0.426571	0.0106878	0.297717
Adherent DMEM	KEGG_PHENYLALANINE_METABOLISM	ADRB2	-0.139613	pindolol	-0.272057	-0.41167	0.0137735	0.297728
Adherent DMEM	KEGG_PHENYLALANINE_METABOLISM	PIK3CB	-0.203229	idelalisib	-0.208793	-0.412022	0.0136915	0.297728
Adherent DMEM	KEGG_METABOLISM_OF_XENOBIOTICS_BY_CYTOCHROME_P450	SRC	0.128124	dasatinib	0.274642	0.402767	0.00927926	0.298483
Adherent DMEM	KEGG_METABOLISM_OF_XENOBIOTICS_BY_CYTOCHROME_P450	TUBA4A	-0.120142	podophyllotoxin	-0.308208	-0.42835	0.010366	0.298574
Adherent DMEM	KEGG_METABOLISM_OF_XENOBIOTICS_BY_CYTOCHROME_P450	KDR	0.125129	XL-647	0.274406	0.399535	0.00977616	0.298574
Adherent DMEM	KEGG_METABOLISM_OF_XENOBIOTICS_BY_CYTOCHROME_P450	EGFR	0.414251	tyrphostin-AG-494	-0.0173493	0.396901	0.0102001	0.298574
Adherent DMEM	KEGG_METABOLISM_OF_XENOBIOTICS_BY_CYTOCHROME_P450	FYN	0.124641	dasatinib	0.274642	0.399283	0.00981652	0.298574
Adherent DMEM	KEGG_METABOLISM_OF_XENOBIOTICS_BY_CYTOCHROME_P450	ADRA2C	-0.181675	carvedilol	-0.247529	-0.429204	0.0102131	0.298574
Adherent DMEM	KEGG_METABOLISM_OF_XENOBIOTICS_BY_CYTOCHROME_P450	PIK3CA	0.149551	GDC-0349	0.247554	0.397105	0.0101675	0.298574
Adherent DMEM	KEGG_METABOLISM_OF_XENOBIOTICS_BY_CYTOCHROME_P450	HCAR1	-0.193267	ammonium-lactate	-0.234993	-0.428259	0.0103822	0.298574
Adherent DMEM	KEGG_METABOLISM_OF_XENOBIOTICS_BY_CYTOCHROME_P450	ROCK1	-0.129816	RKI-1447	-0.303393	-0.433209	0.00951979	0.298574
Adherent DMEM	KEGG_METABOLISM_OF_XENOBIOTICS_BY_CYTOCHROME_P450	ROCK2	-0.124837	RKI-1447	-0.303393	-0.42823	0.0103871	0.298574
Adherent DMEM	KEGG_METABOLISM_OF_XENOBIOTICS_BY_CYTOCHROME_P450	TXNRD1	-0.373976	spermidine	-0.0588274	-0.432804	0.00958866	0.298574
Adherent DMEM	KEGG_STEROID_HORMONE_BIOSYNTHESIS	NR3C1	0.0747678	ciclesonide	0.311055	0.385823	0.0121741	0.299041
Adherent DMEM	KEGG_STEROID_HORMONE_BIOSYNTHESIS	FLT3	0.0922437	pacritinib	0.29509	0.387334	0.0118858	0.299041
Adherent DMEM	KEGG_STEROID_HORMONE_BIOSYNTHESIS	PIK3CG	0.0329611	VE-822	0.355628	0.388589	0.0116476	0.299041
Adherent DMEM	KEGG_STEROID_HORMONE_BIOSYNTHESIS	PYGM	0.115115	alvocidib	0.271681	0.386796	0.0119903	0.299041
Adherent DMEM	KEGG_STEROID_HORMONE_BIOSYNTHESIS	EPHB4	0.0696625	vandetanib	0.31674	0.386403	0.0120627	0.299041
Adherent DMEM	KEGG_STEROID_HORMONE_BIOSYNTHESIS	PPIA	0.179864	cyclosporine	0.206113	0.385977	0.0121441	0.299041
Adherent DMEM	KEGG_METABOLISM_OF_XENOBIOTICS_BY_CYTOCHROME_P450	ATP1A1	0.325702	digitoxin	0.0691974	0.394899	0.0105278	0.299433
Adherent DMEM	KEGG_RETINOL_METABOLISM	RPL8	-0.220374	puromycin	-0.217419	-0.437793	0.00878234	0.300378
Adherent DMEM	KEGG_RETINOL_METABOLISM	PSMB7	-0.211344	bortezomib	-0.22715	-0.438493	0.0086747	0.300378
Adherent DMEM	KEGG_RETINOL_METABOLISM	BIRC5	-0.0987382	YM-155	-0.340495	-0.439233	0.00856222	0.300378
Adherent DMEM	KEGG_LYSINE_DEGRADATION	ADRA1A	0.17464	RS-17053	0.244512	0.419152	0.0071167	0.300458
Adherent DMEM	KEGG_GLYCOSPHINGOLIPID_BIOSYNTHESIS_LACTO_AND_NEOLACTO_SERIES	ATP1A1	0.364704	ciclopirox	0.0354654	0.400169	0.00967544	0.300495
Adherent DMEM	KEGG_PHENYLALANINE_METABOLISM	TUBB	-0.226877	vincristine	-0.182565	-0.409443	0.0143006	0.300662
Adherent DMEM	KEGG_PHENYLALANINE_METABOLISM	MET	-0.248329	MK-2461	-0.160886	-0.409216	0.0143543	0.300662
Adherent DMEM	KEGG_PHENYLALANINE_METABOLISM	AURKA	-0.254156	AT-9283	-0.156165	-0.410321	0.0140919	0.300662
Adherent DMEM	KEGG_PHENYLALANINE_METABOLISM	GRIA1	-0.188632	methoxyflurane	-0.221312	-0.409945	0.0141805	0.300662
Adherent DMEM	KEGG_GLYCOSAMINOGLYCAN_BIOSYNTHESIS_CHONDROITIN_SULFATE	RRM1	-0.142355	fludarabine-phosphate	-0.290556	-0.432911	0.00957024	0.300683
Adherent DMEM	KEGG_GLYCOSAMINOGLYCAN_BIOSYNTHESIS_CHONDROITIN_SULFATE	PIK3CA	-0.415649	GDC-0941	-0.0174846	-0.433133	0.00953301	0.300683
Adherent DMEM	KEGG_LINOLEIC_ACID_METABOLISM	KDR	-0.0104893	neratinib	0.375872	0.365382	0.0168078	0.30076
Adherent DMEM	KEGG_RETINOL_METABOLISM	FLT4	0.206983	ZM-306416	0.198205	0.405188	0.00892111	0.30131
Adherent DMEM	KEGG_STEROID_HORMONE_BIOSYNTHESIS	AVPR1B	0.125881	mozavaptan	0.258876	0.384758	0.0123822	0.301412
Adherent DMEM	KEGG_LYSINE_DEGRADATION	GSK3B	-0.315942	TWS-119	-0.132551	-0.448493	0.00725493	0.301582
Adherent DMEM	KEGG_METABOLISM_OF_XENOBIOTICS_BY_CYTOCHROME_P450	TUBB	-0.129167	vinblastine	-0.296568	-0.425734	0.0108402	0.301962
Adherent DMEM	KEGG_METABOLISM_OF_XENOBIOTICS_BY_CYTOCHROME_P450	EGFR	0.414251	dovitinib	-0.0209762	0.393275	0.0108019	0.301962
Adherent DMEM	KEGG_STEROID_HORMONE_BIOSYNTHESIS	COL1A1	0.236698	halofuginone	0.147295	0.383993	0.0125345	0.302395
Adherent DMEM	KEGG_GLYCOSAMINOGLYCAN_DEGRADATION	TUBB4B	-0.157884	epothilone-b	-0.281236	-0.43912	0.00857992	0.30268
Adherent DMEM	KEGG_GLYCOSAMINOGLYCAN_DEGRADATION	MTOR	0.278511	torin-1	0.129106	0.407617	0.00857602	0.30268
Adherent DMEM	KEGG_GLYCOSAMINOGLYCAN_DEGRADATION	MTOR	0.278511	LY3023414	0.126405	0.404916	0.00896167	0.30268
Adherent DMEM	KEGG_GLYCOSAMINOGLYCAN_DEGRADATION	EGFR	-0.225109	tyrphostin-AG-1478	-0.21224	-0.437349	0.00885058	0.30268
Adherent DMEM	KEGG_GLYCOSAMINOGLYCAN_DEGRADATION	IMPDH2	-0.216039	mycophenolic-acid	-0.221213	-0.437252	0.00886573	0.30268
Adherent DMEM	KEGG_GLYCOSAMINOGLYCAN_DEGRADATION	KCNK10	0.233309	riluzole	0.173862	0.40717	0.00863799	0.30268
Adherent DMEM	KEGG_GLYCOSAMINOGLYCAN_DEGRADATION	MTOR	0.278511	WYE-125132	0.125605	0.404116	0.00907754	0.302809
Adherent DMEM	KEGG_STEROID_HORMONE_BIOSYNTHESIS	INSR	0.195566	GSK1904529A	0.187626	0.383192	0.0126932	0.303513
Adherent DMEM	KEGG_GLYCOSAMINOGLYCAN_DEGRADATION	PSMB1	0.240259	MG-132	0.154705	0.394965	0.0105165	0.303812
Adherent DMEM	KEGG_GLYCOSAMINOGLYCAN_DEGRADATION	NOS2	-0.19261	diphenyleneiodonium	-0.234502	-0.427112	0.0105885	0.303812
Adherent DMEM	KEGG_GLYCOSAMINOGLYCAN_DEGRADATION	MTOR	0.278511	PP242	0.123616	0.402127	0.00937456	0.303812
Adherent DMEM	KEGG_GLYCOSAMINOGLYCAN_DEGRADATION	MTOR	0.278511	MLN0128	0.114701	0.393212	0.010813	0.303812
Adherent DMEM	KEGG_GLYCOSAMINOGLYCAN_DEGRADATION	MTOR	0.278511	ku-0063794	0.11869	0.397201	0.0101522	0.303812
Adherent DMEM	KEGG_GLYCOSAMINOGLYCAN_DEGRADATION	EGFR	-0.225109	gefitinib	-0.201421	-0.42653	0.0106953	0.303812
Adherent DMEM	KEGG_GLYCOSAMINOGLYCAN_DEGRADATION	EGFR	-0.225109	icotinib	-0.205443	-0.430552	0.00997346	0.303812
Adherent DMEM	KEGG_GLYCOSAMINOGLYCAN_DEGRADATION	EGFR	-0.225109	GW-583340	-0.207609	-0.432718	0.00960242	0.303812
Adherent DMEM	KEGG_GLYCOSAMINOGLYCAN_DEGRADATION	EGFR	-0.225109	OSI-420	-0.20287	-0.427979	0.0104306	0.303812
Adherent DMEM	KEGG_GLYCOSAMINOGLYCAN_DEGRADATION	ERBB2	-0.218551	GW-583340	-0.207609	-0.42616	0.0107622	0.303812
Adherent DMEM	KEGG_GLYCOSAMINOGLYCAN_DEGRADATION	JAK3	-0.234047	pacritinib	-0.191341	-0.425388	0.0109066	0.303812
Adherent DMEM	KEGG_GLYCOSAMINOGLYCAN_DEGRADATION	NFKB1	0.337193	aspirin	0.0605671	0.39776	0.0100593	0.303812
Adherent DMEM	KEGG_GLYCOSAMINOGLYCAN_DEGRADATION	GSK3B	-0.306886	1-azakenpaullone	-0.12283	-0.429716	0.0101206	0.303812
Adherent DMEM	KEGG_GLYCOSAMINOGLYCAN_DEGRADATION	CYP11B1	0.176223	metyrapone	0.219638	0.39586	0.0103687	0.303812
Adherent DMEM	KEGG_GLYCOSAMINOGLYCAN_DEGRADATION	INSR	-0.185207	GSK1904529A	-0.245361	-0.430568	0.00997079	0.303812
Adherent DMEM	KEGG_GLYCOSAMINOGLYCAN_DEGRADATION	USP14	-0.131584	VLX600	-0.300339	-0.431924	0.00973611	0.303812
Adherent DMEM	KEGG_GLYCOSAMINOGLYCAN_DEGRADATION	TUBB4B	-0.157884	ixabepilone	-0.265705	-0.423589	0.0112502	0.30398
Adherent DMEM	KEGG_GLYCOSAMINOGLYCAN_DEGRADATION	EGFR	-0.225109	BMS-599626	-0.198488	-0.423596	0.0112486	0.30398
Adherent DMEM	KEGG_GLYCOSAMINOGLYCAN_DEGRADATION	ERBB2	-0.218551	ARRY-334543	-0.205571	-0.424123	0.0111472	0.30398
Adherent DMEM	KEGG_METABOLISM_OF_XENOBIOTICS_BY_CYTOCHROME_P450	HMGCR	-0.0869085	fluvastatin	-0.337741	-0.42465	0.011045	0.304526
Adherent DMEM	KEGG_LINOLEIC_ACID_METABOLISM	EPHA4	0.0975972	vandetanib	0.266568	0.364165	0.0171333	0.304568
Adherent DMEM	KEGG_GLYCOSPHINGOLIPID_BIOSYNTHESIS_LACTO_AND_NEOLACTO_SERIES	SERPINA6	0.0861815	ciclesonide	0.312261	0.398442	0.00995129	0.304582
Adherent DMEM	KEGG_GLYCOSPHINGOLIPID_BIOSYNTHESIS_LACTO_AND_NEOLACTO_SERIES	EGFR	0.348922	PP-121	0.0490066	0.397929	0.0100325	0.304582
Adherent DMEM	KEGG_ARACHIDONIC_ACID_METABOLISM	RPL8	-0.232227	anisomycin	-0.186094	-0.418321	0.0123085	0.305116
Adherent DMEM	KEGG_GLYCOSPHINGOLIPID_BIOSYNTHESIS_GANGLIO_SERIES	NOS2	-0.210407	diphenyleneiodonium	-0.195035	-0.405442	0.015286	0.305946
Adherent DMEM	KEGG_GLYCOSPHINGOLIPID_BIOSYNTHESIS_GANGLIO_SERIES	EGFR	-0.286185	dovitinib	-0.120036	-0.406221	0.0150908	0.305946
Adherent DMEM	KEGG_GLYCOSPHINGOLIPID_BIOSYNTHESIS_GANGLIO_SERIES	CDK1	-0.0779264	P276-00	-0.328106	-0.406032	0.0151378	0.305946
Adherent DMEM	KEGG_GLYCOSPHINGOLIPID_BIOSYNTHESIS_GANGLIO_SERIES	PIK3CA	-0.358881	GDC-0349	-0.0466589	-0.40554	0.015262	0.305946
Adherent DMEM	KEGG_RETINOL_METABOLISM	ADRA2C	-0.238518	paliperidone	-0.195472	-0.43399	0.00939161	0.306089
Adherent DMEM	KEGG_RETINOL_METABOLISM	ERBB2	0.289153	WZ-4002	0.113027	0.40218	0.00936621	0.306089
Adherent DMEM	KEGG_RETINOL_METABOLISM	ERBB2	0.289153	TAK-285	0.112797	0.40195	0.00940245	0.306089
Adherent DMEM	KEGG_GLYCOSPHINGOLIPID_BIOSYNTHESIS_LACTO_AND_NEOLACTO_SERIES	IMPDH1	0.160655	mycophenolic-acid	0.236193	0.396848	0.0102089	0.306494
Adherent DMEM	KEGG_DRUG_METABOLISM_CYTOCHROME_P450	TUBA4A	-0.193631	podophyllotoxin	-0.270675	-0.464305	0.00544478	0.306496
Adherent DMEM	KEGG_DRUG_METABOLISM_CYTOCHROME_P450	ERBB2	0.271807	lapatinib	0.164185	0.435993	0.00539657	0.306496
Adherent DMEM	KEGG_GLYCOSAMINOGLYCAN_DEGRADATION	EGFR	-0.225109	XL-647	-0.196862	-0.421971	0.0115663	0.306741
Adherent DMEM	KEGG_GLYCOSAMINOGLYCAN_DEGRADATION	GABRB3	-0.220074	ivermectin	-0.201284	-0.421358	0.0116854	0.306741
Adherent DMEM	KEGG_GLYCOSAMINOGLYCAN_DEGRADATION	GSK3B	-0.306886	PF-573228	-0.114435	-0.421321	0.011693	0.306741
Adherent DMEM	KEGG_PHENYLALANINE_METABOLISM	AURKA	-0.254156	ENMD-2076	-0.15339	-0.407546	0.0147612	0.306805
Adherent DMEM	KEGG_VALINE_LEUCINE_AND_ISOLEUCINE_BIOSYNTHESIS	ADRA2C	0.106494	carvedilol	0.336893	0.443388	0.00477706	0.307324
Adherent DMEM	KEGG_TYROSINE_METABOLISM	RPL8	-0.147845	puromycin	-0.348875	-0.49672	0.00294407	0.307395
Adherent DMEM	KEGG_TYROSINE_METABOLISM	TUBA1A	-0.17749	vinblastine	-0.326266	-0.503757	0.00256293	0.307395
Adherent DMEM	KEGG_TYROSINE_METABOLISM	TUBB	-0.254583	parbendazole	-0.237177	-0.49176	0.00324199	0.307395
Adherent DMEM	KEGG_TYROSINE_METABOLISM	TUBB	-0.254583	docetaxel	-0.242398	-0.49698	0.00292878	0.307395
Adherent DMEM	KEGG_TYROSINE_METABOLISM	TUBB	-0.254583	vinorelbine	-0.234509	-0.489092	0.00341297	0.307395
Adherent DMEM	KEGG_TYROSINE_METABOLISM	TUBB	-0.254583	ABT-751	-0.237869	-0.492452	0.00319887	0.307395
Adherent DMEM	KEGG_TYROSINE_METABOLISM	TUBB	-0.254583	colchicine	-0.235905	-0.490488	0.00332249	0.307395
Adherent DMEM	KEGG_TYROSINE_METABOLISM	DRD2	-0.248286	raclopride	-0.254169	-0.502455	0.00262911	0.307395
Adherent DMEM	KEGG_TYROSINE_METABOLISM	DPP4	-0.10711	atorvastatin	-0.39537	-0.50248	0.00262789	0.307395
Adherent DMEM	KEGG_TYROSINE_METABOLISM	ITGA2B	-0.236387	DU-728	-0.256007	-0.492394	0.00320306	0.307395
Adherent DMEM	KEGG_LINOLEIC_ACID_METABOLISM	GJB2	0.12798	flufenamic-acid	0.234927	0.362907	0.0174786	0.307905
Adherent DMEM	KEGG_LINOLEIC_ACID_METABOLISM	NOS2	0.139785	curcumin	0.222865	0.36265	0.017549	0.307905
Adherent DMEM	KEGG_RETINOL_METABOLISM	TUBA1B	-0.229614	ixabepilone	-0.2032	-0.432814	0.00958655	0.308367
Adherent DMEM	KEGG_AMINO_SUGAR_AND_NUCLEOTIDE_SUGAR_METABOLISM	INSR	-0.156626	NVP-TAE684	-0.271597	-0.428223	0.0103882	0.30845
Adherent DMEM	KEGG_ARACHIDONIC_ACID_METABOLISM	PIK3CA	0.269823	GDC-0349	0.113915	0.383739	0.0125849	0.309132
Adherent DMEM	KEGG_LYSINE_DEGRADATION	HTR1D	0.256311	xanomeline	0.158657	0.414968	0.00761856	0.309557
Adherent DMEM	KEGG_LYSINE_DEGRADATION	PDK1	0.148275	BX-912	0.266221	0.414496	0.00767591	0.309557
Adherent DMEM	KEGG_GLYCOSPHINGOLIPID_BIOSYNTHESIS_GANGLIO_SERIES	IGF1R	-0.254153	linsitinib	-0.149855	-0.404008	0.0156521	0.309811
Adherent DMEM	KEGG_GLYCOSPHINGOLIPID_BIOSYNTHESIS_GANGLIO_SERIES	CYP3A5	0.189768	paliperidone	0.179947	0.369715	0.0157084	0.309811
Adherent DMEM	KEGG_GLYCOSPHINGOLIPID_BIOSYNTHESIS_LACTO_AND_NEOLACTO_SERIES	EGFR	0.348922	vatalanib	0.0465035	0.395426	0.0104419	0.310044
Adherent DMEM	KEGG_GLYCOSAMINOGLYCAN_DEGRADATION	TYMS	-0.211863	5-fluorouracil	-0.207572	-0.419435	0.0120768	0.310776
Adherent DMEM	KEGG_GLYCOSAMINOGLYCAN_DEGRADATION	TUBB4B	-0.157884	colchicine	-0.261622	-0.419506	0.0120617	0.310776
Adherent DMEM	KEGG_GLYCOSPHINGOLIPID_BIOSYNTHESIS_GANGLIO_SERIES	PIK3CA	-0.358881	PP-121	-0.0441344	-0.403016	0.0159129	0.31121
Adherent DMEM	KEGG_GLYCOSPHINGOLIPID_BIOSYNTHESIS_GANGLIO_SERIES	GSK3B	-0.28726	TWS-119	-0.115392	-0.402652	0.0160097	0.31121
Adherent DMEM	KEGG_AMINO_SUGAR_AND_NUCLEOTIDE_SUGAR_METABOLISM	CHRM1	-0.193267	oxyphencyclimine	-0.233785	-0.427053	0.0105998	0.311312
Adherent DMEM	KEGG_AMINO_SUGAR_AND_NUCLEOTIDE_SUGAR_METABOLISM	PIK3CA	-0.31706	GSK2126458	-0.109339	-0.426399	0.010719	0.311426
Adherent DMEM	KEGG_GLYCOSAMINOGLYCAN_BIOSYNTHESIS_HEPARAN_SULFATE	ERBB4	-0.0313518	poziotinib	-0.391732	-0.423084	0.0113487	0.311638
Adherent DMEM	KEGG_GLYCOSAMINOGLYCAN_BIOSYNTHESIS_HEPARAN_SULFATE	MAP3K9	0.229797	PRT062607	0.160026	0.389823	0.0114183	0.311638
Adherent DMEM	KEGG_VALINE_LEUCINE_AND_ISOLEUCINE_BIOSYNTHESIS	EGFR	-0.38541	WZ-4002	-0.0838759	-0.469286	0.00496497	0.311985
Adherent DMEM	KEGG_GLYCOSAMINOGLYCAN_DEGRADATION	HTR2A	-0.167259	mesoridazine	-0.250317	-0.417576	0.0124629	0.312001
Adherent DMEM	KEGG_GLYCOSAMINOGLYCAN_DEGRADATION	ANO1	-0.144059	flufenamic-acid	-0.271808	-0.415867	0.0128328	0.312001
Adherent DMEM	KEGG_GLYCOSAMINOGLYCAN_DEGRADATION	EGFR	-0.225109	rociletinib	-0.191272	-0.416381	0.0127211	0.312001
Adherent DMEM	KEGG_GLYCOSAMINOGLYCAN_DEGRADATION	AKT1	0.18926	GDC-0068	0.194319	0.383579	0.0126173	0.312001
Adherent DMEM	KEGG_GLYCOSAMINOGLYCAN_DEGRADATION	ERBB2	-0.218551	BMS-599626	-0.198488	-0.417039	0.0125793	0.312001
Adherent DMEM	KEGG_GLYCOSAMINOGLYCAN_DEGRADATION	ERBB2	-0.218551	XL-647	-0.196862	-0.415413	0.0129327	0.312001
Adherent DMEM	KEGG_GLYCOSAMINOGLYCAN_DEGRADATION	PLK2	-0.000478421	NMS-1286937	-0.417939	-0.418417	0.0122877	0.312001
Adherent DMEM	KEGG_GLYCOSPHINGOLIPID_BIOSYNTHESIS_LACTO_AND_NEOLACTO_SERIES	ERBB4	-0.0344381	dacomitinib	0.428671	0.394233	0.0106377	0.312424
Adherent DMEM	KEGG_LYSINE_DEGRADATION	GJD4	-0.248972	flufenamic-acid	-0.187889	-0.436861	0.00892741	0.313271
Adherent DMEM	KEGG_LYSINE_DEGRADATION	PSMB5	0.249772	carfilzomib	0.155862	0.405634	0.00885684	0.313271
Adherent DMEM	KEGG_LYSINE_DEGRADATION	TUBA1A	0.158696	mebendazole	0.247357	0.406053	0.00879724	0.313271
Adherent DMEM	KEGG_LYSINE_DEGRADATION	KDR	-0.0711372	ZM-306416	-0.367264	-0.438402	0.00868837	0.313271
Adherent DMEM	KEGG_LYSINE_DEGRADATION	EGFR	-0.348971	AEE788	-0.0911056	-0.440076	0.00843521	0.313271
Adherent DMEM	KEGG_LYSINE_DEGRADATION	NR3C2	0.289902	drospirenone	0.120515	0.410417	0.00819451	0.313271
Adherent DMEM	KEGG_LYSINE_DEGRADATION	GSK3B	-0.315942	CHIR-98014	-0.124798	-0.440741	0.00833465	0.313271
Adherent DMEM	KEGG_LYSINE_DEGRADATION	ROCK1	0.2092	U-0126	0.197566	0.406765	0.0086952	0.313271
Adherent DMEM	KEGG_LYSINE_DEGRADATION	ROCK2	0.251768	Y-39983	0.159135	0.410903	0.0081312	0.313271
Adherent DMEM	KEGG_LYSINE_DEGRADATION	GPBAR1	0.229974	betulinic-acid	0.177673	0.407646	0.00857222	0.313271
Adherent DMEM	KEGG_ARACHIDONIC_ACID_METABOLISM	ABL1	0.1064	dasatinib	0.275921	0.382321	0.01287	0.313287
Adherent DMEM	KEGG_AMINO_SUGAR_AND_NUCLEOTIDE_SUGAR_METABOLISM	EGFR	-0.201894	vandetanib	-0.222902	-0.424797	0.0110168	0.313341
Adherent DMEM	KEGG_AMINO_SUGAR_AND_NUCLEOTIDE_SUGAR_METABOLISM	PLK2	-0.0767211	NMS-1286937	-0.348691	-0.425412	0.0109022	0.313341
Adherent DMEM	KEGG_GLYCOSPHINGOLIPID_BIOSYNTHESIS_LACTO_AND_NEOLACTO_SERIES	EGFR	0.348922	WHI-P154	0.0443811	0.393303	0.0107964	0.313545
Adherent DMEM	KEGG_GLYCOSPHINGOLIPID_BIOSYNTHESIS_LACTO_AND_NEOLACTO_SERIES	EPHA3	0.124616	vandetanib	0.268054	0.392671	0.0109079	0.313545
Adherent DMEM	KEGG_PYRIMIDINE_METABOLISM	NFKB2	-0.110092	aspirin	-0.362751	-0.472843	0.00464637	0.313863
Adherent DMEM	KEGG_LINOLEIC_ACID_METABOLISM	GRIN2C	0.190603	D-Serine	0.170383	0.360986	0.0180129	0.314005
Adherent DMEM	KEGG_TYROSINE_METABOLISM	TUBA1A	-0.17749	epothilone-b	-0.307927	-0.485418	0.00366523	0.314414
Adherent DMEM	KEGG_TYROSINE_METABOLISM	TUBB	-0.254583	ixabepilone	-0.223772	-0.478354	0.00418909	0.314414
Adherent DMEM	KEGG_TYROSINE_METABOLISM	FGFR2	-0.068127	MK-2461	-0.411844	-0.479971	0.00406288	0.314414
Adherent DMEM	KEGG_TYROSINE_METABOLISM	FLT4	-0.0691368	MK-2461	-0.411844	-0.480981	0.00398686	0.314414
Adherent DMEM	KEGG_TYROSINE_METABOLISM	NTRK1	-0.0678861	MK-2461	-0.411844	-0.479731	0.00408158	0.314414
Adherent DMEM	KEGG_TYROSINE_METABOLISM	MET	-0.148028	tivantinib	-0.333486	-0.481514	0.00394605	0.314414
Adherent DMEM	KEGG_GLYCOSAMINOGLYCAN_DEGRADATION	EGFR	-0.225109	CNX-2006	-0.189283	-0.414392	0.0131551	0.314558
Adherent DMEM	KEGG_GLYCOSAMINOGLYCAN_BIOSYNTHESIS_HEPARAN_SULFATE	ABL1	-0.0819446	bosutinib	-0.33898	-0.420925	0.0117723	0.314584
Adherent DMEM	KEGG_GLYCOSAMINOGLYCAN_BIOSYNTHESIS_HEPARAN_SULFATE	MTOR	0.168851	torin-2	0.21853	0.387381	0.0118764	0.314584
Adherent DMEM	KEGG_GLYCOSAMINOGLYCAN_BIOSYNTHESIS_HEPARAN_SULFATE	KCNK10	0.19057	riluzole	0.197272	0.387842	0.0117886	0.314584
Adherent DMEM	KEGG_GLYCOSAMINOGLYCAN_BIOSYNTHESIS_HEPARAN_SULFATE	ATP1A1	-0.322138	digitoxin	-0.0977047	-0.419843	0.0119919	0.314584
Adherent DMEM	KEGG_AMINOACYL_TRNA_BIOSYNTHESIS	DDR2	0.187881	regorafenib	0.305811	0.493692	0.00205961	0.314645
Adherent DMEM	KEGG_AMINOACYL_TRNA_BIOSYNTHESIS	ERBB2	-0.0913786	poziotinib	-0.422559	-0.513937	0.00209608	0.314645
Adherent DMEM	KEGG_DRUG_METABOLISM_CYTOCHROME_P450	TUBA1B	-0.269091	vinorelbine	-0.191269	-0.460359	0.00585161	0.314651
Adherent DMEM	KEGG_DRUG_METABOLISM_CYTOCHROME_P450	TUBB	-0.120554	verubulin	-0.341155	-0.461709	0.00570963	0.314651
Adherent DMEM	KEGG_DRUG_METABOLISM_CYTOCHROME_P450	EGFR	0.364357	ZM-306416	0.065267	0.429624	0.00599526	0.314651
Adherent DMEM	KEGG_DRUG_METABOLISM_CYTOCHROME_P450	EGFR	0.364357	rociletinib	0.0629247	0.427282	0.00623297	0.314651
Adherent DMEM	KEGG_DRUG_METABOLISM_CYTOCHROME_P450	SCN1A	-0.128882	mephenytoin	-0.327545	-0.456427	0.00628837	0.314651
Adherent DMEM	KEGG_DRUG_METABOLISM_CYTOCHROME_P450	HCAR1	-0.197326	ammonium-lactate	-0.261128	-0.458454	0.00606123	0.314651
Adherent DMEM	KEGG_GLYCOSAMINOGLYCAN_BIOSYNTHESIS_HEPARAN_SULFATE	BRAF	0.259785	regorafenib	0.126283	0.386068	0.0121266	0.315057
Adherent DMEM	KEGG_GLYCOSPHINGOLIPID_BIOSYNTHESIS_GANGLIO_SERIES	EGFR	-0.286185	BIBX-1382	-0.114006	-0.400192	0.0166785	0.315142
Adherent DMEM	KEGG_GLYCOSPHINGOLIPID_BIOSYNTHESIS_GANGLIO_SERIES	STK24	-0.282886	bosutinib	-0.118052	-0.400937	0.0164756	0.315142
Adherent DMEM	KEGG_GLYCOSPHINGOLIPID_BIOSYNTHESIS_GANGLIO_SERIES	CYP2B6	-0.135833	ifosfamide	-0.264362	-0.400195	0.0166775	0.315142
Adherent DMEM	KEGG_GLYCOSPHINGOLIPID_BIOSYNTHESIS_GANGLIO_SERIES	KIF11	-0.140822	filanesib	-0.259827	-0.400648	0.0165538	0.315142
Adherent DMEM	KEGG_METABOLISM_OF_XENOBIOTICS_BY_CYTOCHROME_P450	RPL8	-0.174637	puromycin	-0.243853	-0.41849	0.0122721	0.315801
Adherent DMEM	KEGG_METABOLISM_OF_XENOBIOTICS_BY_CYTOCHROME_P450	TUBB	-0.129167	paclitaxel	-0.290527	-0.419693	0.0120228	0.315801
Adherent DMEM	KEGG_METABOLISM_OF_XENOBIOTICS_BY_CYTOCHROME_P450	BCL2L1	0.123354	navitoclax	0.262726	0.38608	0.0121244	0.315801
Adherent DMEM	KEGG_METABOLISM_OF_XENOBIOTICS_BY_CYTOCHROME_P450	NR1I2	-0.128504	paclitaxel	-0.290527	-0.41903	0.0121598	0.315801
Adherent DMEM	KEGG_METABOLISM_OF_XENOBIOTICS_BY_CYTOCHROME_P450	ADRA1D	-0.17107	carvedilol	-0.247529	-0.418599	0.0122489	0.315801
Adherent DMEM	KEGG_METABOLISM_OF_XENOBIOTICS_BY_CYTOCHROME_P450	SLC18A1	0.180245	norepinephrine	0.205397	0.385642	0.0122101	0.315801
Adherent DMEM	KEGG_METABOLISM_OF_XENOBIOTICS_BY_CYTOCHROME_P450	SLC9A1	-0.229703	cariporide	-0.190114	-0.419817	0.0119976	0.315801
Adherent DMEM	KEGG_TYROSINE_METABOLISM	PLK2	-0.164228	BI-2536	-0.312272	-0.476499	0.00433847	0.316825
Adherent DMEM	KEGG_PHENYLALANINE_METABOLISM	CHRM2	-0.188309	hyoscyamine	-0.216748	-0.405057	0.0153834	0.317298
Adherent DMEM	KEGG_AMINO_SUGAR_AND_NUCLEOTIDE_SUGAR_METABOLISM	ERBB4	-0.052548	canertinib	-0.370889	-0.423437	0.0112795	0.317471
Adherent DMEM	KEGG_ARACHIDONIC_ACID_METABOLISM	ADRA2C	-0.188955	paliperidone	-0.225015	-0.41397	0.0132504	0.317785
Adherent DMEM	KEGG_ARACHIDONIC_ACID_METABOLISM	AVPR1B	0.108593	mozavaptan	0.271323	0.379916	0.0133659	0.317785
Adherent DMEM	KEGG_ARACHIDONIC_ACID_METABOLISM	PIK3CA	0.269823	GDC-0941	0.109188	0.379012	0.0135593	0.317785
Adherent DMEM	KEGG_ARACHIDONIC_ACID_METABOLISM	PIK3CG	0.103658	alpelisib	0.274966	0.378625	0.0136429	0.317785
Adherent DMEM	KEGG_ARACHIDONIC_ACID_METABOLISM	DDC	0.0849263	methyldopa	0.294143	0.37907	0.0135472	0.317785
Adherent DMEM	KEGG_GLYCOSAMINOGLYCAN_BIOSYNTHESIS_KERATAN_SULFATE	EGFR	-0.208613	poziotinib	-0.309965	-0.518578	0.00190689	0.317788
Adherent DMEM	KEGG_GLYCOSAMINOGLYCAN_BIOSYNTHESIS_KERATAN_SULFATE	ERBB2	-0.211878	poziotinib	-0.309965	-0.521843	0.00178542	0.317788
Adherent DMEM	KEGG_GLYCOSAMINOGLYCAN_BIOSYNTHESIS_KERATAN_SULFATE	ERBB3	-0.176554	AZD8931	-0.339715	-0.516268	0.0019994	0.317788
Adherent DMEM	KEGG_RETINOL_METABOLISM	KCNK10	-0.191853	sevoflurane	-0.238561	-0.430415	0.00999773	0.31781
Adherent DMEM	KEGG_AMINO_SUGAR_AND_NUCLEOTIDE_SUGAR_METABOLISM	ERBB2	-0.136095	lapatinib	-0.285998	-0.422093	0.0115425	0.31838
Adherent DMEM	KEGG_AMINO_SUGAR_AND_NUCLEOTIDE_SUGAR_METABOLISM	ABL2	-0.1789	dasatinib	-0.243166	-0.422067	0.0115475	0.31838
Adherent DMEM	KEGG_GLYCOSPHINGOLIPID_BIOSYNTHESIS_LACTO_AND_NEOLACTO_SERIES	EGFR	0.348922	tyrphostin-AG-99	0.0419112	0.390834	0.0112355	0.319562
Adherent DMEM	KEGG_GLYCOSAMINOGLYCAN_BIOSYNTHESIS_CHONDROITIN_SULFATE	EGFR	-0.279041	XL-647	-0.148387	-0.427428	0.0105299	0.319684
Adherent DMEM	KEGG_GLYCOSAMINOGLYCAN_BIOSYNTHESIS_CHONDROITIN_SULFATE	KRAS	-0.232593	lonafarnib	-0.195327	-0.427921	0.010441	0.319684
Adherent DMEM	KEGG_GLYCOSAMINOGLYCAN_BIOSYNTHESIS_CHONDROITIN_SULFATE	INSR	-0.180076	linsitinib	-0.248289	-0.428364	0.0103633	0.319684
Adherent DMEM	KEGG_GLYCOSPHINGOLIPID_BIOSYNTHESIS_GANGLIO_SERIES	PIK3CA	-0.358881	voxtalisib	-0.0399982	-0.39888	0.017043	0.319794
Adherent DMEM	KEGG_STEROID_HORMONE_BIOSYNTHESIS	PIK3CA	0.208258	taselisib	0.17106	0.379318	0.0134946	0.319845
Adherent DMEM	KEGG_LINOLEIC_ACID_METABOLISM	EPHA10	0.0926952	vandetanib	0.266568	0.359263	0.0185021	0.320466
Adherent DMEM	KEGG_RIBOFLAVIN_METABOLISM	KDR	-0.162892	XL-647	-0.36609	-0.528983	0.00154231	0.320564
Adherent DMEM	KEGG_RIBOFLAVIN_METABOLISM	ERBB2	-0.151069	lapatinib	-0.381426	-0.532494	0.00143431	0.320564
Adherent DMEM	KEGG_GLYCOSPHINGOLIPID_BIOSYNTHESIS_GANGLIO_SERIES	EGFR	-0.286185	lidocaine	-0.111655	-0.39784	0.0173325	0.32077
Adherent DMEM	KEGG_GLYCOSPHINGOLIPID_BIOSYNTHESIS_GANGLIO_SERIES	EGFR	-0.286185	WHI-P154	-0.112024	-0.398209	0.0172287	0.32077
Adherent DMEM	KEGG_GLYCOSAMINOGLYCAN_BIOSYNTHESIS_HEPARAN_SULFATE	MTOR	0.168851	sirolimus	0.215415	0.384266	0.0124801	0.321155
Adherent DMEM	KEGG_METABOLISM_OF_XENOBIOTICS_BY_CYTOCHROME_P450	PIK3CA	0.149551	GSK2126458	0.234113	0.383664	0.0126003	0.321188
Adherent DMEM	KEGG_LINOLEIC_ACID_METABOLISM	TUBB	-0.168061	vinblastine	-0.223604	-0.391665	0.0191528	0.321433
Adherent DMEM	KEGG_LINOLEIC_ACID_METABOLISM	HMGCR	-0.141822	pitavastatin	-0.250212	-0.392034	0.0190398	0.321433
Adherent DMEM	KEGG_LINOLEIC_ACID_METABOLISM	HMGCR	-0.141822	mevastatin	-0.250611	-0.392433	0.0189162	0.321433
Adherent DMEM	KEGG_LINOLEIC_ACID_METABOLISM	EGFR	0.429315	vatalanib	-0.0722263	0.357089	0.019145	0.321433
Adherent DMEM	KEGG_LINOLEIC_ACID_METABOLISM	SQLE	0.177804	naftifine	0.180086	0.35789	0.0189078	0.321433
Adherent DMEM	KEGG_VALINE_LEUCINE_AND_ISOLEUCINE_BIOSYNTHESIS	ERBB2	-0.122487	AZD8931	-0.343952	-0.466439	0.00523522	0.32149
Adherent DMEM	KEGG_AMINO_SUGAR_AND_NUCLEOTIDE_SUGAR_METABOLISM	KCNK6	-0.169115	ibutilide	-0.251518	-0.420632	0.0118309	0.321543
Adherent DMEM	KEGG_AMINO_SUGAR_AND_NUCLEOTIDE_SUGAR_METABOLISM	MDM2	0.260614	CGM097	0.126022	0.386637	0.0120192	0.321543
Adherent DMEM	KEGG_AMINO_SUGAR_AND_NUCLEOTIDE_SUGAR_METABOLISM	HTR1A	-0.216084	zolmitriptan	-0.203702	-0.419785	0.0120042	0.321543
Adherent DMEM	KEGG_LINOLEIC_ACID_METABOLISM	SLC6A4	0.0804784	nisoxetine	0.275968	0.356446	0.0193347	0.321852
Adherent DMEM	KEGG_LINOLEIC_ACID_METABOLISM	FLT4	0.179689	linifanib	0.176329	0.356018	0.0194648	0.321852
Adherent DMEM	KEGG_LINOLEIC_ACID_METABOLISM	PIK3CA	0.268199	NVP-BEZ235	0.0875903	0.35579	0.0195351	0.321852
Adherent DMEM	KEGG_DRUG_METABOLISM_CYTOCHROME_P450	TUBA4A	-0.193631	epothilone-b	-0.260519	-0.454149	0.00655205	0.321884
Adherent DMEM	KEGG_GLYCOSAMINOGLYCAN_BIOSYNTHESIS_CHONDROITIN_SULFATE	ADRA1B	0.191365	paliperidone	0.202383	0.393747	0.0107217	0.321889
Adherent DMEM	KEGG_GLYCOSAMINOGLYCAN_BIOSYNTHESIS_CHONDROITIN_SULFATE	FGFR1	0.360948	PD-173074	0.029041	0.389989	0.0113887	0.322266
Adherent DMEM	KEGG_GLYCOSAMINOGLYCAN_BIOSYNTHESIS_CHONDROITIN_SULFATE	ERBB2	-0.335292	BMS-599626	-0.0871331	-0.422425	0.011477	0.322266
Adherent DMEM	KEGG_GLYCOSAMINOGLYCAN_BIOSYNTHESIS_CHONDROITIN_SULFATE	FLT3	-0.0872339	NMS-1286937	-0.338301	-0.425535	0.0108789	0.322266
Adherent DMEM	KEGG_GLYCOSAMINOGLYCAN_BIOSYNTHESIS_CHONDROITIN_SULFATE	CYP3A5	0.186625	paliperidone	0.202383	0.389008	0.0115691	0.322266
Adherent DMEM	KEGG_GLYCOSAMINOGLYCAN_BIOSYNTHESIS_CHONDROITIN_SULFATE	PIK3CA	-0.415649	NVP-BEZ235	-0.0068214	-0.42247	0.0114683	0.322266
Adherent DMEM	KEGG_GLYCOSAMINOGLYCAN_BIOSYNTHESIS_CHONDROITIN_SULFATE	POLE2	0.259487	cladribine	0.130823	0.390311	0.0113299	0.322266
Adherent DMEM	KEGG_GLYCOSAMINOGLYCAN_BIOSYNTHESIS_CHONDROITIN_SULFATE	CYP11B1	0.0957123	metyrapone	0.295257	0.390969	0.0112113	0.322266
Adherent DMEM	KEGG_PHENYLALANINE_METABOLISM	PDGFRA	-0.142095	cediranib	-0.259099	-0.401194	0.0164054	0.322546
Adherent DMEM	KEGG_PHENYLALANINE_METABOLISM	RPL8	-0.24281	puromycin	-0.15726	-0.40007	0.0167122	0.322546
Adherent DMEM	KEGG_PHENYLALANINE_METABOLISM	DRD4	-0.142675	Ro-10-5824	-0.257685	-0.40036	0.0166319	0.322546
Adherent DMEM	KEGG_PHENYLALANINE_METABOLISM	MET	-0.248329	foretinib	-0.153507	-0.401836	0.0162313	0.322546
Adherent DMEM	KEGG_PHENYLALANINE_METABOLISM	ADRA2C	-0.303488	epinephrine	-0.0976	-0.401088	0.0164342	0.322546
Adherent DMEM	KEGG_PHENYLALANINE_METABOLISM	AURKA	-0.254156	CCT137690	-0.146247	-0.400403	0.01662	0.322546
Adherent DMEM	KEGG_PHENYLALANINE_METABOLISM	SLC5A8	-0.204504	ketoprofen	-0.198208	-0.402712	0.0159938	0.322546
Adherent DMEM	KEGG_PHENYLALANINE_METABOLISM	POLE2	-0.261049	cladribine	-0.13961	-0.400658	0.0165511	0.322546
Adherent DMEM	KEGG_PHENYLALANINE_METABOLISM	MYLK	0.0326644	RKI-1447	-0.435786	-0.403121	0.0158859	0.322546
Adherent DMEM	KEGG_GLYCOSAMINOGLYCAN_BIOSYNTHESIS_HEPARAN_SULFATE	STK24	-0.0777004	bosutinib	-0.33898	-0.416681	0.0126558	0.322604
Adherent DMEM	KEGG_AMINO_SUGAR_AND_NUCLEOTIDE_SUGAR_METABOLISM	HTR2A	-0.18945	dihydroergocristine	-0.228892	-0.418341	0.0123042	0.322608
Adherent DMEM	KEGG_AMINO_SUGAR_AND_NUCLEOTIDE_SUGAR_METABOLISM	EGFR	-0.201894	tyrphostin-AG-1478	-0.215897	-0.417792	0.0124172	0.322608
Adherent DMEM	KEGG_AMINO_SUGAR_AND_NUCLEOTIDE_SUGAR_METABOLISM	GSK3B	-0.276615	BX-912	-0.141902	-0.418517	0.0122664	0.322608
Adherent DMEM	KEGG_ARACHIDONIC_ACID_METABOLISM	KDR	0.0506937	BMS-690514	0.324857	0.375551	0.0143281	0.322622
Adherent DMEM	KEGG_ARACHIDONIC_ACID_METABOLISM	AKT2	0.0612907	triciribine	0.314486	0.375777	0.0142775	0.322622
Adherent DMEM	KEGG_ARACHIDONIC_ACID_METABOLISM	PIK3CA	0.269823	TG100-115	0.106168	0.375991	0.0142295	0.322622
Adherent DMEM	KEGG_ARACHIDONIC_ACID_METABOLISM	ABL2	0.100779	dasatinib	0.275921	0.3767	0.014072	0.322622
Adherent DMEM	KEGG_GLYCOSPHINGOLIPID_BIOSYNTHESIS_GANGLIO_SERIES	ADRA1A	-0.157297	midodrine	-0.237284	-0.394581	0.0182715	0.323914
Adherent DMEM	KEGG_GLYCOSPHINGOLIPID_BIOSYNTHESIS_GANGLIO_SERIES	GJB2	-0.0962072	flufenamic-acid	-0.29814	-0.394347	0.0183395	0.323914
Adherent DMEM	KEGG_GLYCOSPHINGOLIPID_BIOSYNTHESIS_GANGLIO_SERIES	RPL11	-0.203673	puromycin	-0.191613	-0.395286	0.0180627	0.323914
Adherent DMEM	KEGG_GLYCOSPHINGOLIPID_BIOSYNTHESIS_GANGLIO_SERIES	PSMB9	0.302952	carfilzomib	0.0544868	0.357439	0.0190402	0.323914
Adherent DMEM	KEGG_GLYCOSPHINGOLIPID_BIOSYNTHESIS_GANGLIO_SERIES	TUBB4B	-0.246782	albendazole	-0.144931	-0.391713	0.0191375	0.323914
Adherent DMEM	KEGG_GLYCOSPHINGOLIPID_BIOSYNTHESIS_GANGLIO_SERIES	MTOR	0.305551	WAY-600	0.0559115	0.361462	0.0178796	0.323914
Adherent DMEM	KEGG_GLYCOSPHINGOLIPID_BIOSYNTHESIS_GANGLIO_SERIES	GABRB3	-0.199926	ivermectin	-0.192894	-0.39282	0.0187967	0.323914
Adherent DMEM	KEGG_GLYCOSPHINGOLIPID_BIOSYNTHESIS_GANGLIO_SERIES	ADRA2C	0.182268	paliperidone	0.179947	0.362216	0.0176695	0.323914
Adherent DMEM	KEGG_GLYCOSPHINGOLIPID_BIOSYNTHESIS_GANGLIO_SERIES	ERBB2	-0.176936	PD-168393	-0.215351	-0.392287	0.01896	0.323914
Adherent DMEM	KEGG_GLYCOSPHINGOLIPID_BIOSYNTHESIS_GANGLIO_SERIES	CDK1	-0.0779264	dinaciclib	-0.315049	-0.392975	0.0187511	0.323914
Adherent DMEM	KEGG_GLYCOSPHINGOLIPID_BIOSYNTHESIS_GANGLIO_SERIES	PIK3CA	-0.358881	TG100-115	-0.0326904	-0.391572	0.0191807	0.323914
Adherent DMEM	KEGG_GLYCOSPHINGOLIPID_BIOSYNTHESIS_GANGLIO_SERIES	TRPC4	-0.103457	SKF-96365	-0.289077	-0.392534	0.0188847	0.323914
Adherent DMEM	KEGG_GLYCOSPHINGOLIPID_BIOSYNTHESIS_GANGLIO_SERIES	GSK3B	-0.28726	BX-912	-0.104758	-0.392018	0.0190447	0.323914
Adherent DMEM	KEGG_GLYCOSPHINGOLIPID_BIOSYNTHESIS_GANGLIO_SERIES	PRKACA	-0.114223	A-674563	-0.281684	-0.395907	0.0178833	0.323914
Adherent DMEM	KEGG_RETINOL_METABOLISM	TUBB	-0.217855	vincristine	-0.210782	-0.428637	0.0103146	0.32407
Adherent DMEM	KEGG_LYSINE_DEGRADATION	KDR	-0.0711372	BMS-690514	-0.363068	-0.434206	0.00935553	0.324085
Adherent DMEM	KEGG_GLYCOSPHINGOLIPID_BIOSYNTHESIS_GANGLIO_SERIES	IGF1R	-0.254153	PQ-401	-0.136219	-0.390372	0.0195555	0.324166
Adherent DMEM	KEGG_GLYCOSPHINGOLIPID_BIOSYNTHESIS_GANGLIO_SERIES	MTOR	0.305551	PI-103	0.0506437	0.356195	0.0194101	0.324166
Adherent DMEM	KEGG_GLYCOSPHINGOLIPID_BIOSYNTHESIS_GANGLIO_SERIES	NR3C2	-0.0988027	prednisolone	-0.291607	-0.39041	0.0195435	0.324166
Adherent DMEM	KEGG_GLYCOSAMINOGLYCAN_BIOSYNTHESIS_HEPARAN_SULFATE	ADRA1D	0.23985	epinephrine	0.142031	0.381881	0.0129608	0.324259
Adherent DMEM	KEGG_GLYCOSAMINOGLYCAN_BIOSYNTHESIS_HEPARAN_SULFATE	GSK3B	-0.34798	TWS-119	-0.0674686	-0.415448	0.0129251	0.324259
Adherent DMEM	KEGG_LINOLEIC_ACID_METABOLISM	GJD3	0.119921	flufenamic-acid	0.234927	0.354847	0.0198264	0.324673
Adherent DMEM	KEGG_LINOLEIC_ACID_METABOLISM	EPHB1	0.0878273	vandetanib	0.266568	0.354395	0.0199651	0.324975
Adherent DMEM	KEGG_ARACHIDONIC_ACID_METABOLISM	TXNRD1	-0.253207	spermidine	-0.155125	-0.408332	0.0145697	0.325351
Adherent DMEM	KEGG_AMINO_SUGAR_AND_NUCLEOTIDE_SUGAR_METABOLISM	DRD3	0.11366	domperidone	0.269775	0.383435	0.0126456	0.325415
Adherent DMEM	KEGG_GLYCOSAMINOGLYCAN_DEGRADATION	ADRA1A	-0.0803405	carvedilol	-0.328097	-0.408437	0.0145436	0.325442
Adherent DMEM	KEGG_GLYCOSAMINOGLYCAN_DEGRADATION	DHFR	-0.334324	methotrexate	-0.0757475	-0.410071	0.0141504	0.325442
Adherent DMEM	KEGG_GLYCOSAMINOGLYCAN_DEGRADATION	EGFR	-0.225109	lapatinib	-0.183205	-0.408314	0.0145738	0.325442
Adherent DMEM	KEGG_GLYCOSAMINOGLYCAN_DEGRADATION	PIK3CA	-0.392177	GSK2126458	-0.0168796	-0.409056	0.0143931	0.325442
Adherent DMEM	KEGG_GLYCOSAMINOGLYCAN_DEGRADATION	SLC12A5	0.168937	bumetanide	0.206035	0.374972	0.0144591	0.325442
Adherent DMEM	KEGG_GLYCOSAMINOGLYCAN_DEGRADATION	GSK3B	-0.306886	BX-912	-0.102613	-0.409499	0.0142876	0.325442
Adherent DMEM	KEGG_GLYCOSAMINOGLYCAN_DEGRADATION	PYGM	-0.247923	alvocidib	-0.161874	-0.409797	0.0142167	0.325442
Adherent DMEM	KEGG_GLYCOSAMINOGLYCAN_DEGRADATION	MARK3	0.126829	7-hydroxystaurosporine	0.249369	0.376198	0.0141831	0.325442
Adherent DMEM	KEGG_GLYCOSPHINGOLIPID_BIOSYNTHESIS_GANGLIO_SERIES	MTOR	0.305551	MLN0128	0.0491258	0.354677	0.0198783	0.325522
Adherent DMEM	KEGG_GLYCOSPHINGOLIPID_BIOSYNTHESIS_GANGLIO_SERIES	TGFBR1	0.0593653	LY2109761	0.295394	0.354759	0.0198532	0.325522
Adherent DMEM	KEGG_GLYCOSAMINOGLYCAN_BIOSYNTHESIS_HEPARAN_SULFATE	ADRA2A	0.329298	ziprasidone	0.0498698	0.379167	0.0135262	0.325661
Adherent DMEM	KEGG_GLYCOSAMINOGLYCAN_BIOSYNTHESIS_HEPARAN_SULFATE	ADA	0.170157	pentostatin	0.209036	0.379192	0.0135205	0.325661
Adherent DMEM	KEGG_GLYCOSAMINOGLYCAN_BIOSYNTHESIS_HEPARAN_SULFATE	IMPDH2	-0.295354	nadide	-0.116676	-0.412029	0.0136899	0.325661
Adherent DMEM	KEGG_GLYCOSAMINOGLYCAN_BIOSYNTHESIS_HEPARAN_SULFATE	ERBB2	-0.251228	lapatinib	-0.159559	-0.410787	0.013981	0.325661
Adherent DMEM	KEGG_GLYCOSAMINOGLYCAN_BIOSYNTHESIS_HEPARAN_SULFATE	ERBB2	-0.251228	AV-412	-0.163056	-0.414284	0.0131792	0.325661
Adherent DMEM	KEGG_GLYCOSAMINOGLYCAN_BIOSYNTHESIS_HEPARAN_SULFATE	PIK3CB	0.310123	ZSTK-474	0.0699822	0.380105	0.0133258	0.325661
Adherent DMEM	KEGG_GLYCOSAMINOGLYCAN_BIOSYNTHESIS_HEPARAN_SULFATE	QPRT	-0.11256	niacin	-0.29835	-0.41091	0.0139513	0.325661
Adherent DMEM	KEGG_GLYCOSAMINOGLYCAN_BIOSYNTHESIS_HEPARAN_SULFATE	ROCK1	0.0932387	RKI-1447	0.284401	0.37764	0.0138607	0.325661
Adherent DMEM	KEGG_Core_Glycolysis	EGFR	-0.236973	pelitinib	-0.303946	-0.540919	0.00120586	0.325824
Adherent DMEM	KEGG_AMINO_SUGAR_AND_NUCLEOTIDE_SUGAR_METABOLISM	CA1	-0.158746	indisulam	-0.257262	-0.416008	0.0128014	0.326315
Adherent DMEM	KEGG_GLYCOSAMINOGLYCAN_BIOSYNTHESIS_CHONDROITIN_SULFATE	POLB	-0.104778	cytarabine	-0.314447	-0.419225	0.0121196	0.326476
Adherent DMEM	KEGG_GLYCOSAMINOGLYCAN_BIOSYNTHESIS_CHONDROITIN_SULFATE	ADRA2A	0.180713	paliperidone	0.202383	0.383096	0.0127129	0.326476
Adherent DMEM	KEGG_GLYCOSAMINOGLYCAN_BIOSYNTHESIS_CHONDROITIN_SULFATE	EGFR	-0.279041	canertinib	-0.137505	-0.416546	0.0126855	0.326476
Adherent DMEM	KEGG_GLYCOSAMINOGLYCAN_BIOSYNTHESIS_CHONDROITIN_SULFATE	EGFR	-0.279041	AP26113	-0.138343	-0.417384	0.0125046	0.326476
Adherent DMEM	KEGG_GLYCOSAMINOGLYCAN_BIOSYNTHESIS_CHONDROITIN_SULFATE	GABRA2	-0.132759	sevoflurane	-0.283372	-0.416131	0.0127749	0.326476
Adherent DMEM	KEGG_GLYCOSAMINOGLYCAN_BIOSYNTHESIS_CHONDROITIN_SULFATE	IMPDH2	-0.210946	AVN-944	-0.20884	-0.419786	0.0120041	0.326476
Adherent DMEM	KEGG_GLYCOSAMINOGLYCAN_BIOSYNTHESIS_CHONDROITIN_SULFATE	PIK3CB	0.336893	SB-2343	0.0463588	0.383252	0.0126811	0.326476
Adherent DMEM	KEGG_GLYCOSAMINOGLYCAN_BIOSYNTHESIS_CHONDROITIN_SULFATE	ADORA1	-0.125563	CGS-15943	-0.294222	-0.419785	0.0120043	0.326476
Adherent DMEM	KEGG_GLYCOSAMINOGLYCAN_BIOSYNTHESIS_CHONDROITIN_SULFATE	GSK3B	-0.33675	GSK-3-inhibitor-IX	-0.0792305	-0.41598	0.0128077	0.326476
Adherent DMEM	KEGG_GLYCOSPHINGOLIPID_BIOSYNTHESIS_GANGLIO_SERIES	GJA8	-0.0876982	flufenamic-acid	-0.29814	-0.385838	0.0210304	0.326519
Adherent DMEM	KEGG_GLYCOSPHINGOLIPID_BIOSYNTHESIS_GANGLIO_SERIES	DHFR	-0.20493	methotrexate	-0.183203	-0.388133	0.0202712	0.326519
Adherent DMEM	KEGG_GLYCOSPHINGOLIPID_BIOSYNTHESIS_GANGLIO_SERIES	EGFR	-0.286185	tyrphostin-AG-494	-0.100623	-0.386808	0.020709	0.326519
Adherent DMEM	KEGG_GLYCOSPHINGOLIPID_BIOSYNTHESIS_GANGLIO_SERIES	SCN1A	0.129109	riluzole	0.221651	0.35076	0.021121	0.326519
Adherent DMEM	KEGG_GLYCOSPHINGOLIPID_BIOSYNTHESIS_GANGLIO_SERIES	ERBB2	-0.176936	BMS-599626	-0.208553	-0.385489	0.0211476	0.326519
Adherent DMEM	KEGG_GLYCOSPHINGOLIPID_BIOSYNTHESIS_GANGLIO_SERIES	ERBB2	-0.176936	AEE788	-0.209464	-0.3864	0.0208436	0.326519
Adherent DMEM	KEGG_GLYCOSPHINGOLIPID_BIOSYNTHESIS_GANGLIO_SERIES	ERBB2	-0.176936	FERb-033	-0.209487	-0.386423	0.0208361	0.326519
Adherent DMEM	KEGG_GLYCOSPHINGOLIPID_BIOSYNTHESIS_GANGLIO_SERIES	ADORA1	-0.0392767	CGS-15943	-0.346685	-0.385962	0.0209887	0.326519
Adherent DMEM	KEGG_GLYCOSPHINGOLIPID_BIOSYNTHESIS_GANGLIO_SERIES	GSK3B	-0.28726	bisindolylmaleimide-ix	-0.0984886	-0.385748	0.021061	0.326519
Adherent DMEM	KEGG_GLYCOSPHINGOLIPID_BIOSYNTHESIS_GANGLIO_SERIES	MMP7	-0.0879937	marimastat	-0.298363	-0.386357	0.0208591	0.326519
Adherent DMEM	KEGG_TYROSINE_METABOLISM	FGFR3	-0.138849	pazopanib	-0.316439	-0.455288	0.00641912	0.327254
Adherent DMEM	KEGG_TYROSINE_METABOLISM	FGFR3	-0.138849	LY2874455	-0.327578	-0.466428	0.00523653	0.327254
Adherent DMEM	KEGG_TYROSINE_METABOLISM	RPL23A	-0.118928	puromycin	-0.348875	-0.467803	0.00510347	0.327254
Adherent DMEM	KEGG_TYROSINE_METABOLISM	RPL26L1	-0.108574	puromycin	-0.348875	-0.457449	0.00617268	0.327254
Adherent DMEM	KEGG_TYROSINE_METABOLISM	TUBA1C	-0.148326	epothilone-b	-0.307927	-0.456253	0.00630849	0.327254
Adherent DMEM	KEGG_TYROSINE_METABOLISM	TUBB	-0.254583	oxibendazole	-0.207821	-0.462403	0.0056373	0.327254
Adherent DMEM	KEGG_TYROSINE_METABOLISM	FGFR1	-0.106735	lucitanib	-0.352574	-0.459309	0.00596802	0.327254
Adherent DMEM	KEGG_TYROSINE_METABOLISM	GABRG2	-0.134626	methoxyflurane	-0.334131	-0.468757	0.0050139	0.327254
Adherent DMEM	KEGG_TYROSINE_METABOLISM	MET	-0.148028	AMG-208	-0.313301	-0.46133	0.00574929	0.327254
Adherent DMEM	KEGG_TYROSINE_METABOLISM	ADRB1	-0.136565	oxprenolol	-0.320227	-0.456792	0.00624697	0.327254
Adherent DMEM	KEGG_TYROSINE_METABOLISM	FLT3	-0.0471329	MK-2461	-0.411844	-0.458977	0.00600414	0.327254
Adherent DMEM	KEGG_TYROSINE_METABOLISM	CHRM4	-0.267567	hyoscyamine	-0.19385	-0.461417	0.0057402	0.327254
Adherent DMEM	KEGG_TYROSINE_METABOLISM	CA14	-0.17545	curcumin	-0.281162	-0.456612	0.00626721	0.327254
Adherent DMEM	KEGG_TYROSINE_METABOLISM	PLK4	-0.215661	axitinib	-0.245138	-0.460799	0.00580385	0.327254
Adherent DMEM	KEGG_TYROSINE_METABOLISM	PTGER3	-0.0686635	L-798,106	-0.399526	-0.46819	0.00506706	0.327254
Adherent DMEM	KEGG_TYROSINE_METABOLISM	JUN	-0.14653	vinblastine	-0.326266	-0.472796	0.00464995	0.327254
Adherent DMEM	KEGG_LINOLEIC_ACID_METABOLISM	CHRM1	0.230722	ziprasidone	0.12263	0.353352	0.0202907	0.328296
Adherent DMEM	KEGG_DRUG_METABOLISM_CYTOCHROME_P450	TUBB	-0.120554	vindesine	-0.329285	-0.449839	0.00708056	0.328357
Adherent DMEM	KEGG_DRUG_METABOLISM_CYTOCHROME_P450	TUBB	-0.120554	vinblastine	-0.330485	-0.451039	0.006929	0.328357
Adherent DMEM	KEGG_DRUG_METABOLISM_CYTOCHROME_P450	DRD2	-0.171852	paliperidone	-0.277596	-0.449448	0.00713018	0.328357
Adherent DMEM	KEGG_DRUG_METABOLISM_CYTOCHROME_P450	EGFR	0.364357	mubritinib	0.0526258	0.416983	0.00737301	0.328357
Adherent DMEM	KEGG_DRUG_METABOLISM_CYTOCHROME_P450	ADRA2C	-0.171283	paliperidone	-0.277596	-0.448879	0.00720506	0.328357
Adherent DMEM	KEGG_DRUG_METABOLISM_CYTOCHROME_P450	PIK3CA	0.157133	alpelisib	0.259516	0.416649	0.00741294	0.328357
Adherent DMEM	KEGG_GLYCOSPHINGOLIPID_BIOSYNTHESIS_GANGLIO_SERIES	ADRA1A	-0.157297	dihydroergocristine	-0.22742	-0.384716	0.0214093	0.328681
Adherent DMEM	KEGG_LYSINE_DEGRADATION	ADA	0.104188	cladribine	0.293816	0.398004	0.0100202	0.328715
Adherent DMEM	KEGG_LYSINE_DEGRADATION	ERBB2	-0.129967	PD-168393	-0.302447	-0.432414	0.00965477	0.328715
Adherent DMEM	KEGG_LYSINE_DEGRADATION	ERBB4	0.0326596	poziotinib	-0.46251	-0.42985	0.0100975	0.328715
Adherent DMEM	KEGG_LYSINE_DEGRADATION	GSK3B	-0.315942	AT7867	-0.1149	-0.430842	0.00992232	0.328715
Adherent DMEM	KEGG_LYSINE_DEGRADATION	MYLK	0.101018	RKI-1447	0.298142	0.399161	0.00983612	0.328715
Adherent DMEM	KEGG_GLYCOSAMINOGLYCAN_BIOSYNTHESIS_HEPARAN_SULFATE	PDGFRB	0.240388	lucitanib	0.135554	0.375942	0.0142406	0.328873
Adherent DMEM	KEGG_GLYCOSAMINOGLYCAN_BIOSYNTHESIS_HEPARAN_SULFATE	EGFR	-0.319787	WHI-P154	-0.0892533	-0.409041	0.0143969	0.329664
Adherent DMEM	KEGG_GLYCOSPHINGOLIPID_BIOSYNTHESIS_LACTO_AND_NEOLACTO_SERIES	EGFR	0.348922	BIBX-1382	0.0391249	0.388047	0.01175	0.330714
Adherent DMEM	KEGG_TYROSINE_METABOLISM	RSL24D1	-0.101861	puromycin	-0.348875	-0.450735	0.00696664	0.330798
Adherent DMEM	KEGG_TYROSINE_METABOLISM	TUBA1B	-0.216126	vinorelbine	-0.234509	-0.450635	0.00697835	0.330798
Adherent DMEM	KEGG_TYROSINE_METABOLISM	TUBA1B	-0.216126	colchicine	-0.235905	-0.452031	0.00680631	0.330798
Adherent DMEM	KEGG_TYROSINE_METABOLISM	MET	-0.148028	LY2801653	-0.302994	-0.451022	0.00693089	0.330798
Adherent DMEM	KEGG_GLYCOSPHINGOLIPID_BIOSYNTHESIS_LACTO_AND_NEOLACTO_SERIES	TUBA1A	-0.148865	vinblastine	-0.267236	-0.416101	0.0127814	0.330832
Adherent DMEM	KEGG_GLYCOSPHINGOLIPID_BIOSYNTHESIS_LACTO_AND_NEOLACTO_SERIES	KDR	0.0672871	XL-647	0.315937	0.383224	0.0126866	0.330832
Adherent DMEM	KEGG_GLYCOSPHINGOLIPID_BIOSYNTHESIS_LACTO_AND_NEOLACTO_SERIES	FGFR1	-0.292313	PD-173074	-0.125903	-0.418215	0.0123303	0.330832
Adherent DMEM	KEGG_GLYCOSPHINGOLIPID_BIOSYNTHESIS_LACTO_AND_NEOLACTO_SERIES	MET	-0.292243	AMG458	-0.126077	-0.41832	0.0123087	0.330832
Adherent DMEM	KEGG_GLYCOSPHINGOLIPID_BIOSYNTHESIS_LACTO_AND_NEOLACTO_SERIES	AKT2	0.116285	triciribine	0.26611	0.382395	0.0128561	0.330832
Adherent DMEM	KEGG_GLYCOSPHINGOLIPID_BIOSYNTHESIS_LACTO_AND_NEOLACTO_SERIES	PIK3CA	0.0870734	taselisib	0.299861	0.386934	0.011964	0.330832
Adherent DMEM	KEGG_GLYCOSPHINGOLIPID_BIOSYNTHESIS_LACTO_AND_NEOLACTO_SERIES	GABRR1	-0.187655	temazepam	-0.228107	-0.415762	0.0128555	0.330832
Adherent DMEM	KEGG_GLYCOSPHINGOLIPID_BIOSYNTHESIS_LACTO_AND_NEOLACTO_SERIES	EPHB4	0.0688061	XL-647	0.315937	0.384743	0.0123849	0.330832
Adherent DMEM	KEGG_GLYCOSPHINGOLIPID_BIOSYNTHESIS_LACTO_AND_NEOLACTO_SERIES	SLCO1B3	0.0949794	cyclosporine	0.290463	0.385442	0.012249	0.330832
Adherent DMEM	KEGG_DRUG_METABOLISM_CYTOCHROME_P450	ADRA1D	-0.180737	carvedilol	-0.265214	-0.445951	0.00759485	0.330988
Adherent DMEM	KEGG_METABOLISM_OF_XENOBIOTICS_BY_CYTOCHROME_P450	HMGCR	-0.0869085	pitavastatin	-0.326534	-0.413443	0.0133698	0.331131
Adherent DMEM	KEGG_METABOLISM_OF_XENOBIOTICS_BY_CYTOCHROME_P450	PIK3CA	0.149551	BGT226	0.230933	0.380484	0.0132474	0.331131
Adherent DMEM	KEGG_METABOLISM_OF_XENOBIOTICS_BY_CYTOCHROME_P450	CA4	-0.112624	spermine	-0.300326	-0.41295	0.0134805	0.331131
Adherent DMEM	KEGG_METABOLISM_OF_XENOBIOTICS_BY_CYTOCHROME_P450	ATP1A1	0.325702	ouabain	0.0537433	0.379445	0.0134671	0.331131
Adherent DMEM	KEGG_GLYCOSPHINGOLIPID_BIOSYNTHESIS_LACTO_AND_NEOLACTO_SERIES	ATM	0.0891033	VE-822	0.292558	0.381662	0.0130063	0.331539
Adherent DMEM	KEGG_LINOLEIC_ACID_METABOLISM	TUBB	-0.168061	verubulin	-0.217553	-0.385614	0.0211049	0.33155
Adherent DMEM	KEGG_LINOLEIC_ACID_METABOLISM	KDR	-0.0104893	XL-647	0.362413	0.351924	0.0207442	0.33155
Adherent DMEM	KEGG_LINOLEIC_ACID_METABOLISM	AKT1	0.1096	GSK2110183	0.241705	0.351305	0.0209449	0.33155
Adherent DMEM	KEGG_LINOLEIC_ACID_METABOLISM	MMP1	0.233793	marimastat	0.118124	0.351917	0.0207464	0.33155
Adherent DMEM	KEGG_LINOLEIC_ACID_METABOLISM	ATR	-0.0347622	VE-822	0.385568	0.350806	0.0211053	0.33155
Adherent DMEM	KEGG_AMINO_SUGAR_AND_NUCLEOTIDE_SUGAR_METABOLISM	PSMB1	0.262007	MG-132	0.118965	0.380972	0.0131475	0.332005
Adherent DMEM	KEGG_PHENYLALANINE_METABOLISM	TOP2A	-0.135628	podophyllotoxin	-0.262168	-0.397796	0.0173446	0.332068
Adherent DMEM	KEGG_PHENYLALANINE_METABOLISM	TUBA1A	-0.17918	mebendazole	-0.217807	-0.396987	0.0175743	0.332068
Adherent DMEM	KEGG_PHENYLALANINE_METABOLISM	EGFR	0.449175	tyrphostin-AG-494	-0.0862938	0.362881	0.017486	0.332068
Adherent DMEM	KEGG_LYSINE_DEGRADATION	NR3C1	-0.170184	beclomethasone-dipropionate	-0.256703	-0.426887	0.0106303	0.332089
Adherent DMEM	KEGG_LYSINE_DEGRADATION	NR3C1	-0.170184	fluocinolone-acetonide	-0.256845	-0.427028	0.0106045	0.332089
Adherent DMEM	KEGG_LYSINE_DEGRADATION	EGFR	-0.348971	BIBX-1382	-0.076895	-0.425866	0.0108156	0.332089
Adherent DMEM	KEGG_LYSINE_DEGRADATION	ADRB2	0.197232	clenbuterol	0.198295	0.395527	0.0104257	0.332089
Adherent DMEM	KEGG_LYSINE_DEGRADATION	ADRA1B	0.176791	paliperidone	0.216908	0.3937	0.01073	0.332089
Adherent DMEM	KEGG_RETINOL_METABOLISM	SLC18A1	0.1785	norepinephrine	0.215334	0.393834	0.0107065	0.332518
Adherent DMEM	KEGG_DRUG_METABOLISM_OTHER_ENZYMES	RPL3	-0.180793	homoharringtonine	-0.411002	-0.591795	0.000394502	0.332592
Adherent DMEM	KEGG_DRUG_METABOLISM_OTHER_ENZYMES	TUBB	-0.219813	CYT-997	-0.351836	-0.571649	0.000620429	0.332592
Adherent DMEM	KEGG_DRUG_METABOLISM_OTHER_ENZYMES	MET	-0.256589	foretinib	-0.297401	-0.55399	0.0009095	0.332592
Adherent DMEM	KEGG_DRUG_METABOLISM_OTHER_ENZYMES	MET	-0.256589	tivantinib	-0.337831	-0.59442	0.00037175	0.332592
Adherent DMEM	KEGG_DRUG_METABOLISM_OTHER_ENZYMES	AURKA	-0.258619	danusertib	-0.296525	-0.555144	0.000887606	0.332592
Adherent DMEM	KEGG_DRUG_METABOLISM_OTHER_ENZYMES	AURKA	-0.258619	CCT137690	-0.291639	-0.550258	0.000984727	0.332592
Adherent DMEM	KEGG_DRUG_METABOLISM_OTHER_ENZYMES	AURKA	-0.258619	JNJ-7706621	-0.357265	-0.615884	0.000225833	0.332592
Adherent DMEM	KEGG_DRUG_METABOLISM_OTHER_ENZYMES	PDE5A	-0.192442	papaverine	-0.358217	-0.550659	0.000976351	0.332592
Adherent DMEM	KEGG_METABOLISM_OF_XENOBIOTICS_BY_CYTOCHROME_P450	TUBA1B	-0.245553	epothilone-b	-0.166557	-0.41211	0.0136716	0.332799
Adherent DMEM	KEGG_DRUG_METABOLISM_CYTOCHROME_P450	PIK3CA	0.157133	GDC-0980	0.256655	0.413787	0.00776554	0.333055
Adherent DMEM	KEGG_GLYCOSAMINOGLYCAN_DEGRADATION	ERBB3	-0.178454	vandetanib	-0.227869	-0.406323	0.0150654	0.333663
Adherent DMEM	KEGG_GLYCOSPHINGOLIPID_BIOSYNTHESIS_GANGLIO_SERIES	ADORA2B	-0.0367189	CGS-15943	-0.346685	-0.383404	0.0218626	0.333744
Adherent DMEM	KEGG_GLYCOSPHINGOLIPID_BIOSYNTHESIS_GANGLIO_SERIES	SERPINA6	0.0278954	ciclesonide	-0.409685	-0.38179	0.0224303	0.334133
Adherent DMEM	KEGG_GLYCOSPHINGOLIPID_BIOSYNTHESIS_GANGLIO_SERIES	OPRD1	0.107833	BW-180C	0.239784	0.347617	0.0221733	0.334133
Adherent DMEM	KEGG_GLYCOSPHINGOLIPID_BIOSYNTHESIS_GANGLIO_SERIES	SDHD	-0.113142	hexachlorophene	-0.269228	-0.38237	0.0222242	0.334133
Adherent DMEM	KEGG_GLYCOSPHINGOLIPID_BIOSYNTHESIS_GANGLIO_SERIES	TYK2	-0.270973	TG-101348	-0.110607	-0.38158	0.0225064	0.334133
Adherent DMEM	KEGG_GLYCOSPHINGOLIPID_BIOSYNTHESIS_GANGLIO_SERIES	GSK3A	-0.240942	CHIR-99021	-0.141094	-0.382036	0.022342	0.334133
Adherent DMEM	KEGG_INOSITOL_PHOSPHATE_METABOLISM	BRAF	0.385953	regorafenib	0.223088	0.609041	0.000247371	0.334198
Adherent DMEM	KEGG_INOSITOL_PHOSPHATE_METABOLISM	BRAF	0.385953	RAF265	0.22924	0.615193	0.000219718	0.334198
Adherent DMEM	KEGG_GLYCOSAMINOGLYCAN_DEGRADATION	TUBB3	-0.123769	epothilone-b	-0.281236	-0.405005	0.0153972	0.334532
Adherent DMEM	KEGG_GLYCOSAMINOGLYCAN_DEGRADATION	DHFR	-0.334324	pralatrexate	-0.0694109	-0.403735	0.0157237	0.334532
Adherent DMEM	KEGG_GLYCOSAMINOGLYCAN_DEGRADATION	MTOR	0.278511	XL388	0.0918275	0.370338	0.0155528	0.334532
Adherent DMEM	KEGG_GLYCOSAMINOGLYCAN_DEGRADATION	JAK3	-0.234047	AZD1480	-0.169819	-0.403866	0.0156889	0.334532
Adherent DMEM	KEGG_GLYCOSAMINOGLYCAN_DEGRADATION	HSP90AA1	0.222235	tanespimycin	0.147733	0.369968	0.0156439	0.334532
Adherent DMEM	KEGG_DRUG_METABOLISM_CYTOCHROME_P450	GRIN2C	0.126584	D-Serine	0.285917	0.412501	0.00792606	0.334628
Adherent DMEM	KEGG_AMINOACYL_TRNA_BIOSYNTHESIS	BRAF	0.143366	dabrafenib	0.342437	0.485803	0.00235327	0.33466
Adherent DMEM	KEGG_GLYCOSAMINOGLYCAN_BIOSYNTHESIS_HEPARAN_SULFATE	EGFR	-0.319787	OSI-420	-0.0875764	-0.407364	0.0148055	0.334742
Adherent DMEM	KEGG_GLYCOSAMINOGLYCAN_BIOSYNTHESIS_HEPARAN_SULFATE	ADRA1D	0.23985	RS-17053	0.133346	0.373197	0.0148664	0.334742
Adherent DMEM	KEGG_LINOLEIC_ACID_METABOLISM	HMGCR	-0.141822	atorvastatin	-0.242099	-0.38392	0.0216834	0.334792
Adherent DMEM	KEGG_LINOLEIC_ACID_METABOLISM	PRKG1	0.130359	GDC-0068	0.219437	0.349795	0.0214363	0.334792
Adherent DMEM	KEGG_LINOLEIC_ACID_METABOLISM	PIK3CA	0.268199	PI-103	0.0810566	0.349256	0.0216169	0.334792
Adherent DMEM	KEGG_ARACHIDONIC_ACID_METABOLISM	AKT1	0.101533	uprosertib	0.270602	0.372135	0.0151175	0.334816
Adherent DMEM	KEGG_METABOLISM_OF_XENOBIOTICS_BY_CYTOCHROME_P450	EGFR	0.414251	PP-121	-0.0390703	0.37518	0.0144131	0.335042
Adherent DMEM	KEGG_METABOLISM_OF_XENOBIOTICS_BY_CYTOCHROME_P450	HCK	0.100492	dasatinib	0.274642	0.375134	0.0144234	0.335042
Adherent DMEM	KEGG_METABOLISM_OF_XENOBIOTICS_BY_CYTOCHROME_P450	ERBB2	0.334619	GW-583340	0.0397639	0.374383	0.0145952	0.335042
Adherent DMEM	KEGG_METABOLISM_OF_XENOBIOTICS_BY_CYTOCHROME_P450	ADORA2B	0.0293904	CGS-15943	0.346059	0.375449	0.0143514	0.335042
Adherent DMEM	KEGG_METABOLISM_OF_XENOBIOTICS_BY_CYTOCHROME_P450	KCNT2	-0.01947	12-O-tetradecanoylphorbol-13-acetate	0.395622	0.376152	0.0141942	0.335042
Adherent DMEM	KEGG_METABOLISM_OF_XENOBIOTICS_BY_CYTOCHROME_P450	VCAM1	-0.161845	carvedilol	-0.247529	-0.409374	0.0143166	0.335042
Adherent DMEM	KEGG_METABOLISM_OF_XENOBIOTICS_BY_CYTOCHROME_P450	ODC1	-0.107747	spermine	-0.300326	-0.408074	0.0146317	0.335042
Adherent DMEM	KEGG_GLYCOSPHINGOLIPID_BIOSYNTHESIS_GANGLIO_SERIES	GJB5	-0.0828388	flufenamic-acid	-0.29814	-0.380979	0.0227213	0.33533
Adherent DMEM	KEGG_GLYCOSPHINGOLIPID_BIOSYNTHESIS_GANGLIO_SERIES	MTOR	0.305551	deforolimus	0.0401725	0.345724	0.0228352	0.33533
Adherent DMEM	KEGG_GLYCOSAMINOGLYCAN_BIOSYNTHESIS_CHONDROITIN_SULFATE	OPRK1	-0.116199	naltrexone	-0.297536	-0.413736	0.0133035	0.335945
Adherent DMEM	KEGG_GLYCOSAMINOGLYCAN_BIOSYNTHESIS_CHONDROITIN_SULFATE	PIK3CA	-0.415649	voxtalisib	0.00254494	-0.413104	0.0134459	0.336396
Adherent DMEM	KEGG_PHENYLALANINE_METABOLISM	ADORA1	0.0319075	CGS-15943	0.329307	0.361214	0.0179489	0.33679
Adherent DMEM	KEGG_LINOLEIC_ACID_METABOLISM	VDR	0.0867594	tacalcitol	0.261531	0.34829	0.021942	0.336859
Adherent DMEM	KEGG_LYSINE_DEGRADATION	ADRA1A	0.17464	paliperidone	0.216908	0.391548	0.0111083	0.337242
Adherent DMEM	KEGG_AMINO_SUGAR_AND_NUCLEOTIDE_SUGAR_METABOLISM	PDE5A	-0.134672	avanafil	-0.278238	-0.41291	0.0134893	0.337483
Adherent DMEM	KEGG_LYSINE_DEGRADATION	ERBB2	-0.129967	AZD8931	-0.293663	-0.42363	0.0112416	0.337498
Adherent DMEM	KEGG_GLYCOSAMINOGLYCAN_BIOSYNTHESIS_CHONDROITIN_SULFATE	EGFR	-0.279041	vandetanib	-0.132892	-0.411933	0.0137123	0.337501
Adherent DMEM	KEGG_GLYCOSAMINOGLYCAN_BIOSYNTHESIS_CHONDROITIN_SULFATE	GRIN2C	-0.136002	CPP	-0.275811	-0.411813	0.0137399	0.337501
Adherent DMEM	KEGG_GLYCOSAMINOGLYCAN_BIOSYNTHESIS_HEPARAN_SULFATE	IGF1R	-0.138159	AZD3463	-0.267963	-0.406122	0.0151152	0.337532
Adherent DMEM	KEGG_GLYCOSAMINOGLYCAN_DEGRADATION	EGFR	-0.225109	osimertinib	-0.175319	-0.400428	0.0166136	0.337645
Adherent DMEM	KEGG_GLYCOSAMINOGLYCAN_DEGRADATION	EGFR	-0.225109	PD-153035	-0.177202	-0.402311	0.016103	0.337645
Adherent DMEM	KEGG_GLYCOSAMINOGLYCAN_DEGRADATION	ERBB2	-0.218551	lapatinib	-0.183205	-0.401756	0.0162529	0.337645
Adherent DMEM	KEGG_GLYCOSAMINOGLYCAN_DEGRADATION	ERBB2	-0.218551	TAK-285	-0.181401	-0.399952	0.0167448	0.337645
Adherent DMEM	KEGG_GLYCOSAMINOGLYCAN_DEGRADATION	PIK3CA	-0.392177	taselisib	-0.00805919	-0.400236	0.0166665	0.337645
Adherent DMEM	KEGG_GLYCOSAMINOGLYCAN_DEGRADATION	PLK4	-0.230295	axitinib	-0.17061	-0.400904	0.016485	0.337645
Adherent DMEM	KEGG_GLYCOSAMINOGLYCAN_DEGRADATION	APP	-0.117859	salidroside	-0.283404	-0.401263	0.0163866	0.337645
Adherent DMEM	KEGG_LINOLEIC_ACID_METABOLISM	SRC	0.0804084	vandetanib	0.266568	0.346976	0.0223952	0.338055
Adherent DMEM	KEGG_LINOLEIC_ACID_METABOLISM	AVPR1B	0.0952513	mozavaptan	0.251872	0.347123	0.0223453	0.338055
Adherent DMEM	KEGG_LINOLEIC_ACID_METABOLISM	CA1	0.124433	curcumin	0.222865	0.347298	0.0222847	0.338055
Adherent DMEM	KEGG_GLYCOSPHINGOLIPID_BIOSYNTHESIS_GANGLIO_SERIES	NTRK1	-0.0956229	danusertib	-0.284164	-0.379787	0.0231536	0.338168
Adherent DMEM	KEGG_GLYCOSPHINGOLIPID_BIOSYNTHESIS_GANGLIO_SERIES	TUBB4B	-0.246782	vinorelbine	-0.132287	-0.379069	0.0234177	0.338497
Adherent DMEM	KEGG_GLYCOSPHINGOLIPID_BIOSYNTHESIS_GANGLIO_SERIES	KCNN1	-0.0736958	dequalinium	-0.305348	-0.379044	0.0234267	0.338497
Adherent DMEM	KEGG_GLYCOSPHINGOLIPID_BIOSYNTHESIS_GANGLIO_SERIES	GJC2	-0.0805389	flufenamic-acid	-0.29814	-0.378679	0.0235593	0.338603
Adherent DMEM	KEGG_PHENYLALANINE_METABOLISM	TUBB2B	-0.114073	colchicine	-0.280817	-0.39489	0.0181795	0.338765
Adherent DMEM	KEGG_GLYCOSAMINOGLYCAN_BIOSYNTHESIS_HEPARAN_SULFATE	MAPK12	0.350186	VX-702	0.0211208	0.371306	0.0153167	0.339227
Adherent DMEM	KEGG_LINOLEIC_ACID_METABOLISM	TUBB3	0.0788433	colchicine	0.267542	0.346385	0.0226031	0.339298
Adherent DMEM	KEGG_GLYCOSPHINGOLIPID_BIOSYNTHESIS_LACTO_AND_NEOLACTO_SERIES	ANO1	0.230297	flufenamic-acid	0.149169	0.379466	0.0134626	0.339961
Adherent DMEM	KEGG_PHENYLALANINE_METABOLISM	ESR2	-0.0772723	fulvestrant	-0.311546	-0.388819	0.0200501	0.340402
Adherent DMEM	KEGG_PHENYLALANINE_METABOLISM	KIT	-0.13164	cediranib	-0.259099	-0.390739	0.0194411	0.340402
Adherent DMEM	KEGG_PHENYLALANINE_METABOLISM	PDGFRA	-0.142095	nintedanib	-0.251236	-0.393331	0.0186435	0.340402
Adherent DMEM	KEGG_PHENYLALANINE_METABOLISM	RPL8	-0.24281	anisomycin	-0.148939	-0.39175	0.0191261	0.340402
Adherent DMEM	KEGG_PHENYLALANINE_METABOLISM	ABL1	-0.0524951	imatinib	-0.335601	-0.388096	0.020283	0.340402
Adherent DMEM	KEGG_PHENYLALANINE_METABOLISM	KCNH2	-0.179711	dronedarone	-0.212786	-0.392497	0.018896	0.340402
Adherent DMEM	KEGG_PHENYLALANINE_METABOLISM	TUBA1A	-0.17918	vinblastine	-0.210507	-0.389687	0.0197713	0.340402
Adherent DMEM	KEGG_PHENYLALANINE_METABOLISM	TUBA3E	-0.110791	colchicine	-0.280817	-0.391608	0.0191707	0.340402
Adherent DMEM	KEGG_PHENYLALANINE_METABOLISM	DPP4	-0.137467	alogliptin	-0.253047	-0.390513	0.0195113	0.340402
Adherent DMEM	KEGG_PHENYLALANINE_METABOLISM	ITGB3	-0.0863965	DU-728	-0.303982	-0.390378	0.0195534	0.340402
Adherent DMEM	KEGG_PHENYLALANINE_METABOLISM	ADRA2C	-0.303488	xylazine	-0.0857987	-0.389287	0.0199004	0.340402
Adherent DMEM	KEGG_PHENYLALANINE_METABOLISM	CYP19A1	-0.116976	exemestane	-0.2723	-0.389277	0.0199037	0.340402
Adherent DMEM	KEGG_PHENYLALANINE_METABOLISM	AURKA	-0.254156	barasertib	-0.13721	-0.391366	0.0192466	0.340402
Adherent DMEM	KEGG_PHENYLALANINE_METABOLISM	CHRM2	-0.188309	dicycloverine	-0.200434	-0.388743	0.0200742	0.340402
Adherent DMEM	KEGG_PHENYLALANINE_METABOLISM	QPRT	0.125699	niacin	0.227705	0.353404	0.0202734	0.340402
Adherent DMEM	KEGG_PHENYLALANINE_METABOLISM	MAP3K9	-0.160347	PRT062607	-0.231183	-0.39153	0.0191932	0.340402
Adherent DMEM	KEGG_METABOLISM_OF_XENOBIOTICS_BY_CYTOCHROME_P450	SCN1A	-0.139063	mephenytoin	-0.267382	-0.406445	0.0150355	0.341394
Adherent DMEM	KEGG_RETINOL_METABOLISM	ACHE	0.129734	clebopride	0.261713	0.391447	0.0111266	0.341637
Adherent DMEM	KEGG_AMINO_SUGAR_AND_NUCLEOTIDE_SUGAR_METABOLISM	BRAF	0.3315	SB-590885	0.0464353	0.377936	0.013794	0.341938
Adherent DMEM	KEGG_ARACHIDONIC_ACID_METABOLISM	TEK	-0.192128	regorafenib	-0.212145	-0.404273	0.0155839	0.342339
Adherent DMEM	KEGG_TYROSINE_METABOLISM	CA14	-0.17545	indisulam	-0.272324	-0.447774	0.00734921	0.342372
Adherent DMEM	KEGG_GLYCOSPHINGOLIPID_BIOSYNTHESIS_GANGLIO_SERIES	ADRA1A	-0.157297	A61603	-0.219963	-0.377259	0.0240908	0.342596
Adherent DMEM	KEGG_GLYCOSPHINGOLIPID_BIOSYNTHESIS_GANGLIO_SERIES	AKT2	-0.160811	uprosertib	-0.21666	-0.377471	0.0240083	0.342596
Adherent DMEM	KEGG_GLYCOSAMINOGLYCAN_BIOSYNTHESIS_KERATAN_SULFATE	PIK3CA	-0.341545	CH5132799	-0.165354	-0.506899	0.00240782	0.342669
Adherent DMEM	KEGG_GLYCOSAMINOGLYCAN_BIOSYNTHESIS_KERATAN_SULFATE	PKIA	-0.314248	A-674563	-0.19261	-0.506857	0.00240959	0.342669
Adherent DMEM	KEGG_GLYCOSAMINOGLYCAN_DEGRADATION	PTPN1	0.207346	tiludronate	0.156384	0.36373	0.0172496	0.342709
Adherent DMEM	KEGG_GLYCOSAMINOGLYCAN_DEGRADATION	MMP27	-0.118674	marimastat	-0.27949	-0.398164	0.017241	0.342709
Adherent DMEM	KEGG_TYROSINE_METABOLISM	TUBB	-0.254583	albendazole	-0.191432	-0.446015	0.00758642	0.342739
Adherent DMEM	KEGG_TYROSINE_METABOLISM	METAP2	-0.0533131	oxyquinoline	-0.392521	-0.445834	0.00761078	0.342739
Adherent DMEM	KEGG_GLYCOSPHINGOLIPID_BIOSYNTHESIS_LACTO_AND_NEOLACTO_SERIES	ERBB2	0.280202	CP-724714	0.0980052	0.378207	0.0137335	0.343592
Adherent DMEM	KEGG_TYROSINE_METABOLISM	PDGFRA	-0.0921129	lucitanib	-0.352574	-0.444687	0.00776821	0.344093
Adherent DMEM	KEGG_RETINOL_METABOLISM	CTSK	0.0726457	odanacatib	0.317576	0.390222	0.0113463	0.34447
Adherent DMEM	KEGG_GLYCOSPHINGOLIPID_BIOSYNTHESIS_GANGLIO_SERIES	BRAF	0.276779	LGX818	0.0647311	0.34151	0.0243615	0.344633
Adherent DMEM	KEGG_LINOLEIC_ACID_METABOLISM	SRC	0.0804084	bosutinib	0.264555	0.344964	0.0231065	0.344938
Adherent DMEM	KEGG_PHENYLALANINE_METABOLISM	GJA5	0.167971	flufenamic-acid	0.18368	0.351652	0.0208341	0.344972
Adherent DMEM	KEGG_PHENYLALANINE_METABOLISM	TUBA1A	-0.17918	ixabepilone	-0.206214	-0.385394	0.0211803	0.344972
Adherent DMEM	KEGG_PHENYLALANINE_METABOLISM	MCL1	-0.152604	morin	-0.2316	-0.384204	0.0215849	0.344972
Adherent DMEM	KEGG_PHENYLALANINE_METABOLISM	ITGA2B	-0.0805922	DU-728	-0.303982	-0.384574	0.021458	0.344972
Adherent DMEM	KEGG_PHENYLALANINE_METABOLISM	AURKA	-0.254156	ZM-447439	-0.129775	-0.38393	0.0216801	0.344972
Adherent DMEM	KEGG_PHENYLALANINE_METABOLISM	ROCK1	-0.133195	GSK429286A	-0.250296	-0.383491	0.021832	0.344972
Adherent DMEM	KEGG_PHENYLALANINE_METABOLISM	BCL2L2	-0.256656	ABT-737	-0.126886	-0.383542	0.0218148	0.344972
Adherent DMEM	KEGG_PHENYLALANINE_METABOLISM	TGFBR2	-0.0235111	LY2109761	-0.36049	-0.384001	0.021656	0.344972
Adherent DMEM	KEGG_PHENYLALANINE_METABOLISM	CMPK1	0.25447	enocitabine	0.0948334	0.349304	0.021601	0.344972
Adherent DMEM	KEGG_PHENYLALANINE_METABOLISM	SGK2	-0.108447	GSK650394	-0.276253	-0.3847	0.0214152	0.344972
Adherent DMEM	KEGG_PHENYLALANINE_METABOLISM	CALM1	-0.173605	zaldaride	-0.209274	-0.382879	0.0220459	0.345005
Adherent DMEM	KEGG_PHENYLALANINE_METABOLISM	MST1R	-0.221866	MK-2461	-0.160886	-0.382752	0.0220895	0.345005
Adherent DMEM	KEGG_GLYCOSAMINOGLYCAN_DEGRADATION	HRH2	-0.0600777	nizatidine	-0.334043	-0.394121	0.0184067	0.345365
Adherent DMEM	KEGG_GLYCOSAMINOGLYCAN_DEGRADATION	AKR1C3	0.0719391	rutin	0.290289	0.362228	0.017666	0.345365
Adherent DMEM	KEGG_GLYCOSAMINOGLYCAN_DEGRADATION	GJD2	-0.122828	flufenamic-acid	-0.271808	-0.394635	0.0182544	0.345365
Adherent DMEM	KEGG_GLYCOSAMINOGLYCAN_DEGRADATION	MTOR	0.278511	AZD8055	0.0821716	0.360683	0.0180988	0.345365
Adherent DMEM	KEGG_GLYCOSAMINOGLYCAN_DEGRADATION	MTOR	0.278511	voxtalisib	0.0813699	0.359881	0.0183248	0.345365
Adherent DMEM	KEGG_GLYCOSAMINOGLYCAN_DEGRADATION	MTOR	0.278511	OSI-027	0.0786744	0.357185	0.0191169	0.345365
Adherent DMEM	KEGG_GLYCOSAMINOGLYCAN_DEGRADATION	GABRA5	-0.133633	ZK-93423	-0.258632	-0.392266	0.0189669	0.345365
Adherent DMEM	KEGG_GLYCOSAMINOGLYCAN_DEGRADATION	OPRD1	-0.0162253	naltrexone	-0.375375	-0.3916	0.0191727	0.345365
Adherent DMEM	KEGG_GLYCOSAMINOGLYCAN_DEGRADATION	OPRK1	-0.0209787	naltrexone	-0.375375	-0.396354	0.0177549	0.345365
Adherent DMEM	KEGG_GLYCOSAMINOGLYCAN_DEGRADATION	ERBB2	-0.218551	tucatinib	-0.175011	-0.393562	0.0185733	0.345365
Adherent DMEM	KEGG_GLYCOSAMINOGLYCAN_DEGRADATION	CDK1	0.0107286	JNJ-7706621	-0.402926	-0.392197	0.018988	0.345365
Adherent DMEM	KEGG_GLYCOSAMINOGLYCAN_DEGRADATION	PIK3CA	-0.392177	GDC-0941	-0.00409463	-0.396271	0.0177784	0.345365
Adherent DMEM	KEGG_GLYCOSAMINOGLYCAN_DEGRADATION	VCAM1	-0.0639136	carvedilol	-0.328097	-0.39201	0.0190471	0.345365
Adherent DMEM	KEGG_GLYCOSAMINOGLYCAN_DEGRADATION	LPAR1	0.166114	KI-16425	0.193874	0.359988	0.0182934	0.345365
Adherent DMEM	KEGG_LINOLEIC_ACID_METABOLISM	CYP3A4	-0.0779582	paliperidone	-0.301516	-0.379474	0.0232679	0.345439
Adherent DMEM	KEGG_LINOLEIC_ACID_METABOLISM	HRH1	0.0271588	terfenadine	0.316939	0.344097	0.0234149	0.345721
Adherent DMEM	KEGG_PHENYLALANINE_METABOLISM	PDGFRB	-0.0455801	imatinib	-0.335601	-0.381181	0.0226483	0.345739
Adherent DMEM	KEGG_PHENYLALANINE_METABOLISM	FGFR1	-0.116223	AZD4547	-0.265137	-0.38136	0.022585	0.345739
Adherent DMEM	KEGG_PHENYLALANINE_METABOLISM	GSK3B	0.327186	CHIR-98014	0.0197186	0.346904	0.0224215	0.345739
Adherent DMEM	KEGG_PHENYLALANINE_METABOLISM	PPM1D	-0.167992	GSK2830371	-0.213617	-0.381609	0.0224955	0.345739
Adherent DMEM	KEGG_LINOLEIC_ACID_METABOLISM	TYMS	0.143623	ftorafur	0.199046	0.342669	0.0239323	0.345803
Adherent DMEM	KEGG_LINOLEIC_ACID_METABOLISM	GJA3	0.108059	flufenamic-acid	0.234927	0.342986	0.0238148	0.345803
Adherent DMEM	KEGG_LINOLEIC_ACID_METABOLISM	ABL1	0.0789663	bosutinib	0.264555	0.343521	0.02362	0.345803
Adherent DMEM	KEGG_LINOLEIC_ACID_METABOLISM	DRD4	-0.0767963	paliperidone	-0.301516	-0.378312	0.0236939	0.345803
Adherent DMEM	KEGG_GLYCOSPHINGOLIPID_BIOSYNTHESIS_GANGLIO_SERIES	GABRA5	-0.103799	SB-205384	-0.272091	-0.37589	0.0246143	0.346395
Adherent DMEM	KEGG_DRUG_METABOLISM_CYTOCHROME_P450	ADRA2B	0.0780229	methyldopa	0.331365	0.409388	0.00833517	0.346486
Adherent DMEM	KEGG_GLYCOSAMINOGLYCAN_BIOSYNTHESIS_CHONDROITIN_SULFATE	EGFR	-0.279041	orantinib	-0.130582	-0.409623	0.0142582	0.347078
Adherent DMEM	KEGG_GLYCOSPHINGOLIPID_BIOSYNTHESIS_LACTO_AND_NEOLACTO_SERIES	FGFR1	-0.292313	regorafenib	-0.117301	-0.409614	0.0142602	0.347461
Adherent DMEM	KEGG_GLYCOSPHINGOLIPID_BIOSYNTHESIS_LACTO_AND_NEOLACTO_SERIES	MET	-0.292243	foretinib	-0.118258	-0.410501	0.0140477	0.347461
Adherent DMEM	KEGG_GLYCOSPHINGOLIPID_BIOSYNTHESIS_LACTO_AND_NEOLACTO_SERIES	AKT1	0.109681	triciribine	0.26611	0.375791	0.0142739	0.347461
Adherent DMEM	KEGG_GLYCOSPHINGOLIPID_BIOSYNTHESIS_GANGLIO_SERIES	CYP2A6	-0.110984	ifosfamide	-0.264362	-0.375346	0.0248245	0.347544
Adherent DMEM	KEGG_DRUG_METABOLISM_CYTOCHROME_P450	EGFR	0.364357	CGP-52411	0.0438662	0.408223	0.00849423	0.347749
Adherent DMEM	KEGG_GLYCOSAMINOGLYCAN_DEGRADATION	ALK	0.0267044	NVP-TAE684	-0.415776	-0.389072	0.0199681	0.348089
Adherent DMEM	KEGG_GLYCOSAMINOGLYCAN_DEGRADATION	TUBB3	-0.123769	ixabepilone	-0.265705	-0.389474	0.0198392	0.348089
Adherent DMEM	KEGG_GLYCOSAMINOGLYCAN_DEGRADATION	EGFR	-0.225109	dovitinib	-0.164291	-0.3894	0.0198636	0.348089
Adherent DMEM	KEGG_GLYCOSAMINOGLYCAN_DEGRADATION	GABRA5	-0.133633	ZK-93426	-0.255702	-0.389336	0.0198843	0.348089
Adherent DMEM	KEGG_GLYCOSAMINOGLYCAN_DEGRADATION	GRIN2B	-0.124312	CPP	-0.265786	-0.390098	0.0196417	0.348089
Adherent DMEM	KEGG_GLYCOSAMINOGLYCAN_DEGRADATION	PIK3CA	-0.392177	PP-121	0.00473836	-0.387438	0.0205024	0.348412
Adherent DMEM	KEGG_GLYCOSAMINOGLYCAN_DEGRADATION	TYK2	-0.249669	ruxolitinib	-0.138033	-0.387702	0.0204145	0.348412
Adherent DMEM	KEGG_GLYCOSAMINOGLYCAN_DEGRADATION	SLC2A2	-0.0176059	streptozotocin	0.370399	0.352793	0.0204677	0.348412
Adherent DMEM	KEGG_GLYCOSAMINOGLYCAN_DEGRADATION	JUN	0.311431	TWS-119	0.0417504	0.353182	0.0203462	0.348412
Adherent DMEM	KEGG_GLYCOSPHINGOLIPID_BIOSYNTHESIS_GANGLIO_SERIES	PSMB1	0.285276	carfilzomib	0.0544868	0.339763	0.0250245	0.348537
Adherent DMEM	KEGG_GLYCOSAMINOGLYCAN_DEGRADATION	EGFR	-0.225109	alvocidib	-0.161874	-0.386983	0.0206517	0.348756
Adherent DMEM	KEGG_AMINO_SUGAR_AND_NUCLEOTIDE_SUGAR_METABOLISM	EGFR	-0.201894	WZ8040	-0.207417	-0.409312	0.0143313	0.349092
Adherent DMEM	KEGG_AMINO_SUGAR_AND_NUCLEOTIDE_SUGAR_METABOLISM	PIK3CA	-0.31706	BGT226	-0.0922132	-0.409273	0.0143409	0.349092
Adherent DMEM	KEGG_GLYCOSPHINGOLIPID_BIOSYNTHESIS_GANGLIO_SERIES	GSK3B	-0.28726	PF-573228	-0.0871364	-0.374396	0.0251953	0.349116
Adherent DMEM	KEGG_PHENYLALANINE_METABOLISM	AURKA	-0.254156	tozasertib	-0.126013	-0.380168	0.0230143	0.349351
Adherent DMEM	KEGG_GLYCOSAMINOGLYCAN_DEGRADATION	RPL15	-0.125912	puromycin	-0.259409	-0.38532	0.0212049	0.349364
Adherent DMEM	KEGG_GLYCOSAMINOGLYCAN_DEGRADATION	ABL1	-0.0645987	KW-2449	-0.321035	-0.385633	0.0210989	0.349364
Adherent DMEM	KEGG_GLYCOSAMINOGLYCAN_DEGRADATION	TUBB3	-0.123769	colchicine	-0.261622	-0.385391	0.0211814	0.349364
Adherent DMEM	KEGG_GLYCOSAMINOGLYCAN_DEGRADATION	PTPN1	0.207346	bis(maltolato)oxovanadium(IV)	0.14334	0.350685	0.0211452	0.349364
Adherent DMEM	KEGG_TYROSINE_METABOLISM	TUBA1B	-0.216126	ixabepilone	-0.223772	-0.439898	0.00846176	0.349613
[truncated: 184,440 more rows]
