# Supplementary material for: The landscape of metabolic pathway dependencies in cancer cell lines
Source: PLoS Comput Biol. 2021 Apr 19;17(4):e1008942. doi: 10.1371/journal.pcbi.1008942 (PMC8084347; doi:10.1371/journal.pcbi.1008942)
Supplement: S8 Table — (XLSX) [file pcbi.1008942.s016.xlsx]

## Sheet: Supp. Table 7
S8 Table. Merged Genetic PDEA and Pharmacological PDEA results for Adherent RPMI and DMEM cell lines
Cells	Metabolic Pathway Activity	Metabolic Pathway Essentiality	ES DepMap	NES DepMap	p_value DepMap	FDR_q_value DepMap	ES PRISM	NES PRISM	p_value PRISM	Number_of_hits PRISM	FDR_q_value PRISM
Adherent DMEM	Alanine Aspartate And Glutamate Metabolism	Alanine Aspartate And Glutamate Metabolism	-0.21323	-0.678	0.898	1	0.53623	1.22	0.263	4	0.547
Adherent DMEM	Alanine Aspartate And Glutamate Metabolism	Alpha Linolenic Acid Metabolism	0.16218	0.52	0.994	1	0.27435	0.628	0.848	6	1
Adherent DMEM	Alanine Aspartate And Glutamate Metabolism	Amino Sugar And Nucleotide Sugar Metabolism	0.33254	1.06	0.359	0.652	-0.79431	-1.9	0.0375	4	0.0493
Adherent DMEM	Alanine Aspartate And Glutamate Metabolism	Arachidonic Acid Metabolism	0.16114	0.513	0.987	1	0.21803	0.484	0.963	36	1
Adherent DMEM	Alanine Aspartate And Glutamate Metabolism	Arginine And Proline Metabolism	-0.2984	-0.948	0.504	1	0.24494	0.552	0.915	20	1
Adherent DMEM	Alanine Aspartate And Glutamate Metabolism	Ascorbate And Aldarate Metabolism	-0.19542	-0.606	0.952	1	0.47743	1.09	0.358	4	0.748
Adherent DMEM	Alanine Aspartate And Glutamate Metabolism	Beta Alanine Metabolism	0.23305	0.774	0.737	1	-0.36216	-0.827	0.587	8	1
Adherent DMEM	Alanine Aspartate And Glutamate Metabolism	Butanoate Metabolism	0.19883	0.652	0.909	1	-0.62183	-1.45	0.134	6	0.292
Adherent DMEM	Alanine Aspartate And Glutamate Metabolism	Cysteine And Methionine Metabolism	-0.24908	-0.794	0.716	1	0.42674	0.987	0.445	10	0.935
Adherent DMEM	Alanine Aspartate And Glutamate Metabolism	Drug Metabolism Cytochrome P450	0.16444	0.527	0.991	1	0.54502	1.24	0.246	26	0.52
Adherent DMEM	Alanine Aspartate And Glutamate Metabolism	Ether Lipid Metabolism	0.18578	0.593	0.942	1	0.24559	0.551	0.918	7	1
Adherent DMEM	Alanine Aspartate And Glutamate Metabolism	Fatty Acid Metabolism	-0.17592	-0.569	0.974	1	-0.55417	-1.3	0.198	5	0.42
Adherent DMEM	Alanine Aspartate And Glutamate Metabolism	Folate Biosynthesis	-0.34697	-1.11	0.296	0.65	-0.7185	-1.69	0.073	4	0.132
Adherent DMEM	Alanine Aspartate And Glutamate Metabolism	Glutathione Metabolism	-0.28381	-0.893	0.544	1	0.30489	0.698	0.784	15	1
Adherent DMEM	Alanine Aspartate And Glutamate Metabolism	Glycerolipid Metabolism	0.23824	0.779	0.738	1	-0.44679	-1.02	0.393	5	0.774
Adherent DMEM	Alanine Aspartate And Glutamate Metabolism	Glycerophospholipid Metabolism	0.19129	0.634	0.939	1	-0.28238	-0.644	0.814	12	1
Adherent DMEM	Alanine Aspartate And Glutamate Metabolism	Glycine Serine And Threonine Metabolism	-0.44677	-1.4	0.103	0.23	-0.26166	-0.607	0.846	10	1
Adherent DMEM	Alanine Aspartate And Glutamate Metabolism	Glycolysis Gluconeogenesis	-0.3246	-1.02	0.4	0.859	-0.79455	-1.87	0.0355	5	0.0576
Adherent DMEM	Alanine Aspartate And Glutamate Metabolism	Histidine Metabolism	0.39461	1.28	0.164	0.314	-0.38688	-0.933	0.468	9	0.928
Adherent DMEM	Alanine Aspartate And Glutamate Metabolism	Inositol Phosphate Metabolism	0.23134	0.751	0.772	1	-0.38024	-0.898	0.5	23	0.997
Adherent DMEM	Alanine Aspartate And Glutamate Metabolism	Linoleic Acid Metabolism	-0.26918	-0.881	0.581	1	0.49349	1.12	0.341	25	0.7
Adherent DMEM	Alanine Aspartate And Glutamate Metabolism	Lysine Degradation	0.27261	0.871	0.593	1	-0.81091	-1.93	0.0205	7	0.0412
Adherent DMEM	Alanine Aspartate And Glutamate Metabolism	Nicotinate And Nicotinamide Metabolism	0.26391	0.874	0.637	1	0.6466	1.46	0.121	8	0.261
Adherent DMEM	Alanine Aspartate And Glutamate Metabolism	Nitrogen Metabolism	0.3036	0.996	0.402	0.789	-0.34651	-0.811	0.624	9	1
Adherent DMEM	Alanine Aspartate And Glutamate Metabolism	One Carbon Pool By Folate	0.30288	1.02	0.414	0.735	-0.30592	-0.747	0.691	14	1
Adherent DMEM	Alanine Aspartate And Glutamate Metabolism	Oxidative Phosphorylation	0.59009	1.92	0.0213	0.0263	-0.44562	-1.01	0.428	7	0.791
Adherent DMEM	Alanine Aspartate And Glutamate Metabolism	Pantothenate And Coa Biosynthesis	0.23912	0.761	0.74	1	0.71761	1.64	0.0669	4	0.128
Adherent DMEM	Alanine Aspartate And Glutamate Metabolism	Phenylalanine Metabolism	-0.36962	-1.18	0.223	0.517	-0.32143	-0.763	0.696	12	1
Adherent DMEM	Alanine Aspartate And Glutamate Metabolism	Propanoate Metabolism	-0.22586	-0.715	0.807	1	-0.5161	-1.19	0.277	6	0.535
Adherent DMEM	Alanine Aspartate And Glutamate Metabolism	Purine Metabolism	0.22948	0.76	0.785	1	0.30415	0.705	0.77	39	1
Adherent DMEM	Alanine Aspartate And Glutamate Metabolism	Pyrimidine Metabolism	-0.31241	-1	0.42	0.915	0.42299	0.954	0.502	34	0.997
Adherent DMEM	Alanine Aspartate And Glutamate Metabolism	Pyruvate Metabolism	-0.33967	-1.1	0.309	0.67	-0.47449	-1.11	0.343	6	0.638
Adherent DMEM	Alanine Aspartate And Glutamate Metabolism	Retinol Metabolism	-0.17118	-0.548	0.974	1	0.59793	1.4	0.156	22	0.321
Adherent DMEM	Alanine Aspartate And Glutamate Metabolism	Riboflavin Metabolism	0.30723	1.01	0.412	0.755	0.89058	2.04	0.00575	4	0.0117
Adherent DMEM	Alanine Aspartate And Glutamate Metabolism	Starch And Sucrose Metabolism	0.1741	0.573	0.976	1	-0.41021	-0.964	0.442	8	0.868
Adherent DMEM	Alanine Aspartate And Glutamate Metabolism	Steroid Hormone Biosynthesis	-0.2956	-0.94	0.513	1	0.39972	0.893	0.544	35	1
Adherent DMEM	Alanine Aspartate And Glutamate Metabolism	Terpenoid Backbone Biosynthesis	0.32374	1.04	0.384	0.692	0.28434	0.662	0.83	7	1
Adherent DMEM	Alanine Aspartate And Glutamate Metabolism	Tryptophan Metabolism	0.26005	0.864	0.62	1	-0.44745	-1.06	0.368	14	0.71
Adherent DMEM	Alanine Aspartate And Glutamate Metabolism	Tyrosine Metabolism	-0.28904	-0.944	0.52	1	0.27654	0.633	0.86	15	1
Adherent DMEM	Alanine Aspartate And Glutamate Metabolism	Valine Leucine And Isoleucine Degradation	-0.26921	-0.865	0.609	1	-0.62124	-1.44	0.164	7	0.299
Adherent DMEM	Alpha Linolenic Acid Metabolism	Alanine Aspartate And Glutamate Metabolism	-0.44067	-1.44	0.0832	0.169	0.57555	1.33	0.203	4	0.341
Adherent DMEM	Alpha Linolenic Acid Metabolism	Alpha Linolenic Acid Metabolism	0.27507	0.902	0.563	1	-0.55422	-1.26	0.237	6	0.61
Adherent DMEM	Alpha Linolenic Acid Metabolism	Amino Sugar And Nucleotide Sugar Metabolism	-0.1835	-0.599	0.947	1	-0.48132	-1.08	0.348	4	0.918
Adherent DMEM	Alpha Linolenic Acid Metabolism	Arachidonic Acid Metabolism	-0.16924	-0.546	0.982	1	0.35929	0.828	0.609	36	0.99
Adherent DMEM	Alpha Linolenic Acid Metabolism	Arginine And Proline Metabolism	-0.31143	-0.986	0.443	0.823	0.29469	0.687	0.806	20	1
Adherent DMEM	Alpha Linolenic Acid Metabolism	Ascorbate And Aldarate Metabolism	0.25885	0.829	0.634	1	0.37899	0.856	0.55	4	0.938
Adherent DMEM	Alpha Linolenic Acid Metabolism	Beta Alanine Metabolism	0.39295	1.27	0.177	0.372	0.38643	0.876	0.554	8	0.902
Adherent DMEM	Alpha Linolenic Acid Metabolism	Butanoate Metabolism	-0.29093	-0.947	0.508	0.921	0.3418	0.784	0.662	6	1
Adherent DMEM	Alpha Linolenic Acid Metabolism	Cysteine And Methionine Metabolism	-0.40241	-1.3	0.154	0.288	-0.30662	-0.697	0.778	10	1
Adherent DMEM	Alpha Linolenic Acid Metabolism	Drug Metabolism Cytochrome P450	-0.27707	-0.919	0.533	0.99	0.26419	0.589	0.892	26	1
Adherent DMEM	Alpha Linolenic Acid Metabolism	Ether Lipid Metabolism	0.17129	0.554	0.981	1	-0.56237	-1.24	0.266	7	0.641
Adherent DMEM	Alpha Linolenic Acid Metabolism	Fatty Acid Metabolism	-0.32531	-1.06	0.335	0.658	0.37926	0.859	0.556	5	0.932
Adherent DMEM	Alpha Linolenic Acid Metabolism	Folate Biosynthesis	-0.47655	-1.55	0.0565	0.112	-0.70611	-1.62	0.0826	4	0.179
Adherent DMEM	Alpha Linolenic Acid Metabolism	Glutathione Metabolism	0.18637	0.603	0.949	1	0.30171	0.68	0.754	15	1
Adherent DMEM	Alpha Linolenic Acid Metabolism	Glycerolipid Metabolism	0.20864	0.664	0.887	1	0.59186	1.38	0.163	5	0.298
Adherent DMEM	Alpha Linolenic Acid Metabolism	Glycerophospholipid Metabolism	0.19903	0.648	0.921	1	0.38966	0.875	0.528	12	0.904
Adherent DMEM	Alpha Linolenic Acid Metabolism	Glycine Serine And Threonine Metabolism	0.37192	1.22	0.196	0.444	0.44235	1.01	0.404	10	0.684
Adherent DMEM	Alpha Linolenic Acid Metabolism	Glycolysis Gluconeogenesis	-0.43197	-1.39	0.112	0.208	-0.47991	-1.1	0.353	5	0.879
Adherent DMEM	Alpha Linolenic Acid Metabolism	Histidine Metabolism	-0.28649	-0.917	0.536	0.995	-0.29366	-0.661	0.782	9	1
Adherent DMEM	Alpha Linolenic Acid Metabolism	Inositol Phosphate Metabolism	0.27797	0.904	0.548	1	-0.50722	-1.13	0.335	23	0.824
Adherent DMEM	Alpha Linolenic Acid Metabolism	Linoleic Acid Metabolism	-0.30242	-0.962	0.467	0.881	0.29229	0.685	0.772	25	1
Adherent DMEM	Alpha Linolenic Acid Metabolism	Lysine Degradation	0.39462	1.26	0.158	0.386	-0.51749	-1.18	0.287	7	0.734
Adherent DMEM	Alpha Linolenic Acid Metabolism	Nicotinate And Nicotinamide Metabolism	0.37145	1.22	0.203	0.444	-0.47881	-1.11	0.329	8	0.86
Adherent DMEM	Alpha Linolenic Acid Metabolism	Nitrogen Metabolism	-0.23576	-0.76	0.78	1	-0.37809	-0.866	0.576	9	1
Adherent DMEM	Alpha Linolenic Acid Metabolism	One Carbon Pool By Folate	0.37365	1.21	0.197	0.459	-0.39618	-0.909	0.5	14	1
Adherent DMEM	Alpha Linolenic Acid Metabolism	Oxidative Phosphorylation	0.37887	1.22	0.204	0.444	0.33879	0.779	0.652	7	1
Adherent DMEM	Alpha Linolenic Acid Metabolism	Pantothenate And Coa Biosynthesis	-0.39163	-1.26	0.184	0.332	0.61399	1.37	0.192	4	0.307
Adherent DMEM	Alpha Linolenic Acid Metabolism	Phenylalanine Metabolism	0.35333	1.15	0.248	0.561	-0.24897	-0.571	0.922	12	1
Adherent DMEM	Alpha Linolenic Acid Metabolism	Propanoate Metabolism	0.28945	0.943	0.494	1	-0.291	-0.666	0.8	6	1
Adherent DMEM	Alpha Linolenic Acid Metabolism	Purine Metabolism	-0.20961	-0.68	0.877	1	0.21637	0.489	0.955	39	1
Adherent DMEM	Alpha Linolenic Acid Metabolism	Pyrimidine Metabolism	0.20697	0.668	0.894	1	0.2287	0.531	0.922	34	1
Adherent DMEM	Alpha Linolenic Acid Metabolism	Pyruvate Metabolism	-0.47098	-1.52	0.0656	0.126	0.34644	0.829	0.617	6	0.988
Adherent DMEM	Alpha Linolenic Acid Metabolism	Retinol Metabolism	-0.31098	-1	0.427	0.791	0.30774	0.688	0.751	22	1
Adherent DMEM	Alpha Linolenic Acid Metabolism	Riboflavin Metabolism	-0.35745	-1.17	0.246	0.46	0.39572	0.923	0.539	4	0.824
Adherent DMEM	Alpha Linolenic Acid Metabolism	Starch And Sucrose Metabolism	-0.17333	-0.557	0.982	1	-0.49482	-1.11	0.336	8	0.86
Adherent DMEM	Alpha Linolenic Acid Metabolism	Steroid Hormone Biosynthesis	-0.24415	-0.792	0.738	1	0.32993	0.792	0.617	35	1
Adherent DMEM	Alpha Linolenic Acid Metabolism	Terpenoid Backbone Biosynthesis	-0.42401	-1.35	0.144	0.241	0.38522	0.862	0.55	7	0.926
Adherent DMEM	Alpha Linolenic Acid Metabolism	Tryptophan Metabolism	0.24784	0.795	0.701	1	-0.28743	-0.633	0.852	14	1
Adherent DMEM	Alpha Linolenic Acid Metabolism	Tyrosine Metabolism	-0.33095	-1.07	0.343	0.638	-0.28309	-0.655	0.816	15	1
Adherent DMEM	Alpha Linolenic Acid Metabolism	Valine Leucine And Isoleucine Degradation	-0.22053	-0.703	0.837	1	-0.32389	-0.748	0.703	7	1
Adherent DMEM	Amino Sugar And Nucleotide Sugar Metabolism	Alanine Aspartate And Glutamate Metabolism	-0.3578	-1.14	0.281	0.646	0.46304	1.03	0.406	4	0.491
Adherent DMEM	Amino Sugar And Nucleotide Sugar Metabolism	Alpha Linolenic Acid Metabolism	0.15448	0.483	0.992	1	0.7596	1.7	0.0359	6	0.0336
Adherent DMEM	Amino Sugar And Nucleotide Sugar Metabolism	Amino Sugar And Nucleotide Sugar Metabolism	-0.19724	-0.64	0.918	1	0.55865	1.26	0.232	4	0.244
Adherent DMEM	Amino Sugar And Nucleotide Sugar Metabolism	Arachidonic Acid Metabolism	0.24163	0.792	0.733	1	0.31413	0.701	0.806	36	0.944
Adherent DMEM	Amino Sugar And Nucleotide Sugar Metabolism	Arginine And Proline Metabolism	0.31338	0.999	0.411	0.732	0.37838	0.859	0.601	20	0.728
Adherent DMEM	Amino Sugar And Nucleotide Sugar Metabolism	Ascorbate And Aldarate Metabolism	-0.22494	-0.742	0.794	1	-0.33043	-0.759	0.632	4	1
Adherent DMEM	Amino Sugar And Nucleotide Sugar Metabolism	Beta Alanine Metabolism	0.6004	1.98	0.00969	0.017	0.34526	0.77	0.73	8	0.854
Adherent DMEM	Amino Sugar And Nucleotide Sugar Metabolism	Butanoate Metabolism	0.35903	1.16	0.235	0.439	0.44035	0.978	0.489	6	0.56
Adherent DMEM	Amino Sugar And Nucleotide Sugar Metabolism	Cysteine And Methionine Metabolism	0.29801	0.965	0.479	0.806	0.30251	0.67	0.823	10	0.981
Adherent DMEM	Amino Sugar And Nucleotide Sugar Metabolism	Drug Metabolism Cytochrome P450	-0.20423	-0.661	0.904	1	0.39931	0.893	0.601	26	0.679
Adherent DMEM	Amino Sugar And Nucleotide Sugar Metabolism	Ether Lipid Metabolism	-0.14858	-0.49	0.992	1	0.68125	1.52	0.0837	7	0.0863
Adherent DMEM	Amino Sugar And Nucleotide Sugar Metabolism	Fatty Acid Metabolism	-0.32463	-1.06	0.337	0.837	0.52711	1.18	0.272	5	0.319
Adherent DMEM	Amino Sugar And Nucleotide Sugar Metabolism	Folate Biosynthesis	0.35987	1.15	0.271	0.453	-0.70801	-1.63	0.12	4	0.606
Adherent DMEM	Amino Sugar And Nucleotide Sugar Metabolism	Glutathione Metabolism	0.29308	0.938	0.493	0.87	-0.24179	-0.584	0.903	15	1
Adherent DMEM	Amino Sugar And Nucleotide Sugar Metabolism	Glycerolipid Metabolism	-0.19785	-0.628	0.937	1	-0.33067	-0.752	0.651	5	1
Adherent DMEM	Amino Sugar And Nucleotide Sugar Metabolism	Glycerophospholipid Metabolism	0.2622	0.852	0.625	1	0.55999	1.25	0.221	12	0.253
Adherent DMEM	Amino Sugar And Nucleotide Sugar Metabolism	Glycine Serine And Threonine Metabolism	-0.25749	-0.838	0.656	1	0.44755	0.991	0.463	10	0.543
Adherent DMEM	Amino Sugar And Nucleotide Sugar Metabolism	Glycolysis Gluconeogenesis	0.20173	0.652	0.896	1	0.41188	0.916	0.55	5	0.647
Adherent DMEM	Amino Sugar And Nucleotide Sugar Metabolism	Histidine Metabolism	-0.42385	-1.38	0.128	0.273	0.4399	0.972	0.488	9	0.568
Adherent DMEM	Amino Sugar And Nucleotide Sugar Metabolism	Inositol Phosphate Metabolism	0.32694	1.03	0.387	0.667	0.39457	0.872	0.594	23	0.709
Adherent DMEM	Amino Sugar And Nucleotide Sugar Metabolism	Linoleic Acid Metabolism	0.38421	1.23	0.192	0.344	0.4985	1.12	0.312	25	0.383
Adherent DMEM	Amino Sugar And Nucleotide Sugar Metabolism	Lysine Degradation	0.24291	0.777	0.714	1	0.39703	0.891	0.585	7	0.682
Adherent DMEM	Amino Sugar And Nucleotide Sugar Metabolism	Nicotinate And Nicotinamide Metabolism	-0.33822	-1.11	0.285	0.715	0.29433	0.653	0.873	8	1
Adherent DMEM	Amino Sugar And Nucleotide Sugar Metabolism	Nitrogen Metabolism	0.37669	1.22	0.216	0.358	0.2993	0.678	0.818	9	0.972
Adherent DMEM	Amino Sugar And Nucleotide Sugar Metabolism	One Carbon Pool By Folate	0.45147	1.44	0.0904	0.159	-0.35194	-0.802	0.611	14	1
Adherent DMEM	Amino Sugar And Nucleotide Sugar Metabolism	Oxidative Phosphorylation	-0.27129	-0.881	0.577	1	0.34236	0.77	0.739	7	0.854
Adherent DMEM	Amino Sugar And Nucleotide Sugar Metabolism	Pantothenate And Coa Biosynthesis	0.42087	1.34	0.131	0.23	0.74309	1.65	0.0337	4	0.0463
Adherent DMEM	Amino Sugar And Nucleotide Sugar Metabolism	Phenylalanine Metabolism	-0.41173	-1.37	0.124	0.284	0.43891	0.983	0.477	12	0.553
Adherent DMEM	Amino Sugar And Nucleotide Sugar Metabolism	Propanoate Metabolism	0.34351	1.12	0.267	0.501	0.40543	0.913	0.553	6	0.651
Adherent DMEM	Amino Sugar And Nucleotide Sugar Metabolism	Purine Metabolism	0.20598	0.648	0.923	1	0.29845	0.667	0.825	39	0.984
Adherent DMEM	Amino Sugar And Nucleotide Sugar Metabolism	Pyrimidine Metabolism	0.18552	0.593	0.955	1	0.25114	0.553	0.946	34	1
Adherent DMEM	Amino Sugar And Nucleotide Sugar Metabolism	Pyruvate Metabolism	-0.38469	-1.23	0.21	0.473	0.41398	0.917	0.557	6	0.645
Adherent DMEM	Amino Sugar And Nucleotide Sugar Metabolism	Retinol Metabolism	-0.21277	-0.694	0.864	1	0.37378	0.843	0.633	22	0.751
Adherent DMEM	Amino Sugar And Nucleotide Sugar Metabolism	Riboflavin Metabolism	-0.37353	-1.18	0.241	0.563	-0.35682	-0.823	0.634	4	1
Adherent DMEM	Amino Sugar And Nucleotide Sugar Metabolism	Starch And Sucrose Metabolism	-0.21661	-0.702	0.846	1	0.40418	0.899	0.584	8	0.671
Adherent DMEM	Amino Sugar And Nucleotide Sugar Metabolism	Steroid Hormone Biosynthesis	0.27525	0.88	0.568	1	0.34316	0.754	0.761	35	0.876
Adherent DMEM	Amino Sugar And Nucleotide Sugar Metabolism	Terpenoid Backbone Biosynthesis	0.1665	0.527	0.98	1	0.35976	0.805	0.703	7	0.804
Adherent DMEM	Amino Sugar And Nucleotide Sugar Metabolism	Tryptophan Metabolism	-0.18747	-0.62	0.946	1	0.46479	1.07	0.381	14	0.442
Adherent DMEM	Amino Sugar And Nucleotide Sugar Metabolism	Tyrosine Metabolism	-0.2826	-0.927	0.52	1	0.31655	0.706	0.793	15	0.938
Adherent DMEM	Amino Sugar And Nucleotide Sugar Metabolism	Valine Leucine And Isoleucine Degradation	0.30578	0.967	0.453	0.802	0.39027	0.869	0.605	7	0.714
Adherent DMEM	Aminoacyl Trna Biosynthesis	Alanine Aspartate And Glutamate Metabolism	0.44706	1.48	0.0847	0.133	-0.47209	-1.05	0.395	4	0.696
Adherent DMEM	Aminoacyl Trna Biosynthesis	Alpha Linolenic Acid Metabolism	-0.3505	-1.14	0.26	0.667	0.50354	1.22	0.271	6	0.586
Adherent DMEM	Aminoacyl Trna Biosynthesis	Amino Sugar And Nucleotide Sugar Metabolism	0.25624	0.836	0.621	1	0.43551	1.02	0.383	4	0.935
Adherent DMEM	Aminoacyl Trna Biosynthesis	Arachidonic Acid Metabolism	-0.22514	-0.737	0.813	1	0.27016	0.644	0.837	36	1
Adherent DMEM	Aminoacyl Trna Biosynthesis	Arginine And Proline Metabolism	0.4666	1.51	0.0699	0.119	-0.23841	-0.55	0.94	20	1
Adherent DMEM	Aminoacyl Trna Biosynthesis	Ascorbate And Aldarate Metabolism	0.31755	1.04	0.379	0.627	-0.56667	-1.32	0.186	4	0.332
Adherent DMEM	Aminoacyl Trna Biosynthesis	Beta Alanine Metabolism	-0.23302	-0.757	0.779	1	-0.29255	-0.681	0.821	8	1
Adherent DMEM	Aminoacyl Trna Biosynthesis	Butanoate Metabolism	0.23686	0.763	0.762	1	-0.41374	-0.934	0.514	6	0.901
Adherent DMEM	Aminoacyl Trna Biosynthesis	Cysteine And Methionine Metabolism	0.3218	1.04	0.364	0.627	-0.49796	-1.12	0.337	10	0.59
Adherent DMEM	Aminoacyl Trna Biosynthesis	Drug Metabolism Cytochrome P450	0.20923	0.689	0.879	1	-0.27395	-0.631	0.877	26	1
Adherent DMEM	Aminoacyl Trna Biosynthesis	Ether Lipid Metabolism	0.26228	0.854	0.626	1	0.41517	0.989	0.455	7	0.995
Adherent DMEM	Aminoacyl Trna Biosynthesis	Fatty Acid Metabolism	-0.27013	-0.872	0.59	1	0.32197	0.773	0.685	5	1
Adherent DMEM	Aminoacyl Trna Biosynthesis	Folate Biosynthesis	-0.46228	-1.48	0.0801	0.196	-0.69413	-1.61	0.0687	4	0.106
Adherent DMEM	Aminoacyl Trna Biosynthesis	Glutathione Metabolism	0.23631	0.766	0.788	1	-0.38058	-0.847	0.615	15	1
Adherent DMEM	Aminoacyl Trna Biosynthesis	Glycerolipid Metabolism	-0.29706	-0.958	0.505	1	-0.5504	-1.25	0.242	5	0.411
Adherent DMEM	Aminoacyl Trna Biosynthesis	Glycerophospholipid Metabolism	-0.24389	-0.787	0.745	1	0.3141	0.748	0.699	12	1
Adherent DMEM	Aminoacyl Trna Biosynthesis	Glycine Serine And Threonine Metabolism	0.39815	1.33	0.136	0.233	0.31346	0.735	0.703	10	1
Adherent DMEM	Aminoacyl Trna Biosynthesis	Glycolysis Gluconeogenesis	0.15878	0.518	0.996	1	0.32197	0.758	0.654	5	1
Adherent DMEM	Aminoacyl Trna Biosynthesis	Histidine Metabolism	0.23046	0.757	0.791	1	0.20452	0.485	0.973	9	1
Adherent DMEM	Aminoacyl Trna Biosynthesis	Inositol Phosphate Metabolism	0.23529	0.772	0.755	1	0.46243	1.13	0.333	23	0.724
Adherent DMEM	Aminoacyl Trna Biosynthesis	Linoleic Acid Metabolism	0.24068	0.796	0.725	1	0.20163	0.497	0.982	25	1
Adherent DMEM	Aminoacyl Trna Biosynthesis	Lysine Degradation	-0.45787	-1.45	0.0953	0.221	-0.31632	-0.719	0.732	7	1
Adherent DMEM	Aminoacyl Trna Biosynthesis	Nicotinate And Nicotinamide Metabolism	0.2958	0.965	0.471	0.78	-0.25427	-0.578	0.909	8	1
Adherent DMEM	Aminoacyl Trna Biosynthesis	Nitrogen Metabolism	0.51202	1.67	0.0441	0.0645	-0.26039	-0.585	0.899	9	1
Adherent DMEM	Aminoacyl Trna Biosynthesis	One Carbon Pool By Folate	0.30306	0.986	0.447	0.736	-0.33301	-0.754	0.718	14	1
Adherent DMEM	Aminoacyl Trna Biosynthesis	Oxidative Phosphorylation	0.47578	1.54	0.0664	0.106	-0.47459	-1.07	0.38	7	0.665
Adherent DMEM	Aminoacyl Trna Biosynthesis	Pantothenate And Coa Biosynthesis	0.30221	0.972	0.452	0.765	0.73585	1.71	0.0746	4	0.157
Adherent DMEM	Aminoacyl Trna Biosynthesis	Phenylalanine Metabolism	-0.23913	-0.78	0.727	1	-0.2438	-0.553	0.915	12	1
Adherent DMEM	Aminoacyl Trna Biosynthesis	Propanoate Metabolism	-0.33311	-1.07	0.325	0.837	-0.34858	-0.78	0.688	6	1
Adherent DMEM	Aminoacyl Trna Biosynthesis	Purine Metabolism	0.2846	0.923	0.522	0.881	-0.21293	-0.483	0.969	39	1
Adherent DMEM	Aminoacyl Trna Biosynthesis	Pyrimidine Metabolism	0.35682	1.16	0.25	0.424	-0.221	-0.502	0.968	34	1
Adherent DMEM	Aminoacyl Trna Biosynthesis	Pyruvate Metabolism	-0.22684	-0.76	0.809	1	0.32221	0.752	0.699	6	1
Adherent DMEM	Aminoacyl Trna Biosynthesis	Retinol Metabolism	0.21801	0.695	0.814	1	-0.331	-0.773	0.704	22	1
Adherent DMEM	Aminoacyl Trna Biosynthesis	Riboflavin Metabolism	-0.32661	-1.08	0.332	0.812	0.52794	1.31	0.153	4	0.467
Adherent DMEM	Aminoacyl Trna Biosynthesis	Starch And Sucrose Metabolism	0.18891	0.612	0.951	1	0.43409	1.04	0.383	8	0.891
Adherent DMEM	Aminoacyl Trna Biosynthesis	Steroid Hormone Biosynthesis	0.18296	0.591	0.959	1	-0.17525	-0.406	0.993	35	1
Adherent DMEM	Aminoacyl Trna Biosynthesis	Terpenoid Backbone Biosynthesis	0.31364	1.03	0.381	0.646	-0.70976	-1.65	0.0559	7	0.0866
Adherent DMEM	Aminoacyl Trna Biosynthesis	Tryptophan Metabolism	0.247	0.81	0.707	1	0.25759	0.603	0.852	14	1
Adherent DMEM	Aminoacyl Trna Biosynthesis	Tyrosine Metabolism	-0.31054	-1	0.416	1	-0.25975	-0.598	0.895	15	1
Adherent DMEM	Aminoacyl Trna Biosynthesis	Valine Leucine And Isoleucine Degradation	-0.30484	-0.989	0.443	1	-0.34932	-0.795	0.653	7	1
Adherent DMEM	Arachidonic Acid Metabolism	Alanine Aspartate And Glutamate Metabolism	-0.3342	-1.06	0.353	0.675	0.50935	1.19	0.282	4	0.503
Adherent DMEM	Arachidonic Acid Metabolism	Alpha Linolenic Acid Metabolism	0.3235	1.05	0.368	0.756	-0.65478	-1.54	0.129	6	0.252
Adherent DMEM	Arachidonic Acid Metabolism	Amino Sugar And Nucleotide Sugar Metabolism	0.37326	1.21	0.201	0.445	-0.58763	-1.34	0.197	4	0.459
Adherent DMEM	Arachidonic Acid Metabolism	Arachidonic Acid Metabolism	-0.19863	-0.637	0.924	1	-0.21371	-0.484	0.968	36	1
Adherent DMEM	Arachidonic Acid Metabolism	Arginine And Proline Metabolism	-0.4109	-1.32	0.157	0.279	0.40148	0.928	0.486	20	0.871
Adherent DMEM	Arachidonic Acid Metabolism	Ascorbate And Aldarate Metabolism	0.29053	0.954	0.479	1	0.49349	1.11	0.337	4	0.605
Adherent DMEM	Arachidonic Acid Metabolism	Beta Alanine Metabolism	-0.33123	-1.07	0.349	0.655	0.49818	1.16	0.323	8	0.54
Adherent DMEM	Arachidonic Acid Metabolism	Butanoate Metabolism	-0.35315	-1.11	0.317	0.577	0.23504	0.52	0.929	6	1
Adherent DMEM	Arachidonic Acid Metabolism	Cysteine And Methionine Metabolism	-0.3899	-1.23	0.217	0.384	0.29643	0.678	0.794	10	1
Adherent DMEM	Arachidonic Acid Metabolism	Drug Metabolism Cytochrome P450	-0.27481	-0.879	0.574	1	0.36924	0.843	0.566	26	1
Adherent DMEM	Arachidonic Acid Metabolism	Ether Lipid Metabolism	-0.15476	-0.501	0.996	1	-0.55264	-1.27	0.232	7	0.543
Adherent DMEM	Arachidonic Acid Metabolism	Fatty Acid Metabolism	0.23095	0.746	0.789	1	-0.51896	-1.2	0.274	5	0.637
Adherent DMEM	Arachidonic Acid Metabolism	Folate Biosynthesis	0.18239	0.599	0.971	1	0.47677	1.09	0.368	4	0.632
Adherent DMEM	Arachidonic Acid Metabolism	Glutathione Metabolism	-0.29573	-0.932	0.525	0.981	0.55044	1.26	0.228	15	0.422
Adherent DMEM	Arachidonic Acid Metabolism	Glycerolipid Metabolism	0.25562	0.807	0.709	1	0.33503	0.749	0.7	5	1
Adherent DMEM	Arachidonic Acid Metabolism	Glycerophospholipid Metabolism	-0.17796	-0.557	0.967	1	-0.50252	-1.17	0.307	12	0.68
Adherent DMEM	Arachidonic Acid Metabolism	Glycine Serine And Threonine Metabolism	0.3074	1	0.429	0.878	0.39455	0.887	0.543	10	0.943
Adherent DMEM	Arachidonic Acid Metabolism	Glycolysis Gluconeogenesis	-0.39997	-1.26	0.18	0.345	-0.55215	-1.27	0.237	5	0.543
Adherent DMEM	Arachidonic Acid Metabolism	Histidine Metabolism	0.34065	1.11	0.306	0.624	-0.37412	-0.866	0.59	9	1
Adherent DMEM	Arachidonic Acid Metabolism	Inositol Phosphate Metabolism	0.22395	0.717	0.836	1	-0.69963	-1.6	0.0965	23	0.201
Adherent DMEM	Arachidonic Acid Metabolism	Linoleic Acid Metabolism	-0.24915	-0.789	0.735	1	-0.18653	-0.428	0.991	25	1
Adherent DMEM	Arachidonic Acid Metabolism	Lysine Degradation	0.53813	1.77	0.0264	0.0508	-0.62852	-1.43	0.154	7	0.356
Adherent DMEM	Arachidonic Acid Metabolism	Nicotinate And Nicotinamide Metabolism	0.30989	0.985	0.43	0.917	0.62806	1.43	0.162	8	0.263
Adherent DMEM	Arachidonic Acid Metabolism	Nitrogen Metabolism	-0.31194	-1	0.426	0.808	-0.24289	-0.575	0.933	9	1
Adherent DMEM	Arachidonic Acid Metabolism	One Carbon Pool By Folate	-0.21105	-0.677	0.899	1	0.39177	0.914	0.505	14	0.896
Adherent DMEM	Arachidonic Acid Metabolism	Oxidative Phosphorylation	-0.28661	-0.922	0.529	1	0.37199	0.858	0.58	7	0.997
Adherent DMEM	Arachidonic Acid Metabolism	Pantothenate And Coa Biosynthesis	-0.42584	-1.36	0.135	0.24	-0.3413	-0.799	0.636	4	1
Adherent DMEM	Arachidonic Acid Metabolism	Phenylalanine Metabolism	-0.23456	-0.753	0.781	1	0.31668	0.718	0.741	12	1
Adherent DMEM	Arachidonic Acid Metabolism	Propanoate Metabolism	0.2373	0.78	0.744	1	0.25891	0.578	0.899	6	1
Adherent DMEM	Arachidonic Acid Metabolism	Purine Metabolism	0.17211	0.573	0.98	1	0.2978	0.679	0.774	39	1
Adherent DMEM	Arachidonic Acid Metabolism	Pyrimidine Metabolism	-0.25737	-0.818	0.7	1	0.41078	0.94	0.473	34	0.85
Adherent DMEM	Arachidonic Acid Metabolism	Pyruvate Metabolism	-0.26442	-0.842	0.634	1	0.26758	0.608	0.869	6	1
Adherent DMEM	Arachidonic Acid Metabolism	Retinol Metabolism	-0.21599	-0.685	0.889	1	0.37226	0.86	0.551	22	0.993
Adherent DMEM	Arachidonic Acid Metabolism	Riboflavin Metabolism	0.253	0.825	0.66	1	0.44184	1.01	0.418	4	0.74
Adherent DMEM	Arachidonic Acid Metabolism	Starch And Sucrose Metabolism	-0.2329	-0.763	0.769	1	-0.6318	-1.45	0.145	8	0.336
Adherent DMEM	Arachidonic Acid Metabolism	Steroid Hormone Biosynthesis	-0.24249	-0.784	0.756	1	0.27027	0.616	0.876	35	1
Adherent DMEM	Arachidonic Acid Metabolism	Terpenoid Backbone Biosynthesis	-0.39747	-1.27	0.185	0.332	0.88317	2.06	0.00452	7	0.00869
Adherent DMEM	Arachidonic Acid Metabolism	Tryptophan Metabolism	0.25607	0.843	0.677	1	-0.32898	-0.759	0.674	14	1
Adherent DMEM	Arachidonic Acid Metabolism	Tyrosine Metabolism	-0.28387	-0.909	0.567	1	0.27132	0.628	0.819	15	1
Adherent DMEM	Arachidonic Acid Metabolism	Valine Leucine And Isoleucine Degradation	0.22271	0.702	0.821	1	0.18605	0.427	0.988	7	1
Adherent DMEM	Arginine And Proline Metabolism	Alanine Aspartate And Glutamate Metabolism	0.27678	0.897	0.57	0.949	0.60497	1.34	0.169	4	0.284
Adherent DMEM	Arginine And Proline Metabolism	Alpha Linolenic Acid Metabolism	0.29225	0.92	0.504	0.895	0.61236	1.38	0.169	6	0.245
Adherent DMEM	Arginine And Proline Metabolism	Amino Sugar And Nucleotide Sugar Metabolism	0.23676	0.769	0.729	1	-0.51224	-1.2	0.254	4	0.671
Adherent DMEM	Arginine And Proline Metabolism	Arachidonic Acid Metabolism	-0.28278	-0.914	0.541	1	0.43112	0.975	0.479	36	0.782
Adherent DMEM	Arginine And Proline Metabolism	Arginine And Proline Metabolism	-0.25302	-0.837	0.635	1	0.41876	0.947	0.498	20	0.829
Adherent DMEM	Arginine And Proline Metabolism	Ascorbate And Aldarate Metabolism	0.27661	0.89	0.581	0.967	-0.57961	-1.33	0.205	4	0.499
Adherent DMEM	Arginine And Proline Metabolism	Beta Alanine Metabolism	-0.27623	-0.894	0.573	1	0.49928	1.12	0.342	8	0.55
Adherent DMEM	Arginine And Proline Metabolism	Butanoate Metabolism	-0.33926	-1.11	0.283	0.734	-0.38932	-0.897	0.537	6	1
Adherent DMEM	Arginine And Proline Metabolism	Cysteine And Methionine Metabolism	-0.30926	-1	0.427	1	0.3452	0.774	0.694	10	1
Adherent DMEM	Arginine And Proline Metabolism	Drug Metabolism Cytochrome P450	-0.25264	-0.825	0.686	1	0.52803	1.2	0.256	26	0.439
Adherent DMEM	Arginine And Proline Metabolism	Ether Lipid Metabolism	0.23408	0.761	0.782	1	0.61181	1.39	0.139	7	0.237
Adherent DMEM	Arginine And Proline Metabolism	Fatty Acid Metabolism	0.2378	0.769	0.73	1	-0.47336	-1.16	0.3	5	0.733
Adherent DMEM	Arginine And Proline Metabolism	Folate Biosynthesis	-0.60316	-1.98	0.0101	0.0266	-0.43478	-1.08	0.369	4	0.881
Adherent DMEM	Arginine And Proline Metabolism	Glutathione Metabolism	-0.2815	-0.92	0.553	1	0.59939	1.37	0.156	15	0.255
Adherent DMEM	Arginine And Proline Metabolism	Glycerolipid Metabolism	0.19885	0.652	0.921	1	-0.43938	-1.03	0.367	5	0.996
Adherent DMEM	Arginine And Proline Metabolism	Glycerophospholipid Metabolism	0.2613	0.841	0.62	1	0.5158	1.15	0.306	12	0.508
Adherent DMEM	Arginine And Proline Metabolism	Glycine Serine And Threonine Metabolism	0.28851	0.937	0.518	0.853	0.45225	0.992	0.446	10	0.752
Adherent DMEM	Arginine And Proline Metabolism	Glycolysis Gluconeogenesis	-0.2389	-0.78	0.741	1	-0.37073	-0.883	0.515	5	1
Adherent DMEM	Arginine And Proline Metabolism	Histidine Metabolism	0.47753	1.56	0.0534	0.096	0.39734	0.887	0.555	9	0.94
Adherent DMEM	Arginine And Proline Metabolism	Inositol Phosphate Metabolism	0.18157	0.58	0.964	1	-0.34654	-0.798	0.63	23	1
Adherent DMEM	Arginine And Proline Metabolism	Linoleic Acid Metabolism	-0.41361	-1.34	0.135	0.333	0.55274	1.26	0.205	25	0.367
Adherent DMEM	Arginine And Proline Metabolism	Lysine Degradation	0.33887	1.1	0.312	0.518	-0.62792	-1.46	0.144	7	0.373
Adherent DMEM	Arginine And Proline Metabolism	Nicotinate And Nicotinamide Metabolism	0.17767	0.596	0.945	1	0.39228	0.889	0.559	8	0.936
Adherent DMEM	Arginine And Proline Metabolism	Nitrogen Metabolism	0.24597	0.805	0.708	1	0.50622	1.12	0.337	9	0.55
Adherent DMEM	Arginine And Proline Metabolism	One Carbon Pool By Folate	0.35029	1.14	0.255	0.456	0.37359	0.828	0.644	14	1
Adherent DMEM	Arginine And Proline Metabolism	Oxidative Phosphorylation	0.60301	1.95	0.0133	0.0204	-0.50317	-1.17	0.291	7	0.716
Adherent DMEM	Arginine And Proline Metabolism	Pantothenate And Coa Biosynthesis	-0.31521	-1.02	0.4	0.973	0.58406	1.34	0.169	4	0.284
Adherent DMEM	Arginine And Proline Metabolism	Phenylalanine Metabolism	-0.34632	-1.15	0.258	0.646	0.42098	0.946	0.519	12	0.832
Adherent DMEM	Arginine And Proline Metabolism	Propanoate Metabolism	-0.35063	-1.12	0.308	0.712	-0.41606	-0.984	0.431	6	1
Adherent DMEM	Arginine And Proline Metabolism	Purine Metabolism	0.22301	0.733	0.807	1	0.27898	0.624	0.875	39	1
Adherent DMEM	Arginine And Proline Metabolism	Pyrimidine Metabolism	0.28318	0.901	0.568	0.939	0.39557	0.909	0.551	34	0.899
Adherent DMEM	Arginine And Proline Metabolism	Pyruvate Metabolism	-0.47656	-1.56	0.058	0.142	-0.40223	-0.951	0.467	6	1
Adherent DMEM	Arginine And Proline Metabolism	Retinol Metabolism	0.2515	0.82	0.659	1	0.47835	1.09	0.347	22	0.594
Adherent DMEM	Arginine And Proline Metabolism	Riboflavin Metabolism	-0.3423	-1.12	0.292	0.712	0.84783	1.88	0.00675	4	0.0216
Adherent DMEM	Arginine And Proline Metabolism	Starch And Sucrose Metabolism	-0.23727	-0.776	0.736	1	-0.46509	-1.1	0.305	8	0.843
Adherent DMEM	Arginine And Proline Metabolism	Steroid Hormone Biosynthesis	-0.25886	-0.836	0.674	1	0.40035	0.909	0.568	35	0.899
Adherent DMEM	Arginine And Proline Metabolism	Terpenoid Backbone Biosynthesis	0.24308	0.802	0.723	1	-0.56665	-1.32	0.226	7	0.508
Adherent DMEM	Arginine And Proline Metabolism	Tryptophan Metabolism	0.40094	1.27	0.169	0.29	0.29807	0.673	0.813	14	1
Adherent DMEM	Arginine And Proline Metabolism	Tyrosine Metabolism	0.3391	1.11	0.293	0.502	0.49773	1.12	0.345	15	0.55
Adherent DMEM	Arginine And Proline Metabolism	Valine Leucine And Isoleucine Degradation	-0.35826	-1.14	0.267	0.668	-0.33534	-0.788	0.652	7	1
Adherent DMEM	Ascorbate And Aldarate Metabolism	Alanine Aspartate And Glutamate Metabolism	-0.408	-1.32	0.131	0.24	0.60875	1.38	0.17	4	0.238
Adherent DMEM	Ascorbate And Aldarate Metabolism	Alpha Linolenic Acid Metabolism	0.33846	1.1	0.321	0.75	0.74906	1.73	0.0354	6	0.0529
Adherent DMEM	Ascorbate And Aldarate Metabolism	Amino Sugar And Nucleotide Sugar Metabolism	-0.38274	-1.23	0.183	0.335	0.48172	1.09	0.387	4	0.564
Adherent DMEM	Ascorbate And Aldarate Metabolism	Arachidonic Acid Metabolism	0.2448	0.782	0.721	1	0.32543	0.731	0.726	36	1
Adherent DMEM	Ascorbate And Aldarate Metabolism	Arginine And Proline Metabolism	-0.28776	-0.919	0.499	0.906	0.46024	1.06	0.387	20	0.604
Adherent DMEM	Ascorbate And Aldarate Metabolism	Ascorbate And Aldarate Metabolism	-0.3264	-1.05	0.39	0.615	0.36071	0.807	0.653	4	1
Adherent DMEM	Ascorbate And Aldarate Metabolism	Beta Alanine Metabolism	-0.2144	-0.672	0.893	1	-0.3078	-0.752	0.688	8	1
Adherent DMEM	Ascorbate And Aldarate Metabolism	Butanoate Metabolism	0.20216	0.68	0.884	1	-0.28955	-0.673	0.737	6	1
Adherent DMEM	Ascorbate And Aldarate Metabolism	Cysteine And Methionine Metabolism	-0.20198	-0.638	0.92	1	0.49725	1.11	0.349	10	0.535
Adherent DMEM	Ascorbate And Aldarate Metabolism	Drug Metabolism Cytochrome P450	-0.14867	-0.472	0.997	1	0.41259	0.955	0.493	26	0.768
Adherent DMEM	Ascorbate And Aldarate Metabolism	Ether Lipid Metabolism	-0.21846	-0.695	0.868	1	0.69395	1.54	0.0829	7	0.13
Adherent DMEM	Ascorbate And Aldarate Metabolism	Fatty Acid Metabolism	-0.31966	-1.02	0.427	0.675	0.31611	0.717	0.75	5	1
Adherent DMEM	Ascorbate And Aldarate Metabolism	Folate Biosynthesis	-0.48028	-1.55	0.0607	0.0991	-0.40652	-0.983	0.434	4	1
Adherent DMEM	Ascorbate And Aldarate Metabolism	Glutathione Metabolism	-0.28972	-0.935	0.527	0.868	0.37831	0.849	0.612	15	0.946
Adherent DMEM	Ascorbate And Aldarate Metabolism	Glycerolipid Metabolism	0.28987	0.95	0.471	1	-0.52232	-1.25	0.224	5	0.649
Adherent DMEM	Ascorbate And Aldarate Metabolism	Glycerophospholipid Metabolism	0.2869	0.947	0.474	1	0.51773	1.21	0.254	12	0.409
Adherent DMEM	Ascorbate And Aldarate Metabolism	Glycine Serine And Threonine Metabolism	-0.43119	-1.37	0.132	0.2	-0.27293	-0.65	0.804	10	1
Adherent DMEM	Ascorbate And Aldarate Metabolism	Glycolysis Gluconeogenesis	-0.22572	-0.701	0.848	1	0.43514	0.997	0.452	5	0.7
Adherent DMEM	Ascorbate And Aldarate Metabolism	Histidine Metabolism	0.27313	0.908	0.524	1	-0.33628	-0.786	0.63	9	1
Adherent DMEM	Ascorbate And Aldarate Metabolism	Inositol Phosphate Metabolism	0.26686	0.876	0.608	1	-0.64574	-1.54	0.135	23	0.323
Adherent DMEM	Ascorbate And Aldarate Metabolism	Linoleic Acid Metabolism	0.26222	0.846	0.647	1	0.45297	1.03	0.423	25	0.646
Adherent DMEM	Ascorbate And Aldarate Metabolism	Lysine Degradation	-0.41757	-1.34	0.143	0.224	0.43382	0.994	0.451	7	0.705
Adherent DMEM	Ascorbate And Aldarate Metabolism	Nicotinate And Nicotinamide Metabolism	-0.29446	-0.932	0.521	0.875	0.66917	1.53	0.0971	8	0.135
Adherent DMEM	Ascorbate And Aldarate Metabolism	Nitrogen Metabolism	-0.26728	-0.852	0.631	1	0.4829	1.12	0.336	9	0.521
Adherent DMEM	Ascorbate And Aldarate Metabolism	One Carbon Pool By Folate	0.37754	1.24	0.182	0.469	0.24792	0.571	0.914	14	1
Adherent DMEM	Ascorbate And Aldarate Metabolism	Oxidative Phosphorylation	-0.22778	-0.718	0.821	1	-0.29931	-0.723	0.75	7	1
Adherent DMEM	Ascorbate And Aldarate Metabolism	Pantothenate And Coa Biosynthesis	-0.40087	-1.26	0.196	0.302	-0.43779	-1.03	0.393	4	1
Adherent DMEM	Ascorbate And Aldarate Metabolism	Phenylalanine Metabolism	-0.38981	-1.24	0.197	0.323	-0.31631	-0.753	0.712	12	1
Adherent DMEM	Ascorbate And Aldarate Metabolism	Propanoate Metabolism	0.18484	0.597	0.958	1	-0.28955	-0.686	0.789	6	1
Adherent DMEM	Ascorbate And Aldarate Metabolism	Purine Metabolism	0.18716	0.603	0.945	1	0.19264	0.43	0.991	39	1
Adherent DMEM	Ascorbate And Aldarate Metabolism	Pyrimidine Metabolism	0.21836	0.715	0.833	1	0.18184	0.417	0.995	34	1
Adherent DMEM	Ascorbate And Aldarate Metabolism	Pyruvate Metabolism	-0.41865	-1.33	0.142	0.232	-0.28955	-0.701	0.765	6	1
Adherent DMEM	Ascorbate And Aldarate Metabolism	Retinol Metabolism	0.22287	0.736	0.831	1	0.38447	0.88	0.586	22	0.892
Adherent DMEM	Ascorbate And Aldarate Metabolism	Riboflavin Metabolism	-0.23872	-0.761	0.774	1	0.5577	1.25	0.225	4	0.364
Adherent DMEM	Ascorbate And Aldarate Metabolism	Starch And Sucrose Metabolism	-0.36964	-1.18	0.242	0.4	0.33746	0.769	0.713	8	1
Adherent DMEM	Ascorbate And Aldarate Metabolism	Steroid Hormone Biosynthesis	0.26004	0.871	0.588	1	0.26835	0.619	0.862	35	1
Adherent DMEM	Ascorbate And Aldarate Metabolism	Terpenoid Backbone Biosynthesis	-0.57235	-1.82	0.0288	0.0316	0.6201	1.38	0.135	7	0.238
Adherent DMEM	Ascorbate And Aldarate Metabolism	Tryptophan Metabolism	-0.28069	-0.905	0.546	0.938	-0.32581	-0.791	0.612	14	1
Adherent DMEM	Ascorbate And Aldarate Metabolism	Tyrosine Metabolism	-0.26766	-0.845	0.63	1	0.20182	0.46	0.979	15	1
Adherent DMEM	Ascorbate And Aldarate Metabolism	Valine Leucine And Isoleucine Degradation	-0.31009	-0.981	0.451	0.76	0.41037	0.943	0.524	7	0.787
Adherent DMEM	Beta Alanine Metabolism	Alanine Aspartate And Glutamate Metabolism	0.28634	0.937	0.512	0.971	0.57464	1.3	0.189	4	0.279
Adherent DMEM	Beta Alanine Metabolism	Alpha Linolenic Acid Metabolism	0.30563	1	0.425	0.806	0.58646	1.3	0.168	6	0.279
Adherent DMEM	Beta Alanine Metabolism	Amino Sugar And Nucleotide Sugar Metabolism	-0.27566	-0.888	0.583	1	0.3305	0.744	0.759	4	1
Adherent DMEM	Beta Alanine Metabolism	Arachidonic Acid Metabolism	0.23188	0.761	0.748	1	0.23936	0.539	0.953	36	1
Adherent DMEM	Beta Alanine Metabolism	Arginine And Proline Metabolism	0.30396	0.989	0.437	0.834	-0.27053	-0.655	0.803	20	1
Adherent DMEM	Beta Alanine Metabolism	Ascorbate And Aldarate Metabolism	-0.39176	-1.22	0.196	0.43	-0.26739	-0.646	0.852	4	1
Adherent DMEM	Beta Alanine Metabolism	Beta Alanine Metabolism	0.336	1.09	0.312	0.608	0.27549	0.617	0.87	8	1
Adherent DMEM	Beta Alanine Metabolism	Butanoate Metabolism	0.31523	1.04	0.364	0.711	0.30189	0.68	0.825	6	1
Adherent DMEM	Beta Alanine Metabolism	Cysteine And Methionine Metabolism	0.25899	0.852	0.648	1	0.35659	0.796	0.691	10	1
Adherent DMEM	Beta Alanine Metabolism	Drug Metabolism Cytochrome P450	0.13746	0.452	1	1	0.42864	0.979	0.467	26	0.702
Adherent DMEM	Beta Alanine Metabolism	Ether Lipid Metabolism	0.21967	0.721	0.825	1	0.51667	1.16	0.297	7	0.435
Adherent DMEM	Beta Alanine Metabolism	Fatty Acid Metabolism	-0.23093	-0.756	0.799	1	0.35403	0.8	0.691	5	1
Adherent DMEM	Beta Alanine Metabolism	Folate Biosynthesis	-0.52154	-1.67	0.0261	0.0776	-0.48689	-1.2	0.283	4	0.813
Adherent DMEM	Beta Alanine Metabolism	Glutathione Metabolism	0.15416	0.517	0.996	1	0.2003	0.453	0.984	15	1
Adherent DMEM	Beta Alanine Metabolism	Glycerolipid Metabolism	-0.28267	-0.909	0.558	1	-0.49116	-1.15	0.302	5	0.919
Adherent DMEM	Beta Alanine Metabolism	Glycerophospholipid Metabolism	0.20486	0.673	0.89	1	0.43977	0.982	0.474	12	0.696
Adherent DMEM	Beta Alanine Metabolism	Glycine Serine And Threonine Metabolism	0.24545	0.797	0.722	1	-0.26856	-0.619	0.839	10	1
Adherent DMEM	Beta Alanine Metabolism	Glycolysis Gluconeogenesis	-0.29166	-0.943	0.498	1	0.37048	0.838	0.623	5	0.94
Adherent DMEM	Beta Alanine Metabolism	Histidine Metabolism	0.30451	1.01	0.428	0.782	-0.26836	-0.627	0.843	9	1
Adherent DMEM	Beta Alanine Metabolism	Inositol Phosphate Metabolism	-0.19004	-0.613	0.94	1	0.43079	0.988	0.48	23	0.686
Adherent DMEM	Beta Alanine Metabolism	Linoleic Acid Metabolism	0.23508	0.77	0.775	1	0.4831	1.1	0.352	25	0.515
Adherent DMEM	Beta Alanine Metabolism	Lysine Degradation	0.26036	0.851	0.629	1	0.47142	1.07	0.397	7	0.558
Adherent DMEM	Beta Alanine Metabolism	Nicotinate And Nicotinamide Metabolism	-0.31935	-1.04	0.375	0.782	0.35945	0.817	0.652	8	0.977
Adherent DMEM	Beta Alanine Metabolism	Nitrogen Metabolism	0.24764	0.808	0.694	1	0.28918	0.653	0.828	9	1
Adherent DMEM	Beta Alanine Metabolism	One Carbon Pool By Folate	0.61082	1.97	0.0183	0.0227	0.31128	0.717	0.773	14	1
Adherent DMEM	Beta Alanine Metabolism	Oxidative Phosphorylation	0.57612	1.9	0.017	0.0291	-0.33495	-0.781	0.65	7	1
Adherent DMEM	Beta Alanine Metabolism	Pantothenate And Coa Biosynthesis	0.44291	1.48	0.0792	0.15	-0.30725	-0.726	0.719	4	1
Adherent DMEM	Beta Alanine Metabolism	Phenylalanine Metabolism	-0.40069	-1.3	0.172	0.324	0.19176	0.439	0.986	12	1
Adherent DMEM	Beta Alanine Metabolism	Propanoate Metabolism	-0.29264	-0.925	0.509	1	0.27639	0.623	0.895	6	1
Adherent DMEM	Beta Alanine Metabolism	Purine Metabolism	0.19868	0.651	0.922	1	0.22803	0.521	0.953	39	1
Adherent DMEM	Beta Alanine Metabolism	Pyrimidine Metabolism	0.38499	1.27	0.181	0.326	0.25001	0.567	0.918	34	1
Adherent DMEM	Beta Alanine Metabolism	Pyruvate Metabolism	-0.44395	-1.45	0.0959	0.183	0.28615	0.654	0.846	6	1
Adherent DMEM	Beta Alanine Metabolism	Retinol Metabolism	-0.23383	-0.768	0.739	1	0.39332	0.892	0.579	22	0.848
Adherent DMEM	Beta Alanine Metabolism	Riboflavin Metabolism	0.21002	0.682	0.89	1	0.48551	1.08	0.373	4	0.544
Adherent DMEM	Beta Alanine Metabolism	Starch And Sucrose Metabolism	-0.36682	-1.18	0.248	0.495	0.46362	1.05	0.387	8	0.588
Adherent DMEM	Beta Alanine Metabolism	Steroid Hormone Biosynthesis	-0.14202	-0.458	0.996	1	0.44402	0.995	0.464	35	0.675
Adherent DMEM	Beta Alanine Metabolism	Terpenoid Backbone Biosynthesis	0.44209	1.46	0.0798	0.162	-0.64019	-1.54	0.111	7	0.356
Adherent DMEM	Beta Alanine Metabolism	Tryptophan Metabolism	0.29724	0.953	0.471	0.926	0.32986	0.755	0.732	14	1
Adherent DMEM	Beta Alanine Metabolism	Tyrosine Metabolism	-0.23592	-0.746	0.777	1	0.41936	0.956	0.498	15	0.741
Adherent DMEM	Beta Alanine Metabolism	Valine Leucine And Isoleucine Degradation	-0.24858	-0.795	0.697	1	0.45423	1.05	0.398	7	0.588
Adherent DMEM	Biosynthesis Of Unsaturated Fatty Acids	Alanine Aspartate And Glutamate Metabolism	-0.23998	-0.771	0.728	1	0.71947	1.62	0.0486	4	0.0926
Adherent DMEM	Biosynthesis Of Unsaturated Fatty Acids	Alpha Linolenic Acid Metabolism	-0.3349	-1.12	0.272	0.596	0.46825	1.06	0.383	6	0.643
Adherent DMEM	Biosynthesis Of Unsaturated Fatty Acids	Amino Sugar And Nucleotide Sugar Metabolism	-0.27176	-0.905	0.541	1	0.36699	0.821	0.628	4	1
Adherent DMEM	Biosynthesis Of Unsaturated Fatty Acids	Arachidonic Acid Metabolism	0.18714	0.598	0.955	1	0.44038	0.995	0.465	36	0.744
Adherent DMEM	Biosynthesis Of Unsaturated Fatty Acids	Arginine And Proline Metabolism	0.40926	1.29	0.156	0.307	0.32862	0.741	0.744	20	1
Adherent DMEM	Biosynthesis Of Unsaturated Fatty Acids	Ascorbate And Aldarate Metabolism	0.17658	0.556	0.972	1	-0.59846	-1.43	0.137	4	0.396
Adherent DMEM	Biosynthesis Of Unsaturated Fatty Acids	Beta Alanine Metabolism	0.26983	0.861	0.625	1	0.37876	0.84	0.602	8	1
Adherent DMEM	Biosynthesis Of Unsaturated Fatty Acids	Butanoate Metabolism	-0.21101	-0.667	0.876	1	-0.36734	-0.892	0.531	6	1
Adherent DMEM	Biosynthesis Of Unsaturated Fatty Acids	Cysteine And Methionine Metabolism	0.36325	1.13	0.263	0.543	-0.38922	-0.913	0.486	10	1
Adherent DMEM	Biosynthesis Of Unsaturated Fatty Acids	Drug Metabolism Cytochrome P450	-0.16214	-0.535	0.978	1	0.39846	0.89	0.545	26	0.925
Adherent DMEM	Biosynthesis Of Unsaturated Fatty Acids	Ether Lipid Metabolism	0.19523	0.619	0.942	1	0.46712	1.05	0.409	7	0.658
Adherent DMEM	Biosynthesis Of Unsaturated Fatty Acids	Fatty Acid Metabolism	-0.28223	-0.918	0.525	1	-0.39305	-0.93	0.442	5	1
Adherent DMEM	Biosynthesis Of Unsaturated Fatty Acids	Folate Biosynthesis	-0.57916	-1.95	0.0196	0.0279	-0.78551	-1.85	0.0439	4	0.0942
Adherent DMEM	Biosynthesis Of Unsaturated Fatty Acids	Glutathione Metabolism	0.20283	0.633	0.951	1	0.24175	0.558	0.916	15	1
Adherent DMEM	Biosynthesis Of Unsaturated Fatty Acids	Glycerolipid Metabolism	-0.21747	-0.717	0.817	1	0.44031	0.985	0.465	5	0.76
Adherent DMEM	Biosynthesis Of Unsaturated Fatty Acids	Glycerophospholipid Metabolism	0.32571	1.06	0.359	0.68	0.51203	1.15	0.323	12	0.516
Adherent DMEM	Biosynthesis Of Unsaturated Fatty Acids	Glycine Serine And Threonine Metabolism	0.4665	1.47	0.0713	0.15	0.61512	1.39	0.161	10	0.247
Adherent DMEM	Biosynthesis Of Unsaturated Fatty Acids	Glycolysis Gluconeogenesis	0.31753	1	0.41	0.819	-0.43059	-0.996	0.416	5	1
Adherent DMEM	Biosynthesis Of Unsaturated Fatty Acids	Histidine Metabolism	-0.34739	-1.14	0.261	0.558	0.45516	1.04	0.417	9	0.674
Adherent DMEM	Biosynthesis Of Unsaturated Fatty Acids	Inositol Phosphate Metabolism	0.25078	0.788	0.724	1	-0.39199	-0.911	0.521	23	1
Adherent DMEM	Biosynthesis Of Unsaturated Fatty Acids	Linoleic Acid Metabolism	-0.20268	-0.686	0.87	1	0.39773	0.909	0.548	25	0.889
Adherent DMEM	Biosynthesis Of Unsaturated Fatty Acids	Lysine Degradation	-0.31159	-1.02	0.395	0.818	-0.44034	-1.05	0.377	7	0.939
Adherent DMEM	Biosynthesis Of Unsaturated Fatty Acids	Nicotinate And Nicotinamide Metabolism	-0.36056	-1.18	0.235	0.487	0.48681	1.11	0.329	8	0.569
Adherent DMEM	Biosynthesis Of Unsaturated Fatty Acids	Nitrogen Metabolism	0.41618	1.32	0.148	0.273	-0.2307	-0.542	0.942	9	1
Adherent DMEM	Biosynthesis Of Unsaturated Fatty Acids	One Carbon Pool By Folate	0.25178	0.788	0.711	1	0.3211	0.724	0.745	14	1
Adherent DMEM	Biosynthesis Of Unsaturated Fatty Acids	Oxidative Phosphorylation	0.63393	2.03	0.00643	0.0142	-0.36773	-0.848	0.578	7	1
Adherent DMEM	Biosynthesis Of Unsaturated Fatty Acids	Pantothenate And Coa Biosynthesis	-0.4826	-1.6	0.042	0.103	0.684	1.56	0.0772	4	0.125
Adherent DMEM	Biosynthesis Of Unsaturated Fatty Acids	Phenylalanine Metabolism	-0.22876	-0.753	0.819	1	0.66562	1.5	0.0976	12	0.16
Adherent DMEM	Biosynthesis Of Unsaturated Fatty Acids	Propanoate Metabolism	0.27745	0.869	0.599	1	-0.36205	-0.828	0.587	6	1
Adherent DMEM	Biosynthesis Of Unsaturated Fatty Acids	Purine Metabolism	0.27513	0.881	0.591	1	0.39635	0.899	0.545	39	0.908
Adherent DMEM	Biosynthesis Of Unsaturated Fatty Acids	Pyrimidine Metabolism	0.28385	0.9	0.569	1	0.43859	0.996	0.441	34	0.742
Adherent DMEM	Biosynthesis Of Unsaturated Fatty Acids	Pyruvate Metabolism	-0.33415	-1.1	0.315	0.637	-0.32814	-0.776	0.65	6	1
Adherent DMEM	Biosynthesis Of Unsaturated Fatty Acids	Retinol Metabolism	0.17609	0.556	0.964	1	0.41875	0.964	0.471	22	0.794
Adherent DMEM	Biosynthesis Of Unsaturated Fatty Acids	Riboflavin Metabolism	-0.30513	-0.99	0.42	0.895	0.5239	1.21	0.254	4	0.439
Adherent DMEM	Biosynthesis Of Unsaturated Fatty Acids	Starch And Sucrose Metabolism	0.18764	0.597	0.955	1	-0.28879	-0.669	0.772	8	1
Adherent DMEM	Biosynthesis Of Unsaturated Fatty Acids	Steroid Hormone Biosynthesis	-0.26659	-0.902	0.558	1	0.37098	0.845	0.615	35	1
Adherent DMEM	Biosynthesis Of Unsaturated Fatty Acids	Terpenoid Backbone Biosynthesis	0.36819	1.17	0.25	0.475	-0.75969	-1.76	0.037	7	0.141
Adherent DMEM	Biosynthesis Of Unsaturated Fatty Acids	Tryptophan Metabolism	0.2422	0.771	0.76	1	0.39604	0.887	0.571	14	0.93
Adherent DMEM	Biosynthesis Of Unsaturated Fatty Acids	Tyrosine Metabolism	-0.28351	-0.927	0.515	1	0.50678	1.14	0.321	15	0.528
Adherent DMEM	Biosynthesis Of Unsaturated Fatty Acids	Valine Leucine And Isoleucine Degradation	-0.27339	-0.923	0.515	1	-0.35614	-0.848	0.576	7	1
Adherent DMEM	Butanoate Metabolism	Alanine Aspartate And Glutamate Metabolism	0.51204	1.68	0.0395	0.0613	0.87219	2.02	0.00235	4	0.0224
Adherent DMEM	Butanoate Metabolism	Alpha Linolenic Acid Metabolism	0.24993	0.808	0.713	1	-0.34155	-0.801	0.644	6	1
Adherent DMEM	Butanoate Metabolism	Amino Sugar And Nucleotide Sugar Metabolism	-0.2329	-0.739	0.783	1	-0.72689	-1.72	0.0485	4	0.0866
Adherent DMEM	Butanoate Metabolism	Arachidonic Acid Metabolism	0.25481	0.82	0.653	1	-0.37072	-0.857	0.562	36	0.999
Adherent DMEM	Butanoate Metabolism	Arginine And Proline Metabolism	0.27279	0.897	0.55	0.97	0.38523	0.914	0.509	20	1
Adherent DMEM	Butanoate Metabolism	Ascorbate And Aldarate Metabolism	-0.30217	-0.997	0.429	1	-0.44278	-1.03	0.4	4	0.705
Adherent DMEM	Butanoate Metabolism	Beta Alanine Metabolism	-0.27239	-0.886	0.583	1	0.53781	1.21	0.296	8	0.633
Adherent DMEM	Butanoate Metabolism	Butanoate Metabolism	0.26087	0.847	0.634	1	0.37976	0.854	0.576	6	1
Adherent DMEM	Butanoate Metabolism	Cysteine And Methionine Metabolism	0.44251	1.41	0.102	0.178	-0.31165	-0.756	0.72	10	1
Adherent DMEM	Butanoate Metabolism	Drug Metabolism Cytochrome P450	-0.24187	-0.792	0.713	1	0.48496	1.17	0.283	26	0.69
Adherent DMEM	Butanoate Metabolism	Ether Lipid Metabolism	0.17251	0.553	0.982	1	0.43172	1.01	0.4	7	0.978
Adherent DMEM	Butanoate Metabolism	Fatty Acid Metabolism	-0.28444	-0.904	0.567	1	-0.3857	-0.921	0.492	5	0.883
Adherent DMEM	Butanoate Metabolism	Folate Biosynthesis	0.34307	1.11	0.287	0.517	-0.43175	-0.99	0.45	4	0.768
Adherent DMEM	Butanoate Metabolism	Glutathione Metabolism	0.22638	0.722	0.802	1	0.32094	0.751	0.684	15	1
Adherent DMEM	Butanoate Metabolism	Glycerolipid Metabolism	0.17518	0.575	0.972	1	0.32614	0.754	0.685	5	1
Adherent DMEM	Butanoate Metabolism	Glycerophospholipid Metabolism	-0.15008	-0.486	0.998	1	-0.27089	-0.604	0.854	12	1
Adherent DMEM	Butanoate Metabolism	Glycine Serine And Threonine Metabolism	-0.24956	-0.808	0.68	1	0.32825	0.792	0.643	10	1
Adherent DMEM	Butanoate Metabolism	Glycolysis Gluconeogenesis	-0.28247	-0.918	0.54	1	-0.40544	-0.944	0.494	5	0.844
Adherent DMEM	Butanoate Metabolism	Histidine Metabolism	0.34191	1.12	0.293	0.501	0.32116	0.756	0.676	9	1
Adherent DMEM	Butanoate Metabolism	Inositol Phosphate Metabolism	0.19855	0.646	0.914	1	-0.35246	-0.842	0.556	23	1
Adherent DMEM	Butanoate Metabolism	Linoleic Acid Metabolism	0.17111	0.566	0.98	1	0.40071	0.933	0.489	25	1
Adherent DMEM	Butanoate Metabolism	Lysine Degradation	-0.38383	-1.2	0.213	0.523	-0.3447	-0.773	0.682	7	1
Adherent DMEM	Butanoate Metabolism	Nicotinate And Nicotinamide Metabolism	0.30737	0.973	0.453	0.79	0.64675	1.53	0.113	8	0.261
Adherent DMEM	Butanoate Metabolism	Nitrogen Metabolism	0.19493	0.632	0.955	1	-0.3302	-0.774	0.71	9	1
Adherent DMEM	Butanoate Metabolism	One Carbon Pool By Folate	0.62045	1.99	0.0131	0.0174	-0.16399	-0.384	0.998	14	1
Adherent DMEM	Butanoate Metabolism	Oxidative Phosphorylation	0.56841	1.8	0.0179	0.0384	-0.4543	-1.06	0.387	7	0.658
Adherent DMEM	Butanoate Metabolism	Pantothenate And Coa Biosynthesis	0.47942	1.56	0.0455	0.101	-0.41232	-0.961	0.463	4	0.816
Adherent DMEM	Butanoate Metabolism	Phenylalanine Metabolism	0.22959	0.751	0.771	1	-0.32709	-0.747	0.707	12	1
Adherent DMEM	Butanoate Metabolism	Propanoate Metabolism	-0.39063	-1.24	0.19	0.455	0.42166	1.02	0.401	6	0.955
Adherent DMEM	Butanoate Metabolism	Purine Metabolism	0.37268	1.2	0.232	0.387	-0.28312	-0.663	0.776	39	1
Adherent DMEM	Butanoate Metabolism	Pyrimidine Metabolism	0.35709	1.17	0.245	0.426	0.24825	0.577	0.874	34	1
Adherent DMEM	Butanoate Metabolism	Pyruvate Metabolism	-0.3941	-1.26	0.176	0.425	-0.46997	-1.1	0.345	6	0.604
Adherent DMEM	Butanoate Metabolism	Retinol Metabolism	-0.2156	-0.684	0.871	1	0.47399	1.12	0.298	22	0.773
Adherent DMEM	Butanoate Metabolism	Riboflavin Metabolism	0.33995	1.1	0.317	0.536	0.86266	2.04	0.00899	4	0.0196
Adherent DMEM	Butanoate Metabolism	Starch And Sucrose Metabolism	-0.303	-0.984	0.439	1	-0.59374	-1.39	0.174	8	0.293
Adherent DMEM	Butanoate Metabolism	Steroid Hormone Biosynthesis	-0.29623	-0.955	0.466	1	0.2816	0.647	0.815	35	1
Adherent DMEM	Butanoate Metabolism	Terpenoid Backbone Biosynthesis	-0.34134	-1.09	0.305	0.754	-0.54238	-1.26	0.217	7	0.419
Adherent DMEM	Butanoate Metabolism	Tryptophan Metabolism	0.36742	1.21	0.219	0.373	0.31163	0.721	0.706	14	1
Adherent DMEM	Butanoate Metabolism	Tyrosine Metabolism	-0.24851	-0.802	0.697	1	0.50809	1.17	0.282	15	0.69
Adherent DMEM	Butanoate Metabolism	Valine Leucine And Isoleucine Degradation	-0.30885	-0.985	0.436	1	0.49557	1.15	0.318	7	0.722
Adherent DMEM	Citrate Cycle Tca Cycle	Alanine Aspartate And Glutamate Metabolism	0.35705	1.14	0.27	0.47	0.72577	1.7	0.0493	4	0.0816
Adherent DMEM	Citrate Cycle Tca Cycle	Alpha Linolenic Acid Metabolism	-0.35305	-1.15	0.266	0.622	0.64297	1.51	0.11	6	0.168
Adherent DMEM	Citrate Cycle Tca Cycle	Amino Sugar And Nucleotide Sugar Metabolism	0.20232	0.645	0.915	1	0.31477	0.735	0.698	4	1
Adherent DMEM	Citrate Cycle Tca Cycle	Arachidonic Acid Metabolism	0.25928	0.822	0.659	1	0.27687	0.635	0.859	36	1
Adherent DMEM	Citrate Cycle Tca Cycle	Arginine And Proline Metabolism	0.36914	1.2	0.209	0.383	-0.2325	-0.533	0.939	20	1
Adherent DMEM	Citrate Cycle Tca Cycle	Ascorbate And Aldarate Metabolism	0.25376	0.79	0.716	1	-0.53728	-1.29	0.214	4	0.787
Adherent DMEM	Citrate Cycle Tca Cycle	Beta Alanine Metabolism	0.20482	0.659	0.908	1	0.53435	1.25	0.23	8	0.336
Adherent DMEM	Citrate Cycle Tca Cycle	Butanoate Metabolism	-0.18603	-0.603	0.958	1	0.4275	0.995	0.404	6	0.596
Adherent DMEM	Citrate Cycle Tca Cycle	Cysteine And Methionine Metabolism	0.23568	0.761	0.757	1	-0.63075	-1.49	0.125	10	0.44
Adherent DMEM	Citrate Cycle Tca Cycle	Drug Metabolism Cytochrome P450	0.17484	0.556	0.976	1	0.33615	0.785	0.655	26	0.92
Adherent DMEM	Citrate Cycle Tca Cycle	Ether Lipid Metabolism	-0.307	-0.99	0.443	1	0.62348	1.46	0.145	7	0.195
Adherent DMEM	Citrate Cycle Tca Cycle	Fatty Acid Metabolism	0.20897	0.68	0.88	1	0.42897	1.01	0.419	5	0.577
Adherent DMEM	Citrate Cycle Tca Cycle	Folate Biosynthesis	-0.32695	-1.05	0.359	0.854	-0.61442	-1.43	0.165	4	0.532
Adherent DMEM	Citrate Cycle Tca Cycle	Glutathione Metabolism	0.27995	0.886	0.563	0.997	-0.26793	-0.614	0.853	15	1
Adherent DMEM	Citrate Cycle Tca Cycle	Glycerolipid Metabolism	-0.227	-0.75	0.785	1	-0.2878	-0.664	0.806	5	1
Adherent DMEM	Citrate Cycle Tca Cycle	Glycerophospholipid Metabolism	0.21675	0.685	0.888	1	0.44856	1.02	0.4	12	0.565
Adherent DMEM	Citrate Cycle Tca Cycle	Glycine Serine And Threonine Metabolism	0.28438	0.92	0.519	0.914	0.28924	0.672	0.792	10	1
Adherent DMEM	Citrate Cycle Tca Cycle	Glycolysis Gluconeogenesis	-0.17837	-0.57	0.959	1	0.4602	1.09	0.339	5	0.486
Adherent DMEM	Citrate Cycle Tca Cycle	Histidine Metabolism	0.28357	0.91	0.517	0.937	0.24629	0.581	0.887	9	1
Adherent DMEM	Citrate Cycle Tca Cycle	Inositol Phosphate Metabolism	0.20668	0.647	0.91	1	0.44872	1.03	0.413	23	0.553
Adherent DMEM	Citrate Cycle Tca Cycle	Linoleic Acid Metabolism	-0.19563	-0.636	0.909	1	0.46229	1.08	0.35	25	0.497
Adherent DMEM	Citrate Cycle Tca Cycle	Lysine Degradation	-0.3607	-1.16	0.252	0.601	0.27176	0.641	0.833	7	1
Adherent DMEM	Citrate Cycle Tca Cycle	Nicotinate And Nicotinamide Metabolism	0.21858	0.703	0.841	1	0.30994	0.699	0.781	8	1
Adherent DMEM	Citrate Cycle Tca Cycle	Nitrogen Metabolism	0.24531	0.765	0.781	1	0.28364	0.651	0.809	9	1
Adherent DMEM	Citrate Cycle Tca Cycle	One Carbon Pool By Folate	0.63514	2.04	0.00581	0.0116	0.37174	0.854	0.546	14	0.807
Adherent DMEM	Citrate Cycle Tca Cycle	Oxidative Phosphorylation	0.51605	1.64	0.0508	0.0729	-0.55899	-1.29	0.224	7	0.787
Adherent DMEM	Citrate Cycle Tca Cycle	Pantothenate And Coa Biosynthesis	0.35713	1.16	0.252	0.44	0.73276	1.69	0.0505	4	0.0848
Adherent DMEM	Citrate Cycle Tca Cycle	Phenylalanine Metabolism	-0.25672	-0.813	0.711	1	-0.2382	-0.548	0.904	12	1
Adherent DMEM	Citrate Cycle Tca Cycle	Propanoate Metabolism	-0.38463	-1.25	0.207	0.44	0.30617	0.714	0.775	6	1
Adherent DMEM	Citrate Cycle Tca Cycle	Purine Metabolism	0.28678	0.922	0.514	0.909	0.21697	0.514	0.94	39	1
Adherent DMEM	Citrate Cycle Tca Cycle	Pyrimidine Metabolism	0.27934	0.88	0.59	1	0.35027	0.827	0.618	34	0.852
Adherent DMEM	Citrate Cycle Tca Cycle	Pyruvate Metabolism	-0.48668	-1.57	0.0467	0.133	0.31445	0.743	0.707	6	0.992
Adherent DMEM	Citrate Cycle Tca Cycle	Retinol Metabolism	0.24496	0.785	0.729	1	0.36994	0.862	0.568	22	0.795
Adherent DMEM	Citrate Cycle Tca Cycle	Riboflavin Metabolism	-0.31306	-1.02	0.385	0.939	0.71736	1.68	0.0493	4	0.0881
Adherent DMEM	Citrate Cycle Tca Cycle	Starch And Sucrose Metabolism	-0.22522	-0.734	0.808	1	0.33403	0.789	0.658	8	0.914
Adherent DMEM	Citrate Cycle Tca Cycle	Steroid Hormone Biosynthesis	0.16311	0.529	0.987	1	0.40962	0.955	0.448	35	0.652
Adherent DMEM	Citrate Cycle Tca Cycle	Terpenoid Backbone Biosynthesis	-0.21	-0.68	0.873	1	-0.51725	-1.16	0.314	7	1
Adherent DMEM	Citrate Cycle Tca Cycle	Tryptophan Metabolism	0.22774	0.75	0.812	1	0.44265	1.04	0.403	14	0.542
Adherent DMEM	Citrate Cycle Tca Cycle	Tyrosine Metabolism	-0.31111	-0.99	0.46	1	0.32006	0.752	0.705	15	0.976
Adherent DMEM	Citrate Cycle Tca Cycle	Valine Leucine And Isoleucine Degradation	-0.31347	-1.01	0.387	0.969	0.53584	1.24	0.27	7	0.344
Adherent DMEM	Core Glycolysis	Alanine Aspartate And Glutamate Metabolism	-0.35146	-1.16	0.238	0.58	0.38993	0.912	0.486	4	0.695
Adherent DMEM	Core Glycolysis	Alpha Linolenic Acid Metabolism	-0.24045	-0.798	0.713	1	0.63923	1.46	0.143	6	0.175
Adherent DMEM	Core Glycolysis	Amino Sugar And Nucleotide Sugar Metabolism	-0.24487	-0.793	0.724	1	0.69116	1.57	0.0844	4	0.115
Adherent DMEM	Core Glycolysis	Arachidonic Acid Metabolism	0.23773	0.776	0.732	1	0.34758	0.808	0.614	36	0.849
Adherent DMEM	Core Glycolysis	Arginine And Proline Metabolism	0.33169	1.06	0.35	0.625	0.28179	0.664	0.789	20	1
Adherent DMEM	Core Glycolysis	Ascorbate And Aldarate Metabolism	0.23579	0.748	0.783	1	0.59877	1.37	0.174	4	0.237
Adherent DMEM	Core Glycolysis	Beta Alanine Metabolism	-0.20862	-0.676	0.898	1	0.4709	1.08	0.358	8	0.485
Adherent DMEM	Core Glycolysis	Butanoate Metabolism	0.24015	0.766	0.772	1	0.75612	1.74	0.0521	6	0.0527
Adherent DMEM	Core Glycolysis	Cysteine And Methionine Metabolism	0.53093	1.71	0.0286	0.0551	0.33514	0.772	0.686	10	0.903
Adherent DMEM	Core Glycolysis	Drug Metabolism Cytochrome P450	0.26665	0.855	0.62	1	0.33538	0.76	0.669	26	0.923
Adherent DMEM	Core Glycolysis	Ether Lipid Metabolism	-0.20393	-0.662	0.896	1	0.58578	1.35	0.184	7	0.25
Adherent DMEM	Core Glycolysis	Fatty Acid Metabolism	-0.23489	-0.75	0.776	1	0.71526	1.6	0.0801	5	0.103
Adherent DMEM	Core Glycolysis	Folate Biosynthesis	0.60471	1.92	0.0149	0.0206	-0.71345	-1.74	0.0576	4	0.203
Adherent DMEM	Core Glycolysis	Glutathione Metabolism	0.34305	1.1	0.319	0.549	-0.66666	-1.57	0.123	15	0.403
Adherent DMEM	Core Glycolysis	Glycerolipid Metabolism	-0.16154	-0.515	0.993	1	0.36834	0.86	0.575	5	0.77
Adherent DMEM	Core Glycolysis	Glycerophospholipid Metabolism	0.25563	0.817	0.674	1	0.38535	0.889	0.558	12	0.727
Adherent DMEM	Core Glycolysis	Glycine Serine And Threonine Metabolism	-0.42892	-1.4	0.119	0.245	-0.32004	-0.758	0.722	10	1
Adherent DMEM	Core Glycolysis	Glycolysis Gluconeogenesis	0.25801	0.817	0.71	1	0.61406	1.41	0.149	5	0.206
Adherent DMEM	Core Glycolysis	Histidine Metabolism	-0.2679	-0.88	0.617	1	0.52291	1.2	0.294	9	0.372
Adherent DMEM	Core Glycolysis	Inositol Phosphate Metabolism	0.23745	0.779	0.756	1	0.21217	0.484	0.968	23	1
Adherent DMEM	Core Glycolysis	Linoleic Acid Metabolism	0.34817	1.12	0.313	0.515	0.42908	1	0.399	25	0.577
Adherent DMEM	Core Glycolysis	Lysine Degradation	0.35687	1.13	0.289	0.497	0.78334	1.78	0.0231	7	0.0424
Adherent DMEM	Core Glycolysis	Nicotinate And Nicotinamide Metabolism	-0.22006	-0.716	0.814	1	-0.33154	-0.808	0.627	8	1
Adherent DMEM	Core Glycolysis	Nitrogen Metabolism	0.31982	1.01	0.418	0.728	-0.34378	-0.783	0.662	9	1
Adherent DMEM	Core Glycolysis	One Carbon Pool By Folate	0.25606	0.811	0.712	1	-0.52934	-1.26	0.253	14	0.963
Adherent DMEM	Core Glycolysis	Oxidative Phosphorylation	-0.55272	-1.79	0.0159	0.0554	0.69295	1.6	0.0559	7	0.103
Adherent DMEM	Core Glycolysis	Pantothenate And Coa Biosynthesis	0.37434	1.17	0.26	0.433	0.52033	1.2	0.277	4	0.372
Adherent DMEM	Core Glycolysis	Phenylalanine Metabolism	-0.33868	-1.12	0.276	0.663	-0.43594	-0.974	0.434	12	1
Adherent DMEM	Core Glycolysis	Propanoate Metabolism	0.25154	0.802	0.72	1	0.66883	1.55	0.11	6	0.125
Adherent DMEM	Core Glycolysis	Purine Metabolism	0.26497	0.847	0.628	1	-0.20465	-0.479	0.966	39	1
Adherent DMEM	Core Glycolysis	Pyrimidine Metabolism	-0.23833	-0.762	0.765	1	-0.4055	-0.95	0.461	34	1
Adherent DMEM	Core Glycolysis	Pyruvate Metabolism	0.27369	0.894	0.57	1	0.62906	1.44	0.128	6	0.188
Adherent DMEM	Core Glycolysis	Retinol Metabolism	0.20566	0.674	0.9	1	0.29968	0.698	0.765	22	1
Adherent DMEM	Core Glycolysis	Riboflavin Metabolism	-0.29752	-0.964	0.453	1	-0.7404	-1.7	0.0753	4	0.242
Adherent DMEM	Core Glycolysis	Starch And Sucrose Metabolism	-0.25467	-0.822	0.645	1	0.62049	1.39	0.154	8	0.221
Adherent DMEM	Core Glycolysis	Steroid Hormone Biosynthesis	0.25709	0.825	0.679	1	0.31718	0.709	0.742	35	1
Adherent DMEM	Core Glycolysis	Terpenoid Backbone Biosynthesis	-0.45126	-1.43	0.0933	0.22	0.3233	0.753	0.688	7	0.935
Adherent DMEM	Core Glycolysis	Tryptophan Metabolism	0.29675	0.947	0.486	0.873	0.57516	1.32	0.187	14	0.273
Adherent DMEM	Core Glycolysis	Tyrosine Metabolism	-0.30484	-0.993	0.429	0.989	0.37591	0.871	0.585	15	0.752
Adherent DMEM	Core Glycolysis	Valine Leucine And Isoleucine Degradation	0.27819	0.875	0.617	1	0.78597	1.78	0.0302	7	0.0424
Adherent DMEM	Cysteine And Methionine Metabolism	Alanine Aspartate And Glutamate Metabolism	0.30622	1.03	0.377	0.944	0.38203	0.89	0.542	4	0.833
Adherent DMEM	Cysteine And Methionine Metabolism	Alpha Linolenic Acid Metabolism	0.35138	1.18	0.228	0.573	0.66239	1.55	0.1	6	0.154
Adherent DMEM	Cysteine And Methionine Metabolism	Amino Sugar And Nucleotide Sugar Metabolism	0.19621	0.647	0.897	1	0.3	0.691	0.774	4	1
Adherent DMEM	Cysteine And Methionine Metabolism	Arachidonic Acid Metabolism	0.24126	0.818	0.698	1	0.39146	0.909	0.514	36	0.804
Adherent DMEM	Cysteine And Methionine Metabolism	Arginine And Proline Metabolism	0.29034	0.971	0.438	1	-0.20939	-0.494	0.964	20	1
Adherent DMEM	Cysteine And Methionine Metabolism	Ascorbate And Aldarate Metabolism	-0.26366	-0.849	0.618	1	-0.56723	-1.3	0.226	4	0.621
Adherent DMEM	Cysteine And Methionine Metabolism	Beta Alanine Metabolism	-0.429	-1.4	0.0948	0.18	-0.27379	-0.65	0.831	8	1
Adherent DMEM	Cysteine And Methionine Metabolism	Butanoate Metabolism	-0.28802	-0.919	0.557	0.902	-0.5226	-1.23	0.251	6	0.734
Adherent DMEM	Cysteine And Methionine Metabolism	Cysteine And Methionine Metabolism	-0.26861	-0.853	0.652	1	-0.20719	-0.466	0.972	10	1
Adherent DMEM	Cysteine And Methionine Metabolism	Drug Metabolism Cytochrome P450	-0.17937	-0.578	0.971	1	0.27623	0.642	0.833	26	1
Adherent DMEM	Cysteine And Methionine Metabolism	Ether Lipid Metabolism	0.30365	0.992	0.431	1	0.48118	1.1	0.358	7	0.539
Adherent DMEM	Cysteine And Methionine Metabolism	Fatty Acid Metabolism	0.19927	0.671	0.877	1	-0.42539	-0.965	0.43	5	1
Adherent DMEM	Cysteine And Methionine Metabolism	Folate Biosynthesis	-0.34307	-1.11	0.292	0.507	-0.63829	-1.46	0.135	4	0.397
Adherent DMEM	Cysteine And Methionine Metabolism	Glutathione Metabolism	0.19114	0.626	0.933	1	0.25215	0.587	0.877	15	1
Adherent DMEM	Cysteine And Methionine Metabolism	Glycerolipid Metabolism	-0.23224	-0.755	0.758	1	-0.498	-1.13	0.318	5	0.907
Adherent DMEM	Cysteine And Methionine Metabolism	Glycerophospholipid Metabolism	-0.23118	-0.738	0.806	1	0.52777	1.25	0.23	12	0.38
Adherent DMEM	Cysteine And Methionine Metabolism	Glycine Serine And Threonine Metabolism	-0.35632	-1.14	0.274	0.457	0.51387	1.15	0.34	10	0.481
Adherent DMEM	Cysteine And Methionine Metabolism	Glycolysis Gluconeogenesis	-0.1871	-0.611	0.953	1	-0.4304	-0.982	0.44	5	1
Adherent DMEM	Cysteine And Methionine Metabolism	Histidine Metabolism	-0.36786	-1.16	0.248	0.426	0.29612	0.674	0.788	9	1
Adherent DMEM	Cysteine And Methionine Metabolism	Inositol Phosphate Metabolism	-0.27727	-0.893	0.568	0.966	0.23317	0.555	0.938	23	1
Adherent DMEM	Cysteine And Methionine Metabolism	Linoleic Acid Metabolism	0.20964	0.688	0.886	1	0.37561	0.896	0.522	25	0.825
Adherent DMEM	Cysteine And Methionine Metabolism	Lysine Degradation	-0.52213	-1.69	0.03	0.0547	-0.29456	-0.693	0.775	7	1
Adherent DMEM	Cysteine And Methionine Metabolism	Nicotinate And Nicotinamide Metabolism	-0.26658	-0.844	0.65	1	0.57047	1.33	0.212	8	0.31
Adherent DMEM	Cysteine And Methionine Metabolism	Nitrogen Metabolism	0.34079	1.12	0.302	0.706	0.24498	0.558	0.892	9	1
Adherent DMEM	Cysteine And Methionine Metabolism	One Carbon Pool By Folate	-0.2982	-0.966	0.495	0.792	0.39816	0.926	0.495	14	0.776
Adherent DMEM	Cysteine And Methionine Metabolism	Oxidative Phosphorylation	0.4474	1.5	0.0735	0.182	-0.33188	-0.777	0.685	7	1
Adherent DMEM	Cysteine And Methionine Metabolism	Pantothenate And Coa Biosynthesis	-0.20977	-0.663	0.88	1	0.57782	1.33	0.187	4	0.31
Adherent DMEM	Cysteine And Methionine Metabolism	Phenylalanine Metabolism	-0.45034	-1.44	0.0876	0.154	0.25788	0.598	0.873	12	1
Adherent DMEM	Cysteine And Methionine Metabolism	Propanoate Metabolism	-0.33189	-1.05	0.347	0.615	-0.41633	-0.968	0.458	6	1
Adherent DMEM	Cysteine And Methionine Metabolism	Purine Metabolism	0.28065	0.921	0.533	1	0.26011	0.593	0.859	39	1
Adherent DMEM	Cysteine And Methionine Metabolism	Pyrimidine Metabolism	0.27037	0.896	0.543	1	0.27806	0.634	0.825	34	1
Adherent DMEM	Cysteine And Methionine Metabolism	Pyruvate Metabolism	-0.39593	-1.28	0.166	0.283	-0.32234	-0.765	0.669	6	1
Adherent DMEM	Cysteine And Methionine Metabolism	Retinol Metabolism	-0.20683	-0.664	0.903	1	0.37695	0.867	0.544	22	0.872
Adherent DMEM	Cysteine And Methionine Metabolism	Riboflavin Metabolism	-0.40717	-1.3	0.17	0.262	0.89493	2.08	0.00667	4	0.00703
Adherent DMEM	Cysteine And Methionine Metabolism	Starch And Sucrose Metabolism	-0.25415	-0.804	0.719	1	0.30457	0.713	0.751	8	1
Adherent DMEM	Cysteine And Methionine Metabolism	Steroid Hormone Biosynthesis	-0.28937	-0.942	0.514	0.846	0.31999	0.748	0.715	35	1
Adherent DMEM	Cysteine And Methionine Metabolism	Terpenoid Backbone Biosynthesis	-0.23429	-0.744	0.774	1	0.27561	0.645	0.849	7	1
Adherent DMEM	Cysteine And Methionine Metabolism	Tryptophan Metabolism	0.28297	0.941	0.523	1	0.29667	0.675	0.811	14	1
Adherent DMEM	Cysteine And Methionine Metabolism	Tyrosine Metabolism	-0.37416	-1.22	0.222	0.35	0.42976	0.993	0.44	15	0.679
Adherent DMEM	Cysteine And Methionine Metabolism	Valine Leucine And Isoleucine Degradation	-0.32703	-1.05	0.376	0.615	-0.42981	-0.98	0.435	7	1
Adherent DMEM	Drug Metabolism Cytochrome P450	Alanine Aspartate And Glutamate Metabolism	-0.24285	-0.776	0.755	1	0.59884	1.34	0.185	4	0.364
Adherent DMEM	Drug Metabolism Cytochrome P450	Alpha Linolenic Acid Metabolism	0.33573	1.1	0.302	0.568	-0.48669	-1.15	0.306	6	0.601
Adherent DMEM	Drug Metabolism Cytochrome P450	Amino Sugar And Nucleotide Sugar Metabolism	0.43152	1.43	0.0945	0.179	-0.66555	-1.6	0.093	4	0.192
Adherent DMEM	Drug Metabolism Cytochrome P450	Arachidonic Acid Metabolism	0.1952	0.639	0.927	1	-0.22171	-0.52	0.93	36	1
Adherent DMEM	Drug Metabolism Cytochrome P450	Arginine And Proline Metabolism	-0.41158	-1.31	0.168	0.326	0.37369	0.848	0.631	20	1
Adherent DMEM	Drug Metabolism Cytochrome P450	Ascorbate And Aldarate Metabolism	0.38611	1.25	0.198	0.346	0.39289	0.899	0.539	4	1
Adherent DMEM	Drug Metabolism Cytochrome P450	Beta Alanine Metabolism	0.30825	0.989	0.42	0.801	0.56133	1.26	0.216	8	0.463
Adherent DMEM	Drug Metabolism Cytochrome P450	Butanoate Metabolism	-0.27942	-0.876	0.597	1	-0.2808	-0.658	0.793	6	1
Adherent DMEM	Drug Metabolism Cytochrome P450	Cysteine And Methionine Metabolism	0.2954	0.968	0.466	0.851	0.45049	1.01	0.442	10	0.877
Adherent DMEM	Drug Metabolism Cytochrome P450	Drug Metabolism Cytochrome P450	-0.21629	-0.702	0.857	1	0.41078	0.929	0.514	26	1
Adherent DMEM	Drug Metabolism Cytochrome P450	Ether Lipid Metabolism	-0.28323	-0.904	0.52	1	-0.35761	-0.889	0.517	7	1
Adherent DMEM	Drug Metabolism Cytochrome P450	Fatty Acid Metabolism	0.29751	0.972	0.446	0.841	-0.3319	-0.78	0.655	5	1
Adherent DMEM	Drug Metabolism Cytochrome P450	Folate Biosynthesis	0.36097	1.18	0.237	0.435	0.32765	0.725	0.758	4	1
Adherent DMEM	Drug Metabolism Cytochrome P450	Glutathione Metabolism	0.19069	0.618	0.927	1	0.44732	1.02	0.449	15	0.859
Adherent DMEM	Drug Metabolism Cytochrome P450	Glycerolipid Metabolism	-0.13973	-0.452	0.998	1	-0.40223	-0.954	0.467	5	0.923
Adherent DMEM	Drug Metabolism Cytochrome P450	Glycerophospholipid Metabolism	-0.16167	-0.52	0.984	1	-0.36001	-0.84	0.553	12	1
Adherent DMEM	Drug Metabolism Cytochrome P450	Glycine Serine And Threonine Metabolism	-0.24532	-0.777	0.729	1	0.23039	0.521	0.943	10	1
Adherent DMEM	Drug Metabolism Cytochrome P450	Glycolysis Gluconeogenesis	-0.33668	-1.08	0.321	0.717	-0.39933	-0.916	0.505	5	0.997
Adherent DMEM	Drug Metabolism Cytochrome P450	Histidine Metabolism	0.27641	0.916	0.531	0.989	-0.37484	-0.896	0.533	9	1
Adherent DMEM	Drug Metabolism Cytochrome P450	Inositol Phosphate Metabolism	-0.1835	-0.58	0.954	1	-0.70624	-1.65	0.0833	23	0.164
Adherent DMEM	Drug Metabolism Cytochrome P450	Linoleic Acid Metabolism	-0.17317	-0.556	0.977	1	0.30555	0.698	0.76	25	1
Adherent DMEM	Drug Metabolism Cytochrome P450	Lysine Degradation	0.45049	1.44	0.0985	0.173	-0.50028	-1.18	0.296	7	0.558
Adherent DMEM	Drug Metabolism Cytochrome P450	Nicotinate And Nicotinamide Metabolism	-0.30721	-0.976	0.433	0.977	0.36319	0.835	0.616	8	1
Adherent DMEM	Drug Metabolism Cytochrome P450	Nitrogen Metabolism	-0.37679	-1.21	0.206	0.466	0.42116	0.968	0.485	9	0.957
Adherent DMEM	Drug Metabolism Cytochrome P450	One Carbon Pool By Folate	-0.2724	-0.881	0.59	1	0.33816	0.76	0.704	14	1
Adherent DMEM	Drug Metabolism Cytochrome P450	Oxidative Phosphorylation	0.23817	0.765	0.736	1	0.51534	1.15	0.324	7	0.628
Adherent DMEM	Drug Metabolism Cytochrome P450	Pantothenate And Coa Biosynthesis	0.29856	0.983	0.427	0.814	-0.41087	-0.988	0.426	4	0.856
Adherent DMEM	Drug Metabolism Cytochrome P450	Phenylalanine Metabolism	-0.32776	-1.05	0.354	0.787	-0.48347	-1.14	0.325	12	0.617
Adherent DMEM	Drug Metabolism Cytochrome P450	Propanoate Metabolism	0.3616	1.19	0.216	0.422	-0.29658	-0.697	0.765	6	1
Adherent DMEM	Drug Metabolism Cytochrome P450	Purine Metabolism	0.17386	0.566	0.984	1	0.30145	0.678	0.819	39	1
Adherent DMEM	Drug Metabolism Cytochrome P450	Pyrimidine Metabolism	0.19658	0.648	0.929	1	0.27218	0.62	0.857	34	1
Adherent DMEM	Drug Metabolism Cytochrome P450	Pyruvate Metabolism	-0.24779	-0.791	0.736	1	0.33333	0.75	0.708	6	1
Adherent DMEM	Drug Metabolism Cytochrome P450	Retinol Metabolism	-0.25357	-0.808	0.701	1	0.42147	0.952	0.492	22	0.985
Adherent DMEM	Drug Metabolism Cytochrome P450	Riboflavin Metabolism	-0.22754	-0.735	0.797	1	0.32449	0.711	0.759	4	1
Adherent DMEM	Drug Metabolism Cytochrome P450	Starch And Sucrose Metabolism	0.26405	0.868	0.613	1	-0.68573	-1.6	0.0855	8	0.192
Adherent DMEM	Drug Metabolism Cytochrome P450	Steroid Hormone Biosynthesis	0.29658	0.985	0.44	0.809	0.32835	0.73	0.735	35	1
Adherent DMEM	Drug Metabolism Cytochrome P450	Terpenoid Backbone Biosynthesis	-0.5181	-1.66	0.0443	0.0818	0.71635	1.58	0.0781	7	0.145
Adherent DMEM	Drug Metabolism Cytochrome P450	Tryptophan Metabolism	0.23327	0.753	0.779	1	-0.42471	-1.02	0.397	14	0.8
Adherent DMEM	Drug Metabolism Cytochrome P450	Tyrosine Metabolism	-0.25205	-0.814	0.704	1	-0.327	-0.771	0.657	15	1
Adherent DMEM	Drug Metabolism Cytochrome P450	Valine Leucine And Isoleucine Degradation	0.24074	0.801	0.703	1	-0.25654	-0.585	0.872	7	1
Adherent DMEM	Drug Metabolism Other Enzymes	Alanine Aspartate And Glutamate Metabolism	0.21113	0.685	0.863	1	0.47859	1.09	0.356	4	0.579
Adherent DMEM	Drug Metabolism Other Enzymes	Alpha Linolenic Acid Metabolism	0.31855	1.04	0.399	0.732	-0.44702	-1.06	0.367	6	0.931
Adherent DMEM	Drug Metabolism Other Enzymes	Amino Sugar And Nucleotide Sugar Metabolism	0.42283	1.41	0.0907	0.202	0.33067	0.74	0.788	4	1
Adherent DMEM	Drug Metabolism Other Enzymes	Arachidonic Acid Metabolism	-0.24286	-0.797	0.74	1	0.19753	0.441	0.981	36	1
Adherent DMEM	Drug Metabolism Other Enzymes	Arginine And Proline Metabolism	-0.30061	-0.956	0.459	0.966	0.32499	0.74	0.753	20	1
Adherent DMEM	Drug Metabolism Other Enzymes	Ascorbate And Aldarate Metabolism	0.36091	1.17	0.233	0.476	-0.29288	-0.681	0.795	4	1
Adherent DMEM	Drug Metabolism Other Enzymes	Beta Alanine Metabolism	-0.33069	-1.05	0.361	0.736	-0.34158	-0.784	0.617	8	1
Adherent DMEM	Drug Metabolism Other Enzymes	Butanoate Metabolism	-0.39229	-1.29	0.158	0.328	0.3635	0.801	0.702	6	1
Adherent DMEM	Drug Metabolism Other Enzymes	Cysteine And Methionine Metabolism	0.22409	0.738	0.786	1	0.47293	1.05	0.386	10	0.65
Adherent DMEM	Drug Metabolism Other Enzymes	Drug Metabolism Cytochrome P450	0.23202	0.742	0.802	1	0.47341	1.06	0.379	26	0.632
Adherent DMEM	Drug Metabolism Other Enzymes	Ether Lipid Metabolism	-0.2393	-0.775	0.752	1	-0.41394	-0.98	0.446	7	1
Adherent DMEM	Drug Metabolism Other Enzymes	Fatty Acid Metabolism	-0.30047	-0.971	0.451	0.927	-0.26489	-0.658	0.842	5	1
Adherent DMEM	Drug Metabolism Other Enzymes	Folate Biosynthesis	0.52835	1.7	0.0323	0.0679	-0.47609	-1.14	0.33	4	0.771
Adherent DMEM	Drug Metabolism Other Enzymes	Glutathione Metabolism	-0.17849	-0.578	0.941	1	0.36633	0.827	0.688	15	1
Adherent DMEM	Drug Metabolism Other Enzymes	Glycerolipid Metabolism	0.37786	1.25	0.161	0.361	-0.37426	-0.912	0.527	5	1
Adherent DMEM	Drug Metabolism Other Enzymes	Glycerophospholipid Metabolism	0.27688	0.893	0.588	1	-0.38006	-0.931	0.476	12	1
Adherent DMEM	Drug Metabolism Other Enzymes	Glycine Serine And Threonine Metabolism	-0.22287	-0.74	0.839	1	0.25655	0.572	0.931	10	1
Adherent DMEM	Drug Metabolism Other Enzymes	Glycolysis Gluconeogenesis	-0.31737	-1.02	0.396	0.805	0.4179	0.934	0.529	5	0.877
Adherent DMEM	Drug Metabolism Other Enzymes	Histidine Metabolism	0.2277	0.748	0.789	1	0.31652	0.693	0.825	9	1
Adherent DMEM	Drug Metabolism Other Enzymes	Inositol Phosphate Metabolism	-0.30753	-0.984	0.438	0.893	-0.22738	-0.537	0.895	23	1
Adherent DMEM	Drug Metabolism Other Enzymes	Linoleic Acid Metabolism	0.30786	0.999	0.431	0.83	0.4406	0.982	0.457	25	0.78
Adherent DMEM	Drug Metabolism Other Enzymes	Lysine Degradation	-0.32902	-1.07	0.327	0.693	-0.25594	-0.606	0.878	7	1
Adherent DMEM	Drug Metabolism Other Enzymes	Nicotinate And Nicotinamide Metabolism	0.22856	0.736	0.843	1	0.42249	0.949	0.508	8	0.845
Adherent DMEM	Drug Metabolism Other Enzymes	Nitrogen Metabolism	0.22158	0.706	0.818	1	0.35003	0.777	0.737	9	1
Adherent DMEM	Drug Metabolism Other Enzymes	One Carbon Pool By Folate	0.41539	1.34	0.136	0.259	0.4043	0.891	0.566	14	0.964
Adherent DMEM	Drug Metabolism Other Enzymes	Oxidative Phosphorylation	-0.34989	-1.15	0.251	0.533	0.28644	0.648	0.877	7	1
Adherent DMEM	Drug Metabolism Other Enzymes	Pantothenate And Coa Biosynthesis	0.25673	0.826	0.702	1	-0.37909	-0.903	0.509	4	1
Adherent DMEM	Drug Metabolism Other Enzymes	Phenylalanine Metabolism	-0.23505	-0.758	0.78	1	-0.21444	-0.483	0.952	12	1
Adherent DMEM	Drug Metabolism Other Enzymes	Propanoate Metabolism	-0.31957	-1.03	0.388	0.781	0.26277	0.591	0.909	6	1
Adherent DMEM	Drug Metabolism Other Enzymes	Purine Metabolism	0.19555	0.625	0.937	1	0.15253	0.339	0.999	39	1
Adherent DMEM	Drug Metabolism Other Enzymes	Pyrimidine Metabolism	-0.2868	-0.923	0.538	1	0.26458	0.597	0.903	34	1
Adherent DMEM	Drug Metabolism Other Enzymes	Pyruvate Metabolism	-0.40206	-1.32	0.138	0.295	0.28421	0.632	0.889	6	1
Adherent DMEM	Drug Metabolism Other Enzymes	Retinol Metabolism	0.22233	0.72	0.811	1	0.49908	1.14	0.294	22	0.499
Adherent DMEM	Drug Metabolism Other Enzymes	Riboflavin Metabolism	0.37651	1.22	0.208	0.4	0.74074	1.66	0.0248	4	0.0574
Adherent DMEM	Drug Metabolism Other Enzymes	Starch And Sucrose Metabolism	0.24423	0.787	0.739	1	0.38867	0.882	0.587	8	0.981
Adherent DMEM	Drug Metabolism Other Enzymes	Steroid Hormone Biosynthesis	0.23489	0.753	0.779	1	0.40577	0.914	0.554	35	0.92
Adherent DMEM	Drug Metabolism Other Enzymes	Terpenoid Backbone Biosynthesis	-0.21405	-0.694	0.845	1	-0.2393	-0.583	0.888	7	1
Adherent DMEM	Drug Metabolism Other Enzymes	Tryptophan Metabolism	-0.24358	-0.782	0.733	1	0.25326	0.569	0.936	14	1
Adherent DMEM	Drug Metabolism Other Enzymes	Tyrosine Metabolism	-0.28223	-0.915	0.525	1	0.40474	0.888	0.573	15	0.97
Adherent DMEM	Drug Metabolism Other Enzymes	Valine Leucine And Isoleucine Degradation	-0.20081	-0.65	0.918	1	0.31171	0.703	0.843	7	1
Adherent DMEM	Ether Lipid Metabolism	Alanine Aspartate And Glutamate Metabolism	0.18566	0.6	0.965	1	0.72656	1.73	0.0383	4	0.0904
Adherent DMEM	Ether Lipid Metabolism	Alpha Linolenic Acid Metabolism	0.29143	0.968	0.446	0.726	-0.46669	-1.07	0.37	6	0.713
Adherent DMEM	Ether Lipid Metabolism	Amino Sugar And Nucleotide Sugar Metabolism	0.22538	0.751	0.796	1	-0.59489	-1.36	0.202	4	0.355
Adherent DMEM	Ether Lipid Metabolism	Arachidonic Acid Metabolism	-0.22802	-0.749	0.804	1	0.35412	0.82	0.602	36	1
Adherent DMEM	Ether Lipid Metabolism	Arginine And Proline Metabolism	-0.24569	-0.789	0.727	1	0.43799	1	0.418	20	0.895
Adherent DMEM	Ether Lipid Metabolism	Ascorbate And Aldarate Metabolism	0.31646	1.02	0.395	0.626	0.39058	0.909	0.521	4	1
Adherent DMEM	Ether Lipid Metabolism	Beta Alanine Metabolism	0.39061	1.31	0.134	0.232	0.34043	0.778	0.655	8	1
Adherent DMEM	Ether Lipid Metabolism	Butanoate Metabolism	-0.23152	-0.736	0.817	1	0.39115	0.897	0.541	6	1
Adherent DMEM	Ether Lipid Metabolism	Cysteine And Methionine Metabolism	-0.24754	-0.797	0.723	1	-0.22604	-0.533	0.961	10	1
Adherent DMEM	Ether Lipid Metabolism	Drug Metabolism Cytochrome P450	-0.22138	-0.719	0.837	1	0.35919	0.847	0.564	26	1
Adherent DMEM	Ether Lipid Metabolism	Ether Lipid Metabolism	0.20989	0.67	0.865	1	-0.38727	-0.884	0.531	7	1
Adherent DMEM	Ether Lipid Metabolism	Fatty Acid Metabolism	0.29519	0.973	0.499	0.714	0.39086	0.892	0.529	5	1
Adherent DMEM	Ether Lipid Metabolism	Folate Biosynthesis	-0.43078	-1.36	0.12	0.342	-0.58424	-1.33	0.203	4	0.385
Adherent DMEM	Ether Lipid Metabolism	Glutathione Metabolism	0.2272	0.76	0.805	1	-0.28861	-0.67	0.821	15	1
Adherent DMEM	Ether Lipid Metabolism	Glycerolipid Metabolism	0.20795	0.658	0.898	1	0.64497	1.46	0.144	5	0.28
Adherent DMEM	Ether Lipid Metabolism	Glycerophospholipid Metabolism	0.24647	0.822	0.699	1	-0.26154	-0.62	0.88	12	1
Adherent DMEM	Ether Lipid Metabolism	Glycine Serine And Threonine Metabolism	0.48072	1.56	0.065	0.0929	0.4787	1.1	0.371	10	0.722
Adherent DMEM	Ether Lipid Metabolism	Glycolysis Gluconeogenesis	-0.43008	-1.35	0.129	0.356	-0.33995	-0.771	0.679	5	1
Adherent DMEM	Ether Lipid Metabolism	Histidine Metabolism	-0.45159	-1.42	0.106	0.275	-0.34036	-0.782	0.637	9	1
Adherent DMEM	Ether Lipid Metabolism	Inositol Phosphate Metabolism	0.22895	0.752	0.781	1	-0.50401	-1.18	0.252	23	0.564
Adherent DMEM	Ether Lipid Metabolism	Linoleic Acid Metabolism	-0.24719	-0.781	0.743	1	0.32612	0.747	0.716	25	1
Adherent DMEM	Ether Lipid Metabolism	Lysine Degradation	0.32462	1.03	0.416	0.605	-0.43737	-1.01	0.409	7	0.808
Adherent DMEM	Ether Lipid Metabolism	Nicotinate And Nicotinamide Metabolism	0.28358	0.918	0.527	0.833	0.30634	0.706	0.772	8	1
Adherent DMEM	Ether Lipid Metabolism	Nitrogen Metabolism	0.25171	0.801	0.713	1	-0.2151	-0.508	0.958	9	1
Adherent DMEM	Ether Lipid Metabolism	One Carbon Pool By Folate	0.41617	1.34	0.124	0.206	-0.24186	-0.548	0.912	14	1
Adherent DMEM	Ether Lipid Metabolism	Oxidative Phosphorylation	0.55935	1.86	0.0159	0.0282	-0.4078	-0.928	0.507	7	0.962
Adherent DMEM	Ether Lipid Metabolism	Pantothenate And Coa Biosynthesis	0.21668	0.7	0.868	1	0.49941	1.17	0.303	4	0.616
Adherent DMEM	Ether Lipid Metabolism	Phenylalanine Metabolism	0.40267	1.32	0.143	0.223	-0.17206	-0.4	0.995	12	1
Adherent DMEM	Ether Lipid Metabolism	Propanoate Metabolism	0.3066	1	0.41	0.662	-0.52532	-1.19	0.313	6	0.552
Adherent DMEM	Ether Lipid Metabolism	Purine Metabolism	-0.18039	-0.582	0.966	1	0.25537	0.569	0.899	39	1
Adherent DMEM	Ether Lipid Metabolism	Pyrimidine Metabolism	0.3338	1.11	0.273	0.464	0.28118	0.645	0.806	34	1
Adherent DMEM	Ether Lipid Metabolism	Pyruvate Metabolism	-0.5342	-1.73	0.032	0.0773	-0.45969	-1.07	0.35	6	0.713
Adherent DMEM	Ether Lipid Metabolism	Retinol Metabolism	0.18818	0.599	0.942	1	0.41142	0.925	0.493	22	1
Adherent DMEM	Ether Lipid Metabolism	Riboflavin Metabolism	0.26968	0.878	0.614	0.925	0.3448	0.792	0.648	4	1
Adherent DMEM	Ether Lipid Metabolism	Starch And Sucrose Metabolism	0.13864	0.457	0.998	1	-0.26987	-0.617	0.835	8	1
Adherent DMEM	Ether Lipid Metabolism	Steroid Hormone Biosynthesis	-0.23114	-0.751	0.772	1	0.40962	0.93	0.521	35	1
Adherent DMEM	Ether Lipid Metabolism	Terpenoid Backbone Biosynthesis	0.35304	1.17	0.224	0.38	-0.28243	-0.648	0.824	7	1
Adherent DMEM	Ether Lipid Metabolism	Tryptophan Metabolism	0.26262	0.865	0.607	0.956	-0.29927	-0.692	0.778	14	1
Adherent DMEM	Ether Lipid Metabolism	Tyrosine Metabolism	-0.26415	-0.843	0.648	1	0.21262	0.488	0.972	15	1
Adherent DMEM	Ether Lipid Metabolism	Valine Leucine And Isoleucine Degradation	0.38669	1.29	0.141	0.248	-0.33987	-0.804	0.627	7	1
Adherent DMEM	Fatty Acid Metabolism	Alanine Aspartate And Glutamate Metabolism	-0.23145	-0.74	0.783	1	0.6626	1.55	0.106	4	0.159
Adherent DMEM	Fatty Acid Metabolism	Alpha Linolenic Acid Metabolism	0.26423	0.856	0.631	1	0.60001	1.41	0.168	6	0.252
Adherent DMEM	Fatty Acid Metabolism	Amino Sugar And Nucleotide Sugar Metabolism	-0.34411	-1.12	0.303	0.558	-0.34203	-0.775	0.654	4	1
Adherent DMEM	Fatty Acid Metabolism	Arachidonic Acid Metabolism	0.19701	0.634	0.919	1	0.29186	0.651	0.809	36	1
Adherent DMEM	Fatty Acid Metabolism	Arginine And Proline Metabolism	0.40968	1.34	0.109	0.277	0.27125	0.624	0.848	20	1
Adherent DMEM	Fatty Acid Metabolism	Ascorbate And Aldarate Metabolism	0.28335	0.931	0.517	1	-0.44037	-1.04	0.385	4	1
Adherent DMEM	Fatty Acid Metabolism	Beta Alanine Metabolism	0.37051	1.18	0.224	0.496	0.49223	1.15	0.305	8	0.479
Adherent DMEM	Fatty Acid Metabolism	Butanoate Metabolism	-0.16358	-0.516	0.983	1	0.37975	0.883	0.517	6	0.845
Adherent DMEM	Fatty Acid Metabolism	Cysteine And Methionine Metabolism	0.30069	0.977	0.467	0.947	-0.40406	-0.928	0.506	10	1
Adherent DMEM	Fatty Acid Metabolism	Drug Metabolism Cytochrome P450	-0.20731	-0.691	0.873	1	0.29175	0.697	0.763	26	1
Adherent DMEM	Fatty Acid Metabolism	Ether Lipid Metabolism	0.20088	0.646	0.889	1	0.61584	1.44	0.142	7	0.228
Adherent DMEM	Fatty Acid Metabolism	Fatty Acid Metabolism	-0.17515	-0.557	0.973	1	0.47829	1.14	0.307	5	0.49
Adherent DMEM	Fatty Acid Metabolism	Folate Biosynthesis	-0.27017	-0.869	0.625	1	-0.72029	-1.73	0.0501	4	0.14
Adherent DMEM	Fatty Acid Metabolism	Glutathione Metabolism	-0.21393	-0.679	0.849	1	-0.33298	-0.788	0.682	15	1
Adherent DMEM	Fatty Acid Metabolism	Glycerolipid Metabolism	0.1964	0.638	0.911	1	0.49212	1.19	0.269	5	0.442
Adherent DMEM	Fatty Acid Metabolism	Glycerophospholipid Metabolism	0.21496	0.701	0.854	1	0.60134	1.41	0.151	12	0.252
Adherent DMEM	Fatty Acid Metabolism	Glycine Serine And Threonine Metabolism	0.2948	0.982	0.453	0.933	0.5086	1.23	0.252	10	0.401
Adherent DMEM	Fatty Acid Metabolism	Glycolysis Gluconeogenesis	-0.14695	-0.483	1	1	0.48142	1.15	0.289	5	0.479
Adherent DMEM	Fatty Acid Metabolism	Histidine Metabolism	-0.32608	-1.08	0.311	0.634	0.29762	0.715	0.76	9	1
Adherent DMEM	Fatty Acid Metabolism	Inositol Phosphate Metabolism	-0.20893	-0.684	0.863	1	-0.45477	-1.08	0.358	23	1
Adherent DMEM	Fatty Acid Metabolism	Linoleic Acid Metabolism	-0.18932	-0.616	0.949	1	0.37095	0.893	0.515	25	0.827
Adherent DMEM	Fatty Acid Metabolism	Lysine Degradation	-0.28746	-0.913	0.548	1	0.3651	0.825	0.604	7	0.947
Adherent DMEM	Fatty Acid Metabolism	Nicotinate And Nicotinamide Metabolism	0.22321	0.727	0.839	1	-0.23288	-0.545	0.906	8	1
Adherent DMEM	Fatty Acid Metabolism	Nitrogen Metabolism	0.30289	0.967	0.468	0.974	0.23536	0.565	0.917	9	1
Adherent DMEM	Fatty Acid Metabolism	One Carbon Pool By Folate	0.60134	1.94	0.00615	0.0262	-0.23292	-0.535	0.94	14	1
Adherent DMEM	Fatty Acid Metabolism	Oxidative Phosphorylation	0.62313	2.03	0.00975	0.0174	-0.55116	-1.29	0.224	7	0.632
Adherent DMEM	Fatty Acid Metabolism	Pantothenate And Coa Biosynthesis	-0.26422	-0.846	0.61	1	0.57814	1.34	0.209	4	0.306
Adherent DMEM	Fatty Acid Metabolism	Phenylalanine Metabolism	-0.3797	-1.24	0.185	0.368	0.22624	0.535	0.953	12	1
Adherent DMEM	Fatty Acid Metabolism	Propanoate Metabolism	-0.31381	-0.995	0.456	0.82	0.33743	0.791	0.651	6	1
Adherent DMEM	Fatty Acid Metabolism	Purine Metabolism	0.29051	0.92	0.519	1	-0.30091	-0.684	0.784	39	1
Adherent DMEM	Fatty Acid Metabolism	Pyrimidine Metabolism	0.39668	1.29	0.16	0.335	-0.18608	-0.438	0.983	34	1
Adherent DMEM	Fatty Acid Metabolism	Pyruvate Metabolism	-0.49019	-1.62	0.0448	0.0869	0.38495	0.9	0.515	6	0.815
Adherent DMEM	Fatty Acid Metabolism	Retinol Metabolism	0.17628	0.575	0.967	1	0.26511	0.606	0.858	22	1
Adherent DMEM	Fatty Acid Metabolism	Riboflavin Metabolism	-0.34083	-1.11	0.289	0.578	0.67843	1.6	0.087	4	0.131
Adherent DMEM	Fatty Acid Metabolism	Starch And Sucrose Metabolism	-0.28758	-0.935	0.5	0.978	-0.39842	-0.935	0.487	8	1
Adherent DMEM	Fatty Acid Metabolism	Steroid Hormone Biosynthesis	0.19915	0.644	0.906	1	0.41236	0.947	0.473	35	0.741
Adherent DMEM	Fatty Acid Metabolism	Terpenoid Backbone Biosynthesis	-0.25097	-0.834	0.647	1	-0.63587	-1.51	0.12	7	0.336
Adherent DMEM	Fatty Acid Metabolism	Tryptophan Metabolism	0.26829	0.871	0.59	1	0.35234	0.844	0.581	14	0.912
Adherent DMEM	Fatty Acid Metabolism	Tyrosine Metabolism	-0.21312	-0.69	0.835	1	0.23187	0.544	0.92	15	1
Adherent DMEM	Fatty Acid Metabolism	Valine Leucine And Isoleucine Degradation	-0.33047	-1.07	0.335	0.655	0.38102	0.886	0.532	7	0.839
Adherent DMEM	Folate Biosynthesis	Alanine Aspartate And Glutamate Metabolism	0.23854	0.757	0.79	1	0.69087	1.59	0.0774	4	0.106
Adherent DMEM	Folate Biosynthesis	Alpha Linolenic Acid Metabolism	0.35682	1.12	0.309	0.405	-0.48766	-1.2	0.239	6	0.642
Adherent DMEM	Folate Biosynthesis	Amino Sugar And Nucleotide Sugar Metabolism	0.27299	0.871	0.583	0.836	-0.28478	-0.68	0.775	4	1
Adherent DMEM	Folate Biosynthesis	Arachidonic Acid Metabolism	0.24602	0.776	0.726	1	0.15164	0.344	0.997	36	1
Adherent DMEM	Folate Biosynthesis	Arginine And Proline Metabolism	0.23985	0.761	0.763	1	-0.22233	-0.534	0.934	20	1
Adherent DMEM	Folate Biosynthesis	Ascorbate And Aldarate Metabolism	0.49358	1.55	0.06	0.0803	-0.40335	-0.957	0.476	4	1
Adherent DMEM	Folate Biosynthesis	Beta Alanine Metabolism	-0.21217	-0.725	0.855	1	0.49227	1.07	0.384	8	0.649
Adherent DMEM	Folate Biosynthesis	Butanoate Metabolism	0.2903	0.94	0.488	0.699	0.47349	1.1	0.355	6	0.601
Adherent DMEM	Folate Biosynthesis	Cysteine And Methionine Metabolism	-0.30362	-0.998	0.434	1	-0.34077	-0.81	0.64	10	1
Adherent DMEM	Folate Biosynthesis	Drug Metabolism Cytochrome P450	0.23128	0.718	0.841	1	-0.27837	-0.66	0.776	26	1
Adherent DMEM	Folate Biosynthesis	Ether Lipid Metabolism	-0.16396	-0.542	0.989	1	-0.4912	-1.18	0.277	7	0.677
Adherent DMEM	Folate Biosynthesis	Fatty Acid Metabolism	0.27753	0.857	0.614	0.863	0.37472	0.844	0.606	5	1
Adherent DMEM	Folate Biosynthesis	Folate Biosynthesis	-0.3383	-1.11	0.331	1	0.50637	1.14	0.314	4	0.54
Adherent DMEM	Folate Biosynthesis	Glutathione Metabolism	-0.21871	-0.715	0.817	1	0.28857	0.651	0.835	15	1
Adherent DMEM	Folate Biosynthesis	Glycerolipid Metabolism	0.22872	0.735	0.786	1	0.39704	0.886	0.579	5	0.976
Adherent DMEM	Folate Biosynthesis	Glycerophospholipid Metabolism	0.25162	0.817	0.68	0.948	-0.40015	-0.948	0.496	12	1
Adherent DMEM	Folate Biosynthesis	Glycine Serine And Threonine Metabolism	0.33049	1.04	0.356	0.522	0.26743	0.6	0.881	10	1
Adherent DMEM	Folate Biosynthesis	Glycolysis Gluconeogenesis	-0.28795	-0.944	0.495	1	0.49947	1.11	0.352	5	0.586
Adherent DMEM	Folate Biosynthesis	Histidine Metabolism	-0.42915	-1.44	0.0835	0.325	0.28217	0.644	0.862	9	1
Adherent DMEM	Folate Biosynthesis	Inositol Phosphate Metabolism	0.28006	0.881	0.592	0.817	0.48499	1.1	0.367	23	0.601
Adherent DMEM	Folate Biosynthesis	Linoleic Acid Metabolism	0.23294	0.734	0.807	1	-0.2027	-0.466	0.96	25	1
Adherent DMEM	Folate Biosynthesis	Lysine Degradation	0.22193	0.706	0.837	1	0.29193	0.677	0.814	7	1
Adherent DMEM	Folate Biosynthesis	Nicotinate And Nicotinamide Metabolism	0.33235	1.08	0.324	0.462	0.29171	0.659	0.832	8	1
Adherent DMEM	Folate Biosynthesis	Nitrogen Metabolism	0.31668	1.02	0.397	0.552	-0.43464	-1.01	0.411	9	0.991
Adherent DMEM	Folate Biosynthesis	One Carbon Pool By Folate	0.40627	1.28	0.161	0.23	0.34653	0.765	0.718	14	1
Adherent DMEM	Folate Biosynthesis	Oxidative Phosphorylation	0.50523	1.59	0.0447	0.0683	-0.49255	-1.2	0.262	7	0.642
Adherent DMEM	Folate Biosynthesis	Pantothenate And Coa Biosynthesis	-0.2834	-0.949	0.507	1	0.57496	1.28	0.21	4	0.359
Adherent DMEM	Folate Biosynthesis	Phenylalanine Metabolism	0.31412	1.01	0.402	0.569	0.26735	0.612	0.88	12	1
Adherent DMEM	Folate Biosynthesis	Propanoate Metabolism	-0.19938	-0.657	0.886	1	0.51534	1.19	0.292	6	0.471
Adherent DMEM	Folate Biosynthesis	Purine Metabolism	0.2037	0.657	0.907	1	0.37563	0.856	0.577	39	1
Adherent DMEM	Folate Biosynthesis	Pyrimidine Metabolism	-0.19545	-0.633	0.927	1	0.40235	0.904	0.553	34	0.943
Adherent DMEM	Folate Biosynthesis	Pyruvate Metabolism	-0.5472	-1.8	0.0284	0.0865	0.37064	0.839	0.63	6	1
Adherent DMEM	Folate Biosynthesis	Retinol Metabolism	0.22071	0.704	0.824	1	-0.26511	-0.608	0.86	22	1
Adherent DMEM	Folate Biosynthesis	Riboflavin Metabolism	0.29442	0.927	0.535	0.726	0.66519	1.51	0.0877	4	0.15
Adherent DMEM	Folate Biosynthesis	Starch And Sucrose Metabolism	0.25884	0.822	0.668	0.937	-0.34916	-0.841	0.573	8	1
Adherent DMEM	Folate Biosynthesis	Steroid Hormone Biosynthesis	0.29129	0.942	0.499	0.695	0.17372	0.397	0.995	35	1
Adherent DMEM	Folate Biosynthesis	Terpenoid Backbone Biosynthesis	0.27612	0.89	0.581	0.799	0.28612	0.649	0.827	7	1
Adherent DMEM	Folate Biosynthesis	Tryptophan Metabolism	0.23622	0.749	0.778	1	0.28939	0.65	0.861	14	1
Adherent DMEM	Folate Biosynthesis	Tyrosine Metabolism	-0.33177	-1.08	0.321	1	0.3736	0.846	0.619	15	1
Adherent DMEM	Folate Biosynthesis	Valine Leucine And Isoleucine Degradation	0.36089	1.15	0.273	0.365	0.44283	1.01	0.446	7	0.749
Adherent DMEM	Fructose And Mannose Metabolism	Alanine Aspartate And Glutamate Metabolism	-0.37447	-1.23	0.218	0.397	0.66779	1.53	0.0812	4	0.103
Adherent DMEM	Fructose And Mannose Metabolism	Alpha Linolenic Acid Metabolism	-0.39597	-1.28	0.151	0.335	0.63912	1.48	0.102	6	0.127
Adherent DMEM	Fructose And Mannose Metabolism	Amino Sugar And Nucleotide Sugar Metabolism	0.26347	0.855	0.647	1	0.66786	1.54	0.0847	4	0.0993
Adherent DMEM	Fructose And Mannose Metabolism	Arachidonic Acid Metabolism	-0.19996	-0.665	0.884	1	0.42368	0.976	0.486	36	0.624
Adherent DMEM	Fructose And Mannose Metabolism	Arginine And Proline Metabolism	0.32489	1.05	0.345	0.728	0.45567	1.04	0.435	20	0.533
Adherent DMEM	Fructose And Mannose Metabolism	Ascorbate And Aldarate Metabolism	-0.35961	-1.2	0.228	0.441	0.43812	1.03	0.411	4	0.547
Adherent DMEM	Fructose And Mannose Metabolism	Beta Alanine Metabolism	-0.2833	-0.938	0.477	1	0.35227	0.785	0.712	8	0.912
Adherent DMEM	Fructose And Mannose Metabolism	Butanoate Metabolism	0.29904	0.962	0.478	0.942	0.43945	0.991	0.476	6	0.602
Adherent DMEM	Fructose And Mannose Metabolism	Cysteine And Methionine Metabolism	0.38259	1.2	0.218	0.442	0.33901	0.773	0.737	10	0.93
Adherent DMEM	Fructose And Mannose Metabolism	Drug Metabolism Cytochrome P450	-0.21774	-0.719	0.807	1	0.54881	1.25	0.225	26	0.293
Adherent DMEM	Fructose And Mannose Metabolism	Ether Lipid Metabolism	0.20763	0.667	0.895	1	0.62112	1.42	0.124	7	0.161
Adherent DMEM	Fructose And Mannose Metabolism	Fatty Acid Metabolism	-0.28015	-0.924	0.547	1	0.56882	1.31	0.175	5	0.237
Adherent DMEM	Fructose And Mannose Metabolism	Folate Biosynthesis	0.54035	1.74	0.0341	0.0534	-0.90144	-2.16	0.00461	4	0.0294
Adherent DMEM	Fructose And Mannose Metabolism	Glutathione Metabolism	0.21097	0.682	0.855	1	-0.31261	-0.747	0.715	15	1
Adherent DMEM	Fructose And Mannose Metabolism	Glycerolipid Metabolism	0.16732	0.544	0.981	1	0.46644	1.06	0.373	5	0.507
Adherent DMEM	Fructose And Mannose Metabolism	Glycerophospholipid Metabolism	0.26582	0.851	0.614	1	0.50195	1.15	0.319	12	0.397
Adherent DMEM	Fructose And Mannose Metabolism	Glycine Serine And Threonine Metabolism	-0.28571	-0.942	0.479	0.999	0.48409	1.09	0.343	10	0.468
Adherent DMEM	Fructose And Mannose Metabolism	Glycolysis Gluconeogenesis	0.19902	0.633	0.919	1	0.4634	1.07	0.378	5	0.495
Adherent DMEM	Fructose And Mannose Metabolism	Histidine Metabolism	-0.19196	-0.651	0.914	1	0.37828	0.872	0.602	9	0.776
Adherent DMEM	Fructose And Mannose Metabolism	Inositol Phosphate Metabolism	0.25466	0.81	0.694	1	-0.3738	-0.909	0.484	23	1
Adherent DMEM	Fructose And Mannose Metabolism	Linoleic Acid Metabolism	0.2535	0.813	0.688	1	0.63053	1.47	0.0915	25	0.132
Adherent DMEM	Fructose And Mannose Metabolism	Lysine Degradation	0.38649	1.22	0.202	0.411	0.40165	0.912	0.546	7	0.717
Adherent DMEM	Fructose And Mannose Metabolism	Nicotinate And Nicotinamide Metabolism	-0.24613	-0.829	0.69	1	0.30398	0.688	0.796	8	1
Adherent DMEM	Fructose And Mannose Metabolism	Nitrogen Metabolism	0.37506	1.2	0.227	0.442	0.37177	0.862	0.601	9	0.791
Adherent DMEM	Fructose And Mannose Metabolism	One Carbon Pool By Folate	0.44169	1.42	0.0974	0.194	-0.54543	-1.35	0.176	14	0.784
Adherent DMEM	Fructose And Mannose Metabolism	Oxidative Phosphorylation	-0.45502	-1.55	0.0705	0.127	0.54431	1.24	0.237	7	0.303
Adherent DMEM	Fructose And Mannose Metabolism	Pantothenate And Coa Biosynthesis	0.35655	1.15	0.252	0.522	0.61928	1.42	0.142	4	0.161
Adherent DMEM	Fructose And Mannose Metabolism	Phenylalanine Metabolism	-0.29008	-0.966	0.471	0.933	0.30371	0.711	0.815	12	1
Adherent DMEM	Fructose And Mannose Metabolism	Propanoate Metabolism	0.22832	0.749	0.796	1	0.39642	0.926	0.534	6	0.695
Adherent DMEM	Fructose And Mannose Metabolism	Purine Metabolism	0.26917	0.848	0.639	1	0.18909	0.429	0.983	39	1
Adherent DMEM	Fructose And Mannose Metabolism	Pyrimidine Metabolism	0.19401	0.626	0.925	1	-0.22251	-0.502	0.937	34	1
Adherent DMEM	Fructose And Mannose Metabolism	Pyruvate Metabolism	-0.28257	-0.956	0.489	0.961	0.39669	0.906	0.549	6	0.725
Adherent DMEM	Fructose And Mannose Metabolism	Retinol Metabolism	-0.2668	-0.893	0.568	1	0.57474	1.32	0.194	22	0.229
Adherent DMEM	Fructose And Mannose Metabolism	Riboflavin Metabolism	0.2058	0.665	0.901	1	0.45333	1.02	0.439	4	0.559
Adherent DMEM	Fructose And Mannose Metabolism	Starch And Sucrose Metabolism	-0.31253	-1.02	0.392	0.794	0.58293	1.32	0.184	8	0.229
Adherent DMEM	Fructose And Mannose Metabolism	Steroid Hormone Biosynthesis	-0.19914	-0.658	0.906	1	0.541	1.22	0.24	35	0.322
Adherent DMEM	Fructose And Mannose Metabolism	Terpenoid Backbone Biosynthesis	-0.2071	-0.692	0.871	1	0.44006	1	0.463	7	0.589
Adherent DMEM	Fructose And Mannose Metabolism	Tryptophan Metabolism	-0.2795	-0.946	0.473	0.989	0.34512	0.783	0.702	14	0.915
Adherent DMEM	Fructose And Mannose Metabolism	Tyrosine Metabolism	-0.23551	-0.786	0.719	1	0.29628	0.669	0.825	15	1
Adherent DMEM	Fructose And Mannose Metabolism	Valine Leucine And Isoleucine Degradation	0.36415	1.16	0.266	0.505	0.35129	0.796	0.703	7	0.895
Adherent DMEM	Galactose Metabolism	Alanine Aspartate And Glutamate Metabolism	-0.31743	-1.03	0.404	0.858	0.70155	1.55	0.0767	4	0.0814
Adherent DMEM	Galactose Metabolism	Alpha Linolenic Acid Metabolism	0.23035	0.762	0.755	1	0.64996	1.45	0.105	6	0.126
Adherent DMEM	Galactose Metabolism	Amino Sugar And Nucleotide Sugar Metabolism	0.16412	0.531	0.984	1	0.8305	1.83	0.0089	4	0.0169
Adherent DMEM	Galactose Metabolism	Arachidonic Acid Metabolism	0.16463	0.53	0.984	1	0.35829	0.79	0.696	36	0.884
Adherent DMEM	Galactose Metabolism	Arginine And Proline Metabolism	0.43201	1.37	0.133	0.221	0.39848	0.897	0.573	20	0.717
Adherent DMEM	Galactose Metabolism	Ascorbate And Aldarate Metabolism	-0.40179	-1.29	0.155	0.356	-0.27609	-0.651	0.827	4	1
Adherent DMEM	Galactose Metabolism	Beta Alanine Metabolism	0.43097	1.41	0.103	0.191	0.42525	0.951	0.503	8	0.634
Adherent DMEM	Galactose Metabolism	Butanoate Metabolism	0.28792	0.929	0.545	0.931	0.4748	1.07	0.37	6	0.467
Adherent DMEM	Galactose Metabolism	Cysteine And Methionine Metabolism	0.3762	1.24	0.193	0.352	0.35874	0.806	0.704	10	0.859
Adherent DMEM	Galactose Metabolism	Drug Metabolism Cytochrome P450	-0.26471	-0.862	0.602	1	0.36576	0.811	0.688	26	0.851
Adherent DMEM	Galactose Metabolism	Ether Lipid Metabolism	0.15759	0.52	0.988	1	0.58833	1.33	0.163	7	0.203
Adherent DMEM	Galactose Metabolism	Fatty Acid Metabolism	-0.37389	-1.23	0.191	0.443	0.34712	0.769	0.727	5	0.914
Adherent DMEM	Galactose Metabolism	Folate Biosynthesis	0.55103	1.77	0.0311	0.0454	-0.87101	-2.03	0.0151	4	0.0798
Adherent DMEM	Galactose Metabolism	Glutathione Metabolism	0.30944	1.01	0.395	0.742	0.29772	0.667	0.835	15	1
Adherent DMEM	Galactose Metabolism	Glycerolipid Metabolism	-0.274	-0.871	0.571	1	0.35699	0.808	0.691	5	0.856
Adherent DMEM	Galactose Metabolism	Glycerophospholipid Metabolism	0.2946	0.966	0.471	0.844	0.562	1.3	0.182	12	0.224
Adherent DMEM	Galactose Metabolism	Glycine Serine And Threonine Metabolism	-0.301	-0.974	0.428	1	0.45423	1.01	0.445	10	0.547
Adherent DMEM	Galactose Metabolism	Glycolysis Gluconeogenesis	0.24844	0.808	0.727	1	0.55859	1.27	0.22	5	0.25
Adherent DMEM	Galactose Metabolism	Histidine Metabolism	-0.33939	-1.09	0.308	0.71	0.45098	1.01	0.448	9	0.547
Adherent DMEM	Galactose Metabolism	Inositol Phosphate Metabolism	0.37311	1.22	0.222	0.377	-0.12993	-0.316	1	23	1
Adherent DMEM	Galactose Metabolism	Linoleic Acid Metabolism	0.39771	1.31	0.155	0.275	0.44648	0.991	0.452	25	0.575
Adherent DMEM	Galactose Metabolism	Lysine Degradation	-0.25894	-0.853	0.637	1	0.29853	0.662	0.864	7	1
Adherent DMEM	Galactose Metabolism	Nicotinate And Nicotinamide Metabolism	-0.23839	-0.757	0.749	1	0.52227	1.18	0.26	8	0.337
Adherent DMEM	Galactose Metabolism	Nitrogen Metabolism	0.24831	0.82	0.667	1	0.54621	1.22	0.246	9	0.298
Adherent DMEM	Galactose Metabolism	One Carbon Pool By Folate	0.39197	1.29	0.182	0.297	-0.3985	-0.924	0.478	14	1
Adherent DMEM	Galactose Metabolism	Oxidative Phosphorylation	-0.45949	-1.52	0.0611	0.149	0.38743	0.862	0.636	7	0.773
Adherent DMEM	Galactose Metabolism	Pantothenate And Coa Biosynthesis	0.37164	1.21	0.201	0.39	0.69305	1.55	0.0694	4	0.0814
Adherent DMEM	Galactose Metabolism	Phenylalanine Metabolism	-0.42834	-1.42	0.104	0.22	0.40161	0.899	0.565	12	0.715
Adherent DMEM	Galactose Metabolism	Propanoate Metabolism	0.24045	0.799	0.705	1	0.31938	0.719	0.809	6	0.984
Adherent DMEM	Galactose Metabolism	Purine Metabolism	0.20988	0.686	0.873	1	0.34044	0.763	0.752	39	0.923
Adherent DMEM	Galactose Metabolism	Pyrimidine Metabolism	0.18519	0.605	0.946	1	0.28892	0.63	0.892	34	1
Adherent DMEM	Galactose Metabolism	Pyruvate Metabolism	-0.26323	-0.856	0.623	1	-0.27837	-0.659	0.799	6	1
Adherent DMEM	Galactose Metabolism	Retinol Metabolism	-0.32167	-1.04	0.353	0.831	0.3561	0.807	0.7	22	0.858
Adherent DMEM	Galactose Metabolism	Riboflavin Metabolism	-0.30623	-0.99	0.433	0.97	-0.77995	-1.88	0.0431	4	0.195
Adherent DMEM	Galactose Metabolism	Starch And Sucrose Metabolism	-0.33316	-1.13	0.28	0.621	0.56227	1.27	0.176	8	0.25
Adherent DMEM	Galactose Metabolism	Steroid Hormone Biosynthesis	0.23229	0.752	0.793	1	0.31097	0.693	0.813	35	1
Adherent DMEM	Galactose Metabolism	Terpenoid Backbone Biosynthesis	-0.3672	-1.21	0.217	0.479	-0.68093	-1.52	0.139	7	0.587
Adherent DMEM	Galactose Metabolism	Tryptophan Metabolism	-0.31636	-1	0.411	0.942	0.41727	0.948	0.538	14	0.638
Adherent DMEM	Galactose Metabolism	Tyrosine Metabolism	-0.34968	-1.14	0.257	0.603	0.20398	0.455	0.985	15	1
Adherent DMEM	Galactose Metabolism	Valine Leucine And Isoleucine Degradation	0.23801	0.785	0.761	1	0.46981	1.06	0.386	7	0.48
Adherent DMEM	Glutathione Metabolism	Alanine Aspartate And Glutamate Metabolism	-0.37167	-1.22	0.195	0.373	0.72224	1.65	0.0535	4	0.064
Adherent DMEM	Glutathione Metabolism	Alpha Linolenic Acid Metabolism	0.28365	0.896	0.565	1	0.7855	1.8	0.0206	6	0.0281
Adherent DMEM	Glutathione Metabolism	Amino Sugar And Nucleotide Sugar Metabolism	0.28561	0.914	0.534	1	-0.4282	-1.05	0.354	4	1
Adherent DMEM	Glutathione Metabolism	Arachidonic Acid Metabolism	0.29526	0.958	0.46	1	0.4566	1.03	0.415	36	0.654
Adherent DMEM	Glutathione Metabolism	Arginine And Proline Metabolism	-0.22393	-0.74	0.814	1	0.31952	0.731	0.778	20	1
Adherent DMEM	Glutathione Metabolism	Ascorbate And Aldarate Metabolism	-0.22798	-0.721	0.822	1	-0.36029	-0.881	0.535	4	1
Adherent DMEM	Glutathione Metabolism	Beta Alanine Metabolism	-0.23224	-0.747	0.762	1	0.55328	1.27	0.217	8	0.31
Adherent DMEM	Glutathione Metabolism	Butanoate Metabolism	-0.26349	-0.871	0.615	1	0.29516	0.675	0.834	6	1
Adherent DMEM	Glutathione Metabolism	Cysteine And Methionine Metabolism	0.28375	0.893	0.599	1	0.36988	0.842	0.679	10	1
Adherent DMEM	Glutathione Metabolism	Drug Metabolism Cytochrome P450	-0.26241	-0.834	0.663	1	0.49082	1.12	0.324	26	0.506
Adherent DMEM	Glutathione Metabolism	Ether Lipid Metabolism	-0.24697	-0.794	0.717	1	0.7558	1.72	0.0259	7	0.0452
Adherent DMEM	Glutathione Metabolism	Fatty Acid Metabolism	-0.31735	-1.05	0.346	0.655	0.38524	0.866	0.613	5	0.956
Adherent DMEM	Glutathione Metabolism	Folate Biosynthesis	-0.38133	-1.25	0.186	0.335	-0.35676	-0.837	0.605	4	1
Adherent DMEM	Glutathione Metabolism	Glutathione Metabolism	-0.19341	-0.622	0.918	1	0.27523	0.62	0.9	15	1
Adherent DMEM	Glutathione Metabolism	Glycerolipid Metabolism	0.16395	0.531	0.979	1	-0.26981	-0.654	0.798	5	1
Adherent DMEM	Glutathione Metabolism	Glycerophospholipid Metabolism	0.20415	0.655	0.922	1	0.62912	1.43	0.107	12	0.169
Adherent DMEM	Glutathione Metabolism	Glycine Serine And Threonine Metabolism	0.21558	0.708	0.843	1	0.4158	0.943	0.517	10	0.811
Adherent DMEM	Glutathione Metabolism	Glycolysis Gluconeogenesis	-0.22875	-0.729	0.814	1	-0.43868	-1.05	0.378	5	1
Adherent DMEM	Glutathione Metabolism	Histidine Metabolism	-0.3446	-1.13	0.286	0.504	0.34538	0.762	0.748	9	1
Adherent DMEM	Glutathione Metabolism	Inositol Phosphate Metabolism	0.27294	0.886	0.56	1	-0.54542	-1.31	0.222	23	0.546
Adherent DMEM	Glutathione Metabolism	Linoleic Acid Metabolism	-0.26267	-0.879	0.586	1	0.58991	1.34	0.152	25	0.238
Adherent DMEM	Glutathione Metabolism	Lysine Degradation	0.40371	1.29	0.167	0.36	-0.27775	-0.69	0.793	7	1
Adherent DMEM	Glutathione Metabolism	Nicotinate And Nicotinamide Metabolism	0.20906	0.672	0.883	1	0.34437	0.786	0.732	8	1
Adherent DMEM	Glutathione Metabolism	Nitrogen Metabolism	0.30318	0.961	0.471	1	0.27766	0.626	0.889	9	1
Adherent DMEM	Glutathione Metabolism	One Carbon Pool By Folate	0.37198	1.18	0.244	0.531	0.41353	0.922	0.543	14	0.85
Adherent DMEM	Glutathione Metabolism	Oxidative Phosphorylation	0.22338	0.72	0.834	1	-0.24747	-0.574	0.901	7	1
Adherent DMEM	Glutathione Metabolism	Pantothenate And Coa Biosynthesis	-0.36948	-1.19	0.22	0.412	0.59708	1.34	0.154	4	0.238
Adherent DMEM	Glutathione Metabolism	Phenylalanine Metabolism	-0.35646	-1.18	0.223	0.425	0.25012	0.565	0.94	12	1
Adherent DMEM	Glutathione Metabolism	Propanoate Metabolism	0.18297	0.579	0.957	1	0.33269	0.748	0.758	6	1
Adherent DMEM	Glutathione Metabolism	Purine Metabolism	0.30066	0.974	0.456	1	0.3366	0.764	0.741	39	1
Adherent DMEM	Glutathione Metabolism	Pyrimidine Metabolism	0.26596	0.865	0.606	1	0.40488	0.904	0.579	34	0.884
Adherent DMEM	Glutathione Metabolism	Pyruvate Metabolism	-0.41543	-1.37	0.114	0.216	0.44414	0.988	0.47	6	0.728
Adherent DMEM	Glutathione Metabolism	Retinol Metabolism	-0.30413	-0.987	0.443	0.795	0.53086	1.18	0.267	22	0.418
Adherent DMEM	Glutathione Metabolism	Riboflavin Metabolism	-0.35835	-1.18	0.24	0.425	0.5087	1.14	0.312	4	0.476
Adherent DMEM	Glutathione Metabolism	Starch And Sucrose Metabolism	-0.22294	-0.728	0.81	1	-0.3284	-0.804	0.62	8	1
Adherent DMEM	Glutathione Metabolism	Steroid Hormone Biosynthesis	-0.16351	-0.545	0.99	1	0.49629	1.13	0.307	35	0.491
Adherent DMEM	Glutathione Metabolism	Terpenoid Backbone Biosynthesis	-0.55788	-1.87	0.0169	0.0315	-0.18373	-0.444	0.981	7	1
Adherent DMEM	Glutathione Metabolism	Tryptophan Metabolism	-0.22516	-0.714	0.816	1	-0.25526	-0.646	0.851	14	1
Adherent DMEM	Glutathione Metabolism	Tyrosine Metabolism	-0.37797	-1.24	0.188	0.347	0.21388	0.49	0.984	15	1
Adherent DMEM	Glutathione Metabolism	Valine Leucine And Isoleucine Degradation	-0.36283	-1.2	0.205	0.399	-0.21859	-0.51	0.931	7	1
Adherent DMEM	Glycerolipid Metabolism	Alanine Aspartate And Glutamate Metabolism	-0.48613	-1.61	0.0489	0.125	0.69928	1.61	0.0566	4	0.062
Adherent DMEM	Glycerolipid Metabolism	Alpha Linolenic Acid Metabolism	0.32017	1.03	0.352	0.634	0.74048	1.71	0.0264	6	0.0371
Adherent DMEM	Glycerolipid Metabolism	Amino Sugar And Nucleotide Sugar Metabolism	-0.29084	-0.941	0.484	1	-0.3529	-0.85	0.639	4	1
Adherent DMEM	Glycerolipid Metabolism	Arachidonic Acid Metabolism	0.23984	0.765	0.769	1	0.41333	0.93	0.536	36	0.68
Adherent DMEM	Glycerolipid Metabolism	Arginine And Proline Metabolism	-0.25299	-0.812	0.679	1	0.41789	0.934	0.544	20	0.675
Adherent DMEM	Glycerolipid Metabolism	Ascorbate And Aldarate Metabolism	0.31522	1	0.411	0.698	-0.46498	-1.07	0.363	4	1
Adherent DMEM	Glycerolipid Metabolism	Beta Alanine Metabolism	0.29754	0.943	0.521	0.819	0.46688	1.07	0.389	8	0.473
Adherent DMEM	Glycerolipid Metabolism	Butanoate Metabolism	-0.39497	-1.28	0.155	0.423	0.27269	0.613	0.886	6	1
Adherent DMEM	Glycerolipid Metabolism	Cysteine And Methionine Metabolism	-0.25885	-0.812	0.705	1	0.30421	0.685	0.812	10	1
Adherent DMEM	Glycerolipid Metabolism	Drug Metabolism Cytochrome P450	-0.19687	-0.648	0.927	1	0.43849	0.992	0.455	26	0.586
Adherent DMEM	Glycerolipid Metabolism	Ether Lipid Metabolism	0.23126	0.731	0.839	1	0.71969	1.62	0.0409	7	0.0592
Adherent DMEM	Glycerolipid Metabolism	Fatty Acid Metabolism	-0.37126	-1.19	0.232	0.577	0.34943	0.792	0.738	5	0.9
Adherent DMEM	Glycerolipid Metabolism	Folate Biosynthesis	0.26302	0.85	0.629	1	-0.55652	-1.35	0.188	4	0.807
Adherent DMEM	Glycerolipid Metabolism	Glutathione Metabolism	-0.19531	-0.635	0.942	1	0.28806	0.653	0.868	15	1
Adherent DMEM	Glycerolipid Metabolism	Glycerolipid Metabolism	0.28634	0.921	0.519	0.872	0.27263	0.621	0.905	5	1
Adherent DMEM	Glycerolipid Metabolism	Glycerophospholipid Metabolism	0.3048	0.976	0.438	0.75	0.50715	1.14	0.283	12	0.387
Adherent DMEM	Glycerolipid Metabolism	Glycine Serine And Threonine Metabolism	0.19501	0.623	0.959	1	0.53636	1.21	0.237	10	0.31
Adherent DMEM	Glycerolipid Metabolism	Glycolysis Gluconeogenesis	-0.40061	-1.31	0.141	0.381	0.30529	0.691	0.826	5	1
Adherent DMEM	Glycerolipid Metabolism	Histidine Metabolism	0.25973	0.846	0.638	1	0.42714	0.965	0.505	9	0.626
Adherent DMEM	Glycerolipid Metabolism	Inositol Phosphate Metabolism	0.26745	0.854	0.64	1	-0.52232	-1.26	0.246	23	1
Adherent DMEM	Glycerolipid Metabolism	Linoleic Acid Metabolism	0.15893	0.503	0.99	1	0.48582	1.1	0.355	25	0.434
Adherent DMEM	Glycerolipid Metabolism	Lysine Degradation	-0.54096	-1.78	0.0354	0.0642	0.45361	1.03	0.416	7	0.531
Adherent DMEM	Glycerolipid Metabolism	Nicotinate And Nicotinamide Metabolism	0.2161	0.701	0.845	1	0.33347	0.759	0.764	8	0.953
Adherent DMEM	Glycerolipid Metabolism	Nitrogen Metabolism	0.42862	1.37	0.112	0.196	0.35093	0.782	0.729	9	0.917
Adherent DMEM	Glycerolipid Metabolism	One Carbon Pool By Folate	0.37548	1.21	0.209	0.349	0.50764	1.16	0.278	14	0.364
Adherent DMEM	Glycerolipid Metabolism	Oxidative Phosphorylation	0.14792	0.476	0.991	1	0.30667	0.7	0.81	7	1
Adherent DMEM	Glycerolipid Metabolism	Pantothenate And Coa Biosynthesis	-0.37115	-1.17	0.259	0.62	0.81013	1.84	0.0169	4	0.018
Adherent DMEM	Glycerolipid Metabolism	Phenylalanine Metabolism	0.4376	1.4	0.108	0.175	0.32564	0.744	0.769	12	0.975
Adherent DMEM	Glycerolipid Metabolism	Propanoate Metabolism	-0.42762	-1.41	0.104	0.263	0.33	0.763	0.731	6	0.947
Adherent DMEM	Glycerolipid Metabolism	Purine Metabolism	0.2041	0.665	0.892	1	0.27449	0.625	0.893	39	1
Adherent DMEM	Glycerolipid Metabolism	Pyrimidine Metabolism	-0.2183	-0.712	0.843	1	0.36294	0.799	0.688	34	0.889
Adherent DMEM	Glycerolipid Metabolism	Pyruvate Metabolism	-0.50983	-1.65	0.0428	0.107	0.26614	0.603	0.929	6	1
Adherent DMEM	Glycerolipid Metabolism	Retinol Metabolism	0.18564	0.602	0.937	1	0.36894	0.838	0.642	22	0.827
Adherent DMEM	Glycerolipid Metabolism	Riboflavin Metabolism	-0.35271	-1.14	0.294	0.688	0.57464	1.29	0.19	4	0.237
Adherent DMEM	Glycerolipid Metabolism	Starch And Sucrose Metabolism	-0.2831	-0.92	0.485	1	0.42985	0.975	0.485	8	0.612
Adherent DMEM	Glycerolipid Metabolism	Steroid Hormone Biosynthesis	0.27671	0.878	0.593	0.976	0.36162	0.813	0.688	35	0.868
Adherent DMEM	Glycerolipid Metabolism	Terpenoid Backbone Biosynthesis	-0.44422	-1.45	0.0786	0.228	-0.2411	-0.573	0.873	7	1
Adherent DMEM	Glycerolipid Metabolism	Tryptophan Metabolism	0.35319	1.14	0.261	0.439	0.36352	0.832	0.647	14	0.838
Adherent DMEM	Glycerolipid Metabolism	Tyrosine Metabolism	0.27489	0.876	0.637	0.981	0.3236	0.728	0.789	15	0.998
Adherent DMEM	Glycerolipid Metabolism	Valine Leucine And Isoleucine Degradation	-0.36645	-1.2	0.23	0.559	0.35466	0.804	0.709	7	0.882
Adherent DMEM	Glycerophospholipid Metabolism	Alanine Aspartate And Glutamate Metabolism	-0.43644	-1.42	0.0807	0.241	0.39794	0.924	0.533	4	0.988
Adherent DMEM	Glycerophospholipid Metabolism	Alpha Linolenic Acid Metabolism	0.22822	0.738	0.803	1	-0.70402	-1.67	0.0716	6	0.148
Adherent DMEM	Glycerophospholipid Metabolism	Amino Sugar And Nucleotide Sugar Metabolism	0.31594	1.03	0.394	0.653	-0.56377	-1.33	0.215	4	0.409
Adherent DMEM	Glycerophospholipid Metabolism	Arachidonic Acid Metabolism	-0.19972	-0.656	0.897	1	0.18591	0.441	0.988	36	1
Adherent DMEM	Glycerophospholipid Metabolism	Arginine And Proline Metabolism	-0.32327	-1.05	0.35	0.896	0.39076	0.875	0.569	20	1
Adherent DMEM	Glycerophospholipid Metabolism	Ascorbate And Aldarate Metabolism	0.44423	1.39	0.123	0.188	0.24664	0.58	0.865	4	1
Adherent DMEM	Glycerophospholipid Metabolism	Beta Alanine Metabolism	-0.27171	-0.903	0.531	1	0.41618	0.957	0.487	8	0.924
Adherent DMEM	Glycerophospholipid Metabolism	Butanoate Metabolism	-0.36125	-1.18	0.239	0.584	-0.40686	-0.96	0.473	6	0.95
Adherent DMEM	Glycerophospholipid Metabolism	Cysteine And Methionine Metabolism	-0.31529	-1.05	0.375	0.896	0.54296	1.25	0.257	10	0.469
Adherent DMEM	Glycerophospholipid Metabolism	Drug Metabolism Cytochrome P450	0.16229	0.513	0.986	1	0.35577	0.832	0.583	26	1
Adherent DMEM	Glycerophospholipid Metabolism	Ether Lipid Metabolism	-0.17043	-0.576	0.966	1	-0.6753	-1.65	0.0785	7	0.16
Adherent DMEM	Glycerophospholipid Metabolism	Fatty Acid Metabolism	0.27038	0.866	0.615	1	-0.27119	-0.645	0.787	5	1
Adherent DMEM	Glycerophospholipid Metabolism	Folate Biosynthesis	0.23208	0.759	0.775	1	-0.49031	-1.13	0.326	4	0.654
Adherent DMEM	Glycerophospholipid Metabolism	Glutathione Metabolism	-0.20171	-0.659	0.907	1	0.25462	0.59	0.878	15	1
Adherent DMEM	Glycerophospholipid Metabolism	Glycerolipid Metabolism	0.28933	0.936	0.5	0.856	0.40661	0.971	0.464	5	0.895
Adherent DMEM	Glycerophospholipid Metabolism	Glycerophospholipid Metabolism	0.20764	0.661	0.901	1	-0.55233	-1.3	0.211	12	0.438
Adherent DMEM	Glycerophospholipid Metabolism	Glycine Serine And Threonine Metabolism	0.34244	1.12	0.319	0.49	0.45032	1.05	0.394	10	0.76
Adherent DMEM	Glycerophospholipid Metabolism	Glycolysis Gluconeogenesis	-0.29032	-0.939	0.473	1	-0.29187	-0.695	0.792	5	1
Adherent DMEM	Glycerophospholipid Metabolism	Histidine Metabolism	-0.26958	-0.889	0.575	1	0.39154	0.916	0.525	9	1
Adherent DMEM	Glycerophospholipid Metabolism	Inositol Phosphate Metabolism	0.33482	1.08	0.327	0.556	-0.66976	-1.61	0.0896	23	0.186
Adherent DMEM	Glycerophospholipid Metabolism	Linoleic Acid Metabolism	-0.26829	-0.892	0.571	1	0.21524	0.508	0.961	25	1
Adherent DMEM	Glycerophospholipid Metabolism	Lysine Degradation	0.3789	1.22	0.211	0.351	-0.52547	-1.24	0.247	7	0.5
Adherent DMEM	Glycerophospholipid Metabolism	Nicotinate And Nicotinamide Metabolism	0.30326	0.961	0.483	0.803	0.27134	0.631	0.864	8	1
Adherent DMEM	Glycerophospholipid Metabolism	Nitrogen Metabolism	0.39614	1.27	0.188	0.294	-0.28853	-0.682	0.794	9	1
Adherent DMEM	Glycerophospholipid Metabolism	One Carbon Pool By Folate	0.26027	0.854	0.625	1	-0.22584	-0.525	0.942	14	1
Adherent DMEM	Glycerophospholipid Metabolism	Oxidative Phosphorylation	0.17007	0.546	0.993	1	-0.46165	-1.09	0.34	7	0.713
Adherent DMEM	Glycerophospholipid Metabolism	Pantothenate And Coa Biosynthesis	-0.29486	-0.985	0.437	1	0.70993	1.59	0.0665	4	0.15
Adherent DMEM	Glycerophospholipid Metabolism	Phenylalanine Metabolism	0.40737	1.31	0.155	0.254	0.2789	0.647	0.806	12	1
Adherent DMEM	Glycerophospholipid Metabolism	Propanoate Metabolism	-0.31002	-1.04	0.36	0.925	0.33736	0.787	0.647	6	1
Adherent DMEM	Glycerophospholipid Metabolism	Purine Metabolism	-0.19325	-0.624	0.925	1	0.34486	0.791	0.646	39	1
Adherent DMEM	Glycerophospholipid Metabolism	Pyrimidine Metabolism	-0.20193	-0.668	0.884	1	0.41528	0.982	0.462	34	0.876
Adherent DMEM	Glycerophospholipid Metabolism	Pyruvate Metabolism	-0.44361	-1.51	0.0668	0.173	0.28857	0.674	0.79	6	1
Adherent DMEM	Glycerophospholipid Metabolism	Retinol Metabolism	0.25735	0.827	0.671	1	0.37146	0.883	0.557	22	1
Adherent DMEM	Glycerophospholipid Metabolism	Riboflavin Metabolism	-0.19118	-0.631	0.924	1	0.43646	1.03	0.397	4	0.793
Adherent DMEM	Glycerophospholipid Metabolism	Starch And Sucrose Metabolism	0.32457	1.04	0.362	0.631	-0.23182	-0.554	0.907	8	1
Adherent DMEM	Glycerophospholipid Metabolism	Steroid Hormone Biosynthesis	0.2698	0.872	0.606	1	0.36195	0.826	0.612	35	1
Adherent DMEM	Glycerophospholipid Metabolism	Terpenoid Backbone Biosynthesis	-0.24729	-0.832	0.664	1	0.32053	0.742	0.689	7	1
Adherent DMEM	Glycerophospholipid Metabolism	Tryptophan Metabolism	0.26875	0.845	0.674	1	0.34019	0.798	0.663	14	1
Adherent DMEM	Glycerophospholipid Metabolism	Tyrosine Metabolism	-0.25485	-0.86	0.612	1	0.31778	0.73	0.742	15	1
Adherent DMEM	Glycerophospholipid Metabolism	Valine Leucine And Isoleucine Degradation	0.29789	0.946	0.491	0.834	-0.48228	-1.17	0.288	7	0.594
Adherent DMEM	Glycine Serine And Threonine Metabolism	Alanine Aspartate And Glutamate Metabolism	-0.18561	-0.605	0.942	1	0.63638	1.49	0.124	4	0.186
Adherent DMEM	Glycine Serine And Threonine Metabolism	Alpha Linolenic Acid Metabolism	-0.38336	-1.24	0.175	0.349	0.75752	1.79	0.0384	6	0.0528
Adherent DMEM	Glycine Serine And Threonine Metabolism	Amino Sugar And Nucleotide Sugar Metabolism	-0.25139	-0.806	0.701	1	-0.56003	-1.28	0.248	4	0.758
Adherent DMEM	Glycine Serine And Threonine Metabolism	Arachidonic Acid Metabolism	-0.25477	-0.822	0.674	1	0.26702	0.631	0.85	36	1
Adherent DMEM	Glycine Serine And Threonine Metabolism	Arginine And Proline Metabolism	0.27722	0.9	0.574	1	0.37933	0.874	0.531	20	0.788
Adherent DMEM	Glycine Serine And Threonine Metabolism	Ascorbate And Aldarate Metabolism	-0.29742	-0.96	0.474	0.862	0.45639	1.09	0.366	4	0.503
Adherent DMEM	Glycine Serine And Threonine Metabolism	Beta Alanine Metabolism	-0.49386	-1.59	0.053	0.0934	0.42387	0.969	0.46	8	0.649
Adherent DMEM	Glycine Serine And Threonine Metabolism	Butanoate Metabolism	0.23295	0.753	0.783	1	0.24819	0.562	0.91	6	1
Adherent DMEM	Glycine Serine And Threonine Metabolism	Cysteine And Methionine Metabolism	0.23828	0.761	0.767	1	-0.35894	-0.848	0.607	10	1
Adherent DMEM	Glycine Serine And Threonine Metabolism	Drug Metabolism Cytochrome P450	-0.25042	-0.809	0.694	1	0.51963	1.19	0.289	26	0.405
Adherent DMEM	Glycine Serine And Threonine Metabolism	Ether Lipid Metabolism	0.15485	0.503	0.992	1	0.77617	1.78	0.0491	7	0.0563
Adherent DMEM	Glycine Serine And Threonine Metabolism	Fatty Acid Metabolism	0.28885	0.942	0.469	1	0.40107	0.939	0.502	5	0.691
Adherent DMEM	Glycine Serine And Threonine Metabolism	Folate Biosynthesis	-0.63942	-2.08	0.00963	0.0113	-0.83551	-1.95	0.011	4	0.047
Adherent DMEM	Glycine Serine And Threonine Metabolism	Glutathione Metabolism	-0.24311	-0.805	0.741	1	-0.24164	-0.559	0.916	15	1
Adherent DMEM	Glycine Serine And Threonine Metabolism	Glycerolipid Metabolism	0.33441	1.08	0.343	0.73	0.24801	0.586	0.886	5	1
Adherent DMEM	Glycine Serine And Threonine Metabolism	Glycerophospholipid Metabolism	-0.18339	-0.58	0.958	1	0.61297	1.47	0.15	12	0.198
Adherent DMEM	Glycine Serine And Threonine Metabolism	Glycine Serine And Threonine Metabolism	-0.41914	-1.34	0.141	0.242	0.52013	1.23	0.247	10	0.369
Adherent DMEM	Glycine Serine And Threonine Metabolism	Glycolysis Gluconeogenesis	-0.18466	-0.598	0.963	1	-0.3883	-0.892	0.542	5	1
Adherent DMEM	Glycine Serine And Threonine Metabolism	Histidine Metabolism	0.17377	0.574	0.985	1	0.34064	0.819	0.601	9	0.875
Adherent DMEM	Glycine Serine And Threonine Metabolism	Inositol Phosphate Metabolism	-0.24524	-0.793	0.721	1	-0.57464	-1.31	0.2	23	0.701
Adherent DMEM	Glycine Serine And Threonine Metabolism	Linoleic Acid Metabolism	-0.38647	-1.24	0.185	0.349	0.53083	1.25	0.251	25	0.351
Adherent DMEM	Glycine Serine And Threonine Metabolism	Lysine Degradation	0.39619	1.29	0.174	0.366	-0.42995	-1	0.403	7	1
Adherent DMEM	Glycine Serine And Threonine Metabolism	Nicotinate And Nicotinamide Metabolism	-0.24142	-0.776	0.762	1	0.56272	1.34	0.189	8	0.283
Adherent DMEM	Glycine Serine And Threonine Metabolism	Nitrogen Metabolism	0.32781	1.06	0.337	0.776	-0.32728	-0.776	0.672	9	1
Adherent DMEM	Glycine Serine And Threonine Metabolism	One Carbon Pool By Folate	-0.27988	-0.899	0.544	1	0.35145	0.814	0.607	14	0.886
Adherent DMEM	Glycine Serine And Threonine Metabolism	Oxidative Phosphorylation	0.57695	1.85	0.0168	0.0413	-0.48984	-1.1	0.359	7	1
Adherent DMEM	Glycine Serine And Threonine Metabolism	Pantothenate And Coa Biosynthesis	-0.27769	-0.908	0.521	0.997	0.65774	1.6	0.108	4	0.128
Adherent DMEM	Glycine Serine And Threonine Metabolism	Phenylalanine Metabolism	-0.6467	-2.11	0.00391	0.0096	0.20029	0.476	0.969	12	1
Adherent DMEM	Glycine Serine And Threonine Metabolism	Propanoate Metabolism	0.2838	0.936	0.512	1	0.24819	0.567	0.904	6	1
Adherent DMEM	Glycine Serine And Threonine Metabolism	Purine Metabolism	0.20892	0.669	0.882	1	-0.20981	-0.495	0.97	39	1
Adherent DMEM	Glycine Serine And Threonine Metabolism	Pyrimidine Metabolism	0.24301	0.779	0.717	1	0.28245	0.662	0.793	34	1
Adherent DMEM	Glycine Serine And Threonine Metabolism	Pyruvate Metabolism	0.1956	0.646	0.909	1	0.24819	0.57	0.903	6	1
Adherent DMEM	Glycine Serine And Threonine Metabolism	Retinol Metabolism	-0.24028	-0.77	0.767	1	0.45511	1.08	0.349	22	0.513
Adherent DMEM	Glycine Serine And Threonine Metabolism	Riboflavin Metabolism	0.28898	0.946	0.467	1	0.86078	2	0.0113	4	0.0141
Adherent DMEM	Glycine Serine And Threonine Metabolism	Starch And Sucrose Metabolism	-0.30738	-0.987	0.449	0.796	0.44703	1.04	0.395	8	0.561
Adherent DMEM	Glycine Serine And Threonine Metabolism	Steroid Hormone Biosynthesis	-0.32529	-1.04	0.374	0.676	0.36394	0.854	0.564	35	0.819
Adherent DMEM	Glycine Serine And Threonine Metabolism	Terpenoid Backbone Biosynthesis	0.24453	0.785	0.748	1	-0.53353	-1.24	0.241	7	0.833
Adherent DMEM	Glycine Serine And Threonine Metabolism	Tryptophan Metabolism	0.32279	1.05	0.366	0.8	0.26733	0.62	0.857	14	1
Adherent DMEM	Glycine Serine And Threonine Metabolism	Tyrosine Metabolism	-0.21879	-0.7	0.853	1	0.37023	0.869	0.55	15	0.794
Adherent DMEM	Glycine Serine And Threonine Metabolism	Valine Leucine And Isoleucine Degradation	-0.22068	-0.711	0.822	1	0.42934	0.974	0.458	7	0.64
Adherent DMEM	Glycolysis Gluconeogenesis	Alanine Aspartate And Glutamate Metabolism	-0.45428	-1.46	0.0842	0.17	0.65489	1.52	0.111	4	0.169
Adherent DMEM	Glycolysis Gluconeogenesis	Alpha Linolenic Acid Metabolism	0.32252	1.04	0.382	0.732	0.74023	1.73	0.0572	6	0.068
Adherent DMEM	Glycolysis Gluconeogenesis	Amino Sugar And Nucleotide Sugar Metabolism	0.28922	0.928	0.509	1	-0.2232	-0.522	0.946	4	1
Adherent DMEM	Glycolysis Gluconeogenesis	Arachidonic Acid Metabolism	0.19563	0.622	0.913	1	0.44528	1.04	0.403	36	0.598
Adherent DMEM	Glycolysis Gluconeogenesis	Arginine And Proline Metabolism	0.2895	0.933	0.513	1	0.23528	0.566	0.922	20	1
Adherent DMEM	Glycolysis Gluconeogenesis	Ascorbate And Aldarate Metabolism	-0.14878	-0.484	0.996	1	0.41409	0.972	0.476	4	0.693
Adherent DMEM	Glycolysis Gluconeogenesis	Beta Alanine Metabolism	0.25514	0.834	0.67	1	0.45092	1.01	0.418	8	0.639
Adherent DMEM	Glycolysis Gluconeogenesis	Butanoate Metabolism	-0.33822	-1.08	0.326	0.668	0.32588	0.759	0.701	6	1
Adherent DMEM	Glycolysis Gluconeogenesis	Cysteine And Methionine Metabolism	0.42899	1.37	0.119	0.233	-0.4153	-0.96	0.468	10	1
Adherent DMEM	Glycolysis Gluconeogenesis	Drug Metabolism Cytochrome P450	-0.15617	-0.502	0.998	1	0.45449	1.04	0.424	26	0.598
Adherent DMEM	Glycolysis Gluconeogenesis	Ether Lipid Metabolism	-0.1814	-0.592	0.956	1	0.73315	1.72	0.053	7	0.0718
Adherent DMEM	Glycolysis Gluconeogenesis	Fatty Acid Metabolism	-0.25701	-0.841	0.669	1	0.39792	0.911	0.509	5	0.785
Adherent DMEM	Glycolysis Gluconeogenesis	Folate Biosynthesis	0.39647	1.29	0.171	0.312	-0.94383	-2.18	0	4	0.00444
Adherent DMEM	Glycolysis Gluconeogenesis	Glutathione Metabolism	-0.22056	-0.719	0.806	1	-0.3293	-0.759	0.654	15	1
Adherent DMEM	Glycolysis Gluconeogenesis	Glycerolipid Metabolism	-0.281	-0.918	0.532	1	0.32761	0.753	0.694	5	1
Adherent DMEM	Glycolysis Gluconeogenesis	Glycerophospholipid Metabolism	0.31073	1.01	0.397	0.805	0.62644	1.44	0.152	12	0.22
Adherent DMEM	Glycolysis Gluconeogenesis	Glycine Serine And Threonine Metabolism	-0.27408	-0.88	0.589	1	0.32086	0.726	0.695	10	1
Adherent DMEM	Glycolysis Gluconeogenesis	Glycolysis Gluconeogenesis	-0.24448	-0.788	0.712	1	0.32249	0.756	0.706	5	1
Adherent DMEM	Glycolysis Gluconeogenesis	Histidine Metabolism	-0.22218	-0.747	0.807	1	0.20405	0.468	0.964	9	1
Adherent DMEM	Glycolysis Gluconeogenesis	Inositol Phosphate Metabolism	0.23323	0.767	0.754	1	-0.54706	-1.29	0.218	23	0.667
Adherent DMEM	Glycolysis Gluconeogenesis	Linoleic Acid Metabolism	0.28068	0.91	0.502	1	0.58867	1.32	0.213	25	0.311
Adherent DMEM	Glycolysis Gluconeogenesis	Lysine Degradation	-0.43242	-1.39	0.0907	0.22	0.34795	0.798	0.673	7	0.971
Adherent DMEM	Glycolysis Gluconeogenesis	Nicotinate And Nicotinamide Metabolism	-0.20732	-0.673	0.884	1	0.50768	1.18	0.294	8	0.44
Adherent DMEM	Glycolysis Gluconeogenesis	Nitrogen Metabolism	0.32157	1.05	0.355	0.708	-0.25442	-0.581	0.884	9	1
Adherent DMEM	Glycolysis Gluconeogenesis	One Carbon Pool By Folate	0.45119	1.47	0.09	0.162	-0.38956	-0.892	0.541	14	1
Adherent DMEM	Glycolysis Gluconeogenesis	Oxidative Phosphorylation	-0.19574	-0.629	0.916	1	0.31932	0.747	0.694	7	1
Adherent DMEM	Glycolysis Gluconeogenesis	Pantothenate And Coa Biosynthesis	0.28145	0.922	0.549	1	0.64013	1.48	0.123	4	0.193
Adherent DMEM	Glycolysis Gluconeogenesis	Phenylalanine Metabolism	-0.27385	-0.894	0.556	1	-0.53917	-1.25	0.227	12	0.731
Adherent DMEM	Glycolysis Gluconeogenesis	Propanoate Metabolism	-0.32131	-1.02	0.386	0.802	-0.29498	-0.689	0.747	6	1
Adherent DMEM	Glycolysis Gluconeogenesis	Purine Metabolism	0.31788	1.03	0.369	0.757	-0.23256	-0.531	0.932	39	1
Adherent DMEM	Glycolysis Gluconeogenesis	Pyrimidine Metabolism	0.20914	0.673	0.89	1	0.20507	0.473	0.969	34	1
Adherent DMEM	Glycolysis Gluconeogenesis	Pyruvate Metabolism	-0.39602	-1.3	0.173	0.315	0.37017	0.853	0.567	6	0.877
Adherent DMEM	Glycolysis Gluconeogenesis	Retinol Metabolism	0.16173	0.51	0.988	1	0.43483	1.02	0.423	22	0.625
Adherent DMEM	Glycolysis Gluconeogenesis	Riboflavin Metabolism	-0.33171	-1.07	0.347	0.688	0.4207	0.961	0.464	4	0.709
Adherent DMEM	Glycolysis Gluconeogenesis	Starch And Sucrose Metabolism	-0.16011	-0.514	0.99	1	0.24237	0.569	0.905	8	1
Adherent DMEM	Glycolysis Gluconeogenesis	Steroid Hormone Biosynthesis	0.25565	0.819	0.665	1	0.37815	0.874	0.564	35	0.839
Adherent DMEM	Glycolysis Gluconeogenesis	Terpenoid Backbone Biosynthesis	-0.55891	-1.84	0.0235	0.0408	0.62947	1.46	0.138	7	0.206
Adherent DMEM	Glycolysis Gluconeogenesis	Tryptophan Metabolism	-0.2974	-0.972	0.463	0.926	0.3467	0.798	0.643	14	0.971
Adherent DMEM	Glycolysis Gluconeogenesis	Tyrosine Metabolism	-0.29915	-0.979	0.432	0.906	0.39886	0.948	0.489	15	0.727
Adherent DMEM	Glycolysis Gluconeogenesis	Valine Leucine And Isoleucine Degradation	-0.33112	-1.08	0.34	0.668	0.46954	1.1	0.327	7	0.527
Adherent DMEM	Glycosaminoglycan Biosynthesis Chondroitin Sulfate	Alanine Aspartate And Glutamate Metabolism	-0.48009	-1.54	0.0651	0.143	0.44638	0.991	0.468	4	0.648
Adherent DMEM	Glycosaminoglycan Biosynthesis Chondroitin Sulfate	Alpha Linolenic Acid Metabolism	-0.3443	-1.11	0.312	0.662	0.62337	1.38	0.135	6	0.177
Adherent DMEM	Glycosaminoglycan Biosynthesis Chondroitin Sulfate	Amino Sugar And Nucleotide Sugar Metabolism	-0.2957	-0.959	0.464	1	0.71105	1.58	0.063	4	0.0704
Adherent DMEM	Glycosaminoglycan Biosynthesis Chondroitin Sulfate	Arachidonic Acid Metabolism	0.23183	0.747	0.796	1	0.32253	0.72	0.781	36	1
Adherent DMEM	Glycosaminoglycan Biosynthesis Chondroitin Sulfate	Arginine And Proline Metabolism	-0.41708	-1.37	0.114	0.266	0.33507	0.738	0.79	20	1
Adherent DMEM	Glycosaminoglycan Biosynthesis Chondroitin Sulfate	Ascorbate And Aldarate Metabolism	-0.30169	-0.993	0.434	0.947	0.38555	0.854	0.645	4	0.894
Adherent DMEM	Glycosaminoglycan Biosynthesis Chondroitin Sulfate	Beta Alanine Metabolism	0.38725	1.23	0.181	0.361	0.29087	0.642	0.88	8	1
Adherent DMEM	Glycosaminoglycan Biosynthesis Chondroitin Sulfate	Butanoate Metabolism	0.27353	0.895	0.572	1	-0.24311	-0.559	0.894	6	1
Adherent DMEM	Glycosaminoglycan Biosynthesis Chondroitin Sulfate	Cysteine And Methionine Metabolism	0.387	1.23	0.207	0.361	0.46143	1.02	0.447	10	0.601
Adherent DMEM	Glycosaminoglycan Biosynthesis Chondroitin Sulfate	Drug Metabolism Cytochrome P450	0.18643	0.608	0.953	1	0.24541	0.54	0.962	26	1
Adherent DMEM	Glycosaminoglycan Biosynthesis Chondroitin Sulfate	Ether Lipid Metabolism	0.11976	0.378	1	1	0.61126	1.36	0.128	7	0.192
Adherent DMEM	Glycosaminoglycan Biosynthesis Chondroitin Sulfate	Fatty Acid Metabolism	-0.28691	-0.963	0.452	1	0.24602	0.546	0.952	5	1
Adherent DMEM	Glycosaminoglycan Biosynthesis Chondroitin Sulfate	Folate Biosynthesis	0.33486	1.09	0.319	0.582	0.46795	1.03	0.417	4	0.584
Adherent DMEM	Glycosaminoglycan Biosynthesis Chondroitin Sulfate	Glutathione Metabolism	0.32114	1.05	0.38	0.659	0.3461	0.769	0.734	15	1
Adherent DMEM	Glycosaminoglycan Biosynthesis Chondroitin Sulfate	Glycerolipid Metabolism	0.33708	1.08	0.333	0.6	-0.24293	-0.581	0.902	5	1
Adherent DMEM	Glycosaminoglycan Biosynthesis Chondroitin Sulfate	Glycerophospholipid Metabolism	0.27749	0.887	0.559	1	0.39162	0.874	0.612	12	0.856
Adherent DMEM	Glycosaminoglycan Biosynthesis Chondroitin Sulfate	Glycine Serine And Threonine Metabolism	-0.25333	-0.838	0.666	1	0.24018	0.533	0.954	10	1
Adherent DMEM	Glycosaminoglycan Biosynthesis Chondroitin Sulfate	Glycolysis Gluconeogenesis	0.29292	0.956	0.492	0.875	0.36559	0.807	0.679	5	0.98
Adherent DMEM	Glycosaminoglycan Biosynthesis Chondroitin Sulfate	Histidine Metabolism	-0.41474	-1.35	0.135	0.289	0.28569	0.63	0.893	9	1
Adherent DMEM	Glycosaminoglycan Biosynthesis Chondroitin Sulfate	Inositol Phosphate Metabolism	0.28672	0.904	0.541	1	0.45679	1.02	0.406	23	0.601
Adherent DMEM	Glycosaminoglycan Biosynthesis Chondroitin Sulfate	Linoleic Acid Metabolism	0.30177	0.951	0.505	0.887	0.38938	0.866	0.632	25	0.871
Adherent DMEM	Glycosaminoglycan Biosynthesis Chondroitin Sulfate	Lysine Degradation	0.30073	0.992	0.413	0.786	0.4756	1.06	0.381	7	0.535
Adherent DMEM	Glycosaminoglycan Biosynthesis Chondroitin Sulfate	Nicotinate And Nicotinamide Metabolism	-0.28543	-0.931	0.532	1	-0.36626	-0.833	0.599	8	1
Adherent DMEM	Glycosaminoglycan Biosynthesis Chondroitin Sulfate	Nitrogen Metabolism	0.18886	0.603	0.941	1	0.25722	0.581	0.917	9	1
Adherent DMEM	Glycosaminoglycan Biosynthesis Chondroitin Sulfate	One Carbon Pool By Folate	-0.42455	-1.4	0.116	0.24	0.36366	0.807	0.691	14	0.98
Adherent DMEM	Glycosaminoglycan Biosynthesis Chondroitin Sulfate	Oxidative Phosphorylation	-0.48148	-1.57	0.0656	0.129	0.45727	1	0.449	7	0.633
Adherent DMEM	Glycosaminoglycan Biosynthesis Chondroitin Sulfate	Pantothenate And Coa Biosynthesis	0.28013	0.919	0.537	0.972	0.56629	1.26	0.206	4	0.28
Adherent DMEM	Glycosaminoglycan Biosynthesis Chondroitin Sulfate	Phenylalanine Metabolism	-0.20102	-0.682	0.847	1	0.30271	0.669	0.862	12	1
Adherent DMEM	Glycosaminoglycan Biosynthesis Chondroitin Sulfate	Propanoate Metabolism	0.377	1.23	0.2	0.361	-0.24311	-0.565	0.905	6	1
Adherent DMEM	Glycosaminoglycan Biosynthesis Chondroitin Sulfate	Purine Metabolism	-0.25899	-0.831	0.637	1	0.33116	0.742	0.762	39	1
Adherent DMEM	Glycosaminoglycan Biosynthesis Chondroitin Sulfate	Pyrimidine Metabolism	-0.29613	-0.964	0.5	1	0.32595	0.724	0.811	34	1
Adherent DMEM	Glycosaminoglycan Biosynthesis Chondroitin Sulfate	Pyruvate Metabolism	-0.18625	-0.621	0.925	1	0.24507	0.546	0.95	6	1
Adherent DMEM	Glycosaminoglycan Biosynthesis Chondroitin Sulfate	Retinol Metabolism	0.24018	0.763	0.753	1	0.27389	0.603	0.916	22	1
Adherent DMEM	Glycosaminoglycan Biosynthesis Chondroitin Sulfate	Riboflavin Metabolism	-0.3621	-1.19	0.209	0.503	-0.56666	-1.39	0.149	4	0.531
Adherent DMEM	Glycosaminoglycan Biosynthesis Chondroitin Sulfate	Starch And Sucrose Metabolism	-0.26176	-0.872	0.599	1	0.48347	1.09	0.337	8	0.492
Adherent DMEM	Glycosaminoglycan Biosynthesis Chondroitin Sulfate	Steroid Hormone Biosynthesis	0.27284	0.86	0.606	1	-0.3078	-0.75	0.68	35	1
Adherent DMEM	Glycosaminoglycan Biosynthesis Chondroitin Sulfate	Terpenoid Backbone Biosynthesis	-0.35596	-1.19	0.201	0.503	-0.65521	-1.54	0.117	7	0.361
Adherent DMEM	Glycosaminoglycan Biosynthesis Chondroitin Sulfate	Tryptophan Metabolism	-0.17477	-0.573	0.982	1	-0.23431	-0.535	0.898	14	1
Adherent DMEM	Glycosaminoglycan Biosynthesis Chondroitin Sulfate	Tyrosine Metabolism	-0.25418	-0.83	0.681	1	-0.24709	-0.575	0.913	15	1
Adherent DMEM	Glycosaminoglycan Biosynthesis Chondroitin Sulfate	Valine Leucine And Isoleucine Degradation	0.24018	0.759	0.779	1	-0.24328	-0.56	0.916	7	1
Adherent DMEM	Glycosaminoglycan Biosynthesis Heparan Sulfate	Alanine Aspartate And Glutamate Metabolism	-0.45455	-1.5	0.0802	0.114	0.34907	0.794	0.67	4	1
Adherent DMEM	Glycosaminoglycan Biosynthesis Heparan Sulfate	Alpha Linolenic Acid Metabolism	-0.17143	-0.547	0.98	1	0.88619	1.98	0.0115	6	0.0137
Adherent DMEM	Glycosaminoglycan Biosynthesis Heparan Sulfate	Amino Sugar And Nucleotide Sugar Metabolism	-0.40212	-1.32	0.133	0.223	0.53028	1.22	0.246	4	0.477
Adherent DMEM	Glycosaminoglycan Biosynthesis Heparan Sulfate	Arachidonic Acid Metabolism	0.20336	0.658	0.896	1	0.35454	0.782	0.683	36	1
Adherent DMEM	Glycosaminoglycan Biosynthesis Heparan Sulfate	Arginine And Proline Metabolism	-0.26731	-0.891	0.569	0.89	0.23029	0.519	0.951	20	1
Adherent DMEM	Glycosaminoglycan Biosynthesis Heparan Sulfate	Ascorbate And Aldarate Metabolism	-0.39423	-1.29	0.156	0.249	-0.39242	-0.933	0.467	4	1
Adherent DMEM	Glycosaminoglycan Biosynthesis Heparan Sulfate	Beta Alanine Metabolism	0.50343	1.59	0.0484	0.138	-0.2984	-0.702	0.731	8	1
Adherent DMEM	Glycosaminoglycan Biosynthesis Heparan Sulfate	Butanoate Metabolism	-0.15613	-0.511	0.989	1	-0.47916	-1.12	0.319	6	0.727
Adherent DMEM	Glycosaminoglycan Biosynthesis Heparan Sulfate	Cysteine And Methionine Metabolism	-0.23704	-0.767	0.763	1	0.27519	0.614	0.856	10	1
Adherent DMEM	Glycosaminoglycan Biosynthesis Heparan Sulfate	Drug Metabolism Cytochrome P450	-0.2747	-0.885	0.576	0.905	-0.18347	-0.421	0.985	26	1
Adherent DMEM	Glycosaminoglycan Biosynthesis Heparan Sulfate	Ether Lipid Metabolism	0.21112	0.674	0.882	1	0.78556	1.78	0.0247	7	0.0506
Adherent DMEM	Glycosaminoglycan Biosynthesis Heparan Sulfate	Fatty Acid Metabolism	-0.22094	-0.733	0.82	1	-0.4217	-0.988	0.446	5	0.97
Adherent DMEM	Glycosaminoglycan Biosynthesis Heparan Sulfate	Folate Biosynthesis	0.31424	0.996	0.435	1	-0.70065	-1.66	0.0909	4	0.173
Adherent DMEM	Glycosaminoglycan Biosynthesis Heparan Sulfate	Glutathione Metabolism	0.32079	1.03	0.368	1	-0.39017	-0.897	0.523	15	1
Adherent DMEM	Glycosaminoglycan Biosynthesis Heparan Sulfate	Glycerolipid Metabolism	0.38116	1.21	0.233	0.595	0.38174	0.882	0.566	5	1
Adherent DMEM	Glycosaminoglycan Biosynthesis Heparan Sulfate	Glycerophospholipid Metabolism	0.15709	0.507	0.993	1	0.65095	1.46	0.107	12	0.226
Adherent DMEM	Glycosaminoglycan Biosynthesis Heparan Sulfate	Glycine Serine And Threonine Metabolism	-0.38154	-1.23	0.2	0.308	0.33172	0.763	0.705	10	1
Adherent DMEM	Glycosaminoglycan Biosynthesis Heparan Sulfate	Glycolysis Gluconeogenesis	0.22329	0.712	0.837	1	-0.47885	-1.16	0.292	5	0.666
Adherent DMEM	Glycosaminoglycan Biosynthesis Heparan Sulfate	Histidine Metabolism	-0.42301	-1.44	0.0814	0.143	-0.32628	-0.754	0.694	9	1
Adherent DMEM	Glycosaminoglycan Biosynthesis Heparan Sulfate	Inositol Phosphate Metabolism	0.24925	0.791	0.717	1	0.36259	0.816	0.637	23	1
Adherent DMEM	Glycosaminoglycan Biosynthesis Heparan Sulfate	Linoleic Acid Metabolism	0.27022	0.881	0.57	1	0.40923	0.932	0.5	25	0.91
Adherent DMEM	Glycosaminoglycan Biosynthesis Heparan Sulfate	Lysine Degradation	-0.2753	-0.879	0.575	0.92	-0.3458	-0.835	0.605	7	1
Adherent DMEM	Glycosaminoglycan Biosynthesis Heparan Sulfate	Nicotinate And Nicotinamide Metabolism	-0.284	-0.92	0.498	0.825	-0.52123	-1.25	0.224	8	0.543
Adherent DMEM	Glycosaminoglycan Biosynthesis Heparan Sulfate	Nitrogen Metabolism	0.15728	0.494	0.989	1	-0.35373	-0.815	0.578	9	1
Adherent DMEM	Glycosaminoglycan Biosynthesis Heparan Sulfate	One Carbon Pool By Folate	-0.52373	-1.71	0.0287	0.0528	0.31232	0.712	0.755	14	1
Adherent DMEM	Glycosaminoglycan Biosynthesis Heparan Sulfate	Oxidative Phosphorylation	-0.33847	-1.09	0.326	0.498	0.53712	1.21	0.263	7	0.487
Adherent DMEM	Glycosaminoglycan Biosynthesis Heparan Sulfate	Pantothenate And Coa Biosynthesis	-0.30006	-0.962	0.479	0.733	0.58159	1.33	0.185	4	0.35
Adherent DMEM	Glycosaminoglycan Biosynthesis Heparan Sulfate	Phenylalanine Metabolism	-0.15065	-0.499	0.994	1	0.23596	0.535	0.945	12	1
Adherent DMEM	Glycosaminoglycan Biosynthesis Heparan Sulfate	Propanoate Metabolism	0.32821	1.05	0.33	1	-0.43103	-1.02	0.405	6	0.905
Adherent DMEM	Glycosaminoglycan Biosynthesis Heparan Sulfate	Purine Metabolism	-0.243	-0.782	0.726	1	-0.26766	-0.621	0.88	39	1
Adherent DMEM	Glycosaminoglycan Biosynthesis Heparan Sulfate	Pyrimidine Metabolism	-0.25814	-0.839	0.652	1	-0.29979	-0.703	0.746	34	1
Adherent DMEM	Glycosaminoglycan Biosynthesis Heparan Sulfate	Pyruvate Metabolism	0.19594	0.63	0.923	1	-0.44773	-1.04	0.376	6	0.865
Adherent DMEM	Glycosaminoglycan Biosynthesis Heparan Sulfate	Retinol Metabolism	0.20083	0.639	0.92	1	0.18924	0.426	0.985	22	1
Adherent DMEM	Glycosaminoglycan Biosynthesis Heparan Sulfate	Riboflavin Metabolism	-0.51867	-1.67	0.0485	0.0608	-0.57534	-1.35	0.209	4	0.435
Adherent DMEM	Glycosaminoglycan Biosynthesis Heparan Sulfate	Starch And Sucrose Metabolism	-0.3869	-1.3	0.132	0.239	0.38254	0.867	0.576	8	1
Adherent DMEM	Glycosaminoglycan Biosynthesis Heparan Sulfate	Steroid Hormone Biosynthesis	0.1963	0.627	0.917	1	0.1641	0.37	0.994	35	1
Adherent DMEM	Glycosaminoglycan Biosynthesis Heparan Sulfate	Terpenoid Backbone Biosynthesis	-0.43222	-1.38	0.131	0.18	-0.88303	-2.03	0.00938	7	0.021
Adherent DMEM	Glycosaminoglycan Biosynthesis Heparan Sulfate	Tryptophan Metabolism	-0.27015	-0.91	0.529	0.847	-0.30792	-0.738	0.722	14	1
Adherent DMEM	Glycosaminoglycan Biosynthesis Heparan Sulfate	Tyrosine Metabolism	-0.2382	-0.771	0.764	1	-0.37494	-0.85	0.572	15	1
Adherent DMEM	Glycosaminoglycan Biosynthesis Heparan Sulfate	Valine Leucine And Isoleucine Degradation	0.23983	0.761	0.772	1	-0.5779	-1.35	0.192	7	0.435
Adherent DMEM	Glycosaminoglycan Biosynthesis Keratan Sulfate	Alanine Aspartate And Glutamate Metabolism	-0.62537	-2.09	0.00215	0.0129	0.81792	1.85	0.019	4	0.0174
Adherent DMEM	Glycosaminoglycan Biosynthesis Keratan Sulfate	Alpha Linolenic Acid Metabolism	0.28233	0.898	0.567	1	0.74093	1.65	0.0388	6	0.0556
Adherent DMEM	Glycosaminoglycan Biosynthesis Keratan Sulfate	Amino Sugar And Nucleotide Sugar Metabolism	0.21202	0.697	0.874	1	-0.40593	-0.977	0.445	4	1
Adherent DMEM	Glycosaminoglycan Biosynthesis Keratan Sulfate	Arachidonic Acid Metabolism	0.22944	0.75	0.777	1	0.32532	0.722	0.777	36	0.985
Adherent DMEM	Glycosaminoglycan Biosynthesis Keratan Sulfate	Arginine And Proline Metabolism	0.24332	0.776	0.732	1	0.38748	0.859	0.614	20	0.781
Adherent DMEM	Glycosaminoglycan Biosynthesis Keratan Sulfate	Ascorbate And Aldarate Metabolism	-0.37331	-1.2	0.235	0.387	0.56919	1.25	0.216	4	0.283
Adherent DMEM	Glycosaminoglycan Biosynthesis Keratan Sulfate	Beta Alanine Metabolism	0.45462	1.45	0.0933	0.203	0.44587	0.999	0.436	8	0.581
Adherent DMEM	Glycosaminoglycan Biosynthesis Keratan Sulfate	Butanoate Metabolism	-0.25497	-0.831	0.664	1	0.40134	0.9	0.544	6	0.719
Adherent DMEM	Glycosaminoglycan Biosynthesis Keratan Sulfate	Cysteine And Methionine Metabolism	-0.27755	-0.925	0.538	0.926	0.3271	0.733	0.739	10	0.969
Adherent DMEM	Glycosaminoglycan Biosynthesis Keratan Sulfate	Drug Metabolism Cytochrome P450	-0.32866	-1.07	0.338	0.601	0.46613	1.05	0.396	26	0.51
Adherent DMEM	Glycosaminoglycan Biosynthesis Keratan Sulfate	Ether Lipid Metabolism	0.2295	0.725	0.8	1	0.72572	1.63	0.0635	7	0.0613
Adherent DMEM	Glycosaminoglycan Biosynthesis Keratan Sulfate	Fatty Acid Metabolism	-0.27551	-0.913	0.556	0.956	0.51549	1.17	0.279	5	0.365
Adherent DMEM	Glycosaminoglycan Biosynthesis Keratan Sulfate	Folate Biosynthesis	0.3734	1.2	0.23	0.513	-0.62089	-1.45	0.153	4	0.663
Adherent DMEM	Glycosaminoglycan Biosynthesis Keratan Sulfate	Glutathione Metabolism	0.25347	0.796	0.721	1	-0.44954	-1.12	0.335	15	1
Adherent DMEM	Glycosaminoglycan Biosynthesis Keratan Sulfate	Glycerolipid Metabolism	0.28767	0.909	0.559	1	0.44286	0.994	0.47	5	0.587
Adherent DMEM	Glycosaminoglycan Biosynthesis Keratan Sulfate	Glycerophospholipid Metabolism	0.25829	0.83	0.662	1	0.52787	1.18	0.259	12	0.354
Adherent DMEM	Glycosaminoglycan Biosynthesis Keratan Sulfate	Glycine Serine And Threonine Metabolism	-0.26973	-0.882	0.585	1	0.40481	0.915	0.552	10	0.696
Adherent DMEM	Glycosaminoglycan Biosynthesis Keratan Sulfate	Glycolysis Gluconeogenesis	0.31342	0.993	0.427	0.99	-0.49578	-1.22	0.246	5	1
Adherent DMEM	Glycosaminoglycan Biosynthesis Keratan Sulfate	Histidine Metabolism	-0.26492	-0.879	0.57	1	0.3965	0.891	0.584	9	0.732
Adherent DMEM	Glycosaminoglycan Biosynthesis Keratan Sulfate	Inositol Phosphate Metabolism	0.26045	0.833	0.668	1	0.46768	1.05	0.396	23	0.51
Adherent DMEM	Glycosaminoglycan Biosynthesis Keratan Sulfate	Linoleic Acid Metabolism	0.28756	0.936	0.518	1	0.51025	1.15	0.296	25	0.387
Adherent DMEM	Glycosaminoglycan Biosynthesis Keratan Sulfate	Lysine Degradation	0.37859	1.24	0.191	0.445	0.22913	0.525	0.954	7	1
Adherent DMEM	Glycosaminoglycan Biosynthesis Keratan Sulfate	Nicotinate And Nicotinamide Metabolism	-0.24333	-0.803	0.697	1	0.34245	0.753	0.73	8	0.94
Adherent DMEM	Glycosaminoglycan Biosynthesis Keratan Sulfate	Nitrogen Metabolism	-0.25433	-0.849	0.656	1	0.39804	0.877	0.607	9	0.753
Adherent DMEM	Glycosaminoglycan Biosynthesis Keratan Sulfate	One Carbon Pool By Folate	-0.35974	-1.18	0.213	0.418	-0.25862	-0.595	0.885	14	1
Adherent DMEM	Glycosaminoglycan Biosynthesis Keratan Sulfate	Oxidative Phosphorylation	-0.3499	-1.13	0.302	0.492	0.72616	1.63	0.061	7	0.0613
Adherent DMEM	Glycosaminoglycan Biosynthesis Keratan Sulfate	Pantothenate And Coa Biosynthesis	-0.2111	-0.699	0.819	1	0.6604	1.5	0.0859	4	0.109
Adherent DMEM	Glycosaminoglycan Biosynthesis Keratan Sulfate	Phenylalanine Metabolism	-0.41541	-1.35	0.132	0.227	0.41894	0.955	0.498	12	0.64
Adherent DMEM	Glycosaminoglycan Biosynthesis Keratan Sulfate	Propanoate Metabolism	0.43431	1.39	0.114	0.254	0.36156	0.814	0.666	6	0.849
Adherent DMEM	Glycosaminoglycan Biosynthesis Keratan Sulfate	Purine Metabolism	-0.23094	-0.758	0.799	1	0.31885	0.717	0.78	39	0.992
Adherent DMEM	Glycosaminoglycan Biosynthesis Keratan Sulfate	Pyrimidine Metabolism	-0.22106	-0.737	0.8	1	-0.23374	-0.547	0.902	34	1
Adherent DMEM	Glycosaminoglycan Biosynthesis Keratan Sulfate	Pyruvate Metabolism	0.24926	0.802	0.711	1	0.29323	0.66	0.831	6	1
Adherent DMEM	Glycosaminoglycan Biosynthesis Keratan Sulfate	Retinol Metabolism	-0.36863	-1.22	0.211	0.362	0.43251	0.97	0.465	22	0.619
Adherent DMEM	Glycosaminoglycan Biosynthesis Keratan Sulfate	Riboflavin Metabolism	-0.37524	-1.25	0.182	0.327	-0.6249	-1.44	0.165	4	0.678
Adherent DMEM	Glycosaminoglycan Biosynthesis Keratan Sulfate	Starch And Sucrose Metabolism	-0.27832	-0.909	0.551	0.966	0.48982	1.11	0.343	8	0.433
Adherent DMEM	Glycosaminoglycan Biosynthesis Keratan Sulfate	Steroid Hormone Biosynthesis	-0.27634	-0.903	0.563	0.982	0.33167	0.746	0.745	35	0.95
Adherent DMEM	Glycosaminoglycan Biosynthesis Keratan Sulfate	Terpenoid Backbone Biosynthesis	0.23744	0.773	0.721	1	-0.65051	-1.6	0.103	7	0.468
Adherent DMEM	Glycosaminoglycan Biosynthesis Keratan Sulfate	Tryptophan Metabolism	-0.27486	-0.901	0.547	0.987	0.25136	0.565	0.939	14	1
Adherent DMEM	Glycosaminoglycan Biosynthesis Keratan Sulfate	Tyrosine Metabolism	-0.44463	-1.44	0.0815	0.16	0.24097	0.544	0.947	15	1
Adherent DMEM	Glycosaminoglycan Biosynthesis Keratan Sulfate	Valine Leucine And Isoleucine Degradation	0.19417	0.638	0.905	1	0.25817	0.591	0.905	7	1
Adherent DMEM	Glycosaminoglycan Degradation	Alanine Aspartate And Glutamate Metabolism	-0.62184	-2.02	0.0146	0.0189	0.62106	1.36	0.144	4	0.21
Adherent DMEM	Glycosaminoglycan Degradation	Alpha Linolenic Acid Metabolism	-0.34404	-1.14	0.272	0.528	0.68723	1.49	0.0823	6	0.118
Adherent DMEM	Glycosaminoglycan Degradation	Amino Sugar And Nucleotide Sugar Metabolism	-0.30669	-0.999	0.409	0.821	0.3822	0.836	0.648	4	1
Adherent DMEM	Glycosaminoglycan Degradation	Arachidonic Acid Metabolism	0.26882	0.879	0.603	1	0.33125	0.733	0.786	36	1
Adherent DMEM	Glycosaminoglycan Degradation	Arginine And Proline Metabolism	-0.26057	-0.87	0.591	1	0.28262	0.623	0.887	20	1
Adherent DMEM	Glycosaminoglycan Degradation	Ascorbate And Aldarate Metabolism	-0.30484	-0.995	0.426	0.832	0.39638	0.865	0.634	4	0.946
Adherent DMEM	Glycosaminoglycan Degradation	Beta Alanine Metabolism	0.3529	1.12	0.277	0.595	0.34502	0.755	0.755	8	1
Adherent DMEM	Glycosaminoglycan Degradation	Butanoate Metabolism	0.2263	0.727	0.811	1	0.33467	0.729	0.793	6	1
Adherent DMEM	Glycosaminoglycan Degradation	Cysteine And Methionine Metabolism	0.22725	0.735	0.822	1	0.51643	1.13	0.312	10	0.471
Adherent DMEM	Glycosaminoglycan Degradation	Drug Metabolism Cytochrome P450	-0.29008	-0.977	0.456	0.88	0.42444	0.947	0.521	26	0.789
Adherent DMEM	Glycosaminoglycan Degradation	Ether Lipid Metabolism	-0.22423	-0.741	0.83	1	0.67924	1.47	0.0903	7	0.129
Adherent DMEM	Glycosaminoglycan Degradation	Fatty Acid Metabolism	-0.1907	-0.626	0.938	1	0.35025	0.783	0.728	5	1
Adherent DMEM	Glycosaminoglycan Degradation	Folate Biosynthesis	-0.4132	-1.37	0.113	0.237	-0.48696	-1.1	0.324	4	0.96
Adherent DMEM	Glycosaminoglycan Degradation	Glutathione Metabolism	0.20751	0.673	0.886	1	-0.25242	-0.624	0.885	15	1
Adherent DMEM	Glycosaminoglycan Degradation	Glycerolipid Metabolism	0.29789	0.927	0.522	1	-0.45033	-1.06	0.389	5	1
Adherent DMEM	Glycosaminoglycan Degradation	Glycerophospholipid Metabolism	0.21525	0.691	0.863	1	0.52829	1.17	0.292	12	0.415
Adherent DMEM	Glycosaminoglycan Degradation	Glycine Serine And Threonine Metabolism	-0.31441	-1.03	0.393	0.748	0.3721	0.806	0.688	10	1
Adherent DMEM	Glycosaminoglycan Degradation	Glycolysis Gluconeogenesis	0.27604	0.884	0.586	1	-0.45033	-1.02	0.406	5	1
Adherent DMEM	Glycosaminoglycan Degradation	Histidine Metabolism	-0.33098	-1.1	0.325	0.598	0.29177	0.648	0.872	9	1
Adherent DMEM	Glycosaminoglycan Degradation	Inositol Phosphate Metabolism	0.29841	0.958	0.492	0.969	-0.40759	-0.919	0.497	23	1
Adherent DMEM	Glycosaminoglycan Degradation	Linoleic Acid Metabolism	0.34842	1.15	0.254	0.535	0.55758	1.22	0.226	25	0.35
Adherent DMEM	Glycosaminoglycan Degradation	Lysine Degradation	0.27502	0.882	0.626	1	0.38469	0.862	0.626	7	0.951
Adherent DMEM	Glycosaminoglycan Degradation	Nicotinate And Nicotinamide Metabolism	-0.38774	-1.26	0.205	0.352	-0.30343	-0.693	0.759	8	1
Adherent DMEM	Glycosaminoglycan Degradation	Nitrogen Metabolism	0.24728	0.795	0.705	1	0.39922	0.895	0.582	9	0.887
Adherent DMEM	Glycosaminoglycan Degradation	One Carbon Pool By Folate	-0.52768	-1.77	0.0198	0.0494	0.2826	0.625	0.901	14	1
Adherent DMEM	Glycosaminoglycan Degradation	Oxidative Phosphorylation	-0.218	-0.704	0.822	1	0.35711	0.775	0.741	7	1
Adherent DMEM	Glycosaminoglycan Degradation	Pantothenate And Coa Biosynthesis	0.25809	0.816	0.671	1	0.43556	0.943	0.524	4	0.796
Adherent DMEM	Glycosaminoglycan Degradation	Phenylalanine Metabolism	-0.44286	-1.44	0.093	0.181	0.33797	0.742	0.784	12	1
Adherent DMEM	Glycosaminoglycan Degradation	Propanoate Metabolism	0.50525	1.65	0.0285	0.0777	0.29893	0.653	0.888	6	1
Adherent DMEM	Glycosaminoglycan Degradation	Purine Metabolism	-0.25686	-0.859	0.606	1	0.27072	0.595	0.923	39	1
Adherent DMEM	Glycosaminoglycan Degradation	Pyrimidine Metabolism	-0.30047	-0.962	0.46	0.921	0.24516	0.535	0.965	34	1
Adherent DMEM	Glycosaminoglycan Degradation	Pyruvate Metabolism	-0.35024	-1.15	0.288	0.509	0.34566	0.758	0.768	6	1
Adherent DMEM	Glycosaminoglycan Degradation	Retinol Metabolism	-0.25694	-0.847	0.623	1	0.45561	1.01	0.445	22	0.671
Adherent DMEM	Glycosaminoglycan Degradation	Riboflavin Metabolism	-0.46716	-1.53	0.0615	0.129	-0.82307	-1.94	0.0182	4	0.0825
Adherent DMEM	Glycosaminoglycan Degradation	Starch And Sucrose Metabolism	-0.33095	-1.08	0.322	0.638	-0.24346	-0.577	0.925	8	1
Adherent DMEM	Glycosaminoglycan Degradation	Steroid Hormone Biosynthesis	0.28391	0.89	0.573	1	0.36656	0.813	0.683	35	1
Adherent DMEM	Glycosaminoglycan Degradation	Terpenoid Backbone Biosynthesis	-0.53824	-1.76	0.0227	0.0513	-0.60402	-1.4	0.11	7	0.445
Adherent DMEM	Glycosaminoglycan Degradation	Tryptophan Metabolism	-0.23643	-0.801	0.713	1	-0.22555	-0.506	0.951	14	1
Adherent DMEM	Glycosaminoglycan Degradation	Tyrosine Metabolism	-0.19225	-0.628	0.946	1	-0.30764	-0.741	0.708	15	1
Adherent DMEM	Glycosaminoglycan Degradation	Valine Leucine And Isoleucine Degradation	0.24719	0.775	0.752	1	-0.29339	-0.695	0.772	7	1
Adherent DMEM	Glycosphingolipid Biosynthesis Ganglio Series	Alanine Aspartate And Glutamate Metabolism	-0.44633	-1.44	0.0938	0.149	0.48742	1.07	0.375	4	0.467
Adherent DMEM	Glycosphingolipid Biosynthesis Ganglio Series	Alpha Linolenic Acid Metabolism	-0.34454	-1.13	0.304	0.449	0.85051	1.85	0.00706	6	0.0105
Adherent DMEM	Glycosphingolipid Biosynthesis Ganglio Series	Amino Sugar And Nucleotide Sugar Metabolism	-0.34618	-1.12	0.31	0.464	0.65192	1.4	0.111	4	0.142
Adherent DMEM	Glycosphingolipid Biosynthesis Ganglio Series	Arachidonic Acid Metabolism	0.26227	0.875	0.594	1	0.43245	0.947	0.529	36	0.649
Adherent DMEM	Glycosphingolipid Biosynthesis Ganglio Series	Arginine And Proline Metabolism	-0.18475	-0.597	0.957	1	0.30636	0.667	0.855	20	1
Adherent DMEM	Glycosphingolipid Biosynthesis Ganglio Series	Ascorbate And Aldarate Metabolism	-0.39768	-1.28	0.182	0.269	0.47155	1.01	0.442	4	0.552
Adherent DMEM	Glycosphingolipid Biosynthesis Ganglio Series	Beta Alanine Metabolism	0.40231	1.29	0.154	0.424	-0.29215	-0.665	0.821	8	1
Adherent DMEM	Glycosphingolipid Biosynthesis Ganglio Series	Butanoate Metabolism	0.20539	0.674	0.885	1	0.38297	0.845	0.658	6	0.814
Adherent DMEM	Glycosphingolipid Biosynthesis Ganglio Series	Cysteine And Methionine Metabolism	0.2197	0.717	0.84	1	0.43915	0.953	0.503	10	0.639
Adherent DMEM	Glycosphingolipid Biosynthesis Ganglio Series	Drug Metabolism Cytochrome P450	-0.26206	-0.838	0.65	1	0.33163	0.724	0.796	26	0.998
Adherent DMEM	Glycosphingolipid Biosynthesis Ganglio Series	Ether Lipid Metabolism	-0.17604	-0.566	0.972	1	0.80943	1.78	0.00982	7	0.0174
Adherent DMEM	Glycosphingolipid Biosynthesis Ganglio Series	Fatty Acid Metabolism	-0.2978	-0.961	0.438	0.757	0.40697	0.879	0.61	5	0.761
Adherent DMEM	Glycosphingolipid Biosynthesis Ganglio Series	Folate Biosynthesis	0.29569	0.937	0.506	1	0.35463	0.777	0.734	4	0.921
Adherent DMEM	Glycosphingolipid Biosynthesis Ganglio Series	Glutathione Metabolism	0.26233	0.866	0.634	1	-0.3405	-0.815	0.613	15	1
Adherent DMEM	Glycosphingolipid Biosynthesis Ganglio Series	Glycerolipid Metabolism	0.17418	0.57	0.97	1	0.3386	0.742	0.785	5	0.973
Adherent DMEM	Glycosphingolipid Biosynthesis Ganglio Series	Glycerophospholipid Metabolism	0.18075	0.586	0.952	1	0.62721	1.36	0.149	12	0.169
Adherent DMEM	Glycosphingolipid Biosynthesis Ganglio Series	Glycine Serine And Threonine Metabolism	-0.38213	-1.26	0.186	0.288	0.38203	0.838	0.666	10	0.825
Adherent DMEM	Glycosphingolipid Biosynthesis Ganglio Series	Glycolysis Gluconeogenesis	0.23965	0.792	0.742	1	0.30345	0.653	0.888	5	1
Adherent DMEM	Glycosphingolipid Biosynthesis Ganglio Series	Histidine Metabolism	-0.39878	-1.28	0.165	0.269	0.33344	0.737	0.778	9	0.98
Adherent DMEM	Glycosphingolipid Biosynthesis Ganglio Series	Inositol Phosphate Metabolism	0.23228	0.765	0.754	1	0.41526	0.921	0.555	23	0.691
Adherent DMEM	Glycosphingolipid Biosynthesis Ganglio Series	Linoleic Acid Metabolism	0.27465	0.903	0.555	1	0.59808	1.3	0.183	25	0.215
Adherent DMEM	Glycosphingolipid Biosynthesis Ganglio Series	Lysine Degradation	0.2339	0.776	0.769	1	0.38474	0.852	0.653	7	0.804
Adherent DMEM	Glycosphingolipid Biosynthesis Ganglio Series	Nicotinate And Nicotinamide Metabolism	-0.2673	-0.856	0.621	1	0.47206	1.04	0.421	8	0.509
Adherent DMEM	Glycosphingolipid Biosynthesis Ganglio Series	Nitrogen Metabolism	-0.23439	-0.783	0.747	1	0.39542	0.855	0.647	9	0.799
Adherent DMEM	Glycosphingolipid Biosynthesis Ganglio Series	One Carbon Pool By Folate	-0.36851	-1.19	0.232	0.365	0.21306	0.469	0.986	14	1
Adherent DMEM	Glycosphingolipid Biosynthesis Ganglio Series	Oxidative Phosphorylation	-0.39691	-1.26	0.209	0.288	0.56789	1.24	0.216	7	0.268
Adherent DMEM	Glycosphingolipid Biosynthesis Ganglio Series	Pantothenate And Coa Biosynthesis	-0.2662	-0.838	0.622	1	-0.39058	-0.85	0.562	4	1
Adherent DMEM	Glycosphingolipid Biosynthesis Ganglio Series	Phenylalanine Metabolism	-0.43001	-1.4	0.121	0.173	0.33337	0.727	0.783	12	0.994
Adherent DMEM	Glycosphingolipid Biosynthesis Ganglio Series	Propanoate Metabolism	0.37894	1.19	0.232	0.608	0.4169	0.892	0.6	6	0.739
Adherent DMEM	Glycosphingolipid Biosynthesis Ganglio Series	Purine Metabolism	-0.20562	-0.667	0.891	1	0.27517	0.6	0.907	39	1
Adherent DMEM	Glycosphingolipid Biosynthesis Ganglio Series	Pyrimidine Metabolism	-0.22799	-0.74	0.802	1	0.17907	0.39	0.996	34	1
Adherent DMEM	Glycosphingolipid Biosynthesis Ganglio Series	Pyruvate Metabolism	0.23769	0.773	0.739	1	0.37823	0.834	0.685	6	0.832
Adherent DMEM	Glycosphingolipid Biosynthesis Ganglio Series	Retinol Metabolism	-0.29037	-0.946	0.483	0.788	0.36593	0.798	0.713	22	0.889
Adherent DMEM	Glycosphingolipid Biosynthesis Ganglio Series	Riboflavin Metabolism	-0.33816	-1.09	0.333	0.512	-0.81812	-1.93	0.0248	4	0.131
Adherent DMEM	Glycosphingolipid Biosynthesis Ganglio Series	Starch And Sucrose Metabolism	-0.36518	-1.19	0.231	0.365	0.41533	0.914	0.571	8	0.702
Adherent DMEM	Glycosphingolipid Biosynthesis Ganglio Series	Steroid Hormone Biosynthesis	-0.20061	-0.649	0.916	1	0.28291	0.617	0.895	35	1
Adherent DMEM	Glycosphingolipid Biosynthesis Ganglio Series	Terpenoid Backbone Biosynthesis	-0.50232	-1.65	0.0314	0.0658	-0.68226	-1.6	0.11	7	0.47
Adherent DMEM	Glycosphingolipid Biosynthesis Ganglio Series	Tryptophan Metabolism	-0.23723	-0.777	0.74	1	0.38179	0.845	0.667	14	0.814
Adherent DMEM	Glycosphingolipid Biosynthesis Ganglio Series	Tyrosine Metabolism	-0.32407	-1.03	0.381	0.617	-0.24178	-0.59	0.87	15	1
Adherent DMEM	Glycosphingolipid Biosynthesis Ganglio Series	Valine Leucine And Isoleucine Degradation	0.19387	0.627	0.927	1	0.37036	0.827	0.675	7	0.842
Adherent DMEM	Glycosphingolipid Biosynthesis Globo Series	Alanine Aspartate And Glutamate Metabolism	-0.3702	-1.23	0.199	0.428	0.29245	0.669	0.81	4	1
Adherent DMEM	Glycosphingolipid Biosynthesis Globo Series	Alpha Linolenic Acid Metabolism	0.2939	0.946	0.5	0.916	0.49202	1.12	0.328	6	0.459
Adherent DMEM	Glycosphingolipid Biosynthesis Globo Series	Amino Sugar And Nucleotide Sugar Metabolism	-0.22364	-0.726	0.839	1	0.33245	0.76	0.712	4	0.964
Adherent DMEM	Glycosphingolipid Biosynthesis Globo Series	Arachidonic Acid Metabolism	0.34287	1.12	0.287	0.542	0.26715	0.617	0.879	36	1
Adherent DMEM	Glycosphingolipid Biosynthesis Globo Series	Arginine And Proline Metabolism	-0.19024	-0.621	0.945	1	0.20707	0.481	0.977	20	1
Adherent DMEM	Glycosphingolipid Biosynthesis Globo Series	Ascorbate And Aldarate Metabolism	0.26873	0.859	0.645	1	0.33366	0.77	0.72	4	0.948
Adherent DMEM	Glycosphingolipid Biosynthesis Globo Series	Beta Alanine Metabolism	0.3613	1.16	0.26	0.474	0.24581	0.554	0.923	8	1
Adherent DMEM	Glycosphingolipid Biosynthesis Globo Series	Butanoate Metabolism	0.23689	0.774	0.777	1	-0.32946	-0.776	0.632	6	1
Adherent DMEM	Glycosphingolipid Biosynthesis Globo Series	Cysteine And Methionine Metabolism	0.26259	0.844	0.642	1	0.27257	0.627	0.859	10	1
Adherent DMEM	Glycosphingolipid Biosynthesis Globo Series	Drug Metabolism Cytochrome P450	-0.25105	-0.815	0.7	1	0.30017	0.686	0.794	26	1
Adherent DMEM	Glycosphingolipid Biosynthesis Globo Series	Ether Lipid Metabolism	-0.2128	-0.707	0.858	1	0.40467	0.919	0.532	7	0.722
Adherent DMEM	Glycosphingolipid Biosynthesis Globo Series	Fatty Acid Metabolism	0.21195	0.67	0.884	1	0.28862	0.668	0.831	5	1
Adherent DMEM	Glycosphingolipid Biosynthesis Globo Series	Folate Biosynthesis	0.48323	1.55	0.061	0.114	0.3434	0.795	0.675	4	0.91
Adherent DMEM	Glycosphingolipid Biosynthesis Globo Series	Glutathione Metabolism	0.25759	0.838	0.63	1	0.35565	0.824	0.653	15	0.863
Adherent DMEM	Glycosphingolipid Biosynthesis Globo Series	Glycerolipid Metabolism	0.25851	0.838	0.641	1	-0.30094	-0.694	0.752	5	1
Adherent DMEM	Glycosphingolipid Biosynthesis Globo Series	Glycerophospholipid Metabolism	0.2524	0.82	0.673	1	0.28051	0.627	0.866	12	1
Adherent DMEM	Glycosphingolipid Biosynthesis Globo Series	Glycine Serine And Threonine Metabolism	-0.38298	-1.25	0.193	0.4	0.36339	0.837	0.617	10	0.843
Adherent DMEM	Glycosphingolipid Biosynthesis Globo Series	Glycolysis Gluconeogenesis	0.26187	0.856	0.62	1	-0.34953	-0.809	0.592	5	1
Adherent DMEM	Glycosphingolipid Biosynthesis Globo Series	Histidine Metabolism	-0.23656	-0.788	0.706	1	0.43876	1	0.434	9	0.609
Adherent DMEM	Glycosphingolipid Biosynthesis Globo Series	Inositol Phosphate Metabolism	0.27994	0.915	0.531	0.998	-0.72915	-1.72	0.0688	23	0.255
Adherent DMEM	Glycosphingolipid Biosynthesis Globo Series	Linoleic Acid Metabolism	0.33453	1.09	0.327	0.594	0.34145	0.772	0.701	25	0.945
Adherent DMEM	Glycosphingolipid Biosynthesis Globo Series	Lysine Degradation	0.30431	0.979	0.445	0.834	-0.35004	-0.833	0.59	7	1
Adherent DMEM	Glycosphingolipid Biosynthesis Globo Series	Nicotinate And Nicotinamide Metabolism	-0.27224	-0.911	0.546	1	0.55445	1.27	0.212	8	0.306
Adherent DMEM	Glycosphingolipid Biosynthesis Globo Series	Nitrogen Metabolism	-0.39278	-1.28	0.169	0.359	0.34247	0.782	0.681	9	0.93
Adherent DMEM	Glycosphingolipid Biosynthesis Globo Series	One Carbon Pool By Folate	0.41827	1.35	0.131	0.243	0.24333	0.55	0.934	14	1
Adherent DMEM	Glycosphingolipid Biosynthesis Globo Series	Oxidative Phosphorylation	-0.39008	-1.3	0.164	0.335	0.4029	0.931	0.524	7	0.704
Adherent DMEM	Glycosphingolipid Biosynthesis Globo Series	Pantothenate And Coa Biosynthesis	-0.24712	-0.807	0.669	1	0.25979	0.59	0.894	4	1
Adherent DMEM	Glycosphingolipid Biosynthesis Globo Series	Phenylalanine Metabolism	-0.43777	-1.45	0.0911	0.19	0.30077	0.698	0.771	12	1
Adherent DMEM	Glycosphingolipid Biosynthesis Globo Series	Propanoate Metabolism	0.48819	1.58	0.05	0.101	-0.32946	-0.774	0.651	6	1
Adherent DMEM	Glycosphingolipid Biosynthesis Globo Series	Purine Metabolism	0.15641	0.508	0.99	1	0.43488	0.993	0.449	39	0.619
Adherent DMEM	Glycosphingolipid Biosynthesis Globo Series	Pyrimidine Metabolism	-0.23278	-0.771	0.759	1	0.37424	0.854	0.592	34	0.816
Adherent DMEM	Glycosphingolipid Biosynthesis Globo Series	Pyruvate Metabolism	0.19742	0.628	0.929	1	0.28189	0.656	0.822	6	1
Adherent DMEM	Glycosphingolipid Biosynthesis Globo Series	Retinol Metabolism	-0.27538	-0.9	0.55	1	0.36353	0.824	0.639	22	0.863
Adherent DMEM	Glycosphingolipid Biosynthesis Globo Series	Riboflavin Metabolism	-0.31457	-1.01	0.411	0.877	-0.66372	-1.55	0.115	4	0.426
Adherent DMEM	Glycosphingolipid Biosynthesis Globo Series	Starch And Sucrose Metabolism	-0.2444	-0.795	0.717	1	0.33183	0.751	0.71	8	0.978
Adherent DMEM	Glycosphingolipid Biosynthesis Globo Series	Steroid Hormone Biosynthesis	0.30184	0.976	0.439	0.842	0.29899	0.68	0.814	35	1
Adherent DMEM	Glycosphingolipid Biosynthesis Globo Series	Terpenoid Backbone Biosynthesis	-0.47523	-1.56	0.0517	0.126	0.55837	1.27	0.232	7	0.306
Adherent DMEM	Glycosphingolipid Biosynthesis Globo Series	Tryptophan Metabolism	-0.30462	-1	0.42	0.903	0.24749	0.559	0.906	14	1
Adherent DMEM	Glycosphingolipid Biosynthesis Globo Series	Tyrosine Metabolism	-0.24764	-0.792	0.743	1	0.2223	0.51	0.956	15	1
Adherent DMEM	Glycosphingolipid Biosynthesis Globo Series	Valine Leucine And Isoleucine Degradation	0.29711	0.966	0.454	0.865	-0.3297	-0.757	0.684	7	1
Adherent DMEM	Glycosphingolipid Biosynthesis Lacto And Neolacto Series	Alanine Aspartate And Glutamate Metabolism	0.41122	1.33	0.157	0.197	-0.47712	-1.04	0.404	4	0.762
Adherent DMEM	Glycosphingolipid Biosynthesis Lacto And Neolacto Series	Alpha Linolenic Acid Metabolism	0.38739	1.27	0.178	0.242	-0.47943	-1.08	0.379	6	0.693
Adherent DMEM	Glycosphingolipid Biosynthesis Lacto And Neolacto Series	Amino Sugar And Nucleotide Sugar Metabolism	0.49733	1.63	0.0381	0.065	-0.60446	-1.36	0.164	4	0.313
Adherent DMEM	Glycosphingolipid Biosynthesis Lacto And Neolacto Series	Arachidonic Acid Metabolism	-0.24757	-0.806	0.695	1	-0.28059	-0.632	0.88	36	1
Adherent DMEM	Glycosphingolipid Biosynthesis Lacto And Neolacto Series	Arginine And Proline Metabolism	-0.33228	-1.07	0.343	1	0.2059	0.466	0.973	20	1
Adherent DMEM	Glycosphingolipid Biosynthesis Lacto And Neolacto Series	Ascorbate And Aldarate Metabolism	0.37506	1.23	0.205	0.276	0.43335	1.01	0.404	4	0.877
Adherent DMEM	Glycosphingolipid Biosynthesis Lacto And Neolacto Series	Beta Alanine Metabolism	0.5192	1.73	0.0252	0.0446	0.30305	0.709	0.75	8	1
Adherent DMEM	Glycosphingolipid Biosynthesis Lacto And Neolacto Series	Butanoate Metabolism	0.23944	0.806	0.746	0.991	0.33458	0.806	0.642	6	1
Adherent DMEM	Glycosphingolipid Biosynthesis Lacto And Neolacto Series	Cysteine And Methionine Metabolism	-0.31865	-1.04	0.377	1	-0.37633	-0.833	0.622	10	1
Adherent DMEM	Glycosphingolipid Biosynthesis Lacto And Neolacto Series	Drug Metabolism Cytochrome P450	0.15912	0.517	0.987	1	0.21466	0.499	0.954	26	1
Adherent DMEM	Glycosphingolipid Biosynthesis Lacto And Neolacto Series	Ether Lipid Metabolism	-0.2154	-0.68	0.878	1	-0.41659	-0.939	0.516	7	0.947
Adherent DMEM	Glycosphingolipid Biosynthesis Lacto And Neolacto Series	Fatty Acid Metabolism	0.19744	0.643	0.92	1	0.33763	0.802	0.643	5	1
Adherent DMEM	Glycosphingolipid Biosynthesis Lacto And Neolacto Series	Folate Biosynthesis	0.63065	2.05	0.0109	0.012	-0.55918	-1.24	0.261	4	0.455
Adherent DMEM	Glycosphingolipid Biosynthesis Lacto And Neolacto Series	Glutathione Metabolism	0.21452	0.73	0.851	1	0.27697	0.618	0.887	15	1
Adherent DMEM	Glycosphingolipid Biosynthesis Lacto And Neolacto Series	Glycerolipid Metabolism	-0.23906	-0.767	0.746	1	-0.23819	-0.538	0.936	5	1
Adherent DMEM	Glycosphingolipid Biosynthesis Lacto And Neolacto Series	Glycerophospholipid Metabolism	-0.21089	-0.661	0.89	1	-0.49823	-1.11	0.349	12	0.642
Adherent DMEM	Glycosphingolipid Biosynthesis Lacto And Neolacto Series	Glycine Serine And Threonine Metabolism	0.28152	0.919	0.533	0.741	-0.25983	-0.578	0.907	10	1
Adherent DMEM	Glycosphingolipid Biosynthesis Lacto And Neolacto Series	Glycolysis Gluconeogenesis	-0.28291	-0.899	0.55	1	-0.40062	-0.898	0.538	5	1
Adherent DMEM	Glycosphingolipid Biosynthesis Lacto And Neolacto Series	Histidine Metabolism	0.50348	1.65	0.0465	0.0603	-0.47012	-1.04	0.409	9	0.762
Adherent DMEM	Glycosphingolipid Biosynthesis Lacto And Neolacto Series	Inositol Phosphate Metabolism	0.2725	0.899	0.536	0.784	-0.54781	-1.2	0.28	23	0.51
Adherent DMEM	Glycosphingolipid Biosynthesis Lacto And Neolacto Series	Linoleic Acid Metabolism	0.24796	0.827	0.699	0.941	0.18617	0.437	0.987	25	1
Adherent DMEM	Glycosphingolipid Biosynthesis Lacto And Neolacto Series	Lysine Degradation	0.42261	1.4	0.112	0.154	-0.38885	-0.879	0.574	7	1
Adherent DMEM	Glycosphingolipid Biosynthesis Lacto And Neolacto Series	Nicotinate And Nicotinamide Metabolism	0.39901	1.34	0.135	0.191	0.5252	1.19	0.271	8	0.583
Adherent DMEM	Glycosphingolipid Biosynthesis Lacto And Neolacto Series	Nitrogen Metabolism	0.21673	0.695	0.859	1	0.44083	1.08	0.354	9	0.751
Adherent DMEM	Glycosphingolipid Biosynthesis Lacto And Neolacto Series	One Carbon Pool By Folate	0.49099	1.61	0.0576	0.0697	-0.4437	-0.985	0.474	14	0.861
Adherent DMEM	Glycosphingolipid Biosynthesis Lacto And Neolacto Series	Oxidative Phosphorylation	-0.19823	-0.649	0.912	1	-0.28775	-0.645	0.839	7	1
Adherent DMEM	Glycosphingolipid Biosynthesis Lacto And Neolacto Series	Pantothenate And Coa Biosynthesis	-0.22043	-0.699	0.859	1	0.53293	1.22	0.256	4	0.544
Adherent DMEM	Glycosphingolipid Biosynthesis Lacto And Neolacto Series	Phenylalanine Metabolism	0.38823	1.28	0.18	0.234	-0.53747	-1.19	0.272	12	0.525
Adherent DMEM	Glycosphingolipid Biosynthesis Lacto And Neolacto Series	Propanoate Metabolism	-0.30125	-0.955	0.506	1	-0.25787	-0.566	0.914	6	1
Adherent DMEM	Glycosphingolipid Biosynthesis Lacto And Neolacto Series	Purine Metabolism	0.25292	0.841	0.644	0.911	-0.21952	-0.486	0.956	39	1
Adherent DMEM	Glycosphingolipid Biosynthesis Lacto And Neolacto Series	Pyrimidine Metabolism	0.29044	0.948	0.487	0.684	0.20235	0.468	0.984	34	1
Adherent DMEM	Glycosphingolipid Biosynthesis Lacto And Neolacto Series	Pyruvate Metabolism	-0.293	-0.944	0.475	1	-0.23835	-0.523	0.926	6	1
Adherent DMEM	Glycosphingolipid Biosynthesis Lacto And Neolacto Series	Retinol Metabolism	-0.1762	-0.557	0.967	1	0.31695	0.724	0.735	22	1
Adherent DMEM	Glycosphingolipid Biosynthesis Lacto And Neolacto Series	Riboflavin Metabolism	0.26101	0.851	0.64	0.89	0.45898	1.07	0.351	4	0.767
Adherent DMEM	Glycosphingolipid Biosynthesis Lacto And Neolacto Series	Starch And Sucrose Metabolism	0.35092	1.14	0.279	0.378	-0.31002	-0.698	0.779	8	1
Adherent DMEM	Glycosphingolipid Biosynthesis Lacto And Neolacto Series	Steroid Hormone Biosynthesis	0.15069	0.485	0.998	1	0.21403	0.502	0.948	35	1
Adherent DMEM	Glycosphingolipid Biosynthesis Lacto And Neolacto Series	Terpenoid Backbone Biosynthesis	0.52341	1.71	0.035	0.0483	0.63589	1.53	0.124	7	0.259
Adherent DMEM	Glycosphingolipid Biosynthesis Lacto And Neolacto Series	Tryptophan Metabolism	0.19514	0.64	0.903	1	-0.34964	-0.788	0.684	14	1
Adherent DMEM	Glycosphingolipid Biosynthesis Lacto And Neolacto Series	Tyrosine Metabolism	0.22081	0.713	0.833	1	-0.41462	-0.921	0.533	15	0.983
Adherent DMEM	Glycosphingolipid Biosynthesis Lacto And Neolacto Series	Valine Leucine And Isoleucine Degradation	0.25949	0.847	0.62	0.898	-0.24457	-0.554	0.933	7	1
Adherent DMEM	Glycosylphosphatidylinositol Gpi Anchor Biosynthesis	Alanine Aspartate And Glutamate Metabolism	-0.57745	-1.9	0.0104	0.0354	0.53265	1.21	0.268	4	0.622
Adherent DMEM	Glycosylphosphatidylinositol Gpi Anchor Biosynthesis	Alpha Linolenic Acid Metabolism	-0.33213	-1.11	0.265	0.613	0.55479	1.29	0.227	6	0.492
Adherent DMEM	Glycosylphosphatidylinositol Gpi Anchor Biosynthesis	Amino Sugar And Nucleotide Sugar Metabolism	-0.30516	-1.03	0.395	0.791	-0.29226	-0.669	0.798	4	1
Adherent DMEM	Glycosylphosphatidylinositol Gpi Anchor Biosynthesis	Arachidonic Acid Metabolism	0.15217	0.485	0.998	1	0.44955	1.02	0.413	36	0.993
Adherent DMEM	Glycosylphosphatidylinositol Gpi Anchor Biosynthesis	Arginine And Proline Metabolism	0.25891	0.812	0.672	1	0.27134	0.616	0.865	20	1
Adherent DMEM	Glycosylphosphatidylinositol Gpi Anchor Biosynthesis	Ascorbate And Aldarate Metabolism	0.28813	0.925	0.542	1	-0.60674	-1.42	0.193	4	0.284
Adherent DMEM	Glycosylphosphatidylinositol Gpi Anchor Biosynthesis	Beta Alanine Metabolism	0.30642	0.97	0.467	0.887	-0.30963	-0.748	0.703	8	1
Adherent DMEM	Glycosylphosphatidylinositol Gpi Anchor Biosynthesis	Butanoate Metabolism	-0.2229	-0.751	0.78	1	-0.61018	-1.48	0.124	6	0.247
Adherent DMEM	Glycosylphosphatidylinositol Gpi Anchor Biosynthesis	Cysteine And Methionine Metabolism	-0.34496	-1.12	0.296	0.592	-0.29653	-0.688	0.796	10	1
Adherent DMEM	Glycosylphosphatidylinositol Gpi Anchor Biosynthesis	Drug Metabolism Cytochrome P450	0.19662	0.603	0.948	1	0.44908	1.04	0.398	26	0.953
Adherent DMEM	Glycosylphosphatidylinositol Gpi Anchor Biosynthesis	Ether Lipid Metabolism	-0.22998	-0.764	0.752	1	0.54797	1.21	0.276	7	0.622
Adherent DMEM	Glycosylphosphatidylinositol Gpi Anchor Biosynthesis	Fatty Acid Metabolism	0.26627	0.829	0.66	1	-0.43129	-1.01	0.429	5	0.711
Adherent DMEM	Glycosylphosphatidylinositol Gpi Anchor Biosynthesis	Folate Biosynthesis	-0.2005	-0.665	0.915	1	-0.78333	-1.9	0.039	4	0.0505
Adherent DMEM	Glycosylphosphatidylinositol Gpi Anchor Biosynthesis	Glutathione Metabolism	0.15521	0.487	0.99	1	-0.38102	-0.916	0.507	15	0.867
Adherent DMEM	Glycosylphosphatidylinositol Gpi Anchor Biosynthesis	Glycerolipid Metabolism	0.31244	0.963	0.455	0.906	0.61508	1.42	0.139	5	0.316
Adherent DMEM	Glycosylphosphatidylinositol Gpi Anchor Biosynthesis	Glycerophospholipid Metabolism	0.23476	0.735	0.817	1	0.51588	1.16	0.301	12	0.711
Adherent DMEM	Glycosylphosphatidylinositol Gpi Anchor Biosynthesis	Glycine Serine And Threonine Metabolism	0.33702	1.04	0.373	0.725	0.47725	1.08	0.371	10	0.871
Adherent DMEM	Glycosylphosphatidylinositol Gpi Anchor Biosynthesis	Glycolysis Gluconeogenesis	0.19712	0.626	0.942	1	-0.47162	-1.12	0.332	5	0.559
Adherent DMEM	Glycosylphosphatidylinositol Gpi Anchor Biosynthesis	Histidine Metabolism	-0.42136	-1.4	0.127	0.221	0.40109	0.898	0.566	9	1
Adherent DMEM	Glycosylphosphatidylinositol Gpi Anchor Biosynthesis	Inositol Phosphate Metabolism	0.20505	0.645	0.927	1	-0.51995	-1.26	0.223	23	0.406
Adherent DMEM	Glycosylphosphatidylinositol Gpi Anchor Biosynthesis	Linoleic Acid Metabolism	0.21823	0.682	0.876	1	0.54619	1.24	0.246	25	0.572
Adherent DMEM	Glycosylphosphatidylinositol Gpi Anchor Biosynthesis	Lysine Degradation	-0.29251	-0.975	0.426	0.935	-0.41397	-0.982	0.427	7	0.755
Adherent DMEM	Glycosylphosphatidylinositol Gpi Anchor Biosynthesis	Nicotinate And Nicotinamide Metabolism	0.203	0.631	0.948	1	0.50436	1.13	0.313	8	0.77
Adherent DMEM	Glycosylphosphatidylinositol Gpi Anchor Biosynthesis	Nitrogen Metabolism	-0.3576	-1.21	0.206	0.437	-0.34155	-0.783	0.628	9	1
Adherent DMEM	Glycosylphosphatidylinositol Gpi Anchor Biosynthesis	One Carbon Pool By Folate	0.25443	0.8	0.718	1	-0.29042	-0.707	0.753	14	1
Adherent DMEM	Glycosylphosphatidylinositol Gpi Anchor Biosynthesis	Oxidative Phosphorylation	-0.19455	-0.652	0.908	1	0.4913	1.11	0.34	7	0.809
Adherent DMEM	Glycosylphosphatidylinositol Gpi Anchor Biosynthesis	Pantothenate And Coa Biosynthesis	0.34736	1.1	0.327	0.608	0.71695	1.66	0.0488	4	0.113
Adherent DMEM	Glycosylphosphatidylinositol Gpi Anchor Biosynthesis	Phenylalanine Metabolism	-0.22513	-0.752	0.783	1	0.45596	1.01	0.431	12	1
Adherent DMEM	Glycosylphosphatidylinositol Gpi Anchor Biosynthesis	Propanoate Metabolism	0.22947	0.724	0.81	1	-0.4522	-1.04	0.387	6	0.668
Adherent DMEM	Glycosylphosphatidylinositol Gpi Anchor Biosynthesis	Purine Metabolism	-0.22486	-0.745	0.809	1	-0.25311	-0.577	0.883	39	1
Adherent DMEM	Glycosylphosphatidylinositol Gpi Anchor Biosynthesis	Pyrimidine Metabolism	-0.19155	-0.641	0.909	1	0.33991	0.767	0.693	34	1
Adherent DMEM	Glycosylphosphatidylinositol Gpi Anchor Biosynthesis	Pyruvate Metabolism	-0.40671	-1.39	0.0965	0.23	-0.37294	-0.912	0.488	6	0.874
Adherent DMEM	Glycosylphosphatidylinositol Gpi Anchor Biosynthesis	Retinol Metabolism	0.2173	0.685	0.856	1	0.5327	1.19	0.269	22	0.658
Adherent DMEM	Glycosylphosphatidylinositol Gpi Anchor Biosynthesis	Riboflavin Metabolism	-0.25608	-0.834	0.628	1	-0.59045	-1.38	0.168	4	0.311
Adherent DMEM	Glycosylphosphatidylinositol Gpi Anchor Biosynthesis	Starch And Sucrose Metabolism	-0.18463	-0.61	0.934	1	-0.40905	-0.974	0.45	8	0.766
Adherent DMEM	Glycosylphosphatidylinositol Gpi Anchor Biosynthesis	Steroid Hormone Biosynthesis	0.27799	0.876	0.595	1	0.41853	0.936	0.522	35	1
Adherent DMEM	Glycosylphosphatidylinositol Gpi Anchor Biosynthesis	Terpenoid Backbone Biosynthesis	0.3363	1.04	0.388	0.725	-0.86909	-2.05	0.00717	7	0.0213
Adherent DMEM	Glycosylphosphatidylinositol Gpi Anchor Biosynthesis	Tryptophan Metabolism	-0.27598	-0.943	0.497	1	-0.29832	-0.714	0.691	14	1
Adherent DMEM	Glycosylphosphatidylinositol Gpi Anchor Biosynthesis	Tyrosine Metabolism	-0.3113	-1.05	0.342	0.743	-0.3859	-0.869	0.535	15	0.953
Adherent DMEM	Glycosylphosphatidylinositol Gpi Anchor Biosynthesis	Valine Leucine And Isoleucine Degradation	0.2198	0.707	0.839	1	-0.68151	-1.64	0.108	7	0.158
Adherent DMEM	Glyoxylate And Dicarboxylate Metabolism	Alanine Aspartate And Glutamate Metabolism	0.42191	1.35	0.126	0.214	0.4614	1.04	0.429	4	0.563
Adherent DMEM	Glyoxylate And Dicarboxylate Metabolism	Alpha Linolenic Acid Metabolism	-0.34414	-1.15	0.267	0.664	0.4943	1.14	0.316	6	0.45
Adherent DMEM	Glyoxylate And Dicarboxylate Metabolism	Amino Sugar And Nucleotide Sugar Metabolism	-0.18874	-0.632	0.936	1	0.56459	1.3	0.224	4	0.297
Adherent DMEM	Glyoxylate And Dicarboxylate Metabolism	Arachidonic Acid Metabolism	0.19808	0.637	0.933	1	0.326	0.73	0.713	36	1
Adherent DMEM	Glyoxylate And Dicarboxylate Metabolism	Arginine And Proline Metabolism	0.45919	1.49	0.0709	0.123	0.23111	0.517	0.946	20	1
Adherent DMEM	Glyoxylate And Dicarboxylate Metabolism	Ascorbate And Aldarate Metabolism	0.35001	1.14	0.284	0.449	-0.5068	-1.21	0.231	4	0.938
Adherent DMEM	Glyoxylate And Dicarboxylate Metabolism	Beta Alanine Metabolism	-0.27408	-0.925	0.553	1	0.45665	1.04	0.401	8	0.563
Adherent DMEM	Glyoxylate And Dicarboxylate Metabolism	Butanoate Metabolism	0.2862	0.907	0.536	0.905	0.41237	0.939	0.483	6	0.696
Adherent DMEM	Glyoxylate And Dicarboxylate Metabolism	Cysteine And Methionine Metabolism	0.36347	1.15	0.267	0.434	-0.27178	-0.62	0.835	10	1
Adherent DMEM	Glyoxylate And Dicarboxylate Metabolism	Drug Metabolism Cytochrome P450	0.23483	0.758	0.782	1	0.35254	0.806	0.64	26	0.893
Adherent DMEM	Glyoxylate And Dicarboxylate Metabolism	Ether Lipid Metabolism	0.22091	0.713	0.859	1	0.42316	0.964	0.464	7	0.661
Adherent DMEM	Glyoxylate And Dicarboxylate Metabolism	Fatty Acid Metabolism	-0.30522	-1.03	0.378	0.967	0.46019	1.05	0.4	5	0.552
Adherent DMEM	Glyoxylate And Dicarboxylate Metabolism	Folate Biosynthesis	-0.41507	-1.37	0.127	0.305	-0.79875	-1.88	0.036	4	0.0822
Adherent DMEM	Glyoxylate And Dicarboxylate Metabolism	Glutathione Metabolism	0.25391	0.816	0.679	1	-0.35559	-0.821	0.598	15	1
Adherent DMEM	Glyoxylate And Dicarboxylate Metabolism	Glycerolipid Metabolism	-0.19301	-0.643	0.918	1	0.24788	0.571	0.917	5	1
Adherent DMEM	Glyoxylate And Dicarboxylate Metabolism	Glycerophospholipid Metabolism	0.2461	0.781	0.74	1	0.31591	0.722	0.746	12	1
Adherent DMEM	Glyoxylate And Dicarboxylate Metabolism	Glycine Serine And Threonine Metabolism	0.29459	0.937	0.528	0.836	0.31793	0.731	0.742	10	1
Adherent DMEM	Glyoxylate And Dicarboxylate Metabolism	Glycolysis Gluconeogenesis	-0.19043	-0.635	0.93	1	0.56207	1.28	0.239	5	0.313
Adherent DMEM	Glyoxylate And Dicarboxylate Metabolism	Histidine Metabolism	-0.41131	-1.35	0.131	0.327	0.35392	0.803	0.629	9	0.898
Adherent DMEM	Glyoxylate And Dicarboxylate Metabolism	Inositol Phosphate Metabolism	-0.16907	-0.547	0.966	1	0.43983	0.979	0.458	23	0.64
Adherent DMEM	Glyoxylate And Dicarboxylate Metabolism	Linoleic Acid Metabolism	0.26421	0.855	0.666	1	0.46013	1.04	0.409	25	0.563
Adherent DMEM	Glyoxylate And Dicarboxylate Metabolism	Lysine Degradation	-0.47885	-1.6	0.0409	0.128	0.51808	1.17	0.287	7	0.418
Adherent DMEM	Glyoxylate And Dicarboxylate Metabolism	Nicotinate And Nicotinamide Metabolism	0.32787	1.05	0.368	0.597	-0.26919	-0.638	0.822	8	1
Adherent DMEM	Glyoxylate And Dicarboxylate Metabolism	Nitrogen Metabolism	0.53057	1.69	0.0271	0.0547	0.38456	0.86	0.569	9	0.811
Adherent DMEM	Glyoxylate And Dicarboxylate Metabolism	One Carbon Pool By Folate	0.6415	2.07	0.00175	0.00874	0.35413	0.806	0.631	14	0.893
Adherent DMEM	Glyoxylate And Dicarboxylate Metabolism	Oxidative Phosphorylation	0.52253	1.66	0.0407	0.0606	-0.50111	-1.13	0.343	7	1
Adherent DMEM	Glyoxylate And Dicarboxylate Metabolism	Pantothenate And Coa Biosynthesis	0.25779	0.846	0.649	1	0.74891	1.7	0.0518	4	0.0652
Adherent DMEM	Glyoxylate And Dicarboxylate Metabolism	Phenylalanine Metabolism	-0.27729	-0.917	0.522	1	-0.32539	-0.781	0.64	12	1
Adherent DMEM	Glyoxylate And Dicarboxylate Metabolism	Propanoate Metabolism	-0.23187	-0.766	0.802	1	0.40087	0.901	0.517	6	0.749
Adherent DMEM	Glyoxylate And Dicarboxylate Metabolism	Purine Metabolism	0.29697	0.939	0.488	0.831	-0.19558	-0.456	0.983	39	1
Adherent DMEM	Glyoxylate And Dicarboxylate Metabolism	Pyrimidine Metabolism	0.35576	1.16	0.253	0.42	0.36042	0.819	0.621	34	0.873
Adherent DMEM	Glyoxylate And Dicarboxylate Metabolism	Pyruvate Metabolism	-0.37912	-1.25	0.178	0.469	0.47535	1.1	0.344	6	0.494
Adherent DMEM	Glyoxylate And Dicarboxylate Metabolism	Retinol Metabolism	0.22942	0.736	0.801	1	0.37609	0.876	0.555	22	0.787
Adherent DMEM	Glyoxylate And Dicarboxylate Metabolism	Riboflavin Metabolism	0.22611	0.704	0.841	1	0.57726	1.32	0.194	4	0.282
Adherent DMEM	Glyoxylate And Dicarboxylate Metabolism	Starch And Sucrose Metabolism	-0.19118	-0.632	0.924	1	0.35031	0.791	0.645	8	0.92
Adherent DMEM	Glyoxylate And Dicarboxylate Metabolism	Steroid Hormone Biosynthesis	0.22845	0.72	0.821	1	0.37851	0.855	0.573	35	0.818
Adherent DMEM	Glyoxylate And Dicarboxylate Metabolism	Terpenoid Backbone Biosynthesis	0.3938	1.26	0.164	0.298	-0.49859	-1.14	0.313	7	1
Adherent DMEM	Glyoxylate And Dicarboxylate Metabolism	Tryptophan Metabolism	0.23342	0.735	0.786	1	0.39359	0.887	0.548	14	0.77
Adherent DMEM	Glyoxylate And Dicarboxylate Metabolism	Tyrosine Metabolism	-0.36709	-1.21	0.195	0.539	0.26929	0.618	0.861	15	1
Adherent DMEM	Glyoxylate And Dicarboxylate Metabolism	Valine Leucine And Isoleucine Degradation	-0.25648	-0.824	0.689	1	0.49344	1.15	0.315	7	0.439
Adherent DMEM	Histidine Metabolism	Alanine Aspartate And Glutamate Metabolism	-0.24866	-0.814	0.676	1	0.74348	1.65	0.0435	4	0.0571
Adherent DMEM	Histidine Metabolism	Alpha Linolenic Acid Metabolism	-0.2665	-0.875	0.588	1	0.40829	0.905	0.556	6	0.864
Adherent DMEM	Histidine Metabolism	Amino Sugar And Nucleotide Sugar Metabolism	-0.28806	-0.954	0.495	1	-0.39565	-0.965	0.479	4	1
Adherent DMEM	Histidine Metabolism	Arachidonic Acid Metabolism	0.27527	0.886	0.569	1	0.26978	0.601	0.91	36	1
Adherent DMEM	Histidine Metabolism	Arginine And Proline Metabolism	0.27973	0.89	0.557	1	0.24195	0.535	0.961	20	1
Adherent DMEM	Histidine Metabolism	Ascorbate And Aldarate Metabolism	0.35092	1.15	0.258	0.463	0.36102	0.807	0.696	4	1
Adherent DMEM	Histidine Metabolism	Beta Alanine Metabolism	0.35412	1.16	0.272	0.449	0.4154	0.941	0.533	8	0.794
Adherent DMEM	Histidine Metabolism	Butanoate Metabolism	-0.32953	-1.1	0.276	0.712	0.29194	0.663	0.868	6	1
Adherent DMEM	Histidine Metabolism	Cysteine And Methionine Metabolism	-0.22702	-0.739	0.793	1	0.24084	0.54	0.95	10	1
Adherent DMEM	Histidine Metabolism	Drug Metabolism Cytochrome P450	-0.18985	-0.615	0.947	1	0.4478	1.01	0.438	26	0.666
Adherent DMEM	Histidine Metabolism	Ether Lipid Metabolism	0.16597	0.544	0.989	1	0.37232	0.835	0.647	7	1
Adherent DMEM	Histidine Metabolism	Fatty Acid Metabolism	0.21708	0.703	0.835	1	-0.36402	-0.87	0.58	5	1
Adherent DMEM	Histidine Metabolism	Folate Biosynthesis	-0.2682	-0.883	0.577	1	-0.31884	-0.737	0.736	4	1
Adherent DMEM	Histidine Metabolism	Glutathione Metabolism	0.19561	0.632	0.934	1	0.44992	1.01	0.431	15	0.666
Adherent DMEM	Histidine Metabolism	Glycerolipid Metabolism	-0.16066	-0.528	0.981	1	-0.36649	-0.836	0.648	5	1
Adherent DMEM	Histidine Metabolism	Glycerophospholipid Metabolism	0.16951	0.541	0.983	1	0.37651	0.838	0.653	12	0.994
Adherent DMEM	Histidine Metabolism	Glycine Serine And Threonine Metabolism	0.22025	0.732	0.782	1	0.30301	0.691	0.827	10	1
Adherent DMEM	Histidine Metabolism	Glycolysis Gluconeogenesis	-0.29918	-0.993	0.416	0.994	0.29134	0.656	0.857	5	1
Adherent DMEM	Histidine Metabolism	Histidine Metabolism	0.33982	1.11	0.307	0.53	0.31375	0.719	0.784	9	1
Adherent DMEM	Histidine Metabolism	Inositol Phosphate Metabolism	0.22491	0.728	0.818	1	-0.37132	-0.89	0.541	23	1
Adherent DMEM	Histidine Metabolism	Linoleic Acid Metabolism	-0.23081	-0.748	0.803	1	0.47773	1.07	0.369	25	0.564
Adherent DMEM	Histidine Metabolism	Lysine Degradation	0.28015	0.919	0.529	0.939	-0.35388	-0.861	0.607	7	1
Adherent DMEM	Histidine Metabolism	Nicotinate And Nicotinamide Metabolism	0.29036	0.957	0.498	0.846	0.49448	1.12	0.311	8	0.484
Adherent DMEM	Histidine Metabolism	Nitrogen Metabolism	-0.32421	-1.08	0.333	0.76	0.36795	0.823	0.696	9	1
Adherent DMEM	Histidine Metabolism	One Carbon Pool By Folate	0.49597	1.58	0.05	0.0928	0.3847	0.85	0.635	14	0.971
Adherent DMEM	Histidine Metabolism	Oxidative Phosphorylation	0.49083	1.6	0.0453	0.0851	0.40952	0.915	0.537	7	0.844
Adherent DMEM	Histidine Metabolism	Pantothenate And Coa Biosynthesis	0.30679	0.993	0.448	0.761	0.53551	1.2	0.25	4	0.376
Adherent DMEM	Histidine Metabolism	Phenylalanine Metabolism	-0.30946	-0.993	0.461	0.994	-0.23786	-0.547	0.88	12	1
Adherent DMEM	Histidine Metabolism	Propanoate Metabolism	0.29361	0.965	0.466	0.827	0.32612	0.734	0.806	6	1
Adherent DMEM	Histidine Metabolism	Purine Metabolism	0.31288	1.03	0.37	0.682	0.29547	0.653	0.881	39	1
Adherent DMEM	Histidine Metabolism	Pyrimidine Metabolism	0.37869	1.22	0.201	0.366	0.38963	0.871	0.614	34	0.929
Adherent DMEM	Histidine Metabolism	Pyruvate Metabolism	-0.37124	-1.23	0.199	0.456	-0.32193	-0.791	0.642	6	1
Adherent DMEM	Histidine Metabolism	Retinol Metabolism	0.24517	0.817	0.709	1	0.446	0.994	0.451	22	0.696
Adherent DMEM	Histidine Metabolism	Riboflavin Metabolism	-0.28098	-0.926	0.52	1	0.4629	1.05	0.381	4	0.596
Adherent DMEM	Histidine Metabolism	Starch And Sucrose Metabolism	-0.18447	-0.611	0.963	1	-0.29942	-0.769	0.734	8	1
Adherent DMEM	Histidine Metabolism	Steroid Hormone Biosynthesis	0.24768	0.811	0.694	1	0.36106	0.815	0.679	35	1
Adherent DMEM	Histidine Metabolism	Terpenoid Backbone Biosynthesis	-0.27651	-0.893	0.598	1	0.33867	0.761	0.771	7	1
Adherent DMEM	Histidine Metabolism	Tryptophan Metabolism	0.32384	1.05	0.373	0.64	-0.3217	-0.776	0.705	14	1
Adherent DMEM	Histidine Metabolism	Tyrosine Metabolism	-0.40666	-1.32	0.126	0.328	0.25803	0.58	0.913	15	1
Adherent DMEM	Histidine Metabolism	Valine Leucine And Isoleucine Degradation	-0.28936	-0.949	0.477	1	0.35346	0.782	0.748	7	1
Adherent DMEM	Inositol Phosphate Metabolism	Alanine Aspartate And Glutamate Metabolism	-0.27389	-0.914	0.529	0.976	0.47416	1.08	0.359	4	0.645
Adherent DMEM	Inositol Phosphate Metabolism	Alpha Linolenic Acid Metabolism	-0.58986	-1.92	0.0169	0.0269	0.86858	1.95	0.00325	6	0.0132
Adherent DMEM	Inositol Phosphate Metabolism	Amino Sugar And Nucleotide Sugar Metabolism	0.28438	0.899	0.568	1	-0.5081	-1.24	0.255	4	0.556
Adherent DMEM	Inositol Phosphate Metabolism	Arachidonic Acid Metabolism	-0.19731	-0.652	0.933	1	0.51384	1.14	0.316	36	0.552
Adherent DMEM	Inositol Phosphate Metabolism	Arginine And Proline Metabolism	0.22717	0.726	0.832	1	0.47248	1.07	0.379	20	0.661
Adherent DMEM	Inositol Phosphate Metabolism	Ascorbate And Aldarate Metabolism	0.24943	0.821	0.71	1	-0.35435	-0.843	0.539	4	1
Adherent DMEM	Inositol Phosphate Metabolism	Beta Alanine Metabolism	0.24642	0.781	0.745	1	-0.21294	-0.498	0.918	8	1
Adherent DMEM	Inositol Phosphate Metabolism	Butanoate Metabolism	-0.2849	-0.931	0.518	0.933	-0.43033	-1.03	0.38	6	0.912
Adherent DMEM	Inositol Phosphate Metabolism	Cysteine And Methionine Metabolism	-0.39311	-1.32	0.121	0.263	0.30383	0.686	0.808	10	1
Adherent DMEM	Inositol Phosphate Metabolism	Drug Metabolism Cytochrome P450	0.20271	0.642	0.896	1	0.38827	0.881	0.568	26	1
Adherent DMEM	Inositol Phosphate Metabolism	Ether Lipid Metabolism	-0.35633	-1.14	0.257	0.486	0.74249	1.63	0.058	7	0.093
Adherent DMEM	Inositol Phosphate Metabolism	Fatty Acid Metabolism	-0.26559	-0.862	0.611	1	-0.43002	-1.03	0.392	5	0.912
Adherent DMEM	Inositol Phosphate Metabolism	Folate Biosynthesis	-0.34148	-1.11	0.302	0.537	-0.73913	-1.76	0.0383	4	0.135
Adherent DMEM	Inositol Phosphate Metabolism	Glutathione Metabolism	0.33501	1.07	0.353	0.766	-0.23916	-0.57	0.871	15	1
Adherent DMEM	Inositol Phosphate Metabolism	Glycerolipid Metabolism	0.19864	0.633	0.912	1	0.43366	0.983	0.455	5	0.815
Adherent DMEM	Inositol Phosphate Metabolism	Glycerophospholipid Metabolism	-0.1969	-0.666	0.912	1	0.69678	1.57	0.0813	12	0.122
Adherent DMEM	Inositol Phosphate Metabolism	Glycine Serine And Threonine Metabolism	0.32064	1.05	0.364	0.819	0.51594	1.15	0.319	10	0.537
Adherent DMEM	Inositol Phosphate Metabolism	Glycolysis Gluconeogenesis	0.25806	0.842	0.628	1	-0.63577	-1.44	0.169	5	0.35
Adherent DMEM	Inositol Phosphate Metabolism	Histidine Metabolism	-0.40036	-1.32	0.144	0.263	0.57715	1.29	0.192	9	0.358
Adherent DMEM	Inositol Phosphate Metabolism	Inositol Phosphate Metabolism	-0.23665	-0.785	0.738	1	-0.23181	-0.567	0.903	23	1
Adherent DMEM	Inositol Phosphate Metabolism	Linoleic Acid Metabolism	-0.34984	-1.15	0.262	0.469	0.54669	1.23	0.24	25	0.431
Adherent DMEM	Inositol Phosphate Metabolism	Lysine Degradation	0.3102	0.981	0.482	1	-0.4045	-0.996	0.405	7	0.981
Adherent DMEM	Inositol Phosphate Metabolism	Nicotinate And Nicotinamide Metabolism	-0.48076	-1.59	0.0565	0.0918	-0.3133	-0.743	0.641	8	1
Adherent DMEM	Inositol Phosphate Metabolism	Nitrogen Metabolism	0.35176	1.13	0.279	0.628	0.32127	0.724	0.778	9	1
Adherent DMEM	Inositol Phosphate Metabolism	One Carbon Pool By Folate	-0.34132	-1.12	0.269	0.519	-0.2526	-0.637	0.852	14	1
Adherent DMEM	Inositol Phosphate Metabolism	Oxidative Phosphorylation	0.1709	0.557	0.974	1	-0.67856	-1.61	0.0964	7	0.234
Adherent DMEM	Inositol Phosphate Metabolism	Pantothenate And Coa Biosynthesis	-0.20301	-0.659	0.913	1	0.61346	1.37	0.157	4	0.273
Adherent DMEM	Inositol Phosphate Metabolism	Phenylalanine Metabolism	0.3102	0.996	0.432	0.964	0.55986	1.26	0.229	12	0.393
Adherent DMEM	Inositol Phosphate Metabolism	Propanoate Metabolism	-0.24267	-0.807	0.695	1	0.48669	1.12	0.336	6	0.582
Adherent DMEM	Inositol Phosphate Metabolism	Purine Metabolism	0.1843	0.588	0.946	1	0.30892	0.701	0.787	39	1
Adherent DMEM	Inositol Phosphate Metabolism	Pyrimidine Metabolism	-0.27995	-0.895	0.539	1	0.25143	0.564	0.932	34	1
Adherent DMEM	Inositol Phosphate Metabolism	Pyruvate Metabolism	-0.40651	-1.34	0.131	0.243	0.58023	1.32	0.199	6	0.323
Adherent DMEM	Inositol Phosphate Metabolism	Retinol Metabolism	0.19649	0.633	0.916	1	0.37758	0.848	0.599	22	1
Adherent DMEM	Inositol Phosphate Metabolism	Riboflavin Metabolism	-0.24443	-0.78	0.736	1	0.63746	1.45	0.114	4	0.202
Adherent DMEM	Inositol Phosphate Metabolism	Starch And Sucrose Metabolism	0.19319	0.632	0.926	1	0.49075	1.09	0.361	8	0.63
Adherent DMEM	Inositol Phosphate Metabolism	Steroid Hormone Biosynthesis	-0.23509	-0.79	0.726	1	0.47499	1.08	0.381	35	0.645
Adherent DMEM	Inositol Phosphate Metabolism	Terpenoid Backbone Biosynthesis	0.22254	0.714	0.844	1	-0.90643	-2.08	0.00837	7	0.0236
Adherent DMEM	Inositol Phosphate Metabolism	Tryptophan Metabolism	-0.27803	-0.899	0.554	1	0.39956	0.906	0.556	14	0.958
Adherent DMEM	Inositol Phosphate Metabolism	Tyrosine Metabolism	-0.30808	-1.03	0.389	0.694	0.40209	0.912	0.53	15	0.946
Adherent DMEM	Inositol Phosphate Metabolism	Valine Leucine And Isoleucine Degradation	-0.25991	-0.851	0.643	1	-0.54466	-1.28	0.215	7	0.503
Adherent DMEM	Linoleic Acid Metabolism	Alanine Aspartate And Glutamate Metabolism	-0.16696	-0.526	0.985	1	-0.4708	-1.04	0.401	4	0.486
Adherent DMEM	Linoleic Acid Metabolism	Alpha Linolenic Acid Metabolism	0.27092	0.898	0.534	1	-0.64892	-1.45	0.084	6	0.121
Adherent DMEM	Linoleic Acid Metabolism	Amino Sugar And Nucleotide Sugar Metabolism	0.34467	1.13	0.305	0.501	-0.69398	-1.55	0.0661	4	0.075
Adherent DMEM	Linoleic Acid Metabolism	Arachidonic Acid Metabolism	0.15749	0.507	0.993	1	-0.46994	-1.05	0.38	36	0.474
Adherent DMEM	Linoleic Acid Metabolism	Arginine And Proline Metabolism	-0.3074	-0.989	0.461	0.976	-0.24969	-0.555	0.945	20	1
Adherent DMEM	Linoleic Acid Metabolism	Ascorbate And Aldarate Metabolism	0.31363	1.03	0.371	0.695	-0.43772	-0.976	0.479	4	0.575
Adherent DMEM	Linoleic Acid Metabolism	Beta Alanine Metabolism	-0.30551	-0.941	0.511	1	-0.34887	-0.756	0.749	8	0.893
Adherent DMEM	Linoleic Acid Metabolism	Butanoate Metabolism	-0.19054	-0.607	0.955	1	-0.43282	-0.929	0.537	6	0.642
Adherent DMEM	Linoleic Acid Metabolism	Cysteine And Methionine Metabolism	0.27365	0.889	0.592	1	-0.41034	-0.914	0.573	10	0.663
Adherent DMEM	Linoleic Acid Metabolism	Drug Metabolism Cytochrome P450	-0.19578	-0.638	0.932	1	-0.21939	-0.484	0.965	26	1
Adherent DMEM	Linoleic Acid Metabolism	Ether Lipid Metabolism	0.12973	0.424	0.998	1	-0.5581	-1.2	0.266	7	0.307
Adherent DMEM	Linoleic Acid Metabolism	Fatty Acid Metabolism	0.28	0.92	0.548	0.957	-0.5603	-1.24	0.23	5	0.268
Adherent DMEM	Linoleic Acid Metabolism	Folate Biosynthesis	0.27615	0.885	0.569	1	0.3961	0.893	0.531	4	1
Adherent DMEM	Linoleic Acid Metabolism	Glutathione Metabolism	-0.27369	-0.866	0.6	1	0.26094	0.62	0.846	15	1
Adherent DMEM	Linoleic Acid Metabolism	Glycerolipid Metabolism	0.2252	0.744	0.798	1	-0.51567	-1.12	0.326	5	0.389
Adherent DMEM	Linoleic Acid Metabolism	Glycerophospholipid Metabolism	-0.15965	-0.508	0.995	1	-0.47952	-1.03	0.415	12	0.5
Adherent DMEM	Linoleic Acid Metabolism	Glycine Serine And Threonine Metabolism	0.26461	0.872	0.603	1	-0.31223	-0.686	0.815	10	0.986
Adherent DMEM	Linoleic Acid Metabolism	Glycolysis Gluconeogenesis	-0.40713	-1.31	0.163	0.336	-0.57333	-1.28	0.196	5	0.234
Adherent DMEM	Linoleic Acid Metabolism	Histidine Metabolism	0.21385	0.712	0.871	1	-0.52659	-1.15	0.312	9	0.358
Adherent DMEM	Linoleic Acid Metabolism	Inositol Phosphate Metabolism	-0.23547	-0.737	0.82	1	-0.5615	-1.24	0.226	23	0.268
Adherent DMEM	Linoleic Acid Metabolism	Linoleic Acid Metabolism	-0.16785	-0.53	0.978	1	-0.39103	-0.859	0.621	25	0.744
Adherent DMEM	Linoleic Acid Metabolism	Lysine Degradation	0.44574	1.45	0.0889	0.162	-0.6187	-1.37	0.134	7	0.168
Adherent DMEM	Linoleic Acid Metabolism	Nicotinate And Nicotinamide Metabolism	0.27995	0.897	0.562	1	0.39677	0.922	0.491	8	1
Adherent DMEM	Linoleic Acid Metabolism	Nitrogen Metabolism	0.14962	0.482	0.991	1	-0.29258	-0.643	0.849	9	1
Adherent DMEM	Linoleic Acid Metabolism	One Carbon Pool By Folate	0.39611	1.27	0.171	0.309	0.22553	0.526	0.952	14	1
Adherent DMEM	Linoleic Acid Metabolism	Oxidative Phosphorylation	0.25261	0.818	0.709	1	-0.27922	-0.604	0.911	7	1
Adherent DMEM	Linoleic Acid Metabolism	Pantothenate And Coa Biosynthesis	-0.32712	-1.06	0.348	0.786	-0.36551	-0.802	0.7	4	0.827
Adherent DMEM	Linoleic Acid Metabolism	Phenylalanine Metabolism	-0.26185	-0.844	0.638	1	-0.52702	-1.15	0.298	12	0.358
Adherent DMEM	Linoleic Acid Metabolism	Propanoate Metabolism	0.24809	0.834	0.648	1	-0.55401	-1.21	0.246	6	0.297
Adherent DMEM	Linoleic Acid Metabolism	Purine Metabolism	-0.20245	-0.656	0.902	1	-0.26835	-0.58	0.937	39	1
Adherent DMEM	Linoleic Acid Metabolism	Pyrimidine Metabolism	0.27287	0.89	0.583	1	-0.1718	-0.374	0.993	34	1
Adherent DMEM	Linoleic Acid Metabolism	Pyruvate Metabolism	-0.34188	-1.09	0.309	0.715	-0.50989	-1.14	0.303	6	0.368
Adherent DMEM	Linoleic Acid Metabolism	Retinol Metabolism	0.19975	0.65	0.909	1	-0.29249	-0.644	0.858	22	1
Adherent DMEM	Linoleic Acid Metabolism	Riboflavin Metabolism	-0.2112	-0.667	0.898	1	0.3473	0.81	0.626	4	1
Adherent DMEM	Linoleic Acid Metabolism	Starch And Sucrose Metabolism	0.27185	0.88	0.56	1	-0.66336	-1.46	0.0844	8	0.115
Adherent DMEM	Linoleic Acid Metabolism	Steroid Hormone Biosynthesis	0.18858	0.608	0.955	1	-0.34441	-0.761	0.735	35	0.886
Adherent DMEM	Linoleic Acid Metabolism	Terpenoid Backbone Biosynthesis	-0.40577	-1.29	0.173	0.362	0.66499	1.57	0.0914	7	0.629
Adherent DMEM	Linoleic Acid Metabolism	Tryptophan Metabolism	-0.24174	-0.767	0.766	1	-0.52307	-1.17	0.284	14	0.336
Adherent DMEM	Linoleic Acid Metabolism	Tyrosine Metabolism	-0.20261	-0.662	0.908	1	-0.36698	-0.815	0.684	15	0.808
Adherent DMEM	Linoleic Acid Metabolism	Valine Leucine And Isoleucine Degradation	0.30468	0.996	0.43	0.77	-0.40633	-0.902	0.568	7	0.679
Adherent DMEM	Lysine Degradation	Alanine Aspartate And Glutamate Metabolism	-0.37395	-1.19	0.237	0.438	0.55845	1.28	0.231	4	0.499
Adherent DMEM	Lysine Degradation	Alpha Linolenic Acid Metabolism	-0.2724	-0.869	0.609	1	0.71148	1.58	0.0888	6	0.217
Adherent DMEM	Lysine Degradation	Amino Sugar And Nucleotide Sugar Metabolism	-0.50802	-1.6	0.0445	0.0946	0.50662	1.19	0.268	4	0.621
Adherent DMEM	Lysine Degradation	Arachidonic Acid Metabolism	0.22308	0.726	0.829	1	0.36749	0.862	0.558	36	1
Adherent DMEM	Lysine Degradation	Arginine And Proline Metabolism	0.37972	1.23	0.192	0.412	-0.1522	-0.35	0.996	20	1
Adherent DMEM	Lysine Degradation	Ascorbate And Aldarate Metabolism	-0.23138	-0.743	0.8	1	-0.64795	-1.45	0.122	4	0.242
Adherent DMEM	Lysine Degradation	Beta Alanine Metabolism	0.38659	1.27	0.153	0.358	-0.30814	-0.702	0.763	8	1
Adherent DMEM	Lysine Degradation	Butanoate Metabolism	0.2919	0.938	0.495	1	-0.29825	-0.671	0.781	6	1
Adherent DMEM	Lysine Degradation	Cysteine And Methionine Metabolism	0.25038	0.813	0.714	1	-0.40675	-0.912	0.529	10	0.946
Adherent DMEM	Lysine Degradation	Drug Metabolism Cytochrome P450	0.17488	0.573	0.971	1	-0.22426	-0.509	0.948	26	1
Adherent DMEM	Lysine Degradation	Ether Lipid Metabolism	0.26751	0.851	0.629	1	0.69281	1.59	0.0755	7	0.209
Adherent DMEM	Lysine Degradation	Fatty Acid Metabolism	0.22374	0.72	0.841	1	-0.27077	-0.629	0.861	5	1
Adherent DMEM	Lysine Degradation	Folate Biosynthesis	0.18986	0.622	0.935	1	-0.90305	-2.06	0.00401	4	0.00811
Adherent DMEM	Lysine Degradation	Glutathione Metabolism	0.28086	0.922	0.53	1	-0.51507	-1.18	0.298	15	0.531
Adherent DMEM	Lysine Degradation	Glycerolipid Metabolism	0.24974	0.819	0.695	1	-0.29845	-0.679	0.772	5	1
Adherent DMEM	Lysine Degradation	Glycerophospholipid Metabolism	0.2226	0.728	0.829	1	0.55074	1.27	0.245	12	0.511
Adherent DMEM	Lysine Degradation	Glycine Serine And Threonine Metabolism	-0.30046	-0.948	0.5	0.942	0.2513	0.59	0.855	10	1
Adherent DMEM	Lysine Degradation	Glycolysis Gluconeogenesis	-0.23864	-0.762	0.759	1	-0.35257	-0.786	0.693	5	1
Adherent DMEM	Lysine Degradation	Histidine Metabolism	-0.31113	-0.996	0.416	0.823	-0.28532	-0.659	0.799	9	1
Adherent DMEM	Lysine Degradation	Inositol Phosphate Metabolism	-0.25147	-0.793	0.723	1	0.28192	0.645	0.794	23	1
Adherent DMEM	Lysine Degradation	Linoleic Acid Metabolism	0.27718	0.899	0.543	1	0.37375	0.863	0.553	25	1
Adherent DMEM	Lysine Degradation	Lysine Degradation	0.26378	0.855	0.633	1	-0.21422	-0.489	0.959	7	1
Adherent DMEM	Lysine Degradation	Nicotinate And Nicotinamide Metabolism	0.33732	1.11	0.312	0.623	-0.66301	-1.49	0.11	8	0.206
Adherent DMEM	Lysine Degradation	Nitrogen Metabolism	-0.18926	-0.609	0.954	1	-0.42482	-0.969	0.462	9	0.844
Adherent DMEM	Lysine Degradation	One Carbon Pool By Folate	0.2308	0.739	0.777	1	-0.4429	-0.993	0.435	14	0.804
Adherent DMEM	Lysine Degradation	Oxidative Phosphorylation	0.35906	1.16	0.239	0.527	-0.30477	-0.689	0.766	7	1
Adherent DMEM	Lysine Degradation	Pantothenate And Coa Biosynthesis	0.46681	1.53	0.0592	0.132	0.51667	1.18	0.289	4	0.636
Adherent DMEM	Lysine Degradation	Phenylalanine Metabolism	-0.30651	-0.989	0.448	0.841	0.34103	0.803	0.626	12	1
Adherent DMEM	Lysine Degradation	Propanoate Metabolism	-0.20133	-0.659	0.9	1	-0.28909	-0.648	0.819	6	1
Adherent DMEM	Lysine Degradation	Purine Metabolism	0.2094	0.679	0.862	1	-0.33574	-0.752	0.715	39	1
Adherent DMEM	Lysine Degradation	Pyrimidine Metabolism	0.31206	1.05	0.357	0.756	-0.43994	-1	0.427	34	0.793
Adherent DMEM	Lysine Degradation	Pyruvate Metabolism	0.2197	0.716	0.854	1	-0.47279	-1.08	0.369	6	0.669
Adherent DMEM	Lysine Degradation	Retinol Metabolism	0.13843	0.452	0.998	1	-0.25099	-0.555	0.896	22	1
Adherent DMEM	Lysine Degradation	Riboflavin Metabolism	-0.36282	-1.18	0.235	0.454	0.48768	1.1	0.341	4	0.765
Adherent DMEM	Lysine Degradation	Starch And Sucrose Metabolism	-0.45023	-1.45	0.0864	0.168	0.29237	0.693	0.737	8	1
Adherent DMEM	Lysine Degradation	Steroid Hormone Biosynthesis	0.20842	0.69	0.875	1	0.3391	0.806	0.635	35	1
Adherent DMEM	Lysine Degradation	Terpenoid Backbone Biosynthesis	-0.36067	-1.17	0.256	0.47	-0.86835	-2.01	0.0125	7	0.0125
Adherent DMEM	Lysine Degradation	Tryptophan Metabolism	0.32477	1.03	0.397	0.807	-0.29086	-0.661	0.799	14	1
Adherent DMEM	Lysine Degradation	Tyrosine Metabolism	-0.28848	-0.918	0.537	1	-0.27331	-0.627	0.834	15	1
Adherent DMEM	Lysine Degradation	Valine Leucine And Isoleucine Degradation	0.2539	0.809	0.693	1	-0.29636	-0.685	0.79	7	1
Adherent DMEM	Metabolism Of Xenobiotics By Cytochrome P450	Alanine Aspartate And Glutamate Metabolism	-0.26946	-0.857	0.596	1	0.58639	1.32	0.192	4	0.407
Adherent DMEM	Metabolism Of Xenobiotics By Cytochrome P450	Alpha Linolenic Acid Metabolism	0.33574	1.08	0.327	0.799	-0.34493	-0.811	0.627	6	1
Adherent DMEM	Metabolism Of Xenobiotics By Cytochrome P450	Amino Sugar And Nucleotide Sugar Metabolism	0.42931	1.4	0.122	0.261	-0.58704	-1.35	0.189	4	0.359
Adherent DMEM	Metabolism Of Xenobiotics By Cytochrome P450	Arachidonic Acid Metabolism	0.20869	0.679	0.893	1	0.19693	0.45	0.992	36	1
Adherent DMEM	Metabolism Of Xenobiotics By Cytochrome P450	Arginine And Proline Metabolism	-0.39193	-1.25	0.174	0.313	0.24729	0.558	0.899	20	1
Adherent DMEM	Metabolism Of Xenobiotics By Cytochrome P450	Ascorbate And Aldarate Metabolism	0.29651	0.965	0.466	1	-0.29968	-0.693	0.76	4	1
Adherent DMEM	Metabolism Of Xenobiotics By Cytochrome P450	Beta Alanine Metabolism	-0.31537	-1	0.425	0.722	0.40555	0.914	0.529	8	1
Adherent DMEM	Metabolism Of Xenobiotics By Cytochrome P450	Butanoate Metabolism	-0.3453	-1.08	0.336	0.566	-0.44279	-0.988	0.451	6	0.828
Adherent DMEM	Metabolism Of Xenobiotics By Cytochrome P450	Cysteine And Methionine Metabolism	0.20583	0.688	0.874	1	0.38528	0.87	0.585	10	1
Adherent DMEM	Metabolism Of Xenobiotics By Cytochrome P450	Drug Metabolism Cytochrome P450	-0.29701	-0.93	0.499	0.878	0.46733	1.04	0.412	26	0.841
Adherent DMEM	Metabolism Of Xenobiotics By Cytochrome P450	Ether Lipid Metabolism	-0.31537	-0.998	0.437	0.726	-0.2525	-0.585	0.903	7	1
Adherent DMEM	Metabolism Of Xenobiotics By Cytochrome P450	Fatty Acid Metabolism	-0.2841	-0.895	0.578	0.963	-0.38798	-0.915	0.49	5	0.964
Adherent DMEM	Metabolism Of Xenobiotics By Cytochrome P450	Folate Biosynthesis	0.41592	1.38	0.106	0.28	0.35559	0.812	0.624	4	1
Adherent DMEM	Metabolism Of Xenobiotics By Cytochrome P450	Glutathione Metabolism	-0.32017	-0.983	0.413	0.76	0.50185	1.16	0.303	15	0.636
Adherent DMEM	Metabolism Of Xenobiotics By Cytochrome P450	Glycerolipid Metabolism	-0.19735	-0.636	0.92	1	-0.48337	-1.14	0.306	5	0.589
Adherent DMEM	Metabolism Of Xenobiotics By Cytochrome P450	Glycerophospholipid Metabolism	-0.19005	-0.588	0.952	1	-0.31914	-0.743	0.705	12	1
Adherent DMEM	Metabolism Of Xenobiotics By Cytochrome P450	Glycine Serine And Threonine Metabolism	-0.20774	-0.662	0.905	1	-0.31368	-0.722	0.74	10	1
Adherent DMEM	Metabolism Of Xenobiotics By Cytochrome P450	Glycolysis Gluconeogenesis	-0.31285	-0.988	0.448	0.749	-0.46635	-1.1	0.345	5	0.647
Adherent DMEM	Metabolism Of Xenobiotics By Cytochrome P450	Histidine Metabolism	0.23519	0.753	0.768	1	-0.39276	-0.945	0.473	9	0.907
Adherent DMEM	Metabolism Of Xenobiotics By Cytochrome P450	Inositol Phosphate Metabolism	0.18077	0.598	0.965	1	-0.76876	-1.78	0.0492	23	0.0911
Adherent DMEM	Metabolism Of Xenobiotics By Cytochrome P450	Linoleic Acid Metabolism	-0.31885	-0.999	0.428	0.723	0.39848	0.917	0.54	25	1
Adherent DMEM	Metabolism Of Xenobiotics By Cytochrome P450	Lysine Degradation	-0.35838	-1.12	0.299	0.495	-0.49007	-1.15	0.306	7	0.576
Adherent DMEM	Metabolism Of Xenobiotics By Cytochrome P450	Nicotinate And Nicotinamide Metabolism	-0.3442	-1.08	0.339	0.566	0.51402	1.17	0.277	8	0.621
Adherent DMEM	Metabolism Of Xenobiotics By Cytochrome P450	Nitrogen Metabolism	-0.23181	-0.745	0.804	1	0.4625	1.03	0.399	9	0.86
Adherent DMEM	Metabolism Of Xenobiotics By Cytochrome P450	One Carbon Pool By Folate	-0.19197	-0.592	0.951	1	0.38772	0.887	0.567	14	1
Adherent DMEM	Metabolism Of Xenobiotics By Cytochrome P450	Oxidative Phosphorylation	0.19067	0.625	0.94	1	0.37116	0.837	0.601	7	1
Adherent DMEM	Metabolism Of Xenobiotics By Cytochrome P450	Pantothenate And Coa Biosynthesis	-0.23446	-0.731	0.8	1	-0.44203	-1.04	0.381	4	0.741
Adherent DMEM	Metabolism Of Xenobiotics By Cytochrome P450	Phenylalanine Metabolism	-0.37134	-1.17	0.25	0.416	-0.43582	-1.03	0.406	12	0.757
Adherent DMEM	Metabolism Of Xenobiotics By Cytochrome P450	Propanoate Metabolism	0.27658	0.915	0.524	1	-0.50977	-1.18	0.279	6	0.535
Adherent DMEM	Metabolism Of Xenobiotics By Cytochrome P450	Purine Metabolism	-0.21372	-0.678	0.879	1	0.24201	0.545	0.944	39	1
Adherent DMEM	Metabolism Of Xenobiotics By Cytochrome P450	Pyrimidine Metabolism	-0.22938	-0.727	0.829	1	0.31488	0.708	0.775	34	1
Adherent DMEM	Metabolism Of Xenobiotics By Cytochrome P450	Pyruvate Metabolism	-0.34944	-1.08	0.324	0.566	-0.40307	-0.92	0.497	6	0.955
Adherent DMEM	Metabolism Of Xenobiotics By Cytochrome P450	Retinol Metabolism	-0.23626	-0.76	0.806	1	0.51652	1.19	0.284	22	0.587
Adherent DMEM	Metabolism Of Xenobiotics By Cytochrome P450	Riboflavin Metabolism	-0.22389	-0.721	0.807	1	0.5577	1.26	0.242	4	0.486
Adherent DMEM	Metabolism Of Xenobiotics By Cytochrome P450	Starch And Sucrose Metabolism	0.22194	0.728	0.824	1	-0.60747	-1.43	0.162	8	0.299
Adherent DMEM	Metabolism Of Xenobiotics By Cytochrome P450	Steroid Hormone Biosynthesis	0.2188	0.741	0.802	1	0.35076	0.779	0.666	35	1
Adherent DMEM	Metabolism Of Xenobiotics By Cytochrome P450	Terpenoid Backbone Biosynthesis	-0.65407	-2.06	0.0104	0.00929	0.73668	1.63	0.056	7	0.118
Adherent DMEM	Metabolism Of Xenobiotics By Cytochrome P450	Tryptophan Metabolism	-0.23278	-0.724	0.826	1	-0.42123	-0.982	0.42	14	0.837
Adherent DMEM	Metabolism Of Xenobiotics By Cytochrome P450	Tyrosine Metabolism	-0.16111	-0.505	0.99	1	-0.24711	-0.582	0.9	15	1
Adherent DMEM	Metabolism Of Xenobiotics By Cytochrome P450	Valine Leucine And Isoleucine Degradation	-0.29965	-0.943	0.513	0.849	-0.35312	-0.836	0.57	7	1
Adherent DMEM	N Glycan Biosynthesis	Alanine Aspartate And Glutamate Metabolism	-0.60556	-1.99	0.0191	0.0394	0.50293	1.09	0.355	4	0.562
Adherent DMEM	N Glycan Biosynthesis	Alpha Linolenic Acid Metabolism	-0.24251	-0.823	0.691	1	0.79258	1.78	0.0164	6	0.036
Adherent DMEM	N Glycan Biosynthesis	Amino Sugar And Nucleotide Sugar Metabolism	-0.182	-0.605	0.949	1	0.35578	0.791	0.709	4	1
Adherent DMEM	N Glycan Biosynthesis	Arachidonic Acid Metabolism	0.32947	1.01	0.405	0.621	0.41876	0.929	0.533	36	0.822
Adherent DMEM	N Glycan Biosynthesis	Arginine And Proline Metabolism	-0.1699	-0.579	0.975	1	0.22631	0.515	0.953	20	1
Adherent DMEM	N Glycan Biosynthesis	Ascorbate And Aldarate Metabolism	0.38326	1.21	0.213	0.324	-0.50507	-1.15	0.278	4	0.817
Adherent DMEM	N Glycan Biosynthesis	Beta Alanine Metabolism	0.51443	1.6	0.051	0.0702	0.45584	1.03	0.438	8	0.656
Adherent DMEM	N Glycan Biosynthesis	Butanoate Metabolism	0.25918	0.818	0.706	1	-0.30987	-0.739	0.696	6	1
Adherent DMEM	N Glycan Biosynthesis	Cysteine And Methionine Metabolism	0.31324	0.993	0.423	0.653	-0.21735	-0.511	0.942	10	1
Adherent DMEM	N Glycan Biosynthesis	Drug Metabolism Cytochrome P450	0.29763	0.938	0.507	0.764	0.32134	0.714	0.76	26	1
Adherent DMEM	N Glycan Biosynthesis	Ether Lipid Metabolism	0.22737	0.709	0.854	1	0.74257	1.64	0.0635	7	0.0766
Adherent DMEM	N Glycan Biosynthesis	Fatty Acid Metabolism	0.24804	0.78	0.767	1	0.35309	0.786	0.69	5	1
Adherent DMEM	N Glycan Biosynthesis	Folate Biosynthesis	-0.27332	-0.94	0.503	1	-0.93073	-2.22	0.00755	4	0.00967
Adherent DMEM	N Glycan Biosynthesis	Glutathione Metabolism	0.35736	1.1	0.331	0.469	-0.47801	-1.12	0.341	15	0.878
Adherent DMEM	N Glycan Biosynthesis	Glycerolipid Metabolism	0.37444	1.18	0.253	0.36	0.54726	1.22	0.261	5	0.39
Adherent DMEM	N Glycan Biosynthesis	Glycerophospholipid Metabolism	0.33925	1.07	0.343	0.516	0.63693	1.47	0.107	12	0.162
Adherent DMEM	N Glycan Biosynthesis	Glycine Serine And Threonine Metabolism	0.28931	0.91	0.545	0.829	0.50831	1.13	0.341	10	0.504
Adherent DMEM	N Glycan Biosynthesis	Glycolysis Gluconeogenesis	0.23468	0.731	0.808	1	-0.343	-0.839	0.598	5	1
Adherent DMEM	N Glycan Biosynthesis	Histidine Metabolism	-0.17417	-0.571	0.966	1	0.34715	0.773	0.69	9	1
Adherent DMEM	N Glycan Biosynthesis	Inositol Phosphate Metabolism	0.3329	1.02	0.382	0.603	0.21773	0.504	0.956	23	1
Adherent DMEM	N Glycan Biosynthesis	Linoleic Acid Metabolism	0.48478	1.54	0.0426	0.0894	0.52855	1.17	0.312	25	0.452
Adherent DMEM	N Glycan Biosynthesis	Lysine Degradation	0.4617	1.45	0.0797	0.13	-0.29702	-0.693	0.745	7	1
Adherent DMEM	N Glycan Biosynthesis	Nicotinate And Nicotinamide Metabolism	-0.26806	-0.863	0.622	1	-0.39577	-0.918	0.466	8	1
Adherent DMEM	N Glycan Biosynthesis	Nitrogen Metabolism	0.3535	1.1	0.314	0.469	0.32167	0.721	0.79	9	1
Adherent DMEM	N Glycan Biosynthesis	One Carbon Pool By Folate	0.2836	0.888	0.59	0.878	-0.34804	-0.827	0.602	14	1
Adherent DMEM	N Glycan Biosynthesis	Oxidative Phosphorylation	0.16078	0.499	0.994	1	0.2888	0.651	0.856	7	1
Adherent DMEM	N Glycan Biosynthesis	Pantothenate And Coa Biosynthesis	0.34953	1.1	0.305	0.469	0.85083	1.92	0.0119	4	0.0147
Adherent DMEM	N Glycan Biosynthesis	Phenylalanine Metabolism	-0.27533	-0.911	0.533	1	0.26206	0.585	0.899	12	1
Adherent DMEM	N Glycan Biosynthesis	Propanoate Metabolism	0.42045	1.29	0.154	0.243	-0.30987	-0.725	0.696	6	1
Adherent DMEM	N Glycan Biosynthesis	Purine Metabolism	-0.20245	-0.674	0.913	1	-0.2976	-0.708	0.769	39	1
Adherent DMEM	N Glycan Biosynthesis	Pyrimidine Metabolism	0.24154	0.747	0.781	1	0.27253	0.609	0.88	34	1
Adherent DMEM	N Glycan Biosynthesis	Pyruvate Metabolism	-0.33217	-1.13	0.272	0.808	0.26274	0.601	0.897	6	1
Adherent DMEM	N Glycan Biosynthesis	Retinol Metabolism	0.28264	0.884	0.601	0.887	0.32489	0.723	0.76	22	1
Adherent DMEM	N Glycan Biosynthesis	Riboflavin Metabolism	-0.4249	-1.43	0.0889	0.28	-0.59718	-1.43	0.159	4	0.423
Adherent DMEM	N Glycan Biosynthesis	Starch And Sucrose Metabolism	-0.17105	-0.563	0.973	1	0.27917	0.639	0.867	8	1
Adherent DMEM	N Glycan Biosynthesis	Steroid Hormone Biosynthesis	0.3871	1.24	0.187	0.292	0.28547	0.646	0.845	35	1
Adherent DMEM	N Glycan Biosynthesis	Terpenoid Backbone Biosynthesis	-0.22025	-0.744	0.829	1	-0.75416	-1.78	0.0608	7	0.159
Adherent DMEM	N Glycan Biosynthesis	Tryptophan Metabolism	0.20276	0.629	0.926	1	0.22242	0.496	0.971	14	1
Adherent DMEM	N Glycan Biosynthesis	Tyrosine Metabolism	-0.273	-0.912	0.572	1	-0.36524	-0.851	0.574	15	1
Adherent DMEM	N Glycan Biosynthesis	Valine Leucine And Isoleucine Degradation	0.40741	1.27	0.175	0.262	-0.31009	-0.716	0.725	7	1
Adherent DMEM	Nicotinate And Nicotinamide Metabolism	Alanine Aspartate And Glutamate Metabolism	0.24039	0.775	0.76	1	0.28082	0.639	0.891	4	1
Adherent DMEM	Nicotinate And Nicotinamide Metabolism	Alpha Linolenic Acid Metabolism	-0.31577	-1.02	0.392	0.665	0.77	1.72	0.0244	6	0.0395
Adherent DMEM	Nicotinate And Nicotinamide Metabolism	Amino Sugar And Nucleotide Sugar Metabolism	-0.2115	-0.694	0.87	1	0.53606	1.19	0.247	4	0.387
Adherent DMEM	Nicotinate And Nicotinamide Metabolism	Arachidonic Acid Metabolism	0.28102	0.918	0.525	1	0.46613	1.06	0.374	36	0.571
Adherent DMEM	Nicotinate And Nicotinamide Metabolism	Arginine And Proline Metabolism	-0.23686	-0.791	0.727	1	0.46011	1.04	0.417	20	0.602
Adherent DMEM	Nicotinate And Nicotinamide Metabolism	Ascorbate And Aldarate Metabolism	-0.20506	-0.669	0.893	1	0.62763	1.4	0.118	4	0.179
Adherent DMEM	Nicotinate And Nicotinamide Metabolism	Beta Alanine Metabolism	-0.30472	-0.963	0.496	0.79	0.5402	1.23	0.228	8	0.337
Adherent DMEM	Nicotinate And Nicotinamide Metabolism	Butanoate Metabolism	-0.26951	-0.88	0.577	0.993	-0.26923	-0.673	0.841	6	1
Adherent DMEM	Nicotinate And Nicotinamide Metabolism	Cysteine And Methionine Metabolism	0.30649	0.999	0.445	1	0.55163	1.27	0.177	10	0.294
Adherent DMEM	Nicotinate And Nicotinamide Metabolism	Drug Metabolism Cytochrome P450	0.23575	0.746	0.793	1	0.37024	0.835	0.671	26	0.968
Adherent DMEM	Nicotinate And Nicotinamide Metabolism	Ether Lipid Metabolism	0.20597	0.651	0.887	1	0.69957	1.54	0.0577	7	0.0964
Adherent DMEM	Nicotinate And Nicotinamide Metabolism	Fatty Acid Metabolism	-0.29241	-0.939	0.497	0.847	-0.26904	-0.66	0.774	5	1
Adherent DMEM	Nicotinate And Nicotinamide Metabolism	Folate Biosynthesis	0.36005	1.17	0.251	0.603	0.60615	1.38	0.131	4	0.194
Adherent DMEM	Nicotinate And Nicotinamide Metabolism	Glutathione Metabolism	0.35985	1.17	0.245	0.603	0.39173	0.889	0.592	15	0.868
Adherent DMEM	Nicotinate And Nicotinamide Metabolism	Glycerolipid Metabolism	-0.23942	-0.786	0.744	1	-0.26904	-0.628	0.859	5	1
Adherent DMEM	Nicotinate And Nicotinamide Metabolism	Glycerophospholipid Metabolism	0.20567	0.658	0.892	1	0.52098	1.18	0.273	12	0.4
Adherent DMEM	Nicotinate And Nicotinamide Metabolism	Glycine Serine And Threonine Metabolism	-0.42788	-1.37	0.126	0.2	0.25545	0.576	0.936	10	1
Adherent DMEM	Nicotinate And Nicotinamide Metabolism	Glycolysis Gluconeogenesis	0.27844	0.898	0.555	1	0.58688	1.33	0.13	5	0.235
Adherent DMEM	Nicotinate And Nicotinamide Metabolism	Histidine Metabolism	-0.26288	-0.876	0.601	1	0.21323	0.468	0.974	9	1
Adherent DMEM	Nicotinate And Nicotinamide Metabolism	Inositol Phosphate Metabolism	0.16879	0.547	0.983	1	-0.28757	-0.682	0.759	23	1
Adherent DMEM	Nicotinate And Nicotinamide Metabolism	Linoleic Acid Metabolism	0.19244	0.645	0.915	1	0.43934	0.989	0.443	25	0.689
Adherent DMEM	Nicotinate And Nicotinamide Metabolism	Lysine Degradation	-0.56353	-1.85	0.0198	0.03	0.48178	1.1	0.353	7	0.509
Adherent DMEM	Nicotinate And Nicotinamide Metabolism	Nicotinate And Nicotinamide Metabolism	-0.27215	-0.895	0.569	0.955	0.39856	0.9	0.583	8	0.847
Adherent DMEM	Nicotinate And Nicotinamide Metabolism	Nitrogen Metabolism	-0.20987	-0.681	0.859	1	0.54415	1.24	0.228	9	0.326
Adherent DMEM	Nicotinate And Nicotinamide Metabolism	One Carbon Pool By Folate	0.36532	1.18	0.245	0.583	0.53125	1.19	0.269	14	0.387
Adherent DMEM	Nicotinate And Nicotinamide Metabolism	Oxidative Phosphorylation	-0.63531	-2.05	0.00971	0.0136	0.35381	0.809	0.678	7	1
Adherent DMEM	Nicotinate And Nicotinamide Metabolism	Pantothenate And Coa Biosynthesis	-0.34063	-1.12	0.283	0.489	0.48345	1.09	0.374	4	0.525
Adherent DMEM	Nicotinate And Nicotinamide Metabolism	Phenylalanine Metabolism	-0.23816	-0.786	0.747	1	0.22093	0.502	0.967	12	1
Adherent DMEM	Nicotinate And Nicotinamide Metabolism	Propanoate Metabolism	-0.27703	-0.892	0.571	0.962	-0.35148	-0.85	0.561	6	1
Adherent DMEM	Nicotinate And Nicotinamide Metabolism	Purine Metabolism	-0.19245	-0.608	0.927	1	-0.18375	-0.43	0.973	39	1
Adherent DMEM	Nicotinate And Nicotinamide Metabolism	Pyrimidine Metabolism	-0.31038	-0.996	0.442	0.716	0.25404	0.574	0.93	34	1
Adherent DMEM	Nicotinate And Nicotinamide Metabolism	Pyruvate Metabolism	0.29657	0.996	0.42	1	-0.26923	-0.624	0.851	6	1
Adherent DMEM	Nicotinate And Nicotinamide Metabolism	Retinol Metabolism	0.19892	0.647	0.902	1	0.38453	0.875	0.628	22	0.895
Adherent DMEM	Nicotinate And Nicotinamide Metabolism	Riboflavin Metabolism	-0.3608	-1.19	0.242	0.386	-0.38768	-0.894	0.55	4	1
Adherent DMEM	Nicotinate And Nicotinamide Metabolism	Starch And Sucrose Metabolism	-0.17302	-0.552	0.97	1	0.49043	1.13	0.32	8	0.464
Adherent DMEM	Nicotinate And Nicotinamide Metabolism	Steroid Hormone Biosynthesis	-0.20865	-0.683	0.874	1	0.22462	0.508	0.968	35	1
Adherent DMEM	Nicotinate And Nicotinamide Metabolism	Terpenoid Backbone Biosynthesis	-0.51368	-1.69	0.0354	0.0576	0.69955	1.58	0.0499	7	0.0791
Adherent DMEM	Nicotinate And Nicotinamide Metabolism	Tryptophan Metabolism	-0.33125	-1.07	0.327	0.57	-0.21787	-0.521	0.904	14	1
Adherent DMEM	Nicotinate And Nicotinamide Metabolism	Tyrosine Metabolism	-0.2976	-0.969	0.474	0.776	0.21901	0.497	0.964	15	1
Adherent DMEM	Nicotinate And Nicotinamide Metabolism	Valine Leucine And Isoleucine Degradation	-0.29315	-0.932	0.511	0.863	-0.26943	-0.67	0.786	7	1
Adherent DMEM	Nitrogen Metabolism	Alanine Aspartate And Glutamate Metabolism	-0.19386	-0.636	0.902	1	0.37464	0.842	0.577	4	0.982
Adherent DMEM	Nitrogen Metabolism	Alpha Linolenic Acid Metabolism	-0.25956	-0.837	0.684	1	-0.68216	-1.61	0.105	6	0.22
Adherent DMEM	Nitrogen Metabolism	Amino Sugar And Nucleotide Sugar Metabolism	0.19659	0.644	0.914	1	-0.55316	-1.29	0.24	4	0.573
Adherent DMEM	Nitrogen Metabolism	Arachidonic Acid Metabolism	-0.19099	-0.615	0.937	1	0.2106	0.485	0.966	36	1
Adherent DMEM	Nitrogen Metabolism	Arginine And Proline Metabolism	-0.2438	-0.774	0.754	1	0.30687	0.71	0.773	20	1
Adherent DMEM	Nitrogen Metabolism	Ascorbate And Aldarate Metabolism	0.30831	1.03	0.387	0.887	0.58468	1.39	0.167	4	0.268
Adherent DMEM	Nitrogen Metabolism	Beta Alanine Metabolism	-0.24426	-0.793	0.722	1	0.37987	0.89	0.544	8	0.898
Adherent DMEM	Nitrogen Metabolism	Butanoate Metabolism	0.26128	0.853	0.643	1	-0.65844	-1.58	0.101	6	0.247
Adherent DMEM	Nitrogen Metabolism	Cysteine And Methionine Metabolism	0.32752	1.04	0.387	0.859	0.47944	1.13	0.334	10	0.544
Adherent DMEM	Nitrogen Metabolism	Drug Metabolism Cytochrome P450	-0.23988	-0.793	0.714	1	0.3873	0.907	0.519	26	0.869
Adherent DMEM	Nitrogen Metabolism	Ether Lipid Metabolism	-0.22318	-0.719	0.821	1	-0.59128	-1.38	0.195	7	0.461
Adherent DMEM	Nitrogen Metabolism	Fatty Acid Metabolism	-0.19825	-0.64	0.902	1	-0.50756	-1.18	0.283	5	0.731
Adherent DMEM	Nitrogen Metabolism	Folate Biosynthesis	0.25898	0.851	0.638	1	0.56795	1.3	0.209	4	0.352
Adherent DMEM	Nitrogen Metabolism	Glutathione Metabolism	-0.32074	-1.05	0.355	0.642	0.35416	0.811	0.612	15	1
Adherent DMEM	Nitrogen Metabolism	Glycerolipid Metabolism	0.23816	0.781	0.752	1	0.37364	0.866	0.605	5	0.939
Adherent DMEM	Nitrogen Metabolism	Glycerophospholipid Metabolism	-0.15869	-0.511	0.988	1	-0.45818	-1.08	0.355	12	0.899
Adherent DMEM	Nitrogen Metabolism	Glycine Serine And Threonine Metabolism	-0.4419	-1.42	0.0976	0.174	-0.34391	-0.831	0.608	10	1
Adherent DMEM	Nitrogen Metabolism	Glycolysis Gluconeogenesis	-0.30878	-1	0.412	0.745	0.49244	1.12	0.33	5	0.556
Adherent DMEM	Nitrogen Metabolism	Histidine Metabolism	0.28171	0.941	0.479	1	0.25889	0.613	0.868	9	1
Adherent DMEM	Nitrogen Metabolism	Inositol Phosphate Metabolism	-0.27519	-0.903	0.557	0.982	-0.67013	-1.53	0.112	23	0.298
Adherent DMEM	Nitrogen Metabolism	Linoleic Acid Metabolism	-0.33775	-1.1	0.313	0.55	0.23314	0.53	0.94	25	1
Adherent DMEM	Nitrogen Metabolism	Lysine Degradation	0.37848	1.23	0.181	0.453	-0.65561	-1.57	0.0847	7	0.259
Adherent DMEM	Nitrogen Metabolism	Nicotinate And Nicotinamide Metabolism	0.28224	0.915	0.548	1	0.51452	1.2	0.311	8	0.462
Adherent DMEM	Nitrogen Metabolism	Nitrogen Metabolism	0.34258	1.11	0.302	0.688	0.29333	0.679	0.787	9	1
Adherent DMEM	Nitrogen Metabolism	One Carbon Pool By Folate	-0.19886	-0.645	0.912	1	0.33724	0.774	0.656	14	1
Adherent DMEM	Nitrogen Metabolism	Oxidative Phosphorylation	0.3976	1.27	0.189	0.396	-0.2196	-0.524	0.946	7	1
Adherent DMEM	Nitrogen Metabolism	Pantothenate And Coa Biosynthesis	-0.41049	-1.35	0.137	0.23	0.47211	1.08	0.362	4	0.605
Adherent DMEM	Nitrogen Metabolism	Phenylalanine Metabolism	-0.61176	-1.99	0.0115	0.018	-0.28462	-0.655	0.784	12	1
Adherent DMEM	Nitrogen Metabolism	Propanoate Metabolism	0.35066	1.15	0.258	0.601	-0.44994	-1.07	0.343	6	0.92
Adherent DMEM	Nitrogen Metabolism	Purine Metabolism	0.21553	0.699	0.843	1	0.27641	0.615	0.858	39	1
Adherent DMEM	Nitrogen Metabolism	Pyrimidine Metabolism	0.23092	0.763	0.779	1	0.25037	0.587	0.892	34	1
Adherent DMEM	Nitrogen Metabolism	Pyruvate Metabolism	-0.25063	-0.795	0.713	1	-0.3291	-0.779	0.667	6	1
Adherent DMEM	Nitrogen Metabolism	Retinol Metabolism	-0.17151	-0.555	0.974	1	0.44118	1.01	0.414	22	0.697
Adherent DMEM	Nitrogen Metabolism	Riboflavin Metabolism	-0.25146	-0.805	0.702	1	0.47399	1.09	0.371	4	0.592
Adherent DMEM	Nitrogen Metabolism	Starch And Sucrose Metabolism	-0.18359	-0.586	0.949	1	0.34719	0.814	0.646	8	1
Adherent DMEM	Nitrogen Metabolism	Steroid Hormone Biosynthesis	-0.2092	-0.673	0.874	1	0.24697	0.577	0.898	35	1
Adherent DMEM	Nitrogen Metabolism	Terpenoid Backbone Biosynthesis	-0.5016	-1.62	0.0485	0.0808	0.75001	1.72	0.0384	7	0.0725
Adherent DMEM	Nitrogen Metabolism	Tryptophan Metabolism	0.31688	1.03	0.374	0.887	-0.40504	-0.949	0.446	14	1
Adherent DMEM	Nitrogen Metabolism	Tyrosine Metabolism	-0.28595	-0.934	0.518	0.901	-0.25678	-0.613	0.864	15	1
Adherent DMEM	Nitrogen Metabolism	Valine Leucine And Isoleucine Degradation	-0.24288	-0.791	0.735	1	-0.59855	-1.4	0.163	7	0.437
Adherent DMEM	O Glycan Biosynthesis	Alanine Aspartate And Glutamate Metabolism	-0.22184	-0.709	0.834	1	0.51763	1.19	0.266	4	0.587
Adherent DMEM	O Glycan Biosynthesis	Alpha Linolenic Acid Metabolism	0.50323	1.64	0.0401	0.0715	-0.34978	-0.83	0.608	6	1
Adherent DMEM	O Glycan Biosynthesis	Amino Sugar And Nucleotide Sugar Metabolism	0.33868	1.11	0.261	0.506	-0.24625	-0.595	0.888	4	1
Adherent DMEM	O Glycan Biosynthesis	Arachidonic Acid Metabolism	0.34658	1.13	0.278	0.474	-0.18533	-0.435	0.982	36	1
Adherent DMEM	O Glycan Biosynthesis	Arginine And Proline Metabolism	-0.28471	-0.917	0.535	1	0.3075	0.705	0.798	20	1
Adherent DMEM	O Glycan Biosynthesis	Ascorbate And Aldarate Metabolism	0.40084	1.3	0.154	0.259	-0.42446	-1.06	0.363	4	0.679
Adherent DMEM	O Glycan Biosynthesis	Beta Alanine Metabolism	0.28373	0.907	0.562	0.925	0.30181	0.695	0.806	8	1
Adherent DMEM	O Glycan Biosynthesis	Butanoate Metabolism	-0.2407	-0.802	0.7	1	-0.43556	-1.02	0.39	6	0.744
Adherent DMEM	O Glycan Biosynthesis	Cysteine And Methionine Metabolism	0.17705	0.565	0.967	1	0.44751	1.01	0.448	10	0.95
Adherent DMEM	O Glycan Biosynthesis	Drug Metabolism Cytochrome P450	-0.21089	-0.696	0.863	1	0.35884	0.817	0.661	26	1
Adherent DMEM	O Glycan Biosynthesis	Ether Lipid Metabolism	0.19121	0.622	0.937	1	-0.35004	-0.849	0.571	7	1
Adherent DMEM	O Glycan Biosynthesis	Fatty Acid Metabolism	0.24717	0.803	0.699	1	-0.53284	-1.26	0.241	5	0.421
Adherent DMEM	O Glycan Biosynthesis	Folate Biosynthesis	0.54157	1.78	0.0235	0.0405	0.59074	1.31	0.19	4	0.398
Adherent DMEM	O Glycan Biosynthesis	Glutathione Metabolism	0.21202	0.692	0.856	1	0.47091	1.07	0.389	15	0.818
Adherent DMEM	O Glycan Biosynthesis	Glycerolipid Metabolism	-0.23837	-0.786	0.746	1	-0.64698	-1.56	0.0802	5	0.203
Adherent DMEM	O Glycan Biosynthesis	Glycerophospholipid Metabolism	0.25595	0.829	0.68	1	-0.38726	-0.909	0.5	12	0.951
Adherent DMEM	O Glycan Biosynthesis	Glycine Serine And Threonine Metabolism	0.33035	1.08	0.354	0.558	-0.37647	-0.887	0.538	10	0.995
Adherent DMEM	O Glycan Biosynthesis	Glycolysis Gluconeogenesis	-0.27623	-0.89	0.562	1	-0.3344	-0.821	0.63	5	1
Adherent DMEM	O Glycan Biosynthesis	Histidine Metabolism	0.22388	0.728	0.793	1	-0.37338	-0.885	0.523	9	0.999
Adherent DMEM	O Glycan Biosynthesis	Inositol Phosphate Metabolism	0.29058	0.927	0.496	0.876	-0.23733	-0.58	0.901	23	1
Adherent DMEM	O Glycan Biosynthesis	Linoleic Acid Metabolism	0.42839	1.4	0.105	0.181	0.36064	0.804	0.651	25	1
Adherent DMEM	O Glycan Biosynthesis	Lysine Degradation	-0.26303	-0.852	0.63	1	-0.4653	-1.12	0.348	7	0.59
Adherent DMEM	O Glycan Biosynthesis	Nicotinate And Nicotinamide Metabolism	0.29266	0.951	0.508	0.819	0.67843	1.55	0.0731	8	0.154
Adherent DMEM	O Glycan Biosynthesis	Nitrogen Metabolism	-0.294	-0.952	0.482	1	0.4694	1.06	0.397	9	0.84
Adherent DMEM	O Glycan Biosynthesis	One Carbon Pool By Folate	-0.33166	-1.11	0.303	0.733	0.22612	0.515	0.952	14	1
Adherent DMEM	O Glycan Biosynthesis	Oxidative Phosphorylation	-0.58102	-1.89	0.0122	0.0388	0.56127	1.26	0.244	7	0.469
Adherent DMEM	O Glycan Biosynthesis	Pantothenate And Coa Biosynthesis	-0.39479	-1.3	0.162	0.381	0.4341	1	0.432	4	0.973
Adherent DMEM	O Glycan Biosynthesis	Phenylalanine Metabolism	0.33795	1.1	0.309	0.522	-0.34177	-0.797	0.635	12	1
Adherent DMEM	O Glycan Biosynthesis	Propanoate Metabolism	0.27126	0.888	0.616	0.972	-0.46143	-1.07	0.359	6	0.664
Adherent DMEM	O Glycan Biosynthesis	Purine Metabolism	0.16273	0.517	0.989	1	0.32084	0.729	0.763	39	1
Adherent DMEM	O Glycan Biosynthesis	Pyrimidine Metabolism	-0.25573	-0.828	0.664	1	0.29389	0.658	0.839	34	1
Adherent DMEM	O Glycan Biosynthesis	Pyruvate Metabolism	-0.22922	-0.76	0.777	1	-0.42439	-1.07	0.357	6	0.664
Adherent DMEM	O Glycan Biosynthesis	Retinol Metabolism	0.30619	0.994	0.432	0.725	0.42342	0.955	0.498	22	1
Adherent DMEM	O Glycan Biosynthesis	Riboflavin Metabolism	-0.32094	-1.04	0.375	0.92	-0.49565	-1.17	0.291	4	0.527
Adherent DMEM	O Glycan Biosynthesis	Starch And Sucrose Metabolism	0.28773	0.919	0.532	0.896	0.24089	0.547	0.949	8	1
Adherent DMEM	O Glycan Biosynthesis	Steroid Hormone Biosynthesis	0.36861	1.17	0.231	0.413	0.22146	0.499	0.955	35	1
Adherent DMEM	O Glycan Biosynthesis	Terpenoid Backbone Biosynthesis	-0.22485	-0.739	0.8	1	0.58896	1.33	0.182	7	0.371
Adherent DMEM	O Glycan Biosynthesis	Tryptophan Metabolism	-0.24116	-0.777	0.75	1	-0.35457	-0.87	0.577	14	1
Adherent DMEM	O Glycan Biosynthesis	Tyrosine Metabolism	0.26977	0.888	0.584	0.972	-0.3068	-0.734	0.715	15	1
Adherent DMEM	O Glycan Biosynthesis	Valine Leucine And Isoleucine Degradation	0.33983	1.09	0.319	0.54	-0.54558	-1.35	0.181	7	0.341
Adherent DMEM	One Carbon Pool By Folate	Alanine Aspartate And Glutamate Metabolism	0.21002	0.689	0.852	1	0.42754	1.03	0.397	4	0.683
Adherent DMEM	One Carbon Pool By Folate	Alpha Linolenic Acid Metabolism	-0.39194	-1.28	0.169	0.363	-0.42493	-0.987	0.476	6	1
Adherent DMEM	One Carbon Pool By Folate	Amino Sugar And Nucleotide Sugar Metabolism	-0.25078	-0.814	0.689	1	0.33358	0.81	0.612	4	1
Adherent DMEM	One Carbon Pool By Folate	Arachidonic Acid Metabolism	-0.24477	-0.806	0.69	1	0.18127	0.429	0.982	36	1
Adherent DMEM	One Carbon Pool By Folate	Arginine And Proline Metabolism	0.23991	0.778	0.73	1	-0.2059	-0.469	0.973	20	1
Adherent DMEM	One Carbon Pool By Folate	Ascorbate And Aldarate Metabolism	0.20006	0.662	0.899	1	-0.53776	-1.21	0.286	4	0.632
Adherent DMEM	One Carbon Pool By Folate	Beta Alanine Metabolism	-0.37283	-1.22	0.202	0.445	0.30369	0.752	0.711	8	1
Adherent DMEM	One Carbon Pool By Folate	Butanoate Metabolism	0.21495	0.7	0.851	1	0.29898	0.712	0.735	6	1
Adherent DMEM	One Carbon Pool By Folate	Cysteine And Methionine Metabolism	0.2572	0.841	0.652	1	-0.26748	-0.603	0.865	10	1
Adherent DMEM	One Carbon Pool By Folate	Drug Metabolism Cytochrome P450	0.1878	0.607	0.947	1	-0.16465	-0.383	0.996	26	1
Adherent DMEM	One Carbon Pool By Folate	Ether Lipid Metabolism	-0.3082	-1	0.392	0.909	-0.47143	-1.08	0.363	7	0.866
Adherent DMEM	One Carbon Pool By Folate	Fatty Acid Metabolism	-0.20868	-0.677	0.864	1	0.34518	0.828	0.548	5	1
Adherent DMEM	One Carbon Pool By Folate	Folate Biosynthesis	-0.67412	-2.17	0.00589	0.0091	-0.64923	-1.49	0.0958	4	0.26
Adherent DMEM	One Carbon Pool By Folate	Glutathione Metabolism	-0.26058	-0.853	0.621	1	-0.30236	-0.698	0.759	15	1
Adherent DMEM	One Carbon Pool By Folate	Glycerolipid Metabolism	-0.23328	-0.771	0.715	1	0.34518	0.803	0.616	5	1
Adherent DMEM	One Carbon Pool By Folate	Glycerophospholipid Metabolism	-0.21897	-0.728	0.835	1	-0.34546	-0.791	0.646	12	1
Adherent DMEM	One Carbon Pool By Folate	Glycine Serine And Threonine Metabolism	0.40881	1.33	0.137	0.257	0.37845	0.915	0.531	10	0.879
Adherent DMEM	One Carbon Pool By Folate	Glycolysis Gluconeogenesis	-0.19198	-0.627	0.925	1	0.3587	0.83	0.566	5	1
Adherent DMEM	One Carbon Pool By Folate	Histidine Metabolism	-0.27099	-0.902	0.583	1	0.45694	1.05	0.371	9	0.655
Adherent DMEM	One Carbon Pool By Folate	Inositol Phosphate Metabolism	0.17722	0.579	0.956	1	0.4078	0.967	0.474	23	0.785
Adherent DMEM	One Carbon Pool By Folate	Linoleic Acid Metabolism	-0.28335	-0.931	0.504	1	-0.24955	-0.559	0.899	25	1
Adherent DMEM	One Carbon Pool By Folate	Lysine Degradation	0.21278	0.683	0.863	1	0.33987	0.807	0.604	7	1
Adherent DMEM	One Carbon Pool By Folate	Nicotinate And Nicotinamide Metabolism	0.28677	0.931	0.505	0.96	-0.54429	-1.25	0.251	8	0.562
Adherent DMEM	One Carbon Pool By Folate	Nitrogen Metabolism	0.29641	0.975	0.437	0.848	-0.32502	-0.762	0.696	9	1
Adherent DMEM	One Carbon Pool By Folate	One Carbon Pool By Folate	0.18708	0.597	0.954	1	-0.27084	-0.601	0.877	14	1
Adherent DMEM	One Carbon Pool By Folate	Oxidative Phosphorylation	0.65512	2.18	0.00196	0.00945	-0.50523	-1.16	0.315	7	0.717
Adherent DMEM	One Carbon Pool By Folate	Pantothenate And Coa Biosynthesis	-0.23583	-0.773	0.746	1	0.47029	1.1	0.344	4	0.583
Adherent DMEM	One Carbon Pool By Folate	Phenylalanine Metabolism	0.29191	0.938	0.511	0.941	0.47513	1.16	0.279	12	0.504
Adherent DMEM	One Carbon Pool By Folate	Propanoate Metabolism	-0.28231	-0.914	0.535	1	0.34543	0.825	0.588	6	1
Adherent DMEM	One Carbon Pool By Folate	Purine Metabolism	0.24081	0.795	0.725	1	0.23797	0.547	0.928	39	1
Adherent DMEM	One Carbon Pool By Folate	Pyrimidine Metabolism	0.32388	1.05	0.359	0.674	0.24683	0.604	0.857	34	1
Adherent DMEM	One Carbon Pool By Folate	Pyruvate Metabolism	-0.36879	-1.21	0.236	0.462	0.34543	0.837	0.572	6	1
Adherent DMEM	One Carbon Pool By Folate	Retinol Metabolism	-0.15709	-0.515	0.987	1	-0.28218	-0.665	0.803	22	1
Adherent DMEM	One Carbon Pool By Folate	Riboflavin Metabolism	0.28719	0.945	0.5	0.923	0.79668	1.92	0.0333	4	0.0472
Adherent DMEM	One Carbon Pool By Folate	Starch And Sucrose Metabolism	0.16762	0.544	0.992	1	-0.31134	-0.708	0.757	8	1
Adherent DMEM	One Carbon Pool By Folate	Steroid Hormone Biosynthesis	-0.223	-0.733	0.8	1	0.22209	0.522	0.939	35	1
Adherent DMEM	One Carbon Pool By Folate	Terpenoid Backbone Biosynthesis	0.46366	1.51	0.0591	0.126	-0.61243	-1.39	0.164	7	0.368
Adherent DMEM	One Carbon Pool By Folate	Tryptophan Metabolism	0.35298	1.13	0.288	0.524	0.32172	0.753	0.694	14	1
Adherent DMEM	One Carbon Pool By Folate	Tyrosine Metabolism	-0.2407	-0.776	0.745	1	0.46204	1.11	0.313	15	0.57
Adherent DMEM	One Carbon Pool By Folate	Valine Leucine And Isoleucine Degradation	-0.30726	-1.02	0.383	0.854	0.2992	0.702	0.753	7	1
Adherent DMEM	Other Glycan Degradation	Alanine Aspartate And Glutamate Metabolism	-0.415	-1.32	0.14	0.342	0.58934	1.29	0.19	4	0.317
Adherent DMEM	Other Glycan Degradation	Alpha Linolenic Acid Metabolism	-0.30195	-0.962	0.483	1	0.53042	1.19	0.273	6	0.429
Adherent DMEM	Other Glycan Degradation	Amino Sugar And Nucleotide Sugar Metabolism	-0.29693	-0.974	0.427	1	0.30749	0.687	0.793	4	1
Adherent DMEM	Other Glycan Degradation	Arachidonic Acid Metabolism	0.23623	0.752	0.766	1	0.30152	0.684	0.812	36	1
Adherent DMEM	Other Glycan Degradation	Arginine And Proline Metabolism	0.21521	0.684	0.879	1	0.2447	0.559	0.93	20	1
Adherent DMEM	Other Glycan Degradation	Ascorbate And Aldarate Metabolism	0.34963	1.13	0.259	0.486	0.61244	1.38	0.152	4	0.233
Adherent DMEM	Other Glycan Degradation	Beta Alanine Metabolism	0.43844	1.41	0.0941	0.175	-0.23705	-0.566	0.893	8	1
Adherent DMEM	Other Glycan Degradation	Butanoate Metabolism	0.43114	1.39	0.0925	0.19	-0.24878	-0.579	0.869	6	1
Adherent DMEM	Other Glycan Degradation	Cysteine And Methionine Metabolism	0.26297	0.837	0.651	1	0.46541	1.06	0.398	10	0.604
Adherent DMEM	Other Glycan Degradation	Drug Metabolism Cytochrome P450	-0.19686	-0.648	0.911	1	0.37206	0.842	0.619	26	0.971
Adherent DMEM	Other Glycan Degradation	Ether Lipid Metabolism	-0.22713	-0.735	0.777	1	0.34706	0.78	0.713	7	1
Adherent DMEM	Other Glycan Degradation	Fatty Acid Metabolism	-0.17046	-0.571	0.979	1	0.3607	0.808	0.666	5	1
Adherent DMEM	Other Glycan Degradation	Folate Biosynthesis	-0.21812	-0.71	0.848	1	-0.89452	-2.07	0.00379	4	0.033
Adherent DMEM	Other Glycan Degradation	Glutathione Metabolism	0.24269	0.798	0.711	1	-0.4239	-0.976	0.446	15	1
Adherent DMEM	Other Glycan Degradation	Glycerolipid Metabolism	0.21196	0.682	0.875	1	0.73265	1.66	0.0471	5	0.069
Adherent DMEM	Other Glycan Degradation	Glycerophospholipid Metabolism	0.25994	0.841	0.627	1	0.36651	0.827	0.642	12	0.999
Adherent DMEM	Other Glycan Degradation	Glycine Serine And Threonine Metabolism	-0.30109	-1.01	0.432	0.972	0.35933	0.816	0.644	10	1
Adherent DMEM	Other Glycan Degradation	Glycolysis Gluconeogenesis	0.25249	0.804	0.688	1	-0.51051	-1.23	0.265	5	0.687
Adherent DMEM	Other Glycan Degradation	Histidine Metabolism	-0.20413	-0.68	0.89	1	0.27773	0.617	0.872	9	1
Adherent DMEM	Other Glycan Degradation	Inositol Phosphate Metabolism	0.25406	0.834	0.64	1	-0.19806	-0.464	0.97	23	1
Adherent DMEM	Other Glycan Degradation	Linoleic Acid Metabolism	0.26263	0.847	0.648	1	0.46796	1.06	0.378	25	0.604
Adherent DMEM	Other Glycan Degradation	Lysine Degradation	0.51539	1.65	0.0429	0.0663	-0.21062	-0.501	0.955	7	1
Adherent DMEM	Other Glycan Degradation	Nicotinate And Nicotinamide Metabolism	-0.33264	-1.09	0.356	0.761	0.38246	0.874	0.592	8	0.912
Adherent DMEM	Other Glycan Degradation	Nitrogen Metabolism	0.27243	0.88	0.603	1	0.29785	0.678	0.805	9	1
Adherent DMEM	Other Glycan Degradation	One Carbon Pool By Folate	0.34526	1.11	0.288	0.52	-0.34938	-0.859	0.554	14	1
Adherent DMEM	Other Glycan Degradation	Oxidative Phosphorylation	-0.21394	-0.713	0.86	1	0.35904	0.805	0.672	7	1
Adherent DMEM	Other Glycan Degradation	Pantothenate And Coa Biosynthesis	-0.17164	-0.544	0.971	1	0.69855	1.58	0.0693	4	0.102
Adherent DMEM	Other Glycan Degradation	Phenylalanine Metabolism	-0.27698	-0.889	0.583	1	0.22623	0.513	0.949	12	1
Adherent DMEM	Other Glycan Degradation	Propanoate Metabolism	0.52702	1.71	0.0357	0.0512	0.30868	0.686	0.815	6	1
Adherent DMEM	Other Glycan Degradation	Purine Metabolism	-0.23095	-0.748	0.782	1	0.2436	0.547	0.944	39	1
Adherent DMEM	Other Glycan Degradation	Pyrimidine Metabolism	-0.32149	-1.07	0.337	0.812	0.34549	0.787	0.696	34	1
Adherent DMEM	Other Glycan Degradation	Pyruvate Metabolism	-0.27725	-0.911	0.528	1	0.44583	1	0.458	6	0.694
Adherent DMEM	Other Glycan Degradation	Retinol Metabolism	-0.22367	-0.718	0.822	1	0.49692	1.12	0.333	22	0.519
Adherent DMEM	Other Glycan Degradation	Riboflavin Metabolism	-0.43839	-1.41	0.102	0.245	-0.30362	-0.721	0.722	4	1
Adherent DMEM	Other Glycan Degradation	Starch And Sucrose Metabolism	-0.21914	-0.73	0.847	1	-0.26076	-0.606	0.845	8	1
Adherent DMEM	Other Glycan Degradation	Steroid Hormone Biosynthesis	0.29399	0.937	0.491	0.88	0.40509	0.927	0.517	35	0.817
Adherent DMEM	Other Glycan Degradation	Terpenoid Backbone Biosynthesis	-0.31785	-1.06	0.33	0.836	-0.67516	-1.63	0.105	7	0.26
Adherent DMEM	Other Glycan Degradation	Tryptophan Metabolism	0.29697	0.952	0.521	0.844	-0.22778	-0.552	0.933	14	1
Adherent DMEM	Other Glycan Degradation	Tyrosine Metabolism	-0.206	-0.673	0.894	1	-0.23467	-0.561	0.918	15	1
Adherent DMEM	Other Glycan Degradation	Valine Leucine And Isoleucine Degradation	0.46734	1.51	0.0617	0.12	-0.45893	-1.06	0.368	7	1
Adherent DMEM	Oxidative Phosphorylation	Alanine Aspartate And Glutamate Metabolism	0.27595	0.903	0.577	1	-0.42842	-0.98	0.469	4	1
Adherent DMEM	Oxidative Phosphorylation	Alpha Linolenic Acid Metabolism	-0.27502	-0.898	0.539	0.973	-0.30183	-0.674	0.799	6	1
Adherent DMEM	Oxidative Phosphorylation	Amino Sugar And Nucleotide Sugar Metabolism	0.28762	0.936	0.468	1	0.51199	1.16	0.325	4	0.536
Adherent DMEM	Oxidative Phosphorylation	Arachidonic Acid Metabolism	-0.33241	-1.07	0.321	0.588	0.25712	0.592	0.884	36	1
Adherent DMEM	Oxidative Phosphorylation	Arginine And Proline Metabolism	0.26115	0.858	0.612	1	-0.3891	-0.892	0.546	20	1
Adherent DMEM	Oxidative Phosphorylation	Ascorbate And Aldarate Metabolism	-0.30496	-0.968	0.492	0.8	-0.62038	-1.42	0.142	4	0.345
Adherent DMEM	Oxidative Phosphorylation	Beta Alanine Metabolism	-0.27832	-0.912	0.545	0.937	0.22544	0.536	0.938	8	1
Adherent DMEM	Oxidative Phosphorylation	Butanoate Metabolism	-0.37364	-1.21	0.232	0.373	0.55235	1.3	0.194	6	0.386
Adherent DMEM	Oxidative Phosphorylation	Cysteine And Methionine Metabolism	0.3371	1.07	0.32	0.804	-0.50309	-1.15	0.343	10	0.711
Adherent DMEM	Oxidative Phosphorylation	Drug Metabolism Cytochrome P450	-0.33873	-1.08	0.322	0.57	0.27231	0.628	0.86	26	1
Adherent DMEM	Oxidative Phosphorylation	Ether Lipid Metabolism	-0.3123	-1.01	0.434	0.709	0.3327	0.768	0.694	7	1
Adherent DMEM	Oxidative Phosphorylation	Fatty Acid Metabolism	-0.25173	-0.817	0.696	1	0.53273	1.23	0.258	5	0.454
Adherent DMEM	Oxidative Phosphorylation	Folate Biosynthesis	-0.3126	-1.01	0.418	0.709	-0.72116	-1.62	0.0805	4	0.162
Adherent DMEM	Oxidative Phosphorylation	Glutathione Metabolism	-0.28054	-0.925	0.552	0.904	-0.35756	-0.82	0.603	15	1
Adherent DMEM	Oxidative Phosphorylation	Glycerolipid Metabolism	-0.33491	-1.07	0.339	0.588	-0.26686	-0.589	0.873	5	1
Adherent DMEM	Oxidative Phosphorylation	Glycerophospholipid Metabolism	-0.26015	-0.83	0.71	1	0.28609	0.678	0.795	12	1
Adherent DMEM	Oxidative Phosphorylation	Glycine Serine And Threonine Metabolism	-0.28872	-0.908	0.523	0.947	-0.31083	-0.697	0.741	10	1
Adherent DMEM	Oxidative Phosphorylation	Glycolysis Gluconeogenesis	0.24834	0.799	0.728	1	0.4261	1.01	0.426	5	0.745
Adherent DMEM	Oxidative Phosphorylation	Histidine Metabolism	0.35199	1.15	0.264	0.625	-0.24773	-0.558	0.914	9	1
Adherent DMEM	Oxidative Phosphorylation	Inositol Phosphate Metabolism	-0.22914	-0.742	0.805	1	0.75595	1.8	0.0386	23	0.0637
Adherent DMEM	Oxidative Phosphorylation	Linoleic Acid Metabolism	-0.32996	-1.06	0.362	0.607	0.32263	0.763	0.703	25	1
Adherent DMEM	Oxidative Phosphorylation	Lysine Degradation	-0.44539	-1.43	0.106	0.164	0.58938	1.38	0.179	7	0.314
Adherent DMEM	Oxidative Phosphorylation	Nicotinate And Nicotinamide Metabolism	-0.25839	-0.813	0.693	1	-0.37274	-0.89	0.516	8	1
Adherent DMEM	Oxidative Phosphorylation	Nitrogen Metabolism	-0.32149	-1.02	0.388	0.689	-0.39849	-0.886	0.549	9	1
Adherent DMEM	Oxidative Phosphorylation	One Carbon Pool By Folate	0.22666	0.739	0.792	1	-0.28584	-0.658	0.802	14	1
Adherent DMEM	Oxidative Phosphorylation	Oxidative Phosphorylation	0.64091	2.14	0	0.0138	-0.52892	-1.24	0.271	7	0.579
Adherent DMEM	Oxidative Phosphorylation	Pantothenate And Coa Biosynthesis	0.4383	1.43	0.101	0.231	0.54779	1.27	0.219	4	0.413
Adherent DMEM	Oxidative Phosphorylation	Phenylalanine Metabolism	-0.2512	-0.799	0.707	1	-0.27923	-0.631	0.822	12	1
Adherent DMEM	Oxidative Phosphorylation	Propanoate Metabolism	-0.29097	-0.937	0.494	0.876	0.46134	1.06	0.338	6	0.667
Adherent DMEM	Oxidative Phosphorylation	Purine Metabolism	0.21829	0.699	0.843	1	-0.29778	-0.661	0.836	39	1
Adherent DMEM	Oxidative Phosphorylation	Pyrimidine Metabolism	0.26195	0.846	0.648	1	-0.26187	-0.59	0.902	34	1
Adherent DMEM	Oxidative Phosphorylation	Pyruvate Metabolism	-0.29509	-0.96	0.483	0.82	0.36555	0.84	0.575	6	1
Adherent DMEM	Oxidative Phosphorylation	Retinol Metabolism	-0.26298	-0.841	0.65	1	0.28634	0.656	0.803	22	1
Adherent DMEM	Oxidative Phosphorylation	Riboflavin Metabolism	-0.32112	-1.04	0.385	0.647	0.73033	1.71	0.059	4	0.1
Adherent DMEM	Oxidative Phosphorylation	Starch And Sucrose Metabolism	-0.21344	-0.694	0.86	1	0.42033	0.962	0.45	8	0.831
Adherent DMEM	Oxidative Phosphorylation	Steroid Hormone Biosynthesis	-0.26215	-0.835	0.676	1	0.2849	0.662	0.805	35	1
Adherent DMEM	Oxidative Phosphorylation	Terpenoid Backbone Biosynthesis	0.31915	1.04	0.329	0.883	-0.66489	-1.54	0.115	7	0.224
Adherent DMEM	Oxidative Phosphorylation	Tryptophan Metabolism	0.26663	0.874	0.621	1	0.43483	1	0.411	14	0.761
Adherent DMEM	Oxidative Phosphorylation	Tyrosine Metabolism	0.27543	0.889	0.574	1	0.41914	0.994	0.411	15	0.772
Adherent DMEM	Oxidative Phosphorylation	Valine Leucine And Isoleucine Degradation	-0.51341	-1.68	0.021	0.0596	0.58386	1.3	0.219	7	0.386
Adherent DMEM	Pantothenate And Coa Biosynthesis	Alanine Aspartate And Glutamate Metabolism	-0.39479	-1.28	0.159	0.296	0.32464	0.772	0.652	4	1
Adherent DMEM	Pantothenate And Coa Biosynthesis	Alpha Linolenic Acid Metabolism	0.24492	0.799	0.731	1	0.56285	1.38	0.174	6	0.73
Adherent DMEM	Pantothenate And Coa Biosynthesis	Amino Sugar And Nucleotide Sugar Metabolism	-0.38914	-1.26	0.18	0.318	-0.56381	-1.27	0.216	4	0.278
Adherent DMEM	Pantothenate And Coa Biosynthesis	Arachidonic Acid Metabolism	0.36889	1.21	0.191	0.479	0.22828	0.553	0.934	36	1
Adherent DMEM	Pantothenate And Coa Biosynthesis	Arginine And Proline Metabolism	0.29504	0.985	0.436	1	-0.37974	-0.879	0.587	20	0.764
Adherent DMEM	Pantothenate And Coa Biosynthesis	Ascorbate And Aldarate Metabolism	0.21594	0.704	0.842	1	-0.31403	-0.73	0.757	4	0.991
Adherent DMEM	Pantothenate And Coa Biosynthesis	Beta Alanine Metabolism	-0.28326	-0.911	0.532	0.967	-0.29576	-0.68	0.818	8	1
Adherent DMEM	Pantothenate And Coa Biosynthesis	Butanoate Metabolism	-0.3338	-1.05	0.374	0.652	-0.59861	-1.36	0.148	6	0.203
Adherent DMEM	Pantothenate And Coa Biosynthesis	Cysteine And Methionine Metabolism	-0.33643	-1.06	0.361	0.632	-0.2415	-0.557	0.943	10	1
Adherent DMEM	Pantothenate And Coa Biosynthesis	Drug Metabolism Cytochrome P450	0.18785	0.616	0.927	1	-0.26589	-0.599	0.918	26	1
Adherent DMEM	Pantothenate And Coa Biosynthesis	Ether Lipid Metabolism	0.34192	1.14	0.256	0.613	0.55455	1.34	0.171	7	0.804
Adherent DMEM	Pantothenate And Coa Biosynthesis	Fatty Acid Metabolism	-0.31477	-0.985	0.453	0.788	-0.39109	-0.899	0.543	5	0.733
Adherent DMEM	Pantothenate And Coa Biosynthesis	Folate Biosynthesis	-0.34131	-1.1	0.304	0.553	-0.85231	-1.94	0.00971	4	0.0104
Adherent DMEM	Pantothenate And Coa Biosynthesis	Glutathione Metabolism	0.34071	1.15	0.245	0.593	-0.43701	-0.986	0.454	15	0.606
Adherent DMEM	Pantothenate And Coa Biosynthesis	Glycerolipid Metabolism	0.34824	1.15	0.257	0.593	0.30166	0.719	0.734	5	1
Adherent DMEM	Pantothenate And Coa Biosynthesis	Glycerophospholipid Metabolism	0.25615	0.849	0.632	1	0.30627	0.751	0.721	12	1
Adherent DMEM	Pantothenate And Coa Biosynthesis	Glycine Serine And Threonine Metabolism	-0.57899	-1.85	0.0179	0.0283	-0.37081	-0.843	0.628	10	0.818
Adherent DMEM	Pantothenate And Coa Biosynthesis	Glycolysis Gluconeogenesis	-0.30012	-0.959	0.466	0.85	-0.5244	-1.2	0.276	5	0.345
Adherent DMEM	Pantothenate And Coa Biosynthesis	Histidine Metabolism	-0.32801	-1.08	0.303	0.592	-0.37649	-0.869	0.591	9	0.78
Adherent DMEM	Pantothenate And Coa Biosynthesis	Inositol Phosphate Metabolism	0.24719	0.816	0.66	1	0.16385	0.408	1	23	1
Adherent DMEM	Pantothenate And Coa Biosynthesis	Linoleic Acid Metabolism	0.18009	0.592	0.962	1	0.25206	0.593	0.889	25	1
Adherent DMEM	Pantothenate And Coa Biosynthesis	Lysine Degradation	-0.6332	-2.03	0.00684	0.0127	-0.42683	-0.964	0.494	7	0.637
Adherent DMEM	Pantothenate And Coa Biosynthesis	Nicotinate And Nicotinamide Metabolism	0.30255	0.988	0.415	1	-0.35896	-0.808	0.649	8	0.871
Adherent DMEM	Pantothenate And Coa Biosynthesis	Nitrogen Metabolism	0.3494	1.19	0.237	0.514	-0.28408	-0.64	0.836	9	1
Adherent DMEM	Pantothenate And Coa Biosynthesis	One Carbon Pool By Folate	-0.19672	-0.648	0.924	1	-0.36108	-0.828	0.658	14	0.843
Adherent DMEM	Pantothenate And Coa Biosynthesis	Oxidative Phosphorylation	0.23252	0.771	0.778	1	-0.36449	-0.819	0.665	7	0.855
Adherent DMEM	Pantothenate And Coa Biosynthesis	Pantothenate And Coa Biosynthesis	-0.31954	-1.02	0.405	0.713	-0.37752	-0.874	0.603	4	0.773
Adherent DMEM	Pantothenate And Coa Biosynthesis	Phenylalanine Metabolism	0.31347	1.02	0.38	0.913	-0.39766	-0.904	0.571	12	0.726
Adherent DMEM	Pantothenate And Coa Biosynthesis	Propanoate Metabolism	-0.37179	-1.16	0.275	0.452	-0.6002	-1.37	0.16	6	0.195
Adherent DMEM	Pantothenate And Coa Biosynthesis	Purine Metabolism	-0.17208	-0.554	0.982	1	-0.30308	-0.688	0.804	39	1
Adherent DMEM	Pantothenate And Coa Biosynthesis	Pyrimidine Metabolism	-0.2222	-0.716	0.833	1	-0.31636	-0.727	0.76	34	0.995
Adherent DMEM	Pantothenate And Coa Biosynthesis	Pyruvate Metabolism	0.31847	1.04	0.367	0.857	-0.60659	-1.37	0.15	6	0.195
Adherent DMEM	Pantothenate And Coa Biosynthesis	Retinol Metabolism	0.21209	0.709	0.851	1	-0.24393	-0.551	0.931	22	1
Adherent DMEM	Pantothenate And Coa Biosynthesis	Riboflavin Metabolism	-0.33876	-1.08	0.351	0.592	-0.47424	-1.09	0.352	4	0.47
Adherent DMEM	Pantothenate And Coa Biosynthesis	Starch And Sucrose Metabolism	-0.18386	-0.576	0.964	1	-0.46438	-1.06	0.409	8	0.507
Adherent DMEM	Pantothenate And Coa Biosynthesis	Steroid Hormone Biosynthesis	-0.20381	-0.635	0.938	1	-0.21355	-0.48	0.975	35	1
Adherent DMEM	Pantothenate And Coa Biosynthesis	Terpenoid Backbone Biosynthesis	-0.45972	-1.48	0.0747	0.138	-0.71411	-1.63	0.049	7	0.0633
Adherent DMEM	Pantothenate And Coa Biosynthesis	Tryptophan Metabolism	-0.26409	-0.818	0.648	1	-0.50143	-1.14	0.325	14	0.411
Adherent DMEM	Pantothenate And Coa Biosynthesis	Tyrosine Metabolism	-0.32676	-1.06	0.355	0.632	-0.37433	-0.857	0.62	15	0.797
Adherent DMEM	Pantothenate And Coa Biosynthesis	Valine Leucine And Isoleucine Degradation	-0.32158	-1.02	0.396	0.713	-0.51632	-1.17	0.277	7	0.375
Adherent DMEM	Pentose And Glucuronate Interconversions	Alanine Aspartate And Glutamate Metabolism	-0.22001	-0.712	0.811	1	0.55207	1.23	0.238	4	0.385
Adherent DMEM	Pentose And Glucuronate Interconversions	Alpha Linolenic Acid Metabolism	0.28635	0.964	0.469	0.912	0.46349	1.05	0.385	6	0.625
Adherent DMEM	Pentose And Glucuronate Interconversions	Amino Sugar And Nucleotide Sugar Metabolism	-0.25616	-0.821	0.659	1	0.38486	0.845	0.614	4	0.957
Adherent DMEM	Pentose And Glucuronate Interconversions	Arachidonic Acid Metabolism	0.23212	0.769	0.745	1	-0.25479	-0.611	0.853	36	1
Adherent DMEM	Pentose And Glucuronate Interconversions	Arginine And Proline Metabolism	-0.26557	-0.847	0.647	1	0.22377	0.493	0.956	20	1
Adherent DMEM	Pentose And Glucuronate Interconversions	Ascorbate And Aldarate Metabolism	0.24882	0.808	0.72	1	0.5712	1.28	0.181	4	0.329
Adherent DMEM	Pentose And Glucuronate Interconversions	Beta Alanine Metabolism	0.21689	0.731	0.814	1	-0.31335	-0.724	0.738	8	1
Adherent DMEM	Pentose And Glucuronate Interconversions	Butanoate Metabolism	0.24407	0.813	0.677	1	0.51366	1.16	0.308	6	0.472
Adherent DMEM	Pentose And Glucuronate Interconversions	Cysteine And Methionine Metabolism	0.19918	0.651	0.904	1	0.39357	0.894	0.584	10	0.873
Adherent DMEM	Pentose And Glucuronate Interconversions	Drug Metabolism Cytochrome P450	0.18937	0.619	0.929	1	0.39013	0.889	0.576	26	0.88
Adherent DMEM	Pentose And Glucuronate Interconversions	Ether Lipid Metabolism	0.21241	0.685	0.859	1	0.49026	1.12	0.318	7	0.526
Adherent DMEM	Pentose And Glucuronate Interconversions	Fatty Acid Metabolism	-0.3674	-1.2	0.236	0.452	0.56063	1.26	0.215	5	0.352
Adherent DMEM	Pentose And Glucuronate Interconversions	Folate Biosynthesis	-0.30892	-0.993	0.427	0.888	-0.42	-0.973	0.435	4	1
Adherent DMEM	Pentose And Glucuronate Interconversions	Glutathione Metabolism	0.17279	0.568	0.97	1	-0.39109	-0.941	0.456	15	1
Adherent DMEM	Pentose And Glucuronate Interconversions	Glycerolipid Metabolism	0.31198	1.01	0.414	0.798	0.472	1.08	0.381	5	0.58
Adherent DMEM	Pentose And Glucuronate Interconversions	Glycerophospholipid Metabolism	0.27	0.9	0.562	1	-0.32179	-0.751	0.718	12	1
Adherent DMEM	Pentose And Glucuronate Interconversions	Glycine Serine And Threonine Metabolism	-0.40639	-1.3	0.155	0.315	-0.32592	-0.768	0.651	10	1
Adherent DMEM	Pentose And Glucuronate Interconversions	Glycolysis Gluconeogenesis	-0.37245	-1.18	0.24	0.483	0.45536	1.04	0.41	5	0.639
Adherent DMEM	Pentose And Glucuronate Interconversions	Histidine Metabolism	-0.25861	-0.836	0.661	1	0.26397	0.589	0.914	9	1
Adherent DMEM	Pentose And Glucuronate Interconversions	Inositol Phosphate Metabolism	0.1781	0.589	0.967	1	-0.28176	-0.691	0.811	23	1
Adherent DMEM	Pentose And Glucuronate Interconversions	Linoleic Acid Metabolism	0.2379	0.779	0.751	1	0.38047	0.858	0.593	25	0.934
Adherent DMEM	Pentose And Glucuronate Interconversions	Lysine Degradation	-0.51674	-1.64	0.0412	0.0813	0.58166	1.3	0.207	7	0.312
Adherent DMEM	Pentose And Glucuronate Interconversions	Nicotinate And Nicotinamide Metabolism	-0.2695	-0.884	0.594	1	0.50548	1.13	0.33	8	0.513
Adherent DMEM	Pentose And Glucuronate Interconversions	Nitrogen Metabolism	0.25498	0.826	0.661	1	0.52373	1.2	0.275	9	0.42
Adherent DMEM	Pentose And Glucuronate Interconversions	One Carbon Pool By Folate	0.24893	0.817	0.715	1	0.31334	0.707	0.792	14	1
Adherent DMEM	Pentose And Glucuronate Interconversions	Oxidative Phosphorylation	-0.15875	-0.509	0.989	1	-0.36687	-0.864	0.549	7	1
Adherent DMEM	Pentose And Glucuronate Interconversions	Pantothenate And Coa Biosynthesis	0.19105	0.619	0.93	1	-0.55091	-1.3	0.215	4	0.583
Adherent DMEM	Pentose And Glucuronate Interconversions	Phenylalanine Metabolism	-0.27395	-0.862	0.632	1	-0.45305	-1.02	0.435	12	1
Adherent DMEM	Pentose And Glucuronate Interconversions	Propanoate Metabolism	-0.26892	-0.864	0.645	1	0.30683	0.683	0.803	6	1
Adherent DMEM	Pentose And Glucuronate Interconversions	Purine Metabolism	-0.19799	-0.634	0.924	1	-0.20954	-0.479	0.983	39	1
Adherent DMEM	Pentose And Glucuronate Interconversions	Pyrimidine Metabolism	-0.19686	-0.623	0.931	1	-0.31599	-0.759	0.66	34	1
Adherent DMEM	Pentose And Glucuronate Interconversions	Pyruvate Metabolism	-0.55036	-1.79	0.0206	0.0427	0.32649	0.737	0.761	6	1
Adherent DMEM	Pentose And Glucuronate Interconversions	Retinol Metabolism	-0.16243	-0.525	0.986	1	0.46217	1.03	0.427	22	0.653
Adherent DMEM	Pentose And Glucuronate Interconversions	Riboflavin Metabolism	0.2155	0.698	0.871	1	-0.31522	-0.744	0.686	4	1
Adherent DMEM	Pentose And Glucuronate Interconversions	Starch And Sucrose Metabolism	0.23258	0.748	0.797	1	0.30336	0.686	0.796	8	1
Adherent DMEM	Pentose And Glucuronate Interconversions	Steroid Hormone Biosynthesis	0.31236	1.03	0.399	0.752	0.36283	0.806	0.678	35	1
Adherent DMEM	Pentose And Glucuronate Interconversions	Terpenoid Backbone Biosynthesis	-0.22558	-0.74	0.815	1	0.37461	0.833	0.629	7	0.98
Adherent DMEM	Pentose And Glucuronate Interconversions	Tryptophan Metabolism	0.22818	0.766	0.771	1	0.27195	0.614	0.882	14	1
Adherent DMEM	Pentose And Glucuronate Interconversions	Tyrosine Metabolism	-0.31119	-0.985	0.467	0.909	0.32875	0.744	0.735	15	1
Adherent DMEM	Pentose And Glucuronate Interconversions	Valine Leucine And Isoleucine Degradation	-0.29403	-0.942	0.49	1	0.57313	1.28	0.22	7	0.329
Adherent DMEM	Pentose Phosphate Pathway	Alanine Aspartate And Glutamate Metabolism	0.37052	1.19	0.224	0.418	0.45131	1	0.46	4	0.619
Adherent DMEM	Pentose Phosphate Pathway	Alpha Linolenic Acid Metabolism	-0.38884	-1.29	0.15	0.352	0.42296	0.951	0.528	6	0.697
Adherent DMEM	Pentose Phosphate Pathway	Amino Sugar And Nucleotide Sugar Metabolism	0.42682	1.35	0.131	0.236	0.57329	1.3	0.166	4	0.25
Adherent DMEM	Pentose Phosphate Pathway	Arachidonic Acid Metabolism	-0.23923	-0.799	0.704	1	0.36872	0.827	0.672	36	0.904
Adherent DMEM	Pentose Phosphate Pathway	Arginine And Proline Metabolism	0.40487	1.31	0.151	0.274	0.45026	1.01	0.438	20	0.605
Adherent DMEM	Pentose Phosphate Pathway	Ascorbate And Aldarate Metabolism	0.2665	0.861	0.625	1	0.35504	0.785	0.708	4	0.975
Adherent DMEM	Pentose Phosphate Pathway	Beta Alanine Metabolism	-0.25395	-0.826	0.67	1	0.49022	1.09	0.352	8	0.488
Adherent DMEM	Pentose Phosphate Pathway	Butanoate Metabolism	-0.31192	-1	0.393	0.933	-0.32225	-0.739	0.681	6	1
Adherent DMEM	Pentose Phosphate Pathway	Cysteine And Methionine Metabolism	0.55249	1.78	0.0295	0.0411	0.48525	1.08	0.341	10	0.502
Adherent DMEM	Pentose Phosphate Pathway	Drug Metabolism Cytochrome P450	0.20207	0.64	0.909	1	0.52937	1.19	0.272	26	0.362
Adherent DMEM	Pentose Phosphate Pathway	Ether Lipid Metabolism	-0.25564	-0.865	0.611	1	0.40668	0.903	0.567	7	0.776
Adherent DMEM	Pentose Phosphate Pathway	Fatty Acid Metabolism	-0.30621	-1.01	0.384	0.902	0.30041	0.671	0.845	5	1
Adherent DMEM	Pentose Phosphate Pathway	Folate Biosynthesis	0.43708	1.41	0.0938	0.188	-0.28913	-0.681	0.744	4	1
Adherent DMEM	Pentose Phosphate Pathway	Glutathione Metabolism	0.27572	0.871	0.585	1	0.16297	0.366	0.999	15	1
Adherent DMEM	Pentose Phosphate Pathway	Glycerolipid Metabolism	-0.23206	-0.78	0.75	1	0.42404	0.93	0.529	5	0.732
Adherent DMEM	Pentose Phosphate Pathway	Glycerophospholipid Metabolism	0.2445	0.784	0.727	1	0.35947	0.812	0.689	12	0.928
Adherent DMEM	Pentose Phosphate Pathway	Glycine Serine And Threonine Metabolism	0.27808	0.895	0.564	1	0.42771	0.957	0.487	10	0.687
Adherent DMEM	Pentose Phosphate Pathway	Glycolysis Gluconeogenesis	0.25801	0.831	0.662	1	0.50718	1.13	0.326	5	0.433
Adherent DMEM	Pentose Phosphate Pathway	Histidine Metabolism	-0.33536	-1.1	0.299	0.676	0.52331	1.19	0.281	9	0.362
Adherent DMEM	Pentose Phosphate Pathway	Inositol Phosphate Metabolism	0.21577	0.678	0.87	1	0.37828	0.849	0.635	23	0.868
Adherent DMEM	Pentose Phosphate Pathway	Linoleic Acid Metabolism	-0.38766	-1.29	0.158	0.352	0.4961	1.08	0.376	25	0.502
Adherent DMEM	Pentose Phosphate Pathway	Lysine Degradation	-0.60622	-1.93	0.0163	0.0306	0.3993	0.878	0.591	7	0.817
Adherent DMEM	Pentose Phosphate Pathway	Nicotinate And Nicotinamide Metabolism	-0.22726	-0.742	0.784	1	0.60788	1.37	0.137	8	0.193
Adherent DMEM	Pentose Phosphate Pathway	Nitrogen Metabolism	0.49707	1.56	0.0658	0.104	0.3858	0.879	0.593	9	0.816
Adherent DMEM	Pentose Phosphate Pathway	One Carbon Pool By Folate	0.50424	1.6	0.0644	0.0885	0.35951	0.81	0.695	14	0.932
Adherent DMEM	Pentose Phosphate Pathway	Oxidative Phosphorylation	-0.56745	-1.86	0.0112	0.0396	-0.28177	-0.677	0.809	7	1
Adherent DMEM	Pentose Phosphate Pathway	Pantothenate And Coa Biosynthesis	0.34273	1.1	0.317	0.569	0.73986	1.65	0.0363	4	0.0533
Adherent DMEM	Pentose Phosphate Pathway	Phenylalanine Metabolism	-0.33451	-1.07	0.333	0.745	0.37249	0.843	0.638	12	0.877
Adherent DMEM	Pentose Phosphate Pathway	Propanoate Metabolism	-0.44417	-1.43	0.104	0.21	-0.21553	-0.506	0.942	6	1
Adherent DMEM	Pentose Phosphate Pathway	Purine Metabolism	0.26983	0.856	0.621	1	0.3014	0.678	0.839	39	1
Adherent DMEM	Pentose Phosphate Pathway	Pyrimidine Metabolism	0.22042	0.698	0.834	1	0.37878	0.837	0.642	34	0.887
Adherent DMEM	Pentose Phosphate Pathway	Pyruvate Metabolism	-0.32346	-1.08	0.331	0.72	0.38515	0.872	0.598	6	0.827
Adherent DMEM	Pentose Phosphate Pathway	Retinol Metabolism	-0.18483	-0.638	0.941	1	0.53853	1.22	0.245	22	0.33
Adherent DMEM	Pentose Phosphate Pathway	Riboflavin Metabolism	0.31023	0.979	0.469	0.821	0.67419	1.5	0.0822	4	0.11
Adherent DMEM	Pentose Phosphate Pathway	Starch And Sucrose Metabolism	0.24435	0.777	0.739	1	0.62252	1.39	0.129	8	0.178
Adherent DMEM	Pentose Phosphate Pathway	Steroid Hormone Biosynthesis	0.2233	0.706	0.852	1	0.38977	0.856	0.621	35	0.854
Adherent DMEM	Pentose Phosphate Pathway	Terpenoid Backbone Biosynthesis	-0.30979	-1.03	0.399	0.843	-0.31762	-0.735	0.725	7	1
Adherent DMEM	Pentose Phosphate Pathway	Tryptophan Metabolism	-0.42978	-1.44	0.0776	0.201	0.45897	1.01	0.43	14	0.605
Adherent DMEM	Pentose Phosphate Pathway	Tyrosine Metabolism	-0.37927	-1.27	0.174	0.378	0.51087	1.12	0.315	15	0.448
Adherent DMEM	Pentose Phosphate Pathway	Valine Leucine And Isoleucine Degradation	-0.30593	-1.01	0.417	0.902	0.25675	0.587	0.909	7	1
Adherent DMEM	Phenylalanine Metabolism	Alanine Aspartate And Glutamate Metabolism	-0.27703	-0.924	0.522	1	0.6162	1.44	0.126	4	0.167
Adherent DMEM	Phenylalanine Metabolism	Alpha Linolenic Acid Metabolism	0.24435	0.788	0.713	1	-0.49064	-1.25	0.22	6	0.75
Adherent DMEM	Phenylalanine Metabolism	Amino Sugar And Nucleotide Sugar Metabolism	0.46947	1.52	0.0692	0.111	-0.53623	-1.26	0.224	4	0.732
Adherent DMEM	Phenylalanine Metabolism	Arachidonic Acid Metabolism	-0.21042	-0.683	0.876	1	-0.15162	-0.368	1	36	1
Adherent DMEM	Phenylalanine Metabolism	Arginine And Proline Metabolism	-0.33548	-1.06	0.351	0.895	0.36764	0.857	0.61	20	0.879
Adherent DMEM	Phenylalanine Metabolism	Ascorbate And Aldarate Metabolism	0.5365	1.73	0.022	0.0468	0.53274	1.21	0.25	4	0.366
Adherent DMEM	Phenylalanine Metabolism	Beta Alanine Metabolism	-0.224	-0.727	0.807	1	0.57248	1.29	0.209	8	0.284
Adherent DMEM	Phenylalanine Metabolism	Butanoate Metabolism	-0.43553	-1.38	0.134	0.296	0.52372	1.2	0.248	6	0.378
Adherent DMEM	Phenylalanine Metabolism	Cysteine And Methionine Metabolism	-0.32189	-1.05	0.366	0.926	0.34049	0.784	0.697	10	1
Adherent DMEM	Phenylalanine Metabolism	Drug Metabolism Cytochrome P450	0.23476	0.765	0.749	1	0.47868	1.09	0.359	26	0.521
Adherent DMEM	Phenylalanine Metabolism	Ether Lipid Metabolism	0.14943	0.488	0.996	1	-0.26413	-0.638	0.798	7	1
Adherent DMEM	Phenylalanine Metabolism	Fatty Acid Metabolism	0.3013	0.973	0.468	0.753	0.48635	1.09	0.364	5	0.521
Adherent DMEM	Phenylalanine Metabolism	Folate Biosynthesis	0.25031	0.816	0.688	1	0.41763	0.965	0.468	4	0.7
Adherent DMEM	Phenylalanine Metabolism	Glutathione Metabolism	-0.25555	-0.833	0.656	1	0.40311	0.927	0.528	15	0.762
Adherent DMEM	Phenylalanine Metabolism	Glycerolipid Metabolism	0.18624	0.603	0.958	1	-0.30844	-0.73	0.718	5	1
Adherent DMEM	Phenylalanine Metabolism	Glycerophospholipid Metabolism	-0.17461	-0.557	0.979	1	0.19648	0.451	0.983	12	1
Adherent DMEM	Phenylalanine Metabolism	Glycine Serine And Threonine Metabolism	0.2322	0.772	0.775	1	0.38649	0.887	0.563	10	0.827
Adherent DMEM	Phenylalanine Metabolism	Glycolysis Gluconeogenesis	-0.27854	-0.906	0.541	1	0.49199	1.14	0.315	5	0.454
Adherent DMEM	Phenylalanine Metabolism	Histidine Metabolism	0.52353	1.68	0.0292	0.058	0.40843	0.951	0.497	9	0.724
Adherent DMEM	Phenylalanine Metabolism	Inositol Phosphate Metabolism	0.28053	0.904	0.555	0.909	-0.40416	-0.936	0.473	23	1
Adherent DMEM	Phenylalanine Metabolism	Linoleic Acid Metabolism	-0.20681	-0.669	0.901	1	0.2828	0.65	0.85	25	1
Adherent DMEM	Phenylalanine Metabolism	Lysine Degradation	0.41669	1.36	0.128	0.203	0.28572	0.656	0.858	7	1
Adherent DMEM	Phenylalanine Metabolism	Nicotinate And Nicotinamide Metabolism	0.28416	0.92	0.532	0.872	0.53225	1.22	0.236	8	0.355
Adherent DMEM	Phenylalanine Metabolism	Nitrogen Metabolism	-0.19553	-0.632	0.92	1	0.4408	1	0.446	9	0.648
Adherent DMEM	Phenylalanine Metabolism	One Carbon Pool By Folate	0.29775	0.966	0.463	0.769	0.17355	0.397	0.995	14	1
Adherent DMEM	Phenylalanine Metabolism	Oxidative Phosphorylation	-0.14727	-0.484	0.996	1	0.49309	1.1	0.351	7	0.507
Adherent DMEM	Phenylalanine Metabolism	Pantothenate And Coa Biosynthesis	-0.34099	-1.12	0.296	0.738	0.43585	1	0.451	4	0.648
Adherent DMEM	Phenylalanine Metabolism	Phenylalanine Metabolism	0.26314	0.858	0.619	1	-0.21601	-0.511	0.927	12	1
Adherent DMEM	Phenylalanine Metabolism	Propanoate Metabolism	0.25365	0.803	0.708	1	0.57641	1.33	0.159	6	0.248
Adherent DMEM	Phenylalanine Metabolism	Purine Metabolism	0.19676	0.627	0.935	1	0.34035	0.784	0.711	39	1
Adherent DMEM	Phenylalanine Metabolism	Pyrimidine Metabolism	0.25371	0.801	0.725	1	0.29559	0.678	0.831	34	1
Adherent DMEM	Phenylalanine Metabolism	Pyruvate Metabolism	-0.3136	-1.03	0.382	0.984	0.56805	1.29	0.204	6	0.284
Adherent DMEM	Phenylalanine Metabolism	Retinol Metabolism	0.23599	0.739	0.805	1	0.41176	0.938	0.525	22	0.745
Adherent DMEM	Phenylalanine Metabolism	Riboflavin Metabolism	0.38046	1.24	0.202	0.312	0.67683	1.57	0.0677	4	0.097
Adherent DMEM	Phenylalanine Metabolism	Starch And Sucrose Metabolism	0.39302	1.24	0.184	0.312	0.30842	0.705	0.792	8	1
Adherent DMEM	Phenylalanine Metabolism	Steroid Hormone Biosynthesis	0.27966	0.901	0.557	0.915	0.41985	0.976	0.489	35	0.683
Adherent DMEM	Phenylalanine Metabolism	Terpenoid Backbone Biosynthesis	-0.21099	-0.691	0.884	1	0.67865	1.57	0.0618	7	0.097
Adherent DMEM	Phenylalanine Metabolism	Tryptophan Metabolism	0.3145	0.997	0.423	0.702	0.45175	1.04	0.43	14	0.588
[truncated: 762 more rows]
